# Supplementary material for: AIM: A Mapping Program for Infrared Spectroscopy of Proteins
Source: J Chem Theory Comput. 2022 Apr 7;18(5):3089–98. doi: 10.1021/acs.jctc.2c00113 (PMC9097285; doi:10.1021/acs.jctc.2c00113)
Supplement: Supplementary file 2 — ct2c00113_si_002.zip [file ct2c00113_si_002.zip]

Archive with 66 entries (62 files):
- AIM_Examples/
- __MACOSX/._AIM_Examples
- AIM_Examples/.DS_Store
- __MACOSX/AIM_Examples/._.DS_Store
- AIM_Examples/Gromacs/
- __MACOSX/AIM_Examples/._Gromacs
- AIM_Examples/NAMD/
- __MACOSX/AIM_Examples/._NAMD
- AIM_Examples/Gromacs/npt.gro
- __MACOSX/AIM_Examples/Gromacs/._npt.gro
- AIM_Examples/Gromacs/topol.top
- __MACOSX/AIM_Examples/Gromacs/._topol.top
- AIM_Examples/Gromacs/input2DIR
- __MACOSX/AIM_Examples/Gromacs/._input2DIR
- AIM_Examples/Gromacs/Parameters_Jansen.txt
- __MACOSX/AIM_Examples/Gromacs/._Parameters_Jansen.txt
- AIM_Examples/Gromacs/inputAnalyse
- __MACOSX/AIM_Examples/Gromacs/._inputAnalyse
- AIM_Examples/Gromacs/md_0_1.tpr
- __MACOSX/AIM_Examples/Gromacs/._md_0_1.tpr
- AIM_Examples/Gromacs/md_0_1.mdp
- __MACOSX/AIM_Examples/Gromacs/._md_0_1.mdp
- AIM_Examples/Gromacs/README.txt
- __MACOSX/AIM_Examples/Gromacs/._README.txt
- AIM_Examples/Gromacs/inputCD
- __MACOSX/AIM_Examples/Gromacs/._inputCD
- AIM_Examples/Gromacs/input1DIR
- __MACOSX/AIM_Examples/Gromacs/._input1DIR
- AIM_Examples/Gromacs/Parameters_Skinner.txt
- __MACOSX/AIM_Examples/Gromacs/._Parameters_Skinner.txt
- AIM_Examples/Gromacs/npt.cpt
- __MACOSX/AIM_Examples/Gromacs/._npt.cpt
- AIM_Examples/NAMD/prodrun.namd
- __MACOSX/AIM_Examples/NAMD/._prodrun.namd
- AIM_Examples/NAMD/ionized.pdb
- __MACOSX/AIM_Examples/NAMD/._ionized.pdb
- AIM_Examples/NAMD/ionized.psf
- __MACOSX/AIM_Examples/NAMD/._ionized.psf
- AIM_Examples/NAMD/.DS_Store
- __MACOSX/AIM_Examples/NAMD/._.DS_Store
- AIM_Examples/NAMD/execute_prod
- __MACOSX/AIM_Examples/NAMD/._execute_prod
- AIM_Examples/NAMD/Parameter.txt
- __MACOSX/AIM_Examples/NAMD/._Parameter.txt
- AIM_Examples/NAMD/README.txt
- __MACOSX/AIM_Examples/NAMD/._README.txt
- AIM_Examples/NAMD/toppar_water_ions_namd.str
- __MACOSX/AIM_Examples/NAMD/._toppar_water_ions_namd.str
- AIM_Examples/NAMD/NISE/
- __MACOSX/AIM_Examples/NAMD/._NISE
- AIM_Examples/NAMD/NISE/scriptMPI2D
- __MACOSX/AIM_Examples/NAMD/NISE/._scriptMPI2D
- AIM_Examples/NAMD/NISE/inputAnalyse
- __MACOSX/AIM_Examples/NAMD/NISE/._inputAnalyse
- AIM_Examples/NAMD/NISE/input2D
- __MACOSX/AIM_Examples/NAMD/NISE/._input2D
- AIM_Examples/NAMD/NISE/scriptCD
- __MACOSX/AIM_Examples/NAMD/NISE/._scriptCD
- AIM_Examples/NAMD/NISE/scriptAnalyse
- __MACOSX/AIM_Examples/NAMD/NISE/._scriptAnalyse
- AIM_Examples/NAMD/NISE/input1D
- __MACOSX/AIM_Examples/NAMD/NISE/._input1D
- AIM_Examples/NAMD/NISE/inputCD
- __MACOSX/AIM_Examples/NAMD/NISE/._inputCD
- AIM_Examples/NAMD/NISE/script1D
- __MACOSX/AIM_Examples/NAMD/NISE/._script1D
