# Supplementary material for: AIM: A Mapping Program for Infrared Spectroscopy of Proteins
Source: J Chem Theory Comput. 2022 Apr 7;18(5):3089–98. doi: 10.1021/acs.jctc.2c00113 (PMC9097285; doi:10.1021/acs.jctc.2c00113)
Supplement: Supplementary file 2 — ct2c00113_si_002.zip [file ct2c00113_si_002.zip › AIM_Examples/Gromacs/npt.gro]

TRYPSIN INHIBITOR in water
21592
    1ARG      N    1   4.222   3.659   2.357  0.2650 -0.2617 -0.0352
    1ARG     H1    2   4.179   3.713   2.283 -1.6031 -0.0916  1.1221
    1ARG     H2    3   4.277   3.728   2.406 -1.4508  1.2123 -0.0886
    1ARG     H3    4   4.277   3.583   2.320  2.3860  1.5202 -0.7533
    1ARG     CA    5   4.119   3.611   2.448 -0.2607 -0.3331  0.0305
    1ARG     HA    6   4.062   3.699   2.479  0.1317 -0.0829  0.0376
    1ARG     CB    7   4.014   3.510   2.385 -0.9943 -0.3348 -0.7983
    1ARG    HB1    8   3.956   3.472   2.470 -0.2793  0.5671  0.1275
    1ARG    HB2    9   3.945   3.573   2.329 -0.8815 -1.0184 -1.7204
    1ARG     CG   10   4.081   3.404   2.293 -0.2761  0.0816 -0.1945
    1ARG    HG1   11   4.119   3.446   2.200  0.2766 -0.9342 -0.4464
    1ARG    HG2   12   4.176   3.369   2.335  0.2432  1.3719 -0.2443
    1ARG     CD   13   3.987   3.291   2.254 -0.7616  0.0456  0.7477
    1ARG    HD1   14   4.044   3.199   2.240  1.4603  1.1765  1.8122
    1ARG    HD2   15   3.919   3.269   2.336  2.2301  0.5396  3.6046
    1ARG     NE   16   3.916   3.317   2.126 -0.5675 -0.2399 -0.2768
    1ARG     HE   17   3.828   3.365   2.141 -0.8141 -1.2114  1.8078
    1ARG     CZ   18   3.963   3.290   2.006  0.4593 -0.1759  0.2794
    1ARG    NH1   19   4.071   3.212   2.000  0.2101 -0.0273  0.8984
    1ARG   HH11   20   4.109   3.163   2.079  0.0298  1.8306  2.2162
    1ARG   HH12   21   4.122   3.203   1.913 -1.3135  1.2040 -0.1926
    1ARG    NH2   22   3.895   3.331   1.898  0.6050  0.2309  0.4763
    1ARG   HH21   23   3.812   3.388   1.909 -0.6172 -1.4782  0.3979
    1ARG   HH22   24   3.930   3.331   1.803  0.5261  1.6206  0.4212
    1ARG      C   25   4.187   3.548   2.569 -0.3672  0.4521  0.1722
    1ARG      O   26   4.285   3.479   2.549  0.0633 -0.1911 -0.0199
    2PRO      N   27   4.129   3.553   2.686  0.0436  0.1123  0.5012
    2PRO     CA   28   4.177   3.491   2.807 -0.2578  0.9345 -0.1786
    2PRO     HA   29   4.285   3.508   2.812 -0.0480  0.1852 -1.4932
    2PRO     CB   30   4.109   3.554   2.924 -0.2568 -0.3795  0.2038
    2PRO    HB1   31   4.114   3.483   3.007 -0.3659  0.5483  1.0235
    2PRO    HB2   32   4.155   3.648   2.956  1.3211 -0.6791 -1.0133
    2PRO     CG   33   3.974   3.584   2.860 -0.5111 -0.4152 -0.1384
    2PRO    HG1   34   3.907   3.498   2.865 -1.9523  0.7221  0.9055
    2PRO    HG2   35   3.924   3.674   2.894  0.2606 -0.1088  0.2137
    2PRO     CD   36   3.997   3.614   2.711  0.3070  0.7693  0.5797
    2PRO    HD1   37   3.914   3.575   2.651 -1.9553  2.4467  2.4242
    2PRO    HD2   38   4.002   3.721   2.694 -0.1062  0.8441  0.9251
    2PRO      C   39   4.162   3.339   2.803 -0.0312 -0.3308  0.0934
    2PRO      O   40   4.070   3.290   2.743  0.3031  0.0669 -0.4741
    3ASP      N   41   4.251   3.276   2.880 -0.2199  0.6599 -0.0717
    3ASP      H   42   4.333   3.328   2.907 -1.1407  1.9381  0.3114
    3ASP     CA   43   4.264   3.124   2.876  0.6457 -0.0355 -0.5005
    3ASP     HA   44   4.272   3.091   2.772  1.6170  1.1865 -0.8489
    3ASP     CB   45   4.382   3.065   2.959 -0.0228  0.1581  0.0847
    3ASP    HB1   46   4.391   3.120   3.052  0.0993 -0.6741  0.5779
    3ASP    HB2   47   4.357   2.971   3.008 -2.4492  1.3492  1.2591
    3ASP     CG   48   4.524   3.072   2.889 -0.1417  0.5307  0.7281
    3ASP    OD1   49   4.533   3.110   2.769 -0.0045 -0.1508  0.3870
    3ASP    OD2   50   4.621   3.049   2.963 -0.1208 -0.3214  0.3752
    3ASP      C   51   4.135   3.054   2.932  0.1541 -1.0658 -0.2713
    3ASP      O   52   4.110   2.947   2.876  0.2676  0.0803 -0.6759
    4PHE      N   53   4.056   3.113   3.017 -0.5953  0.4722  0.4684
    4PHE      H   54   4.086   3.189   3.077 -0.7757 -0.1812  1.4033
    4PHE     CA   55   3.935   3.045   3.062  0.4981  0.2149  0.4327
    4PHE     HA   56   3.960   2.945   3.097 -0.7616 -1.3872 -2.7670
    4PHE     CB   57   3.872   3.119   3.183  0.5856 -0.4267  0.0809
    4PHE    HB1   58   3.778   3.065   3.200  1.0917 -1.7636 -1.1104
    4PHE    HB2   59   3.937   3.111   3.270  0.5012  1.0605  0.3046
    4PHE     CG   60   3.843   3.275   3.169  0.6398  0.0491 -0.6737
    4PHE    CD1   61   3.725   3.315   3.103  0.1878 -0.0864  0.5000
    4PHE    HD1   62   3.655   3.243   3.064 -2.7460  3.1294 -0.6454
    4PHE    CD2   63   3.930   3.371   3.220  0.2577 -1.2664 -0.0947
    4PHE    HD2   64   4.014   3.341   3.281  0.1584  0.2865  0.8776
    4PHE    CE1   65   3.698   3.450   3.091  0.5193  0.2744 -0.2261
    4PHE    HE1   66   3.606   3.481   3.045  0.8445  1.1574 -0.3013
    4PHE    CE2   67   3.906   3.508   3.197 -0.3190  1.3227 -0.3620
    4PHE    HE2   68   3.978   3.583   3.226  0.3527  0.9419 -0.9763
    4PHE     CZ   69   3.788   3.547   3.140  0.5544 -0.3515 -0.1884
    4PHE     HZ   70   3.771   3.653   3.132  0.5875 -0.3506 -0.2497
    4PHE      C   71   3.825   3.007   2.955  0.0881 -0.6658 -0.5728
    4PHE      O   72   3.750   2.912   2.966  0.3872  0.5759  0.7868
    5CYS      N   73   3.832   3.079   2.840  0.7134  0.1844  0.8232
    5CYS      H   74   3.909   3.141   2.823  0.3445  0.3371 -0.4056
    5CYS     CA   75   3.734   3.062   2.729  0.2340 -0.5524  0.0484
    5CYS     HA   76   3.638   3.069   2.780 -0.1273  1.4074 -0.7901
    5CYS     CB   77   3.768   3.177   2.623 -0.3608  0.7021  0.1464
    5CYS    HB1   78   3.868   3.167   2.580 -0.8327  2.2983 -1.4750
    5CYS    HB2   79   3.707   3.165   2.534 -0.2080 -1.7810  0.3079
    5CYS     SG   80   3.750   3.348   2.678  0.1720  0.1455 -0.1805
    5CYS      C   81   3.755   2.923   2.662  0.6355 -0.0237 -0.0654
    5CYS      O   82   3.663   2.872   2.595  0.4236  0.0212  0.0360
    6LEU      N   83   3.863   2.855   2.694  0.1340  0.5643 -0.1191
    6LEU      H   84   3.936   2.897   2.749 -0.1408  1.0652 -0.1360
    6LEU     CA   85   3.891   2.720   2.647  0.1248 -0.1397 -0.5365
    6LEU     HA   86   3.845   2.694   2.552 -1.2398 -0.7282  0.2489
    6LEU     CB   87   4.045   2.703   2.647  1.1239  0.0916  0.2640
    6LEU    HB1   88   4.086   2.721   2.746 -0.1207  0.4973  0.7250
    6LEU    HB2   89   4.068   2.597   2.633  0.4084 -0.0020 -0.2878
    6LEU     CG   90   4.124   2.771   2.539 -0.1004  0.2781 -0.8829
    6LEU     HG   91   4.111   2.879   2.548 -0.5922  0.1147  0.7073
    6LEU    CD1   92   4.275   2.767   2.552  0.4941 -0.0855  0.2561
    6LEU   HD11   93   4.302   2.662   2.553  0.0446 -0.2346 -1.2446
    6LEU   HD12   94   4.332   2.815   2.473  0.5758  1.1972  1.0648
    6LEU   HD13   95   4.304   2.807   2.649  0.6537 -0.5918  0.4149
    6LEU    CD2   96   4.075   2.714   2.405 -0.4121 -0.4174  0.4801
    6LEU   HD21   97   4.139   2.742   2.321 -1.3215  0.4227  0.0463
    6LEU   HD22   98   4.071   2.605   2.406 -0.1718 -0.4740 -1.1004
    6LEU   HD23   99   3.977   2.749   2.371 -1.2383 -1.5172  1.6759
    6LEU      C  100   3.841   2.610   2.746  0.2721 -0.2078 -0.3378
    6LEU      O  101   3.872   2.495   2.716  0.4087  0.6187 -0.2656
    7GLU      N  102   3.773   2.648   2.852  0.5166  0.3229 -0.5551
    7GLU      H  103   3.768   2.746   2.877 -1.4696  0.2070 -0.3195
    7GLU     CA  104   3.714   2.560   2.953  0.2408  0.6152 -0.5541
    7GLU     HA  105   3.787   2.480   2.960  0.2655  0.7139  0.4151
    7GLU     CB  106   3.672   2.632   3.085 -0.0116 -0.4700  0.4320
    7GLU    HB1  107   3.625   2.726   3.055  0.1304  0.2248  2.2355
    7GLU    HB2  108   3.603   2.573   3.145  1.5791 -1.6259  1.1884
    7GLU     CG  109   3.783   2.665   3.195  0.7058  0.4310  0.1664
    7GLU    HG1  110   3.808   2.573   3.248  1.7135  0.3701 -0.3755
    7GLU    HG2  111   3.870   2.698   3.138 -0.6979 -0.4927 -2.6563
    7GLU     CD  112   3.734   2.769   3.297 -0.5301  0.5937  0.0267
    7GLU    OE1  113   3.815   2.809   3.385  0.3610 -0.3516 -0.2666
    7GLU    OE2  114   3.626   2.824   3.285 -0.1446  0.5732 -0.0658
    7GLU      C  115   3.585   2.500   2.888 -0.1082 -0.3422 -0.5629
    7GLU      O  116   3.513   2.574   2.834  0.6443 -0.3376 -0.0560
    8PRO      N  117   3.556   2.367   2.920  0.2004 -0.9626  0.4196
    8PRO     CA  118   3.420   2.311   2.897 -0.8165 -0.4301 -0.4758
    8PRO     HA  119   3.391   2.328   2.794  3.1953 -1.6484 -1.9944
    8PRO     CB  120   3.434   2.164   2.918  0.2536  0.3175  0.3479
    8PRO    HB1  121   3.343   2.126   2.965  0.4725  1.1822  1.4936
    8PRO    HB2  122   3.448   2.123   2.818  1.5609 -1.5125  1.2168
    8PRO     CG  123   3.557   2.140   3.003 -0.1254  0.2204 -0.0065
    8PRO    HG1  124   3.538   2.120   3.109 -0.3042 -0.1792 -0.1140
    8PRO    HG2  125   3.607   2.048   2.972  2.0443  1.2680  0.2065
    8PRO     CD  126   3.640   2.263   2.978  0.5786  0.5282 -0.6544
    8PRO    HD1  127   3.680   2.300   3.072 -3.2684  0.8253  1.0408
    8PRO    HD2  128   3.723   2.244   2.910  2.3182  1.5507  1.0988
    8PRO      C  129   3.312   2.371   2.999  0.1708  0.5126 -0.0901
    8PRO      O  130   3.344   2.439   3.099  0.4159 -0.1504  0.2367
    9PRO      N  131   3.181   2.350   2.969 -0.1892 -0.1798 -0.0898
    9PRO     CA  132   3.077   2.425   3.046  0.4584  0.1337 -0.0813
    9PRO     HA  133   3.102   2.524   3.084 -0.5201 -0.2970  1.8491
    9PRO     CB  134   2.956   2.420   2.949  0.3331  1.0005 -0.4006
    9PRO    HB1  135   2.860   2.422   3.000  0.7830 -1.0000  0.6362
    9PRO    HB2  136   2.942   2.506   2.884 -1.3294 -1.3956 -3.4191
    9PRO     CG  137   2.975   2.312   2.842 -0.6559 -0.1057 -0.7518
    9PRO    HG1  138   2.923   2.219   2.865  0.1950 -0.3404  0.2735
    9PRO    HG2  139   2.936   2.345   2.746  0.2072 -1.5106 -1.6166
    9PRO     CD  140   3.131   2.286   2.848 -0.2738  0.0133  0.5143
    9PRO    HD1  141   3.161   2.182   2.836 -2.2489 -0.6040  0.5247
    9PRO    HD2  142   3.175   2.349   2.771  0.5342  0.4557  1.3114
    9PRO      C  143   3.040   2.342   3.171  0.4302  0.8915  0.2914
    9PRO      O  144   3.010   2.223   3.164  0.6170 -0.1748 -0.2381
   10TYR      N  145   3.053   2.405   3.286 -0.2745  0.3655 -0.0005
   10TYR      H  146   3.081   2.501   3.270  1.3477 -0.0843  0.0017
   10TYR     CA  147   3.045   2.350   3.422  0.3046  0.4057 -0.2868
   10TYR     HA  148   3.067   2.243   3.419 -2.4985 -0.3085  1.2636
   10TYR     CB  149   3.155   2.416   3.509 -0.5188 -0.3948  0.5831
   10TYR    HB1  150   3.251   2.383   3.467 -0.2613  0.9191  0.0873
   10TYR    HB2  151   3.154   2.525   3.510  0.0549 -0.3683 -0.3988
   10TYR     CG  152   3.159   2.367   3.656  0.3995  0.0729  0.1220
   10TYR    CD1  153   3.207   2.240   3.688  0.0483 -0.3634  0.1515
   10TYR    HD1  154   3.260   2.177   3.618  2.0157  0.5995  0.6979
   10TYR    CD2  155   3.102   2.447   3.751  0.5343 -0.4122 -0.3847
   10TYR    HD2  156   3.056   2.535   3.708  1.2897 -0.9006 -2.3213
   10TYR    CE1  157   3.203   2.200   3.825 -0.1936 -1.2529  0.5169
   10TYR    HE1  158   3.255   2.107   3.847 -0.2074 -1.2217  0.6842
   10TYR    CE2  159   3.095   2.406   3.885  0.2211 -0.5555  0.2447
   10TYR    HE2  160   3.042   2.476   3.948 -0.7395 -0.8371 -0.2194
   10TYR     CZ  161   3.145   2.280   3.923 -0.0856 -0.1168  0.1930
   10TYR     OH  162   3.125   2.228   4.045 -1.0526 -0.1622  0.1842
   10TYR     HH  163   3.158   2.140   4.039  0.8776  0.5817 -0.7397
   10TYR      C  164   2.904   2.379   3.473 -0.3650 -0.2342  0.8245
   10TYR      O  165   2.874   2.496   3.507  0.3894  0.2171  0.2668
   11THR      N  166   2.822   2.273   3.483 -0.4417  0.0344 -1.0056
   11THR      H  167   2.840   2.185   3.436 -1.1681 -0.1713 -0.9145
   11THR     CA  168   2.692   2.279   3.547  0.4353 -0.2474  0.2530
   11THR     HA  169   2.643   2.370   3.514 -1.3234 -1.5451 -0.8883
   11THR     CB  170   2.623   2.154   3.503  0.7143 -0.2628 -0.6709
   11THR     HB  171   2.676   2.060   3.517 -1.8470 -1.8262 -0.6936
   11THR    OG1  172   2.599   2.170   3.367  0.0331  0.4099  0.5025
   11THR    HG1  173   2.546   2.246   3.347 -0.7317 -0.2770 -0.1050
   11THR    CG2  174   2.481   2.151   3.562  0.8042  0.3707  0.1722
   11THR   HG21  175   2.427   2.246   3.560 -0.3548 -0.2579  0.5146
   11THR   HG22  176   2.424   2.076   3.508  3.0616 -0.6908 -0.8771
   11THR   HG23  177   2.481   2.105   3.661  0.0614 -1.4343 -0.6286
   11THR      C  178   2.696   2.298   3.702 -0.3873  0.2621 -0.9171
   11THR      O  179   2.635   2.392   3.751 -0.3716  0.2949  0.3314
   12GLY      N  180   2.771   2.214   3.775 -0.5047 -0.2095 -0.1473
   12GLY      H  181   2.816   2.135   3.732  1.7890 -0.9426  3.2306
   12GLY     CA  182   2.797   2.226   3.920 -0.4974 -0.5973 -0.4230
   12GLY    HA1  183   2.903   2.215   3.944 -0.2685  0.4530 -0.9032
   12GLY    HA2  184   2.788   2.328   3.956  0.9996 -1.1619  1.7638
   12GLY      C  185   2.716   2.127   4.004 -0.5371  0.1842  1.1657
   12GLY      O  186   2.633   2.050   3.956  0.4623 -0.0565  0.4943
   13PRO      N  187   2.739   2.125   4.137  0.3180 -0.1432  0.5665
   13PRO     CA  188   2.667   2.032   4.229 -0.7063  0.0068  0.2661
   13PRO     HA  189   2.669   1.932   4.185 -1.0781  0.0421  0.1716
   13PRO     CB  190   2.762   2.036   4.349 -0.3690 -0.6467  0.2193
   13PRO    HB1  191   2.709   2.022   4.443  2.6741  1.5704  2.4988
   13PRO    HB2  192   2.832   1.953   4.338 -0.0783 -0.3504 -0.2367
   13PRO     CG  193   2.821   2.173   4.347  0.2128  0.0406 -0.2055
   13PRO    HG1  194   2.754   2.250   4.384  3.2673  2.6981  0.2462
   13PRO    HG2  195   2.916   2.155   4.398  0.6241  0.6417 -0.7422
   13PRO     CD  196   2.845   2.198   4.204  0.1460 -0.2090  0.1250
   13PRO    HD1  197   2.844   2.306   4.189  1.0289 -0.1822  0.1590
   13PRO    HD2  198   2.937   2.148   4.173 -0.1039  0.4683 -1.8259
   13PRO      C  199   2.523   2.079   4.267 -0.1555 -0.9098  0.9122
   13PRO      O  200   2.441   1.993   4.303 -0.4201 -0.0688 -0.3280
   14CYS      N  201   2.488   2.212   4.236  0.8842  0.0375 -0.0021
   14CYS      H  202   2.556   2.283   4.210  0.6983 -0.5257 -2.2800
   14CYS     CA  203   2.350   2.268   4.267  0.2155 -0.2546  0.5569
   14CYS     HA  204   2.316   2.212   4.354 -0.6766 -0.9509 -0.2173
   14CYS     CB  205   2.354   2.417   4.305 -0.1028  0.1875 -0.4765
   14CYS    HB1  206   2.363   2.485   4.220 -0.6277 -0.4681 -1.0696
   14CYS    HB2  207   2.250   2.438   4.327  0.2413  0.6315  0.7716
   14CYS     SG  208   2.453   2.445   4.456 -0.0356  0.1124 -0.0711
   14CYS      C  209   2.250   2.233   4.156 -0.1570  0.3429 -0.0625
   14CYS      O  210   2.291   2.164   4.063 -0.0767 -0.3700  0.2743
   15LYS      N  211   2.119   2.259   4.173 -0.5013 -0.0064 -0.4200
   15LYS      H  212   2.093   2.315   4.253 -0.4732 -0.0383 -0.3882
   15LYS     CA  213   2.010   2.189   4.111 -0.0081  0.1374 -0.3454
   15LYS     HA  214   2.043   2.148   4.016 -1.6971  0.0796 -0.9308
   15LYS     CB  215   1.952   2.064   4.190  0.1055  0.4197  0.3847
   15LYS    HB1  216   1.903   2.094   4.283  0.5956 -0.6787  1.0344
   15LYS    HB2  217   1.877   2.017   4.126  0.3232 -0.1215  0.5136
   15LYS     CG  218   2.056   1.956   4.207 -0.2102 -0.2298  0.7210
   15LYS    HG1  219   2.143   1.991   4.262 -0.5190 -1.5616  2.1218
   15LYS    HG2  220   2.009   1.887   4.277 -0.2063 -1.0659 -0.0903
   15LYS     CD  221   2.098   1.885   4.078  0.2106 -0.5387 -0.2204
   15LYS    HD1  222   2.008   1.845   4.032 -1.4160  1.1974  1.2934
   15LYS    HD2  223   2.144   1.959   4.012  1.3279 -0.8345  0.2010
   15LYS     CE  224   2.192   1.771   4.117 -0.1561  0.0594  0.3319
   15LYS    HE1  225   2.281   1.816   4.162 -0.7585  2.1239 -0.4177
   15LYS    HE2  226   2.150   1.695   4.183  1.2977 -0.3416  0.8310
   15LYS     NZ  227   2.240   1.701   3.995  0.5734 -0.8921  0.2900
   15LYS    HZ1  228   2.159   1.661   3.951  0.3959  0.3077 -0.5043
   15LYS    HZ2  229   2.286   1.752   3.920 -2.4129  0.3325 -0.8736
   15LYS    HZ3  230   2.293   1.624   4.032  2.1585  1.3348  3.0367
   15LYS      C  231   1.910   2.292   4.057  0.2484 -0.0885  0.1829
   15LYS      O  232   1.805   2.250   4.005 -0.2015  0.7380 -0.6329
   16ALA      N  233   1.932   2.423   4.059  0.0492 -1.0099  0.2206
   16ALA      H  234   2.025   2.457   4.080  0.2792 -1.9536  0.7621
   16ALA     CA  235   1.842   2.522   3.993 -0.9319 -0.1349 -1.0724
   16ALA     HA  236   1.736   2.498   4.003 -0.8235 -0.0572  0.3692
   16ALA     CB  237   1.887   2.657   4.054  0.2830 -0.6499 -0.1561
   16ALA    HB1  238   1.882   2.663   4.162 -1.5782  1.6585 -0.2748
   16ALA    HB2  239   1.987   2.689   4.026  0.6011 -0.6835  0.9080
   16ALA    HB3  240   1.815   2.738   4.038  1.6190  1.1882  2.4866
   16ALA      C  241   1.860   2.526   3.843 -0.7009  0.3171 -0.6491
   16ALA      O  242   1.937   2.449   3.788  0.3326 -0.0773  0.2295
   17ARG      N  243   1.773   2.605   3.777 -0.2469  0.1642 -0.3973
   17ARG      H  244   1.709   2.653   3.838 -0.4897  0.1662 -0.6514
   17ARG     CA  245   1.761   2.595   3.630 -0.2872 -0.1071 -0.1153
   17ARG     HA  246   1.835   2.525   3.592 -0.4553 -1.7096  2.2990
   17ARG     CB  247   1.621   2.535   3.589  0.2035  0.0566 -0.0019
   17ARG    HB1  248   1.546   2.601   3.633  0.7350 -0.5447  1.9071
   17ARG    HB2  249   1.605   2.547   3.482  0.7867 -3.6957 -0.6393
   17ARG     CG  250   1.610   2.384   3.636  0.8979 -0.0103 -0.0130
   17ARG    HG1  251   1.685   2.327   3.580 -0.2121 -0.6515 -0.8748
   17ARG    HG2  252   1.633   2.366   3.742  0.3480 -2.4893 -0.2387
   17ARG     CD  253   1.469   2.323   3.613 -0.3948  0.0021 -0.0321
   17ARG    HD1  254   1.432   2.353   3.516  0.0109 -0.9052 -0.4812
   17ARG    HD2  255   1.469   2.214   3.621 -0.9744  0.0466  0.6815
   17ARG     NE  256   1.380   2.367   3.714  0.1036 -0.5197 -0.0357
   17ARG     HE  257   1.320   2.446   3.697 -2.9926 -2.5670  0.4851
   17ARG     CZ  258   1.382   2.327   3.837  0.2061 -0.0446 -0.9588
   17ARG    NH1  259   1.454   2.227   3.882 -0.0726  0.0704  0.2379
   17ARG   HH11  260   1.506   2.164   3.823 -2.4881 -1.1442 -0.7224
   17ARG   HH12  261   1.445   2.202   3.980 -3.1416 -1.6957 -0.3727
   17ARG    NH2  262   1.289   2.384   3.922  0.1908 -0.6980 -0.1012
   17ARG   HH21  263   1.206   2.429   3.885  0.7183  0.3366 -0.0629
   17ARG   HH22  264   1.299   2.376   4.022  0.6451 -2.0447 -0.2414
   17ARG      C  265   1.777   2.735   3.560 -0.9100 -0.5505 -0.7201
   17ARG      O  266   1.698   2.775   3.473 -0.3516 -0.0541 -0.9207
   18ILE      N  267   1.877   2.810   3.604  0.4603 -0.0785  0.1019
   18ILE      H  268   1.932   2.778   3.682 -0.0470  1.1108  0.9693
   18ILE     CA  269   1.922   2.936   3.540 -1.1894  0.1423 -0.7192
   18ILE     HA  270   1.834   2.997   3.517  0.7762  2.5573 -2.4671
   18ILE     CB  271   2.015   3.013   3.638  0.4915 -0.1198  0.2231
   18ILE     HB  272   2.075   2.944   3.698  0.9717 -1.4138 -1.6263
   18ILE    CG1  273   1.927   3.071   3.757 -0.8957 -0.4221  0.1101
   18ILE   HG11  274   1.879   3.164   3.726 -1.1803  0.1614  2.1435
   18ILE   HG12  275   1.845   3.001   3.776  0.5403 -2.6634 -1.5299
   18ILE    CG2  276   2.106   3.116   3.566  0.1344  0.1535 -0.6352
   18ILE   HG21  277   2.159   3.175   3.641  0.7267 -1.0515 -0.0829
   18ILE   HG22  278   2.182   3.071   3.502 -1.4192 -0.0223 -2.4431
   18ILE   HG23  279   2.039   3.174   3.502 -0.0599 -0.8930 -1.3979
   18ILE     CD  280   2.018   3.111   3.879 -0.0583 -0.6914 -0.4116
   18ILE    HD1  281   2.069   3.031   3.932 -0.4327  0.9853  2.7065
   18ILE    HD2  282   2.084   3.196   3.862 -1.5557  0.6960  0.4478
   18ILE    HD3  283   1.944   3.150   3.949 -0.5646 -1.3164 -0.5823
   18ILE      C  284   2.003   2.897   3.410 -0.2104 -0.2791  0.2710
   18ILE      O  285   2.056   2.787   3.393  0.3807  0.1114  0.5073
   19ILE      N  286   1.995   2.983   3.314 -0.7242  0.9126  0.1797
   19ILE      H  287   1.966   3.077   3.337 -1.8166  0.3901  0.9836
   19ILE     CA  288   2.053   2.962   3.181 -0.6167  0.1069 -0.2988
   19ILE     HA  289   2.104   2.866   3.170  3.2138  2.0127 -0.8348
   19ILE     CB  290   1.939   2.975   3.074 -0.6996  0.7564  0.2609
   19ILE     HB  291   1.915   3.080   3.056 -4.8696 -0.1237 -0.3583
   19ILE    CG1  292   1.807   2.907   3.104  0.2444  0.8489 -0.1813
   19ILE   HG11  293   1.758   2.957   3.188  0.4589  0.1312  0.3776
   19ILE   HG12  294   1.734   2.918   3.023 -1.2530 -0.6853  0.8804
   19ILE    CG2  295   1.994   2.928   2.936  0.2296  0.6067  0.6047
   19ILE   HG21  296   2.087   2.976   2.904  0.5541  0.2360  0.9927
   19ILE   HG22  297   2.022   2.823   2.932  1.6070  0.9783 -1.5884
   19ILE   HG23  298   1.916   2.945   2.861 -0.1405 -1.4522  0.4718
   19ILE     CD  299   1.815   2.754   3.144  0.8912 -0.3511  0.6093
   19ILE    HD1  300   1.716   2.710   3.153  0.4660  0.0733 -1.5769
   19ILE    HD2  301   1.872   2.692   3.074 -1.2104 -3.0359  1.0966
   19ILE    HD3  302   1.857   2.743   3.244  2.2024  2.7551  0.4928
   19ILE      C  303   2.163   3.078   3.167  0.2391  0.6264  0.0542
   19ILE      O  304   2.137   3.201   3.182  0.0769  0.2777  0.2993
   20ARG      N  305   2.277   3.023   3.115 -0.1567  0.2243  0.3955
   20ARG      H  306   2.293   2.926   3.093  0.0647  0.0894  1.1242
   20ARG     CA  307   2.396   3.098   3.089 -0.4659 -0.4963  0.9408
   20ARG     HA  308   2.384   3.206   3.079  1.7733 -0.0973  1.9583
   20ARG     CB  309   2.501   3.090   3.201  0.1421 -0.1581 -0.1608
   20ARG    HB1  310   2.526   2.985   3.216  0.0304  0.1016  2.1274
   20ARG    HB2  311   2.600   3.131   3.180  0.6462 -1.7370 -1.0585
   20ARG     CG  312   2.458   3.156   3.335 -0.1865  0.3141  0.3224
   20ARG    HG1  313   2.356   3.121   3.345  0.0769 -1.0016 -1.1504
   20ARG    HG2  314   2.515   3.093   3.404  1.2563 -0.3218 -1.3781
   20ARG     CD  315   2.478   3.305   3.342 -0.0714 -0.4093  0.8314
   20ARG    HD1  316   2.584   3.333   3.347 -0.2933  0.3566  1.5745
   20ARG    HD2  317   2.437   3.361   3.258 -0.4598 -0.6062  0.8883
   20ARG     NE  318   2.425   3.353   3.467 -0.3096  0.0553  0.1391
   20ARG     HE  319   2.328   3.380   3.454  0.2287  1.6941 -0.6861
   20ARG     CZ  320   2.495   3.377   3.576 -0.9871 -0.1727  0.4257
   20ARG    NH1  321   2.621   3.342   3.588  0.0778  0.0390 -0.0710
   20ARG   HH11  322   2.677   3.290   3.522  0.9392 -2.2680  2.2781
   20ARG   HH12  323   2.654   3.344   3.684 -1.4702  3.4591  0.5779
   20ARG    NH2  324   2.438   3.443   3.670 -0.5004  0.3675 -0.6340
   20ARG   HH21  325   2.338   3.451   3.666 -0.5946  1.3480  1.8610
   20ARG   HH22  326   2.487   3.482   3.750  1.4128  1.4038 -2.2388
   20ARG      C  327   2.463   3.047   2.953 -0.5956 -0.2307 -0.0462
   20ARG      O  328   2.433   2.941   2.898 -0.1061 -0.1898 -0.3320
   21TYR      N  329   2.549   3.129   2.897  0.2006 -0.0090 -0.0931
   21TYR      H  330   2.547   3.220   2.941 -0.9225 -0.5345  1.0007
   21TYR     CA  331   2.627   3.111   2.776 -0.1969  0.7239 -0.8719
   21TYR     HA  332   2.592   3.023   2.722 -2.2754  0.5661  0.6134
   21TYR     CB  333   2.624   3.241   2.689 -0.3217 -0.2008  0.0790
   21TYR    HB1  334   2.640   3.328   2.753 -4.4766  0.3789  0.6195
   21TYR    HB2  335   2.694   3.238   2.605 -0.7919  1.5911 -0.4092
   21TYR     CG  336   2.485   3.264   2.625 -0.0479 -0.4640  0.5601
   21TYR    CD1  337   2.378   3.337   2.683 -0.2122 -1.0913  0.3341
   21TYR    HD1  338   2.393   3.374   2.784 -0.3421  0.4615 -0.1814
   21TYR    CD2  339   2.471   3.216   2.495  0.0940  0.1302 -0.3320
   21TYR    HD2  340   2.544   3.155   2.444  1.4342  0.9299  0.5611
   21TYR    CE1  341   2.258   3.358   2.612  0.4772  0.0367 -1.0237
   21TYR    HE1  342   2.175   3.414   2.652 -0.5787 -0.8276 -1.9232
   21TYR    CE2  343   2.348   3.227   2.429  0.6315 -0.2658 -0.4851
   21TYR    HE2  344   2.344   3.168   2.338 -1.3670 -1.8532  0.5412
   21TYR     CZ  345   2.244   3.300   2.489 -0.2568  0.3098  0.5093
   21TYR     OH  346   2.126   3.309   2.426  0.4548  0.2655 -1.3597
   21TYR     HH  347   2.118   3.269   2.340  0.2538 -1.3514 -0.6270
   21TYR      C  348   2.782   3.084   2.814  0.6409  0.4554 -0.3285
   21TYR      O  349   2.837   3.128   2.914  0.5061  0.2522  0.0607
   22PHE      N  350   2.838   2.992   2.736  0.0644  0.1879 -0.2438
   22PHE      H  351   2.792   2.957   2.653  0.4007 -0.6954 -0.0678
   22PHE     CA  352   2.980   2.955   2.743  0.1929  0.5139  0.6175
   22PHE     HA  353   3.029   3.021   2.815 -1.3266  1.4970  0.8054
   22PHE     CB  354   2.997   2.809   2.792 -0.0113 -0.5398 -0.4297
   22PHE    HB1  355   3.091   2.798   2.846  0.9093  1.4401 -1.5240
   22PHE    HB2  356   2.924   2.807   2.873  0.7070  1.7597  0.3364
   22PHE     CG  357   2.990   2.689   2.697  0.2176  0.5590 -0.1777
   22PHE    CD1  358   3.107   2.626   2.654 -0.4392  0.1006  0.3411
   22PHE    HD1  359   3.200   2.662   2.696 -2.0928  1.2066  3.3175
   22PHE    CD2  360   2.867   2.651   2.641 -0.9053 -0.0298  0.2724
   22PHE    HD2  361   2.783   2.705   2.682  0.2450  1.0309  1.2890
   22PHE    CE1  362   3.108   2.524   2.557 -0.4227  0.0495  0.1503
   22PHE    HE1  363   3.196   2.476   2.515 -0.6202 -0.6066  0.4732
   22PHE    CE2  364   2.862   2.539   2.553  0.0347 -0.3910  0.4892
   22PHE    HE2  365   2.764   2.502   2.524  1.2898 -3.3457 -0.4328
   22PHE     CZ  366   2.983   2.486   2.507 -0.2322 -0.2222  0.7901
   22PHE     HZ  367   2.981   2.407   2.433 -0.4246  0.7119 -0.2313
   22PHE      C  368   3.033   2.970   2.601  0.4720 -0.2742 -0.2358
   22PHE      O  369   2.956   2.959   2.507  0.4221  0.4356  0.2802
   23TYR      N  370   3.158   2.997   2.583  0.3099  0.1034 -0.3754
   23TYR      H  371   3.212   3.009   2.667 -1.5210 -0.0382  0.8842
   23TYR     CA  372   3.231   3.000   2.461  0.0883 -0.2539 -0.1905
   23TYR     HA  373   3.156   3.033   2.389 -0.3714  0.1475  0.4587
   23TYR     CB  374   3.356   3.098   2.462  0.2417 -0.3755  0.0287
   23TYR    HB1  375   3.350   3.195   2.512 -1.0791 -0.1026 -0.6196
   23TYR    HB2  376   3.427   3.038   2.519 -1.2478 -3.9376 -1.5781
   23TYR     CG  377   3.420   3.117   2.323 -0.2737 -0.0121  0.2270
   23TYR    CD1  378   3.560   3.101   2.303 -0.4906  0.2499  0.7654
   23TYR    HD1  379   3.623   3.066   2.384 -2.0200 -1.2437  1.3640
   23TYR    CD2  380   3.347   3.148   2.207  0.2159  0.0341 -0.1816
   23TYR    HD2  381   3.241   3.169   2.208  0.6136  2.3087 -0.7452
   23TYR    CE1  382   3.622   3.125   2.180  0.5939 -0.3703 -0.5314
   23TYR    HE1  383   3.729   3.116   2.172  1.0291  1.0192  2.3411
   23TYR    CE2  384   3.404   3.171   2.075 -0.8356  0.2288 -0.5653
   23TYR    HE2  385   3.349   3.178   1.982 -0.1339  0.3675 -0.9743
   23TYR     CZ  386   3.546   3.157   2.069 -0.1467 -0.9726  0.3650
   23TYR     OH  387   3.609   3.159   1.950  0.0962 -0.1384 -0.2532
   23TYR     HH  388   3.576   3.220   1.885  0.3199 -0.1357 -0.3645
   23TYR      C  389   3.271   2.857   2.433 -0.7215  0.8377 -0.0015
   23TYR      O  390   3.352   2.795   2.504 -0.3260  0.4111 -0.3790
   24ASN      N  391   3.224   2.806   2.315  0.3388  0.1377 -0.1477
   24ASN      H  392   3.191   2.875   2.249  1.5591  0.5338 -0.3639
   24ASN     CA  393   3.263   2.687   2.254 -0.7648  0.5977 -0.3912
   24ASN     HA  394   3.292   2.618   2.334  1.3147  1.8138 -0.0066
   24ASN     CB  395   3.150   2.626   2.174  0.0437 -0.3659  0.0522
   24ASN    HB1  396   3.060   2.624   2.236  0.6942  1.9939  1.2109
   24ASN    HB2  397   3.126   2.700   2.097 -1.3500 -0.1736  0.6320
   24ASN     CG  398   3.178   2.483   2.122  0.3662  1.2404  0.1613
   24ASN    OD1  399   3.273   2.462   2.049  0.1815 -0.0414 -0.3202
   24ASN    ND2  400   3.091   2.387   2.161 -0.2084  0.0542 -0.3332
   24ASN   HD21  401   3.001   2.420   2.196  0.3489  0.4748  0.7533
   24ASN   HD22  402   3.093   2.297   2.115 -0.5972 -0.8264  1.2926
   24ASN      C  403   3.378   2.744   2.164  0.5318  0.3942  0.6604
   24ASN      O  404   3.353   2.820   2.068 -0.5855  0.7285  0.0133
   25ALA      N  405   3.504   2.699   2.180  0.3351 -0.4279 -0.1169
   25ALA      H  406   3.510   2.626   2.250  2.0131 -0.0788  0.1358
   25ALA     CA  407   3.618   2.746   2.097 -0.0194  0.0054 -1.0023
   25ALA     HA  408   3.617   2.853   2.076  1.8760  0.2774  0.0669
   25ALA     CB  409   3.749   2.715   2.177  0.8880  0.4925  0.1666
   25ALA    HB1  410   3.752   2.787   2.259  0.5391 -0.2383  0.8417
   25ALA    HB2  411   3.745   2.615   2.222 -0.6957 -0.8510 -2.6863
   25ALA    HB3  412   3.845   2.721   2.126  0.4124 -3.1664 -1.4602
   25ALA      C  413   3.623   2.668   1.966 -0.2644 -0.3877 -0.1134
   25ALA      O  414   3.677   2.720   1.867  0.5110  0.0656  0.0880
   26LYS      N  415   3.582   2.542   1.970 -0.5655 -0.0090  0.4626
   26LYS      H  416   3.523   2.527   2.050  0.7321  2.3512  1.9761
   26LYS     CA  417   3.576   2.461   1.848 -0.1149  0.4261  0.0267
   26LYS     HA  418   3.664   2.457   1.785 -1.9937 -1.3350 -2.7103
   26LYS     CB  419   3.536   2.315   1.884  0.3419  0.3275  0.0144
   26LYS    HB1  420   3.459   2.315   1.961  0.4151 -1.5575  0.1491
   26LYS    HB2  421   3.487   2.258   1.804  0.6053 -0.1755  0.2079
   26LYS     CG  422   3.652   2.224   1.929 -0.1101  0.0507 -0.0547
   26LYS    HG1  423   3.721   2.223   1.845 -0.4122  0.2836 -0.3034
   26LYS    HG2  424   3.714   2.276   2.002  0.2115  2.5248 -1.9599
   26LYS     CD  425   3.603   2.083   1.979 -0.2793 -0.4260  0.6148
   26LYS    HD1  426   3.543   2.099   2.069  0.6338 -4.0455  2.0668
   26LYS    HD2  427   3.545   2.040   1.897  1.0667 -2.4107  0.6440
   26LYS     CE  428   3.721   1.990   2.001  0.3179  0.5257  0.1884
   26LYS    HE1  429   3.668   1.895   2.007  1.6107 -0.1489  1.6393
   26LYS    HE2  430   3.777   1.980   1.908  0.0318 -1.8377  0.1956
   26LYS     NZ  431   3.795   2.019   2.126 -0.9133 -0.4402 -0.1868
   26LYS    HZ1  432   3.737   2.048   2.204  0.4020 -1.1474  1.1138
   26LYS    HZ2  433   3.838   1.931   2.150 -1.0734 -0.3178  0.5778
   26LYS    HZ3  434   3.876   2.079   2.117  0.7147 -2.4272  0.5444
   26LYS      C  435   3.468   2.508   1.747  0.6079  0.4783  0.3034
   26LYS      O  436   3.486   2.497   1.626 -0.1781  0.5740  0.1305
   27ALA      N  437   3.350   2.554   1.791  0.2010 -0.3445  0.0626
   27ALA      H  438   3.330   2.543   1.889 -0.6039  1.1163  0.0908
   27ALA     CA  439   3.241   2.608   1.708 -0.5540 -0.1117  0.5349
   27ALA     HA  440   3.225   2.543   1.621  3.1450 -1.0619  0.4080
   27ALA     CB  441   3.112   2.612   1.803 -0.2625 -0.1611 -0.2485
   27ALA    HB1  442   3.115   2.691   1.878 -1.5817  1.5240 -1.8654
   27ALA    HB2  443   3.016   2.643   1.760 -0.7897  0.9821  1.6187
   27ALA    HB3  444   3.096   2.510   1.837 -1.2415 -0.1476 -0.6107
   27ALA      C  445   3.269   2.751   1.660 -0.0838 -0.4692  0.2463
   27ALA      O  446   3.267   2.779   1.539 -0.5258 -0.0964 -0.2759
   28GLY      N  447   3.318   2.833   1.752  0.2162  0.2247  0.2662
   28GLY      H  448   3.325   2.793   1.845  3.1383  0.3516  0.2082
   28GLY     CA  449   3.374   2.967   1.733 -0.2417 -0.4929  0.5782
   28GLY    HA1  450   3.460   2.977   1.799 -0.9530 -2.0742  1.8320
   28GLY    HA2  451   3.409   2.966   1.630 -0.0036 -2.9773  0.6305
   28GLY      C  452   3.265   3.072   1.764 -0.0139  0.0220  0.4322
   28GLY      O  453   3.252   3.168   1.683  0.2639  0.5410 -1.3040
   29LEU      N  454   3.178   3.047   1.867 -0.1194  0.1967 -0.2492
   29LEU      H  455   3.196   2.972   1.933 -0.3808 -0.1795 -0.5982
   29LEU     CA  456   3.060   3.124   1.898 -0.1434  0.2298 -0.3999
   29LEU     HA  457   3.094   3.228   1.901  0.3852  0.0493 -0.1423
   29LEU     CB  458   2.951   3.114   1.791 -0.9165 -0.2174  0.2815
   29LEU    HB1  459   2.864   3.172   1.821 -0.3785  0.7483 -0.0086
   29LEU    HB2  460   2.997   3.169   1.709  0.4211 -1.0669  0.4118
   29LEU     CG  461   2.917   2.979   1.727  0.7743  0.2887 -0.4113
   29LEU     HG  462   3.006   2.916   1.723  0.7834  0.2517  0.3610
   29LEU    CD1  463   2.807   2.916   1.811  0.4099 -0.0382  0.0273
   29LEU   HD11  464   2.729   2.867   1.754 -1.0666 -1.4647  3.0236
   29LEU   HD12  465   2.845   2.834   1.872  0.9749  1.5416  1.9152
   29LEU   HD13  466   2.762   2.993   1.873 -0.3052 -0.5037  0.0941
   29LEU    CD2  467   2.868   2.985   1.571 -0.1360 -0.4950  0.3253
   29LEU   HD21  468   2.878   2.884   1.533 -0.0941  0.2484 -1.7858
   29LEU   HD22  469   2.763   3.014   1.573  0.0334  0.1721 -0.1575
   29LEU   HD23  470   2.926   3.045   1.502  0.5655 -0.5933  0.8160
   29LEU      C  471   3.010   3.081   2.036 -1.3461  0.3869  0.0907
   29LEU      O  472   3.067   2.981   2.088 -0.4518 -0.1932 -0.4455
   30CYS      N  473   2.905   3.143   2.090 -0.6801  0.0441  0.9190
   30CYS      H  474   2.846   3.209   2.041  1.4568  0.6698 -0.9869
   30CYS     CA  475   2.863   3.128   2.224  0.7899 -0.4876 -0.3866
   30CYS     HA  476   2.925   3.067   2.290 -1.1807 -1.0245  1.0765
   30CYS     CB  477   2.858   3.268   2.289  0.4244  0.3906  0.7691
   30CYS    HB1  478   2.811   3.342   2.224 -0.5531 -1.4330 -0.7023
   30CYS    HB2  479   2.805   3.268   2.385 -0.9489 -0.4489  0.0445
   30CYS     SG  480   3.025   3.330   2.317 -0.0458  0.1902  0.4844
   30CYS      C  481   2.731   3.057   2.219 -0.0415 -0.8835  0.0644
   30CYS      O  482   2.630   3.107   2.164 -0.3924 -0.6682  0.1873
   31GLN      N  483   2.730   2.938   2.276 -0.0775  0.3070 -0.4555
   31GLN      H  484   2.805   2.912   2.338 -0.8949  3.4233  2.1160
   31GLN     CA  485   2.619   2.848   2.282 -0.7862 -0.3694  0.1627
   31GLN     HA  486   2.546   2.873   2.206  0.9846  1.5634 -1.0137
   31GLN     CB  487   2.676   2.705   2.272  0.5122  0.5475 -0.0802
   31GLN    HB1  488   2.748   2.678   2.349 -0.8226  1.9483  1.7645
   31GLN    HB2  489   2.593   2.638   2.293  0.5555  0.7843  0.9128
   31GLN     CG  490   2.746   2.676   2.135 -0.0427  0.4907 -0.2250
   31GLN    HG1  491   2.680   2.715   2.058 -1.2124  1.1740  1.0597
   31GLN    HG2  492   2.840   2.730   2.130 -0.8531  1.8484 -1.8554
   31GLN     CD  493   2.772   2.526   2.116  0.3119  1.0773 -0.0711
   31GLN    OE1  494   2.852   2.502   2.027  0.3684  0.0451  0.1279
   31GLN    NE2  495   2.716   2.428   2.186 -0.2200 -0.2081 -0.1047
   31GLN   HE21  496   2.655   2.449   2.264 -0.7713  2.2654 -1.1354
   31GLN   HE22  497   2.738   2.336   2.150  0.0359 -0.2437  0.1326
   31GLN      C  498   2.565   2.857   2.425  0.5362 -0.3564  0.1835
   31GLN      O  499   2.639   2.887   2.515 -0.0369 -0.2636  0.2628
   32THR      N  500   2.434   2.836   2.443  0.0906 -0.1816  0.5552
   32THR      H  501   2.377   2.815   2.362  1.8428  0.0881 -0.8077
   32THR     CA  502   2.373   2.828   2.571  0.3441  0.1965 -0.2782
   32THR     HA  503   2.399   2.921   2.622  2.4448 -0.8094  0.6112
   32THR     CB  504   2.222   2.823   2.549 -0.0038 -0.1629  0.4437
   32THR     HB  505   2.181   2.806   2.649 -0.5909 -0.9885  0.0750
   32THR    OG1  506   2.183   2.704   2.481  0.2413  0.9089  0.8199
   32THR    HG1  507   2.238   2.702   2.404  3.0343  1.0596  2.6961
   32THR    CG2  508   2.157   2.944   2.493  0.3134 -0.7337  0.0149
   32THR   HG21  509   2.048   2.935   2.484 -0.2028  2.7793  1.2816
   32THR   HG22  510   2.172   3.039   2.544 -0.3480 -0.5247 -0.1649
   32THR   HG23  511   2.192   2.964   2.392 -1.9434  0.5427 -0.5930
   32THR      C  512   2.410   2.702   2.650 -0.3418 -0.0013 -0.2032
   32THR      O  513   2.444   2.602   2.585  0.2245 -0.1568 -0.0429
   33PHE      N  514   2.415   2.698   2.780 -0.3847  0.2757 -0.6564
   33PHE      H  515   2.416   2.788   2.827  0.3920  0.5429 -1.1684
   33PHE     CA  516   2.424   2.574   2.859  0.2135 -0.1149  0.8036
   33PHE     HA  517   2.374   2.502   2.794 -1.4302  1.5721  0.1003
   33PHE     CB  518   2.570   2.527   2.894  0.3978  0.4670 -0.4137
   33PHE    HB1  519   2.568   2.428   2.941  1.1927  0.8310  0.4119
   33PHE    HB2  520   2.635   2.537   2.807  0.3313 -2.3051 -0.8778
   33PHE     CG  521   2.641   2.606   3.005  0.0112 -0.2324  0.4303
   33PHE    CD1  522   2.648   2.553   3.134  0.8140 -0.0878  0.7387
   33PHE    HD1  523   2.616   2.455   3.166  0.1728  0.6848  2.5819
   33PHE    CD2  524   2.695   2.734   2.976 -0.1190 -0.1707 -1.6063
   33PHE    HD2  525   2.691   2.775   2.876 -1.2363  2.0697 -0.7262
   33PHE    CE1  526   2.722   2.624   3.230 -0.1429  0.7937 -0.2646
   33PHE    HE1  527   2.727   2.580   3.328 -0.7223  0.8645 -0.2027
   33PHE    CE2  528   2.757   2.811   3.078  0.5892  0.0828  0.2104
   33PHE    HE2  529   2.803   2.908   3.064  0.6918 -0.2547 -2.2278
   33PHE     CZ  530   2.772   2.756   3.202 -0.0969  0.2100 -0.1131
   33PHE     HZ  531   2.836   2.813   3.268  1.3231 -2.3124  0.8578
   33PHE      C  532   2.323   2.580   2.970 -0.0402  0.0946 -0.0809
   33PHE      O  533   2.253   2.679   2.985 -0.1078 -0.0826  0.2028
   34VAL      N  534   2.319   2.480   3.066  0.4508  0.3965  0.0634
   34VAL      H  535   2.379   2.399   3.054  0.4517  0.5324 -0.9294
   34VAL     CA  536   2.242   2.487   3.188 -0.2213 -0.1370  0.2541
   34VAL     HA  537   2.200   2.588   3.187 -0.2724 -0.1523 -0.6832
   34VAL     CB  538   2.123   2.389   3.209 -0.1265 -0.2327  0.0640
   34VAL     HB  539   2.163   2.288   3.204 -0.5173 -0.6687  3.4939
   34VAL    CG1  540   2.044   2.411   3.340 -0.0259 -0.5573 -0.2110
   34VAL   HG11  541   1.993   2.507   3.347 -0.9187 -1.0784  0.9124
   34VAL   HG12  542   1.963   2.338   3.347 -2.1647  1.7792  0.9384
   34VAL   HG13  543   2.101   2.393   3.431 -1.5779 -0.6714  0.7770
   34VAL    CG2  544   2.029   2.395   3.085 -0.0687 -0.9121 -0.0470
   34VAL   HG21  545   2.068   2.357   2.990  1.4253  1.9812 -0.7162
   34VAL   HG22  546   1.937   2.338   3.099 -0.1860 -0.6561  0.2316
   34VAL   HG23  547   1.984   2.493   3.068  0.3145 -0.6318  0.5287
   34VAL      C  548   2.332   2.469   3.305  0.6206  0.2289 -0.2348
   34VAL      O  549   2.385   2.360   3.323 -0.7581  0.1456 -0.2188
   35TYR      N  550   2.352   2.580   3.374 -0.1992  0.7669  0.0169
   35TYR      H  551   2.307   2.661   3.333 -0.6061  0.8544  0.6297
   35TYR     CA  552   2.419   2.599   3.500 -0.0669 -0.7281  0.0085
   35TYR     HA  553   2.514   2.548   3.518  0.8197  1.5133  2.2388
   35TYR     CB  554   2.446   2.750   3.522  0.2686  0.1883 -0.3830
   35TYR    HB1  555   2.493   2.800   3.438  1.7046 -0.3925  0.0553
   35TYR    HB2  556   2.346   2.793   3.533 -0.8909 -2.4868  0.3809
   35TYR     CG  557   2.525   2.790   3.647 -0.3495 -0.6363 -0.2980
   35TYR    CD1  558   2.645   2.724   3.679  0.1042  0.0265  0.4993
   35TYR    HD1  559   2.677   2.646   3.612 -1.3598  2.3227 -3.1827
   35TYR    CD2  560   2.490   2.905   3.722  0.2747  0.4593 -0.0104
   35TYR    HD2  561   2.401   2.960   3.696 -0.2395 -0.0382  0.6796
   35TYR    CE1  562   2.720   2.764   3.790 -0.1351 -0.1569 -0.0139
   35TYR    HE1  563   2.806   2.714   3.830 -0.1367  0.9437  1.4326
   35TYR    CE2  564   2.566   2.952   3.831 -0.5630 -0.5727  0.7644
   35TYR    HE2  565   2.529   3.039   3.883 -0.8734 -0.1317 -0.1638
   35TYR     CZ  566   2.676   2.879   3.865 -0.5455  0.4040 -0.2174
   35TYR     OH  567   2.751   2.921   3.972  0.4383  0.0123  0.3077
   35TYR     HH  568   2.719   2.995   4.021  1.6629  0.5455  0.3453
   35TYR      C  569   2.326   2.548   3.614 -0.0589  0.1064  0.4441
   35TYR      O  570   2.205   2.546   3.600  0.4407 -0.3065 -0.0927
   36GLY      N  571   2.376   2.497   3.727  0.2285  0.0874  0.2344
   36GLY      H  572   2.476   2.493   3.733  0.5508  2.6141 -1.6709
   36GLY     CA  573   2.302   2.441   3.842  0.8062  0.5714  0.0950
   36GLY    HA1  574   2.200   2.414   3.815  1.6353 -3.5718  0.5575
   36GLY    HA2  575   2.357   2.357   3.884 -1.2271 -0.7928  0.1259
   36GLY      C  576   2.276   2.554   3.946 -0.0447 -0.5890  0.3621
   36GLY      O  577   2.182   2.539   4.025 -0.1006 -0.2559  0.2274
   37GLY      N  578   2.350   2.662   3.945  0.1987 -0.4488  0.0884
   37GLY      H  579   2.421   2.677   3.874  0.2148 -1.7184 -0.1819
   37GLY     CA  580   2.329   2.778   4.033 -0.2259 -0.4746  0.2990
   37GLY    HA1  581   2.294   2.864   3.975 -0.9613  1.1209  2.9148
   37GLY    HA2  582   2.243   2.768   4.100  0.3602  1.0984  1.3426
   37GLY      C  583   2.441   2.812   4.138  0.7897 -0.6789  0.3563
   37GLY      O  584   2.420   2.902   4.222 -0.5302  0.3380  0.6587
   38CYS      N  585   2.554   2.742   4.138  0.3413 -0.3115  0.3841
   38CYS      H  586   2.567   2.683   4.058 -0.1519  0.9988 -0.6959
   38CYS     CA  587   2.663   2.752   4.236  0.1732  0.8462 -0.8227
   38CYS     HA  588   2.673   2.858   4.260 -1.5456  0.4966  1.9097
   38CYS     CB  589   2.623   2.683   4.368 -0.2611 -0.3309 -0.3894
   38CYS    HB1  590   2.685   2.721   4.449  0.4078  0.2984 -1.1816
   38CYS    HB2  591   2.525   2.716   4.402  0.4331  2.3025 -0.6781
   38CYS     SG  592   2.632   2.501   4.372 -0.1614 -0.0781 -0.4202
   38CYS      C  593   2.788   2.692   4.171 -0.7526 -0.1492  0.6893
   38CYS      O  594   2.768   2.597   4.091  0.4927 -0.3732  0.2891
   39ARG      N  595   2.905   2.750   4.207  0.5458 -0.1748 -0.1517
   39ARG      H  596   2.897   2.825   4.275 -0.7457  0.5337 -1.0385
   39ARG     CA  597   3.041   2.699   4.185 -0.1462 -0.0123  0.0419
   39ARG     HA  598   3.102   2.768   4.244  0.3405  0.4288 -0.9527
   39ARG     CB  599   3.077   2.552   4.231  0.0854  0.4950  0.1139
   39ARG    HB1  600   3.012   2.487   4.173 -0.7286  0.8514  0.6111
   39ARG    HB2  601   3.179   2.515   4.220  0.1644  0.6979  0.1593
   39ARG     CG  602   3.030   2.531   4.380 -0.5486  0.5044 -0.3978
   39ARG    HG1  603   2.923   2.549   4.379 -0.9157 -1.4381 -1.0885
   39ARG    HG2  604   3.028   2.424   4.401 -2.0711  0.2584 -1.6428
   39ARG     CD  605   3.111   2.607   4.490  0.4626 -0.5385  0.0001
   39ARG    HD1  606   3.215   2.575   4.484  0.2877 -1.0156 -0.5978
   39ARG    HD2  607   3.131   2.711   4.464  0.4214 -0.5993 -0.2821
   39ARG     NE  608   3.053   2.595   4.620 -0.1207  0.2734  0.0966
   39ARG     HE  609   2.987   2.519   4.630 -0.3619  0.3429 -0.9632
   39ARG     CZ  610   3.097   2.661   4.729  0.3603  0.2819 -0.3377
   39ARG    NH1  611   3.215   2.732   4.715 -0.4866 -0.2693 -0.6928
   39ARG   HH11  612   3.275   2.728   4.634  0.1714 -0.3434 -0.2028
   39ARG   HH12  613   3.250   2.774   4.800  1.8600  0.4562 -1.9386
   39ARG    NH2  614   3.028   2.660   4.846 -0.1053 -0.2106 -0.0838
   39ARG   HH21  615   2.947   2.604   4.869 -0.9481  1.2895  0.7664
   39ARG   HH22  616   3.064   2.703   4.930 -0.5150 -1.2118  0.6229
   39ARG      C  617   3.101   2.737   4.050 -0.4966  0.7869 -0.5339
   39ARG      O  618   3.199   2.672   4.007  0.0701 -0.2848  0.2631
   40ALA      N  619   3.043   2.834   3.983  0.6256 -0.4720  1.0900
   40ALA      H  620   2.960   2.881   4.015 -1.1992 -2.6630 -0.1960
   40ALA     CA  621   3.079   2.872   3.844 -0.2789  0.2498 -0.4093
   40ALA     HA  622   3.058   2.789   3.778  2.1739  0.0829 -1.0779
   40ALA     CB  623   3.003   2.999   3.797  0.3067  0.0325  0.5758
   40ALA    HB1  624   3.050   3.060   3.719  0.3415 -2.2392 -1.2983
   40ALA    HB2  625   2.912   2.957   3.755  2.0091 -3.7910  0.3291
   40ALA    HB3  626   2.969   3.065   3.877  1.0838 -3.2668  3.9209
   40ALA      C  627   3.229   2.897   3.826 -0.2444 -0.4549 -0.0618
   40ALA      O  628   3.292   2.987   3.894  0.2567  0.2032  0.8045
   41LYS      N  629   3.291   2.835   3.725  0.1711 -0.7206 -0.4881
   41LYS      H  630   3.227   2.775   3.676  1.1478 -0.6950 -1.8584
   41LYS     CA  631   3.409   2.874   3.649 -0.3079 -0.8081  0.4428
   41LYS     HA  632   3.487   2.908   3.717  0.3911  0.2987 -0.8613
   41LYS     CB  633   3.447   2.740   3.564 -0.1703 -0.7377  0.3545
   41LYS    HB1  634   3.358   2.701   3.515 -1.3989  1.6842  0.4842
   41LYS    HB2  635   3.512   2.779   3.487 -0.1640 -1.3502  0.0464
   41LYS     CG  636   3.510   2.617   3.636  0.5064 -0.9832 -0.2158
   41LYS    HG1  637   3.604   2.646   3.684 -0.4704 -0.5396  1.5258
   41LYS    HG2  638   3.444   2.589   3.718 -1.7569  4.2582  0.1243
   41LYS     CD  639   3.538   2.506   3.533  0.0431  0.4867 -0.5629
   41LYS    HD1  640   3.448   2.478   3.478 -0.9364  0.5793  0.9198
   41LYS    HD2  641   3.597   2.547   3.452  2.1721 -0.6357  0.3407
   41LYS     CE  642   3.593   2.373   3.596 -0.0974 -1.1509  0.6054
   41LYS    HE1  643   3.690   2.395   3.643 -0.1187 -0.9731  0.5647
   41LYS    HE2  644   3.533   2.338   3.680  0.3319  1.4448  2.1020
   41LYS     NZ  645   3.626   2.270   3.494 -0.1861 -0.5343 -0.2981
   41LYS    HZ1  646   3.653   2.179   3.529  0.1115 -0.1432  0.5155
   41LYS    HZ2  647   3.551   2.240   3.434  0.6471  0.7418 -2.0712
   41LYS    HZ3  648   3.711   2.292   3.444  0.4295  0.6369  1.1740
   41LYS      C  649   3.376   2.988   3.554 -0.2197  0.3379 -0.4341
   41LYS      O  650   3.269   3.040   3.545  0.5029 -0.0229  0.2530
   42ARG      N  651   3.482   3.060   3.514  0.4120 -0.0379  0.1252
   42ARG      H  652   3.567   3.013   3.540 -0.1204 -0.5718  0.9517
   42ARG     CA  653   3.477   3.185   3.439  0.0346  0.3600 -0.4134
   42ARG     HA  654   3.413   3.246   3.504 -0.3282 -0.6835  0.2218
   42ARG     CB  655   3.618   3.249   3.447  0.1267 -0.4813  0.2315
   42ARG    HB1  656   3.686   3.175   3.404  0.3084 -0.4980  0.5500
   42ARG    HB2  657   3.638   3.337   3.386  2.7874 -1.2583 -0.1323
   42ARG     CG  658   3.652   3.290   3.591 -0.3112 -0.1033 -0.2135
   42ARG    HG1  659   3.585   3.374   3.611 -0.8704 -0.8745  1.3052
   42ARG    HG2  660   3.645   3.207   3.661 -0.6469 -1.1786 -1.4894
   42ARG     CD  661   3.798   3.344   3.605 -0.1858  0.7730  0.1613
   42ARG    HD1  662   3.821   3.333   3.711  0.7709 -1.3638 -0.2245
   42ARG    HD2  663   3.878   3.288   3.556 -1.3218 -0.1265 -0.7178
   42ARG     NE  664   3.818   3.479   3.546 -0.2496 -0.6716  0.4176
   42ARG     HE  665   3.737   3.515   3.496 -1.1426 -1.2553  1.4019
   42ARG     CZ  666   3.922   3.559   3.555 -0.2434  0.1036  0.7860
   42ARG    NH1  667   4.036   3.519   3.610  0.1536  0.3769 -0.0884
   42ARG   HH11  668   4.043   3.428   3.653 -0.1793  1.6533  2.9179
   42ARG   HH12  669   4.119   3.576   3.607  0.3920  0.1223  1.2040
   42ARG    NH2  670   3.922   3.675   3.492 -0.3374  0.7987 -0.0684
   42ARG   HH21  671   3.840   3.673   3.432 -1.9600 -0.9068  2.0270
   42ARG   HH22  672   4.002   3.732   3.471  0.1740  0.0200 -0.2724
   42ARG      C  673   3.420   3.194   3.292  0.2709 -0.0347 -0.0948
   42ARG      O  674   3.382   3.303   3.244 -0.2636  0.0855 -0.2763
   43ASN      N  675   3.407   3.077   3.227  0.0080  0.1593  0.6241
   43ASN      H  676   3.445   3.000   3.281  1.8214  0.9122  0.4760
   43ASN     CA  677   3.338   3.053   3.100 -0.2945  0.4220  0.0824
   43ASN     HA  678   3.342   3.144   3.040 -0.3146  0.9328  0.8449
   43ASN     CB  679   3.414   2.937   3.024 -0.6307 -0.0198  0.5743
   43ASN    HB1  680   3.521   2.959   3.026 -0.8696  1.1999  1.8445
   43ASN    HB2  681   3.422   2.844   3.080  0.1183 -0.5940 -0.4547
   43ASN     CG  682   3.370   2.932   2.872 -0.1706 -0.7285 -0.2072
   43ASN    OD1  683   3.289   3.009   2.831 -0.1032  0.2103  0.3804
   43ASN    ND2  684   3.414   2.833   2.794 -0.1878 -0.6265 -0.0224
   43ASN   HD21  685   3.479   2.768   2.835 -1.4134 -0.6273  2.0425
   43ASN   HD22  686   3.364   2.823   2.707 -0.7227 -1.1474  0.3346
   43ASN      C  687   3.191   3.026   3.140 -0.2376  0.7167  0.1048
   43ASN      O  688   3.142   2.913   3.132 -0.8946  0.2578  0.3270
   44ASN      N  689   3.123   3.133   3.188  0.4029 -0.1061 -0.4352
   44ASN      H  690   3.180   3.216   3.197  1.8919 -1.1823  0.4844
   44ASN     CA  691   2.990   3.140   3.243 -0.3116 -0.1420 -0.3808
   44ASN     HA  692   2.924   3.077   3.182 -1.5132  0.1837  0.5358
   44ASN     CB  693   2.995   3.092   3.391 -0.2616  0.5009  0.0264
   44ASN    HB1  694   3.063   3.008   3.403  0.3625  0.9498 -0.3223
   44ASN    HB2  695   3.049   3.170   3.444  2.0142 -0.1973 -1.1272
   44ASN     CG  696   2.858   3.059   3.457 -0.1477  0.1295  0.1778
   44ASN    OD1  697   2.763   3.134   3.445  0.3542 -0.1216 -0.4809
   44ASN    ND2  698   2.840   2.943   3.511  0.3490 -0.4451 -0.3101
   44ASN   HD21  699   2.918   2.880   3.524  0.6126  0.1767  1.4067
   44ASN   HD22  700   2.756   2.928   3.566 -0.6920  0.4118 -1.5896
   44ASN      C  701   2.934   3.279   3.221  0.2790 -0.1063  0.2726
   44ASN      O  702   2.953   3.364   3.311 -0.4240 -0.1637  0.1129
   45PHE      N  703   2.865   3.317   3.113 -0.3558 -0.8950 -0.0749
   45PHE      H  704   2.847   3.252   3.037 -3.1768  0.9473 -1.1382
   45PHE     CA  705   2.825   3.459   3.098 -0.4903 -0.0469 -0.0721
   45PHE     HA  706   2.866   3.528   3.171 -1.3272  0.9435 -0.5213
   45PHE     CB  707   2.883   3.509   2.963  0.8724 -0.7600  0.3504
   45PHE    HB1  708   2.855   3.448   2.876  1.0775 -2.3117  1.3341
   45PHE    HB2  709   2.846   3.609   2.941  3.4553  0.1771 -0.0875
   45PHE     CG  710   3.033   3.503   2.955 -0.7654 -0.1096 -0.0756
   45PHE    CD1  711   3.107   3.390   2.896  1.1315  0.0418 -0.5952
   45PHE    HD1  712   3.050   3.301   2.877  2.1208 -0.5485 -0.8804
   45PHE    CD2  713   3.111   3.617   2.988  0.0366  0.2100 -0.0345
   45PHE    HD2  714   3.062   3.707   3.022  0.3005  0.0109  0.8985
   45PHE    CE1  715   3.244   3.398   2.864 -0.2476 -0.0997  0.2439
   45PHE    HE1  716   3.286   3.317   2.807 -0.8084 -0.6615  0.6116
   45PHE    CE2  717   3.250   3.625   2.959 -0.3743  0.3798  0.3807
   45PHE    HE2  718   3.302   3.712   2.998 -1.6118  1.3435 -0.0665
   45PHE     CZ  719   3.320   3.508   2.906  0.1155 -0.3839 -0.2188
   45PHE     HZ  720   3.424   3.520   2.878  0.2542 -1.0131  0.0241
   45PHE      C  721   2.671   3.466   3.085  0.0505  0.2199  0.0759
   45PHE      O  722   2.608   3.375   3.025  0.0499  0.3780  0.0272
   46LYS      N  723   2.618   3.586   3.123 -0.7788 -0.1070 -0.1947
   46LYS      H  724   2.692   3.649   3.149 -0.7447  0.0248 -0.5959
   46LYS     CA  725   2.480   3.628   3.135 -0.0899  0.0333  0.1915
   46LYS     HA  726   2.425   3.538   3.164  0.1050  0.2345  1.1955
   46LYS     CB  727   2.469   3.745   3.235  0.6662  0.6751  0.2837
   46LYS    HB1  728   2.537   3.824   3.202 -0.2121  1.1705 -0.3739
   46LYS    HB2  729   2.375   3.796   3.215 -0.4254 -0.6542  1.8279
   46LYS     CG  730   2.477   3.711   3.383 -0.3151  0.0036  0.0717
   46LYS    HG1  731   2.391   3.655   3.420 -0.7929  0.2726 -0.6152
   46LYS    HG2  732   2.572   3.666   3.410  0.2163 -1.1981 -3.2923
   46LYS     CD  733   2.455   3.838   3.458  0.9487 -0.0223 -0.3758
   46LYS    HD1  734   2.529   3.915   3.435  2.2297 -0.6409  1.3866
   46LYS    HD2  735   2.355   3.874   3.439  0.7699 -0.8577 -1.0924
   46LYS     CE  736   2.458   3.809   3.601 -0.2124 -0.1970 -0.1914
   46LYS    HE1  737   2.391   3.729   3.632  1.4571 -1.7443 -0.4540
   46LYS    HE2  738   2.555   3.772   3.635 -0.0523 -0.9316 -1.4078
   46LYS     NZ  739   2.419   3.929   3.682  0.0863  0.3837 -0.1746
   46LYS    HZ1  740   2.320   3.951   3.685  0.6265  3.0363  0.8205
   46LYS    HZ2  741   2.451   3.922   3.778 -2.4712  1.9466  0.9043
   46LYS    HZ3  742   2.462   4.013   3.647 -0.5637  0.4356 -0.8790
   46LYS      C  743   2.420   3.679   3.005  0.1673  0.6706  0.4634
   46LYS      O  744   2.303   3.706   2.996 -0.1668 -0.6595 -0.7842
   47SER      N  745   2.496   3.684   2.897 -0.6650  0.4193 -0.2317
   47SER      H  746   2.596   3.679   2.907 -0.4934  3.0298  0.1515
   47SER     CA  747   2.461   3.714   2.762 -0.1941 -0.3931 -0.4321
   47SER     HA  748   2.368   3.658   2.755  0.8266 -2.2538  0.1562
   47SER     CB  749   2.423   3.860   2.751  0.6099 -0.6185  0.2213
   47SER    HB1  750   2.386   3.880   2.650 -1.6505  2.0947  1.4486
   47SER    HB2  751   2.328   3.880   2.802  0.6044  0.8972 -0.3386
   47SER     OG  752   2.539   3.939   2.781  0.5139  0.1405 -0.3332
   47SER     HG  753   2.543   3.943   2.876 -1.2221 -1.3074 -0.1407
   47SER      C  754   2.557   3.646   2.667 -0.3673 -0.5361 -0.3552
   47SER      O  755   2.673   3.608   2.706  0.4955  0.0101  0.6326
   48ALA      N  756   2.513   3.626   2.540 -0.3708 -0.2705 -0.6840
   48ALA      H  757   2.417   3.657   2.530 -1.1130 -0.1499  4.3232
   48ALA     CA  758   2.591   3.607   2.416  0.0367 -0.5648 -0.5146
   48ALA     HA  759   2.661   3.525   2.427  0.3602 -0.4121 -1.3966
   48ALA     CB  760   2.490   3.580   2.303 -0.4265  0.3010 -1.2041
   48ALA    HB1  761   2.546   3.542   2.217  0.5352 -1.4085  0.1140
   48ALA    HB2  762   2.421   3.504   2.339 -0.0965 -0.5092 -2.2338
   48ALA    HB3  763   2.437   3.673   2.280  0.3143  0.9226 -0.4694
   48ALA      C  764   2.674   3.733   2.384 -0.1833  0.1813  0.0497
   48ALA      O  765   2.784   3.723   2.333 -0.2188  0.1987 -0.1033
   49GLU      N  766   2.621   3.856   2.406 -0.6038 -0.0672  0.0310
   49GLU      H  767   2.521   3.862   2.413 -0.4188  1.9161  2.8507
   49GLU     CA  768   2.688   3.980   2.362  0.3225  0.7284  0.0826
   49GLU     HA  769   2.711   3.975   2.256 -0.4338  0.8698 -0.0924
   49GLU     CB  770   2.586   4.096   2.384  0.0133  0.4026  0.3527
   49GLU    HB1  771   2.561   4.110   2.489 -0.2411 -0.2146  0.3834
   49GLU    HB2  772   2.632   4.186   2.343  2.4607 -1.2312 -0.7491
   49GLU     CG  773   2.452   4.090   2.301  0.0242 -0.9247  0.9268
   49GLU    HG1  774   2.417   4.188   2.270  0.7911 -0.9311  0.0005
   49GLU    HG2  775   2.480   4.042   2.207  0.7626  1.2800 -0.0550
   49GLU     CD  776   2.336   4.021   2.366 -0.3767 -0.3785 -0.0651
   49GLU    OE1  777   2.233   4.089   2.391  0.2117  0.2717  0.0058
   49GLU    OE2  778   2.332   3.892   2.382  0.1255 -0.6835  0.5582
   49GLU      C  779   2.812   4.009   2.446  0.5441 -0.6171  0.1445
   49GLU      O  780   2.911   4.050   2.388 -0.3779  0.0204  1.0999
   50ASP      N  781   2.802   3.976   2.579  0.3646 -0.2919  0.2486
   50ASP      H  782   2.710   3.961   2.618  1.6430 -0.0050  3.7143
   50ASP     CA  783   2.908   3.979   2.680  0.2488  0.0523 -0.0089
   50ASP     HA  784   2.960   4.074   2.668 -2.3481  1.6485  0.5139
   50ASP     CB  785   2.861   3.949   2.821  0.5623 -0.1172  0.2460
   50ASP    HB1  786   2.787   3.869   2.817 -0.3370  0.6488  1.0150
   50ASP    HB2  787   2.947   3.910   2.876  1.1076  1.2295  0.3851
   50ASP     CG  788   2.822   4.068   2.905  0.0710 -0.1785 -0.0821
   50ASP    OD1  789   2.861   4.179   2.864 -0.2568  0.2469 -0.1011
   50ASP    OD2  790   2.769   4.044   3.017  0.3948  0.5727  0.0135
   50ASP      C  791   3.009   3.861   2.646 -0.0197 -0.2965 -0.3421
   50ASP      O  792   3.131   3.885   2.644 -0.0028  0.0028 -0.6662
   51CYS      N  793   2.957   3.747   2.613 -0.4116 -0.7510  0.1302
   51CYS      H  794   2.860   3.733   2.587  0.2944 -0.9042 -2.8239
   51CYS     CA  795   3.046   3.630   2.587  0.6343 -1.2770 -0.1262
   51CYS     HA  796   3.121   3.622   2.667 -1.3311  1.5845  2.2357
   51CYS     CB  797   2.954   3.505   2.574  0.4948 -1.3337 -0.1262
   51CYS    HB1  798   2.908   3.481   2.670 -1.4047  0.2224 -0.5776
   51CYS    HB2  799   2.873   3.534   2.507  0.7134 -0.4456 -0.0227
   51CYS     SG  800   3.034   3.352   2.520  0.4660 -0.1046 -0.2614
   51CYS      C  801   3.134   3.651   2.462 -0.2316 -0.2504  0.7432
   51CYS      O  802   3.257   3.637   2.475 -0.1879  0.4188  0.1317
   52MET      N  803   3.082   3.692   2.346  0.3116  0.6194  0.1595
   52MET      H  804   2.982   3.708   2.341  0.0508 -1.1117 -0.6445
   52MET     CA  805   3.151   3.716   2.219 -0.6503  0.1210 -0.8216
   52MET     HA  806   3.203   3.628   2.182  0.9394 -0.2620  2.0978
   52MET     CB  807   3.041   3.750   2.127 -0.2723 -0.3873  0.8484
   52MET    HB1  808   2.970   3.825   2.161 -0.4916 -0.2045  0.0136
   52MET    HB2  809   3.086   3.794   2.038 -2.1117 -1.8048 -0.8938
   52MET     CG  810   2.953   3.630   2.066 -0.5965 -0.2972  0.6318
   52MET    HG1  811   2.881   3.581   2.131 -1.2827 -0.3566 -0.1478
   52MET    HG2  812   2.888   3.667   1.986 -0.9136 -1.7750  0.1699
   52MET     SD  813   3.039   3.486   1.984 -0.5619 -0.0802  0.3048
   52MET     CE  814   3.166   3.564   1.872 -0.5652  0.2939 -0.5312
   52MET    HE1  815   3.114   3.643   1.818  0.8030  1.2218 -0.5372
   52MET    HE2  816   3.254   3.607   1.919  0.8835 -0.8497 -2.0918
   52MET    HE3  817   3.197   3.493   1.795  0.1705 -0.9735  0.8931
   52MET      C  818   3.252   3.835   2.234  0.0935  0.0108 -0.2560
   52MET      O  819   3.343   3.853   2.146  0.1305  0.0759 -0.8248
   53ARG      N  820   3.214   3.926   2.332 -0.3447  0.0201  0.7667
   53ARG      H  821   3.118   3.918   2.361 -0.7633 -1.4912 -0.8086
   53ARG     CA  822   3.289   4.054   2.361  0.0469  0.3792  0.2482
   53ARG     HA  823   3.319   4.107   2.271 -0.8105  0.0553 -0.2396
   53ARG     CB  824   3.193   4.148   2.439 -0.0469  1.2674  0.0511
   53ARG    HB1  825   3.136   4.189   2.355  1.0966  0.0867 -1.3829
   53ARG    HB2  826   3.125   4.106   2.513 -0.9997 -1.4424 -2.1695
   53ARG     CG  827   3.267   4.261   2.510 -0.5832 -0.5583  0.3883
   53ARG    HG1  828   3.303   4.237   2.610  0.0441 -0.8824  0.0892
   53ARG    HG2  829   3.356   4.284   2.450 -0.2986 -0.4163  0.8632
   53ARG     CD  830   3.187   4.385   2.542 -0.5741 -0.0109  0.0211
   53ARG    HD1  831   3.247   4.457   2.599  1.0210  0.9815 -2.6888
   53ARG    HD2  832   3.170   4.430   2.444  0.2683  2.8519  1.0827
   53ARG     NE  833   3.056   4.358   2.605 -0.3182  0.4378 -0.1925
   53ARG     HE  834   3.063   4.329   2.702 -1.0906 -1.0121 -0.5235
   53ARG     CZ  835   2.931   4.376   2.553  0.0058  0.4851  0.3157
   53ARG    NH1  836   2.908   4.438   2.437  0.4016  0.6837 -0.5721
   53ARG   HH11  837   2.969   4.472   2.364 -1.9796  3.1757 -1.5817
   53ARG   HH12  838   2.813   4.428   2.403 -1.4917  0.4647  4.0241
   53ARG    NH2  839   2.831   4.335   2.631 -0.1244  0.6217  0.3819
   53ARG   HH21  840   2.849   4.286   2.718 -0.5062  0.3779  0.3235
   53ARG   HH22  841   2.732   4.350   2.618 -0.3546 -1.4092 -0.5617
   53ARG      C  842   3.416   4.017   2.442  0.8046  0.2892 -0.0711
   53ARG      O  843   3.527   4.067   2.427  0.0457 -0.0338 -0.3629
   54THR      N  844   3.404   3.922   2.536  0.1498  0.0365  0.1155
   54THR      H  845   3.312   3.881   2.538 -0.2235  0.2901 -3.9166
   54THR     CA  846   3.512   3.883   2.627 -0.0575 -0.4857 -0.1871
   54THR     HA  847   3.574   3.969   2.654  0.1189 -0.7671  0.3123
   54THR     CB  848   3.449   3.831   2.753 -0.4490  0.1885  0.1417
   54THR     HB  849   3.388   3.744   2.729 -0.2414 -0.5018  1.9626
   54THR    OG1  850   3.363   3.925   2.807  0.3222 -0.2856  0.0430
   54THR    HG1  851   3.275   3.900   2.782 -0.3534  1.0080  1.0285
   54THR    CG2  852   3.556   3.794   2.856  0.0722 -0.2244  0.2114
   54THR   HG21  853   3.600   3.698   2.831 -0.4490 -0.8658  1.6478
   54THR   HG22  854   3.637   3.867   2.863  1.7320 -1.8662 -0.9329
   54THR   HG23  855   3.512   3.793   2.956 -1.4147 -1.5947 -0.4200
   54THR      C  856   3.596   3.770   2.559  0.3345  0.3483  0.2362
   54THR      O  857   3.720   3.769   2.572  0.4476 -0.0761  0.3232
   55CYS      N  858   3.532   3.673   2.486  0.6764  0.0678 -0.0078
   55CYS      H  859   3.433   3.661   2.470  1.2725 -3.3364 -2.5842
   55CYS     CA  860   3.599   3.552   2.439  0.5801  0.6508  0.5937
   55CYS     HA  861   3.703   3.553   2.473  0.7615 -1.4369  0.2272
   55CYS     CB  862   3.527   3.429   2.491  0.1715  0.1410 -0.8077
   55CYS    HB1  863   3.424   3.444   2.460 -0.7375 -0.8342  1.5847
   55CYS    HB2  864   3.562   3.342   2.436 -0.5632  0.5825 -2.0207
   55CYS     SG  865   3.548   3.389   2.665 -0.0797 -0.2204 -0.5251
   55CYS      C  866   3.607   3.543   2.285 -0.1989  0.5037 -0.1414
   55CYS      O  867   3.682   3.456   2.239 -0.2218 -0.5758  0.8379
   56GLY      N  868   3.529   3.627   2.212 -0.5224  0.2920 -0.1613
   56GLY      H  869   3.452   3.677   2.254  0.1720  0.2156  1.2783
   56GLY     CA  870   3.518   3.604   2.063 -0.3367 -0.8371 -0.6952
   56GLY    HA1  871   3.470   3.507   2.051  1.4481 -1.6470 -1.8155
   56GLY    HA2  872   3.444   3.664   2.011 -1.4897 -0.1539  1.5825
   56GLY      C  873   3.661   3.608   1.994  0.2210  0.2733  0.1006
   56GLY      O  874   3.690   3.520   1.910  0.8215 -0.5411 -0.0708
   57GLY      N  875   3.752   3.701   2.035  0.1093  0.1075 -0.3167
   57GLY      H  876   3.721   3.766   2.106 -0.9268  3.1803 -3.3641
   57GLY     CA  877   3.891   3.710   2.001 -0.0891  0.4641 -0.0218
   57GLY    HA1  878   3.945   3.685   2.093  0.3396  0.1651 -0.3517
   57GLY    HA2  879   3.911   3.631   1.928 -0.0122  0.9294 -0.5060
   57GLY      C  880   3.946   3.846   1.954  0.1897  0.0831  0.1604
   57GLY      O  881   3.891   3.950   1.991 -0.3570  0.5275  0.0691
   58ALA      N  882   4.054   3.844   1.875 -0.2273  0.1898 -0.6161
   58ALA      H  883   4.083   3.753   1.842 -0.4432 -0.2262  0.2881
   58ALA     CA  884   4.101   3.957   1.790  0.4210  0.4940 -0.1361
   58ALA     HA  885   4.081   4.053   1.838 -1.0245 -0.1185  0.5403
   58ALA     CB  886   4.256   3.936   1.772  0.0244 -0.1540  0.5399
   58ALA    HB1  887   4.309   3.986   1.853  1.4584 -0.6581 -0.0586
   58ALA    HB2  888   4.293   3.834   1.782 -1.1566 -0.6246  0.2877
   58ALA    HB3  889   4.294   3.972   1.676 -0.1668  1.3588  1.0053
   58ALA      C  890   4.035   3.964   1.652 -0.3208  0.3907 -0.4203
   58ALA     O1  891   3.994   4.074   1.607  0.1298 -0.1242  0.1499
   58ALA     O2  892   4.037   3.857   1.593 -0.5364 -0.8761 -0.0305
   59SOL     OW  893   1.864   0.436   0.065 -0.3328 -0.9237  0.8324
   59SOL    HW1  894   1.772   0.446   0.103  0.5733 -0.7313  3.0749
   59SOL    HW2  895   1.925   0.504   0.105  0.5413 -0.0996 -1.6651
   60SOL     OW  896   0.879   2.408   0.448  0.5791 -0.3072 -0.6444
   60SOL    HW1  897   0.909   2.502   0.435 -1.9402  0.4450 -1.4478
   60SOL    HW2  898   0.850   2.369   0.361 -0.3294 -1.1183 -0.0123
   61SOL     OW  899   5.138   2.614   0.314  0.3071 -0.3464  0.5287
   61SOL    HW1  900   5.221   2.594   0.262 -1.3369  0.2233 -2.5481
   61SOL    HW2  901   5.135   2.712   0.336 -0.0384 -0.1621 -0.3189
   62SOL     OW  902   0.929   0.981   2.326 -0.3619  0.5002 -0.1460
   62SOL    HW1  903   0.931   0.921   2.406  0.8664  1.0071  0.2218
   62SOL    HW2  904   1.022   1.008   2.303 -0.3777 -1.6268 -3.2876
   63SOL     OW  905   1.751   0.360   1.036 -0.1795  0.1156  0.8297
   63SOL    HW1  906   1.781   0.452   1.062 -0.5154 -0.1425  2.2080
   63SOL    HW2  907   1.765   0.297   1.112 -0.6210 -0.8317  0.1536
   64SOL     OW  908   1.654   0.250   1.943  0.0046  0.0118 -0.6032
   64SOL    HW1  909   1.671   0.273   1.847 -0.1888  2.5095 -0.1001
   64SOL    HW2  910   1.725   0.291   2.000 -0.4489 -0.5822  0.4080
   65SOL     OW  911   1.829   0.238   1.268 -0.2149 -0.1830  0.5032
   65SOL    HW1  912   1.895   0.171   1.302  0.0546 -0.2115 -0.0752
   65SOL    HW2  913   1.819   0.311   1.336  0.1910 -0.3305  0.7265
   66SOL     OW  914   0.861   0.586   2.867 -1.0208  0.1159  0.0781
   66SOL    HW1  915   0.847   0.596   2.768 -1.6421  0.4905  0.1967
   66SOL    HW2  916   0.810   0.506   2.899 -1.8634  0.7217  0.2945
   67SOL     OW  917   2.460   1.450   4.604 -0.0993 -0.1044 -0.3626
   67SOL    HW1  918   2.413   1.362   4.599 -0.9917  0.3753 -0.5148
   67SOL    HW2  919   2.418   1.514   4.540 -0.5256  0.9323  0.9158
   68SOL     OW  920   5.956   0.830   5.828  0.0611 -0.0562 -0.1849
   68SOL    HW1  921   6.048   0.851   5.862  0.3835 -1.5436 -0.0411
   68SOL    HW2  922   5.897   0.806   5.904 -0.1918 -0.0439 -0.3753
   69SOL     OW  923   1.755   1.042   1.752  0.4643  0.2613 -0.7607
   69SOL    HW1  924   1.812   1.059   1.671 -0.7065  2.2410 -1.2397
   69SOL    HW2  925   1.659   1.039   1.726  0.1707 -0.8790  0.3386
   70SOL     OW  926   1.094   1.325   1.674  0.0289 -0.1068 -0.0539
   70SOL    HW1  927   1.077   1.347   1.770  0.3555 -2.2369  0.5608
   70SOL    HW2  928   1.007   1.318   1.626 -0.0820  2.8021 -0.4411
   71SOL     OW  929   0.797   5.677   3.114 -0.2605 -0.0399  0.1209
   71SOL    HW1  930   0.743   5.756   3.085  0.3474 -0.0640 -1.1370
   71SOL    HW2  931   0.800   5.609   3.040  0.8246 -0.3806  0.4535
   72SOL     OW  932   5.903   5.037   1.367 -0.0520  0.1150  0.0890
   72SOL    HW1  933   5.818   5.087   1.348  0.2348  1.2787  1.6725
   72SOL    HW2  934   5.908   5.017   1.465  2.3401  1.7227  0.3806
   73SOL     OW  935   2.101   1.241   1.937 -1.0767 -0.6205  0.0325
   73SOL    HW1  936   2.099   1.148   1.972 -0.3405 -0.4356  0.5960
   73SOL    HW2  937   2.057   1.302   2.002 -0.3120 -0.3775  0.3398
   74SOL     OW  938   5.595   1.088   1.366 -0.3008 -0.1042  0.6867
   74SOL    HW1  939   5.498   1.092   1.389 -0.1828 -0.7541  1.3488
   74SOL    HW2  940   5.607   1.048   1.275 -0.6884  0.8217  0.2144
   75SOL     OW  941   0.454   0.661   2.550  0.2244 -0.0691 -0.3188
   75SOL    HW1  942   0.480   0.705   2.464 -2.0815  0.3350 -0.8914
   75SOL    HW2  943   0.430   0.731   2.617  0.7127 -0.4042  0.2074
   76SOL     OW  944   5.336   4.723   4.304  0.0121  0.3323  0.1837
   76SOL    HW1  945   5.387   4.738   4.389 -1.4698 -0.1991  1.2181
   76SOL    HW2  946   5.279   4.642   4.314 -0.1761  0.2448 -1.3568
   77SOL     OW  947   0.132   0.996   4.748  0.8154  0.4736  0.0121
   77SOL    HW1  948   0.196   1.068   4.719  2.7267 -0.8350  0.7643
   77SOL    HW2  949   0.109   0.940   4.669  1.3606  0.3926 -0.0970
   78SOL     OW  950   0.764   2.608   0.845 -0.3240 -0.0392 -0.1357
   78SOL    HW1  951   0.676   2.563   0.836 -0.1022 -0.4132 -0.4397
   78SOL    HW2  952   0.755   2.705   0.820 -0.5731 -0.1539 -0.4803
   79SOL     OW  953   0.175   0.945   0.269 -0.1482 -0.0056 -0.0087
   79SOL    HW1  954   0.198   0.860   0.316 -0.9500 -0.4231 -0.3641
   79SOL    HW2  955   0.253   1.008   0.275  0.1762 -0.4735  0.8976
   80SOL     OW  956   5.882   5.086   0.976 -0.4700  0.7002 -0.4819
   80SOL    HW1  957   5.960   5.149   0.974 -0.4249  0.6857  0.4959
   80SOL    HW2  958   5.896   5.018   1.047 -1.6445  1.0488  0.0990
   81SOL     OW  959   4.468   5.870   0.645  0.8117 -0.0922 -0.2422
   81SOL    HW1  960   4.415   5.786   0.635  0.9835 -0.1057 -1.1317
   81SOL    HW2  961   4.426   5.943   0.592  0.6544  0.4039  0.5386
   82SOL     OW  962   2.076   3.137   4.354  0.1567  0.1561 -0.0441
   82SOL    HW1  963   1.990   3.163   4.310  0.6717  0.6473 -0.7736
   82SOL    HW2  964   2.071   3.041   4.383 -1.4013  0.7099  1.7883
   83SOL     OW  965   0.868   0.661   1.080  0.0222 -0.3652  0.7778
   83SOL    HW1  966   0.934   0.727   1.046 -0.5206 -0.5031 -0.6105
   83SOL    HW2  967   0.790   0.656   1.017 -0.7552 -1.0692  1.7558
   84SOL     OW  968   0.832   4.819   2.396 -0.1432  0.9741  0.1109
   84SOL    HW1  969   0.756   4.798   2.333  0.2880 -0.7343  0.1205
   84SOL    HW2  970   0.873   4.906   2.370 -1.5435  1.4990 -0.4451
   85SOL     OW  971   2.855   5.461   0.423 -0.4986  0.2765  0.1234
   85SOL    HW1  972   2.914   5.538   0.446 -0.4960  0.5962 -0.9155
   85SOL    HW2  973   2.848   5.399   0.502  0.3136  0.8122  0.6239
   86SOL     OW  974   5.519   1.164   2.061  0.3442  0.1681  0.1952
   86SOL    HW1  975   5.530   1.248   2.007 -1.4739 -0.0406 -0.5611
   86SOL    HW2  976   5.514   1.085   1.999 -1.4888 -0.1087  0.6316
   87SOL     OW  977   0.453   2.116   1.299  0.0054  0.1922  0.1133
   87SOL    HW1  978   0.440   2.061   1.217 -1.1780  0.1811  0.2910
   87SOL    HW2  979   0.429   2.062   1.380  1.6994  0.0170  0.5358
   88SOL     OW  980   1.287   0.987   2.478  0.7300 -0.3287  0.5130
   88SOL    HW1  981   1.293   0.994   2.578  0.3739 -1.7585  0.6635
   88SOL    HW2  982   1.223   1.056   2.444  0.1078 -0.4516  1.3864
   89SOL     OW  983   0.891   5.641   0.902 -0.1462 -0.0445  0.4738
   89SOL    HW1  984   0.967   5.686   0.856  1.0096 -2.7990 -0.5508
   89SOL    HW2  985   0.807   5.694   0.888  0.8855  1.1450 -1.6520
   90SOL     OW  986   2.915   0.876   1.553  0.1690 -0.3299  0.4211
   90SOL    HW1  987   3.013   0.861   1.538  0.1740  1.3855 -1.8139
   90SOL    HW2  988   2.879   0.936   1.482 -3.0446 -2.6799 -0.1760
   91SOL     OW  989   1.268   0.583   1.346 -0.1375  0.1410  0.2301
   91SOL    HW1  990   1.197   0.513   1.349  0.1086 -0.1302 -0.2955
   91SOL    HW2  991   1.355   0.542   1.319  0.2195  0.4773  0.8353
   92SOL     OW  992   2.560   1.109   1.116  0.3820 -0.0719  0.2201
   92SOL    HW1  993   2.636   1.169   1.089 -0.2771  0.7342  0.1428
   92SOL    HW2  994   2.529   1.057   1.036 -0.4918  1.1167 -0.2485
   93SOL     OW  995   0.382   0.317   2.166  1.2458  0.4216  0.0983
   93SOL    HW1  996   0.424   0.241   2.117  1.1948  0.2771  0.2797
   93SOL    HW2  997   0.416   0.404   2.128  1.0059  0.3154 -0.3700
   94SOL     OW  998   2.262   0.072   2.884 -0.0342 -0.0998 -0.0053
   94SOL    HW1  999   2.223   0.157   2.920 -1.3357 -0.9377  0.6573
   94SOL    HW2 1000   2.220  -0.006   2.930  1.2690 -1.1179 -0.4628
   95SOL     OW 1001   2.764   0.647   0.427 -0.6524 -0.5108  0.0051
   95SOL    HW1 1002   2.748   0.744   0.448  1.1833  0.0700 -1.0851
   95SOL    HW2 1003   2.745   0.630   0.331 -0.4754 -1.1275  0.0725
   96SOL     OW 1004   5.502   0.956   5.180 -0.5217 -0.0204  0.1064
   96SOL    HW1 1005   5.539   0.926   5.091 -0.1784 -0.2884  0.3377
   96SOL    HW2 1006   5.402   0.953   5.176 -0.5639  1.5015 -0.8004
   97SOL     OW 1007   0.148   5.852   1.325  0.0694  0.0249 -0.0570
   97SOL    HW1 1008   0.070   5.794   1.300 -0.2853 -0.7016  2.4780
   97SOL    HW2 1009   0.120   5.918   1.394  1.4448  0.5844 -0.0026
   98SOL     OW 1010   2.269   1.179   5.356 -0.0634 -0.1389 -0.1298
   98SOL    HW1 1011   2.335   1.253   5.342 -0.3695 -0.0833 -1.3437
   98SOL    HW2 1012   2.186   1.197   5.305 -0.4904 -0.8963  0.2698
   99SOL     OW 1013   5.770   5.830   1.013 -0.0592 -0.1205  0.4829
   99SOL    HW1 1014   5.700   5.797   0.950 -0.8055  0.5857  0.9220
   99SOL    HW2 1015   5.805   5.753   1.067 -0.7110 -0.4368  0.4686
  100SOL     OW 1016   0.913   0.379   0.781 -0.0009 -0.3999  0.1631
  100SOL    HW1 1017   0.851   0.331   0.719  1.1628 -1.5215 -0.1909
  100SOL    HW2 1018   0.901   0.478   0.771 -1.5859 -0.5862 -0.0109
  101SOL     OW 1019   0.660   5.778   0.879 -0.1761  0.2474  0.5197
  101SOL    HW1 1020   0.605   5.754   0.958 -1.6842  2.3175  0.1970
  101SOL    HW2 1021   0.674   5.877   0.876  0.6290  0.1355 -1.2984
  102SOL     OW 1022   5.664   0.413   2.343  0.4137  0.3951 -0.4240
  102SOL    HW1 1023   5.623   0.347   2.279  0.9727  0.1060 -0.4949
  102SOL    HW2 1024   5.647   0.506   2.311 -0.5962  0.2983 -0.1941
  103SOL     OW 1025   1.079   4.713   1.327  0.2063 -0.1191 -0.2215
  103SOL    HW1 1026   1.016   4.715   1.405  0.1561  0.0940 -0.2657
  103SOL    HW2 1027   1.037   4.663   1.251 -0.8901  1.9772 -1.0678
  104SOL     OW 1028   1.507   0.713   0.217 -0.3745  0.1048 -0.3010
  104SOL    HW1 1029   1.419   0.748   0.186 -0.2662  2.0676  1.3275
  104SOL    HW2 1030   1.502   0.691   0.315  1.1463  1.2886  0.1065
  105SOL     OW 1031   0.646   1.689   1.816 -0.8020  0.5792  0.6470
  105SOL    HW1 1032   0.591   1.636   1.751  0.4449  0.5298 -0.4033
  105SOL    HW2 1033   0.588   1.757   1.861 -1.5473  1.1712 -1.1206
  106SOL     OW 1034   1.593   5.810   1.178  0.2500  0.2009  0.5238
  106SOL    HW1 1035   1.511   5.825   1.123 -0.5938 -0.6047  1.5102
  106SOL    HW2 1036   1.570   5.818   1.275  1.4312  0.3449  0.8055
  107SOL     OW 1037   1.278   2.803   2.561  1.0546  0.0586 -0.2627
  107SOL    HW1 1038   1.354   2.738   2.571  0.0493 -1.0068  0.7135
  107SOL    HW2 1039   1.278   2.839   2.468  0.2376 -3.2424 -1.7207
  108SOL     OW 1040   2.986   1.634   4.340 -0.3076  0.1721  0.4108
  108SOL    HW1 1041   2.960   1.559   4.280  1.9381 -0.1014 -0.3314
  108SOL    HW2 1042   2.921   1.642   4.415 -2.1706 -0.6664 -1.0415
  109SOL     OW 1043   5.024   3.813   2.628 -0.3767 -0.2496 -0.2432
  109SOL    HW1 1044   5.111   3.772   2.600  0.8826  0.6881  2.0521
  109SOL    HW2 1045   5.025   3.911   2.606 -0.0668  0.1359  1.3557
  110SOL     OW 1046   0.418   1.510   2.419 -0.0064  0.1667 -0.3524
  110SOL    HW1 1047   0.341   1.494   2.358  0.1631 -1.3899 -0.1986
  110SOL    HW2 1048   0.403   1.596   2.469 -2.1082 -0.5544  0.3684
  111SOL     OW 1049   0.461   2.648   5.117  0.1668 -0.1022 -0.1103
  111SOL    HW1 1050   0.463   2.613   5.211 -1.0806  0.8869  0.3157
  111SOL    HW2 1051   0.384   2.607   5.068  0.3558 -0.0406 -0.4591
  112SOL     OW 1052   1.453   1.574   2.077 -0.0786 -0.0525 -0.2873
  112SOL    HW1 1053   1.530   1.627   2.041 -0.6509  0.3809 -0.8912
  112SOL    HW2 1054   1.411   1.522   2.002 -1.5176  1.1374 -0.3514
  113SOL     OW 1055   1.014   0.049   1.546  0.2886  0.1432 -0.0836
  113SOL    HW1 1056   0.949   0.125   1.534 -0.7281 -0.5331  0.9222
  113SOL    HW2 1057   1.058   0.058   1.635  0.9747  0.1329 -0.4184
  114SOL     OW 1058   1.751   2.035   5.503 -0.5557  0.8428 -0.2410
  114SOL    HW1 1059   1.675   1.985   5.544 -0.4541  1.5311  0.8237
  114SOL    HW2 1060   1.755   2.127   5.541 -0.2348  1.4024 -1.5570
  115SOL     OW 1061   0.485   5.129   1.219  0.4896 -0.7267 -0.2550
  115SOL    HW1 1062   0.400   5.107   1.267 -1.6241 -1.6275 -3.9574
  115SOL    HW2 1063   0.563   5.112   1.279 -1.8391 -0.0722  3.2753
  116SOL     OW 1064   4.746   1.994   0.947  0.4106 -0.1821 -0.3300
  116SOL    HW1 1065   4.801   1.912   0.930 -0.4493 -0.5323 -1.4925
  116SOL    HW2 1066   4.798   2.075   0.919  1.2299 -0.3163  0.7445
  117SOL     OW 1067   1.197   1.255   0.671  0.2921  0.0214 -0.0380
  117SOL    HW1 1068   1.292   1.226   0.681  0.0463 -0.9543 -0.4299
  117SOL    HW2 1069   1.156   1.209   0.592 -0.2259  1.1824 -0.4725
  118SOL     OW 1070   3.651   0.061   1.342  0.0879 -0.5097 -0.8194
  118SOL    HW1 1071   3.585  -0.002   1.381 -2.2370  2.2119 -0.0114
  118SOL    HW2 1072   3.642   0.062   1.243 -2.8015  1.3455 -0.6604
  119SOL     OW 1073   2.254   1.888   5.059 -0.5753  0.3009  0.1219
  119SOL    HW1 1074   2.194   1.855   4.986  0.3569 -1.5343  0.1162
  119SOL    HW2 1075   2.272   1.985   5.046  0.8615 -0.2636 -3.0758
  120SOL     OW 1076   5.317   2.522   1.738 -0.3023 -0.5342  0.0475
  120SOL    HW1 1077   5.407   2.556   1.766 -0.5344 -0.0664  0.2465
  120SOL    HW2 1078   5.317   2.506   1.640  0.2494 -1.3360  0.1716
  121SOL     OW 1079   1.710   5.217   5.974  0.3227  0.4094  0.5514
  121SOL    HW1 1080   1.614   5.224   5.947  0.7128  0.7020 -0.8199
  121SOL    HW2 1081   1.744   5.307   5.999  0.5901  0.5395 -0.2475
  122SOL     OW 1082   2.308   1.757   3.037 -0.2466  0.4704 -0.7321
  122SOL    HW1 1083   2.344   1.694   2.968 -1.3115 -1.2129  0.1707
  122SOL    HW2 1084   2.328   1.720   3.128  1.7208  2.9676 -0.0286
  123SOL     OW 1085   0.571   3.127   1.381 -0.2617 -0.4831  0.0255
  123SOL    HW1 1086   0.659   3.129   1.333  0.4549 -1.4217  1.2370
  123SOL    HW2 1087   0.586   3.100   1.476 -1.9787 -1.8027 -0.0353
  124SOL     OW 1088   4.615   0.151   0.490  0.2237  1.3068  0.3062
  124SOL    HW1 1089   4.638   0.120   0.582  0.1748  1.0613  0.2353
  124SOL    HW2 1090   4.516   0.156   0.480 -0.0281 -2.7205 -1.0273
  125SOL     OW 1091   2.045   0.463   1.816 -0.1984 -0.7650 -0.1305
  125SOL    HW1 1092   2.002   0.549   1.787  2.1576  0.8464  0.8464
  125SOL    HW2 1093   2.044   0.399   1.739 -1.2447  0.4352 -1.1833
  126SOL     OW 1094   2.685   2.056   0.338  0.1981 -0.0151 -0.2291
  126SOL    HW1 1095   2.661   1.961   0.358  1.2173 -0.0674  0.8910
  126SOL    HW2 1096   2.607   2.115   0.357  0.1024 -0.4555  0.8487
  127SOL     OW 1097   0.572   0.910   0.784 -0.6441  0.3739  0.4957
  127SOL    HW1 1098   0.573   0.838   0.715 -1.4249 -1.3234  2.1491
  127SOL    HW2 1099   0.481   0.951   0.788 -1.1452 -0.7665  1.6494
  128SOL     OW 1100   0.901   1.345   3.261 -0.1667 -0.3370  0.3531
  128SOL    HW1 1101   0.938   1.357   3.353 -2.6682  2.1699  1.1836
  128SOL    HW2 1102   0.807   1.312   3.267  0.0146 -1.2680 -1.3958
  129SOL     OW 1103   5.738   1.460   0.286 -0.3880  0.2918 -0.0007
  129SOL    HW1 1104   5.837   1.442   0.289 -0.1150  1.1917 -2.0985
  129SOL    HW2 1105   5.714   1.526   0.358  0.8420  1.2858 -0.4598
  130SOL     OW 1106   5.899   1.407   1.001  0.3921  0.0100 -0.2003
  130SOL    HW1 1107   5.862   1.314   0.994  1.3058 -0.2614 -1.9019
  130SOL    HW2 1108   5.943   1.418   1.090 -1.4490 -0.5031  0.8254
  131SOL     OW 1109   2.082   4.308   5.563 -0.1860  0.5884  0.2679
  131SOL    HW1 1110   2.155   4.301   5.495  0.5749  1.0242  1.0093
  131SOL    HW2 1111   2.029   4.223   5.564 -0.0099  0.4592 -0.6365
  132SOL     OW 1112   0.728   5.353   0.437  0.0869  0.7064 -0.4721
  132SOL    HW1 1113   0.750   5.259   0.412  1.2328  0.5757  0.9301
  132SOL    HW2 1114   0.724   5.361   0.536 -1.2843  1.8760 -0.5835
  133SOL     OW 1115   1.296   1.746   4.770 -0.2321 -0.5622  0.2129
  133SOL    HW1 1116   1.202   1.740   4.804 -0.5391  0.0106 -0.4910
  133SOL    HW2 1117   1.360   1.729   4.845 -0.8933 -1.7075  0.5486
  134SOL     OW 1118   1.653   0.124   0.685  0.5696  0.3098  0.0044
  134SOL    HW1 1119   1.572   0.088   0.729  0.7067  0.3171  0.2629
  134SOL    HW2 1120   1.733   0.106   0.742  0.9304 -0.7872 -0.8132
  135SOL     OW 1121   1.254   5.901   1.468 -0.8502  0.1596 -0.5223
  135SOL    HW1 1122   1.265   5.945   1.379 -1.4013 -0.0445 -0.6959
  135SOL    HW2 1123   1.158   5.904   1.495 -0.6260  0.5910  0.2649
  136SOL     OW 1124   0.694   2.267   1.349  0.2221 -0.0383 -0.0353
  136SOL    HW1 1125   0.611   2.210   1.354  0.4485 -0.4577 -0.8255
  136SOL    HW2 1126   0.774   2.209   1.361  0.4322  0.2268 -0.1630
  137SOL     OW 1127   1.564   1.848   0.616  0.1160 -0.8240 -0.0981
  137SOL    HW1 1128   1.538   1.879   0.524 -0.7286 -0.3823  0.2827
  137SOL    HW2 1129   1.579   1.927   0.675 -2.9503 -1.0318  1.1347
  138SOL     OW 1130   0.215   2.146   5.682 -0.5393 -0.6663  0.0022
  138SOL    HW1 1131   0.135   2.175   5.630 -0.1920 -1.4469 -1.0180
  138SOL    HW2 1132   0.287   2.119   5.618  0.2499 -0.7259  0.9080
  139SOL     OW 1133   1.356   2.207   2.689 -0.0647  0.1406 -0.1965
  139SOL    HW1 1134   1.346   2.186   2.786  0.7489 -0.5107 -0.2529
  139SOL    HW2 1135   1.401   2.131   2.642  0.3205  0.8041 -0.9274
  140SOL     OW 1136   0.377   5.820   4.948 -0.1297 -0.3487  0.1158
  140SOL    HW1 1137   0.455   5.882   4.938 -1.3759  1.2608  0.0198
  140SOL    HW2 1138   0.396   5.754   5.020  1.4645 -0.2238 -0.1512
  141SOL     OW 1139   5.349   2.217   1.747  0.1563 -0.0973  0.3237
  141SOL    HW1 1140   5.264   2.183   1.708 -0.6323  0.6232  1.3659
  141SOL    HW2 1141   5.373   2.304   1.705 -0.9511  0.9238  1.6837
  142SOL     OW 1142   5.640   5.060   0.535 -0.0723 -0.3829 -0.2118
  142SOL    HW1 1143   5.680   5.145   0.499 -0.9345  0.3896  0.6068
  142SOL    HW2 1144   5.592   5.080   0.620 -0.7705 -1.6030 -0.3118
  143SOL     OW 1145   0.678   4.337   0.242 -0.4804 -0.2396 -0.4920
  143SOL    HW1 1146   0.701   4.271   0.170 -2.1037 -2.7497  1.1167
  143SOL    HW2 1147   0.601   4.393   0.211  0.5146  0.5250 -1.6548
  144SOL     OW 1148   0.709   0.578   5.197 -0.0744  0.0633  0.1166
  144SOL    HW1 1149   0.662   0.660   5.165 -1.4959 -0.5024  0.6921
  144SOL    HW2 1150   0.770   0.545   5.125 -0.1234  1.1240 -0.4386
  145SOL     OW 1151   1.495   0.050   0.150 -0.0485  0.4999  0.1223
  145SOL    HW1 1152   1.524   0.103   0.230  1.2238  0.4134 -0.2592
  145SOL    HW2 1153   1.454   0.112   0.082  0.3995  0.8363  0.1513
  146SOL     OW 1154   4.362   0.814   4.898  0.5328 -0.3717 -0.0415
  146SOL    HW1 1155   4.339   0.750   4.825  1.7827  0.4247 -1.1892
  146SOL    HW2 1156   4.447   0.861   4.876 -0.7064  2.2522  0.3359
  147SOL     OW 1157   3.243   5.919   0.179  0.4721  0.2647  0.0986
  147SOL    HW1 1158   3.318   5.982   0.198  0.3845 -0.0053  1.3968
  147SOL    HW2 1159   3.277   5.825   0.181 -0.0255  0.0929  1.4635
  148SOL     OW 1160   0.678   1.167   0.758  0.0960 -0.5080 -0.6063
  148SOL    HW1 1161   0.639   1.075   0.758  0.0767 -0.4997 -0.4902
  148SOL    HW2 1162   0.692   1.197   0.852 -2.8493  0.8691 -0.4889
  149SOL     OW 1163   1.445   1.306   5.842  0.2283  0.2223  0.0409
  149SOL    HW1 1164   1.408   1.317   5.750  0.3811  0.0294 -0.0449
  149SOL    HW2 1165   1.398   1.231   5.888 -0.1053  0.5598  0.2553
  150SOL     OW 1166   2.282   5.001   0.632 -0.2586  0.2984  0.1793
  150SOL    HW1 1167   2.286   5.023   0.534 -0.8308  1.0400  0.3117
  150SOL    HW2 1168   2.346   4.927   0.652 -2.5243 -2.2584 -1.3568
  151SOL     OW 1169   1.016   5.526   5.942 -0.3041 -0.1781  0.2818
  151SOL    HW1 1170   0.949   5.516   5.869 -0.4901  0.4108  0.3648
  151SOL    HW2 1171   0.969   5.542   6.029 -0.1012 -1.3856  0.6352
  152SOL     OW 1172   0.929   5.201   0.792  0.1345 -0.0250 -0.3454
  152SOL    HW1 1173   0.861   5.130   0.809 -0.8476  0.8308 -0.5213
  152SOL    HW2 1174   0.938   5.259   0.873  3.3153 -2.1580  1.0369
  153SOL     OW 1175   1.027   1.296   1.320 -0.9659  0.4543 -0.2673
  153SOL    HW1 1176   1.092   1.240   1.372  0.3908  0.9339 -1.3760
  153SOL    HW2 1177   0.960   1.336   1.383  0.2394  0.5275  1.0384
  154SOL     OW 1178   2.132   2.114   2.252  0.5535  0.3170  0.1956
  154SOL    HW1 1179   2.082   2.197   2.229  1.1518  0.7786  0.5394
  154SOL    HW2 1180   2.148   2.111   2.351  0.7642 -0.0754  0.1524
  155SOL     OW 1181   1.208   0.741   2.561  0.3025  0.1688 -0.1281
  155SOL    HW1 1182   1.248   0.825   2.524 -1.2645  0.0607 -2.2714
  155SOL    HW2 1183   1.203   0.672   2.489 -0.4373 -1.0382  1.0261
  156SOL     OW 1184   2.057   0.852   1.325  0.1810  0.4984  0.0223
  156SOL    HW1 1185   2.036   0.817   1.233 -1.6098 -2.9297  1.5508
  156SOL    HW2 1186   2.146   0.897   1.324  0.6610 -0.2845 -3.1757
  157SOL     OW 1187   0.253   0.871   1.268  0.2535  0.2395 -0.0418
  157SOL    HW1 1188   0.248   0.952   1.209  0.4361  0.2654 -0.0211
  157SOL    HW2 1189   0.346   0.859   1.300  0.6062 -0.9363 -1.3859
  158SOL     OW 1190   0.992   0.507   3.208 -0.6833 -0.5406 -0.1819
  158SOL    HW1 1191   0.982   0.459   3.121 -1.6752 -0.4418 -0.1430
  158SOL    HW2 1192   0.902   0.538   3.239 -0.0737  1.4267 -0.2474
  159SOL     OW 1193   1.830   5.738   0.297 -0.0592  0.3576  0.5124
  159SOL    HW1 1194   1.810   5.812   0.361  1.2187  0.6163  0.6355
  159SOL    HW2 1195   1.763   5.740   0.223 -0.4283  1.2264  0.8507
  160SOL     OW 1196   4.948   0.107   1.603 -0.8312  0.0226 -0.1941
  160SOL    HW1 1197   5.004   0.043   1.656 -1.6487  0.6205  1.4684
  160SOL    HW2 1198   4.895   0.057   1.535  0.2492 -0.7797 -0.4557
  161SOL     OW 1199   2.182   0.562   2.337  0.4511  0.1121  0.1106
  161SOL    HW1 1200   2.255   0.598   2.395 -0.8182  0.8969  1.2775
  161SOL    HW2 1201   2.117   0.510   2.393 -0.7249  0.7682 -0.6083
  162SOL     OW 1202   0.448   1.725   2.574  0.6400 -0.4288  0.3977
  162SOL    HW1 1203   0.438   1.820   2.547 -2.4592 -0.3984  1.2655
  162SOL    HW2 1204   0.534   1.713   2.624  1.3069  1.7886 -0.1328
  163SOL     OW 1205   0.835   0.852   2.549  0.5333  0.2043  0.0941
  163SOL    HW1 1206   0.901   0.889   2.615  0.4899  3.1262 -1.3226
  163SOL    HW2 1207   0.822   0.754   2.565  0.4341  0.7469  4.4590
  164SOL     OW 1208   1.127   5.655   1.550 -0.1757 -0.6174  0.4933
  164SOL    HW1 1209   1.086   5.679   1.638  0.2402 -0.6319  0.6960
  164SOL    HW2 1210   1.190   5.728   1.522 -0.2100 -0.6735  0.2699
  165SOL     OW 1211   1.599   3.114   4.785 -0.1635 -0.1392  0.2586
  165SOL    HW1 1212   1.636   3.111   4.877 -0.0137 -0.2408  0.1948
  165SOL    HW2 1213   1.588   3.209   4.756 -2.1507 -0.0379  1.1585
  166SOL     OW 1214   1.267   4.002   1.345 -0.3485 -0.2001 -0.8722
  166SOL    HW1 1215   1.309   4.020   1.434 -0.9537 -1.8532 -0.2112
  166SOL    HW2 1216   1.325   3.938   1.294 -1.9711 -2.6123  0.1040
  167SOL     OW 1217   2.828   5.765   0.769  0.1246 -0.1060 -0.1377
  167SOL    HW1 1218   2.814   5.780   0.671 -1.7027 -0.1469  0.0810
  167SOL    HW2 1219   2.750   5.802   0.819 -0.1667 -2.3024  1.1263
  168SOL     OW 1220   2.405   4.338   2.042 -0.3470 -0.5634 -0.5214
  168SOL    HW1 1221   2.327   4.323   2.103 -0.7347 -1.0162 -1.1273
  168SOL    HW2 1222   2.396   4.427   1.998  0.6041  0.3805  1.0485
  169SOL     OW 1223   5.160   1.070   1.912 -0.2124  0.1665 -0.2039
  169SOL    HW1 1224   5.254   1.062   1.878  0.2613 -0.6215  1.2323
  169SOL    HW2 1225   5.134   1.166   1.916  0.6433  0.4093 -0.3328
  170SOL     OW 1226   0.926   1.645   2.785 -0.1251 -0.1083  0.0061
  170SOL    HW1 1227   1.018   1.661   2.748  0.2195 -1.4244  0.2336
  170SOL    HW2 1228   0.932   1.635   2.885 -1.1104  3.9493  0.6365
  171SOL     OW 1229   5.722   1.128   1.641 -0.2245 -0.2437 -0.0546
  171SOL    HW1 1230   5.694   1.051   1.584  0.5256 -1.6742  1.4145
  171SOL    HW2 1231   5.662   1.206   1.623 -0.3826 -0.8120 -2.3046
  172SOL     OW 1232   1.501   4.718   3.418  1.0208 -0.7476 -0.0137
  172SOL    HW1 1233   1.457   4.807   3.431 -1.3115 -2.0808  2.1260
  172SOL    HW2 1234   1.477   4.681   3.328  0.9749  0.2216 -0.4098
  173SOL     OW 1235   0.978   0.966   1.616 -0.2322 -0.1295 -0.4753
  173SOL    HW1 1236   0.884   0.947   1.643 -0.1979  0.0987 -0.1875
  173SOL    HW2 1237   0.984   0.966   1.516 -1.0934  2.3270 -0.6012
  174SOL     OW 1238   5.776   0.681   5.662  0.4078 -0.1485 -0.2141
  174SOL    HW1 1239   5.794   0.697   5.564 -0.8076  1.8074 -0.1847
  174SOL    HW2 1240   5.847   0.726   5.716  0.9326 -1.0041 -0.1807
  175SOL     OW 1241   0.820   1.554   5.975  0.3680  0.3801  0.5186
  175SOL    HW1 1242   0.793   1.487   6.043  0.2731  0.4769  0.5863
  175SOL    HW2 1243   0.761   1.546   5.895  0.9725 -0.2674  0.1161
  176SOL     OW 1244   0.321   5.318   0.756 -0.2337 -0.5274  0.0607
  176SOL    HW1 1245   0.374   5.402   0.760  0.0415 -0.7430  1.2978
  176SOL    HW2 1246   0.357   5.258   0.684  0.0681  0.0618 -0.2827
  177SOL     OW 1247   0.290   3.201   3.113  0.0470  0.6801  0.5795
  177SOL    HW1 1248   0.341   3.115   3.108 -1.8203 -0.4343 -1.9257
  177SOL    HW2 1249   0.310   3.247   3.199  3.0003 -1.0236  0.9374
  178SOL     OW 1250   2.669   0.524   0.203 -0.4959 -0.4495 -0.4110
  178SOL    HW1 1251   2.572   0.543   0.184 -0.4975  1.2307  1.0929
  178SOL    HW2 1252   2.676   0.446   0.265 -1.1110  1.1867  1.8449
  179SOL     OW 1253   0.562   0.842   2.018  0.4204 -0.6393 -0.1934
  179SOL    HW1 1254   0.661   0.837   2.035  0.2695 -0.7305  0.6739
  179SOL    HW2 1255   0.520   0.905   2.082 -0.3124 -1.7573  0.4653
  180SOL     OW 1256   5.454   1.006   5.649  0.0274  0.1702  0.1032
  180SOL    HW1 1257   5.427   0.946   5.724  1.3874  1.5989  1.8431
  180SOL    HW2 1258   5.442   1.101   5.677  0.2509  0.7427 -1.6489
  181SOL     OW 1259   2.343   5.936   1.431  0.8104  0.2069  0.1553
  181SOL    HW1 1260   2.375   5.944   1.337 -1.1186 -0.9215 -0.6598
  181SOL    HW2 1261   2.375   5.850   1.471  2.7694  1.2878  1.0745
  182SOL     OW 1262   5.304   5.240   0.217  0.0075 -0.1673 -0.4661
  182SOL    HW1 1263   5.216   5.222   0.173  0.0039 -2.4603  0.3416
  182SOL    HW2 1264   5.301   5.329   0.263 -1.4630  0.3175 -1.4302
  183SOL     OW 1265   0.947   0.676   3.510  0.6985 -0.9560  0.1082
  183SOL    HW1 1266   0.850   0.690   3.530  1.1170 -0.1340  1.7080
  183SOL    HW2 1267   0.956   0.624   3.425 -1.1149  0.1341 -0.8265
  184SOL     OW 1268   2.449   0.991   2.876  0.1185  0.0271  0.2652
  184SOL    HW1 1269   2.351   0.973   2.872  0.4795 -1.9750 -0.3241
  184SOL    HW2 1270   2.465   1.090   2.866 -1.7676  0.2597 -0.8743
  185SOL     OW 1271   0.424   5.239   3.080  0.1061 -0.6079 -0.7971
  185SOL    HW1 1272   0.438   5.331   3.042 -1.1189  0.9421  2.1841
  185SOL    HW2 1273   0.350   5.193   3.031 -1.5127  1.3414 -0.2825
  186SOL     OW 1274   2.464   0.024   5.754 -0.4990 -0.2843 -0.0465
  186SOL    HW1 1275   2.441   0.092   5.824  1.2522 -0.2775  0.5619
  186SOL    HW2 1276   2.541   0.056   5.699 -0.1187 -1.4479 -0.2234
  187SOL     OW 1277   1.194   1.008   0.216  0.0740 -0.2525  0.3679
  187SOL    HW1 1278   1.127   1.048   0.278  1.0809  0.7618  0.8542
  187SOL    HW2 1279   1.279   0.990   0.266  0.8349  0.3740 -0.6339
  188SOL     OW 1280   1.602   1.246   1.010  0.2150 -0.1305 -0.0073
  188SOL    HW1 1281   1.665   1.232   0.933 -0.7047  0.3114 -0.8643
  188SOL    HW2 1282   1.527   1.306   0.982 -0.8050 -0.9386  0.8615
  189SOL     OW 1283   4.798   2.421   0.310 -0.6930 -0.2665 -0.4137
  189SOL    HW1 1284   4.803   2.442   0.212  1.2232 -2.1096 -0.7900
  189SOL    HW2 1285   4.793   2.506   0.362  0.0269  0.8310 -2.0602
  190SOL     OW 1286   1.253   2.566   0.537 -0.3413 -0.1559 -0.3401
  190SOL    HW1 1287   1.158   2.544   0.560 -0.4339 -0.5226 -1.0559
  190SOL    HW2 1288   1.261   2.664   0.518 -0.5724 -0.1193 -0.2520
  191SOL     OW 1289   4.626   1.110   0.651 -0.3039  0.0356 -0.5047
  191SOL    HW1 1290   4.588   1.136   0.740 -0.3825  1.1194 -0.8342
  191SOL    HW2 1291   4.707   1.053   0.664 -1.6438 -1.7919  0.2216
  192SOL     OW 1292   0.990   1.277   0.873 -0.1045  0.4327  0.6243
  192SOL    HW1 1293   0.936   1.332   0.809 -0.1504 -0.4507 -0.1250
  192SOL    HW2 1294   1.083   1.267   0.838 -0.1137 -0.0038  0.7137
  193SOL     OW 1295   1.569   1.653   5.730 -0.2659 -0.1200  0.3629
  193SOL    HW1 1296   1.536   1.650   5.824  0.6554  0.9367  0.7532
  193SOL    HW2 1297   1.599   1.562   5.701 -1.1100 -0.5669  0.8786
  194SOL     OW 1298   5.457   2.191   0.804  0.4976  0.0264  0.0245
  194SOL    HW1 1299   5.556   2.176   0.802  0.4856 -0.0461 -1.5662
  194SOL    HW2 1300   5.430   2.245   0.724 -0.6879  0.4663  0.7075
  195SOL     OW 1301   1.237   1.819   1.427 -0.3743 -0.3565 -0.3026
  195SOL    HW1 1302   1.184   1.850   1.506 -0.6215  0.0896 -0.6346
  195SOL    HW2 1303   1.204   1.867   1.345  0.6893  0.0926 -0.4792
  196SOL     OW 1304   5.872   0.737   1.346 -0.4265 -0.2622  0.2566
  196SOL    HW1 1305   5.916   0.691   1.423  0.2305 -0.6491 -0.3403
  196SOL    HW2 1306   5.933   0.735   1.267 -0.7279  0.9015 -0.0243
  197SOL     OW 1307   1.327   4.639   0.956 -0.0117  0.2354  0.5264
  197SOL    HW1 1308   1.378   4.670   1.036 -0.5886  1.8514  0.3069
  197SOL    HW2 1309   1.389   4.630   0.878  0.3010  0.0971  0.7885
  198SOL     OW 1310   1.065   4.995   2.141 -0.0915 -0.5561 -0.0055
  198SOL    HW1 1311   1.151   4.949   2.163 -0.3439 -1.0651 -0.0618
  198SOL    HW2 1312   1.021   5.025   2.226  1.4129  2.1156 -0.0791
  199SOL     OW 1313   0.965   1.683   1.391 -0.1215 -0.4335 -0.2462
  199SOL    HW1 1314   0.876   1.729   1.399  0.1683  0.2636 -0.8623
  199SOL    HW2 1315   0.994   1.684   1.295  1.0599  0.3629  0.0941
  200SOL     OW 1316   1.185   1.776   5.731 -0.7504 -0.8025 -0.4263
  200SOL    HW1 1317   1.207   1.872   5.712 -0.5577 -0.2826  2.0385
  200SOL    HW2 1318   1.104   1.771   5.789  0.2461 -2.0015  0.9384
  201SOL     OW 1319   5.640   1.935   2.188 -0.8839  0.2246  0.3373
  201SOL    HW1 1320   5.585   1.857   2.158  0.3204 -0.6881  0.4067
  201SOL    HW2 1321   5.582   2.015   2.197 -2.3890 -0.9161  1.3729
  202SOL     OW 1322   0.117   2.682   1.362 -0.2829  0.0987  0.0126
  202SOL    HW1 1323   0.172   2.711   1.285 -1.6102  1.1115 -0.6070
  202SOL    HW2 1324   0.171   2.686   1.446  0.7434  0.4749 -0.6550
  203SOL     OW 1325   0.743   1.608   1.027 -0.2901 -0.1354  0.0974
  203SOL    HW1 1326   0.805   1.535   1.055 -0.4336 -0.0962  0.5235
  203SOL    HW2 1327   0.734   1.609   0.927  0.5945  0.0217  0.0131
  204SOL     OW 1328   0.894   0.287   1.516 -0.1183 -0.4513 -0.0679
  204SOL    HW1 1329   0.884   0.293   1.615  1.6038 -1.8531  0.2342
  204SOL    HW2 1330   0.804   0.283   1.473 -0.8884 -1.5652  1.5681
  205SOL     OW 1331   4.698   0.380   0.326  0.7574  0.4720 -0.0976
  205SOL    HW1 1332   4.700   0.391   0.226 -1.6382  1.4795 -0.1097
  205SOL    HW2 1333   4.663   0.289   0.348 -0.8574  1.0305 -0.2385
  206SOL     OW 1334   0.306   2.710   5.950  0.3563 -0.2402 -0.1454
  206SOL    HW1 1335   0.248   2.783   5.985  1.7321  0.7165  0.2100
  206SOL    HW2 1336   0.308   2.634   6.015 -1.7161 -0.9993 -0.8666
  207SOL     OW 1337   0.282   5.582   1.388  0.7187  0.1805  0.3174
  207SOL    HW1 1338   0.242   5.672   1.372 -1.6148 -0.2208  3.0290
  207SOL    HW2 1339   0.355   5.590   1.455  0.5025  0.0760  0.5681
  208SOL     OW 1340   2.309   5.712   5.466 -1.1567 -0.1958  0.1589
  208SOL    HW1 1341   2.389   5.653   5.460 -1.9481 -1.1358 -1.9069
  208SOL    HW2 1342   2.236   5.664   5.515 -1.0696 -0.0192  0.4705
  209SOL     OW 1343   2.350   1.542   0.287  0.2887 -0.5501  0.0797
  209SOL    HW1 1344   2.405   1.460   0.271 -0.4843 -0.9955 -0.3623
  209SOL    HW2 1345   2.376   1.613   0.221  1.3972 -0.1971  0.8645
  210SOL     OW 1346   0.146   0.039   0.228 -0.2223 -0.6175 -1.2033
  210SOL    HW1 1347   0.219   0.106   0.220  1.4326 -2.2478 -0.3495
  210SOL    HW2 1348   0.087   0.045   0.147  1.0185  0.5205 -2.0595
  211SOL     OW 1349   0.930   3.540   0.788  0.5920  0.8283 -0.3151
  211SOL    HW1 1350   0.937   3.582   0.878  0.3803  1.5729 -0.6425
  211SOL    HW2 1351   0.833   3.523   0.767  0.7354 -1.8716  0.7337
  212SOL     OW 1352   0.535   0.332   1.864 -0.4593  0.0559  0.2834
  212SOL    HW1 1353   0.615   0.377   1.903 -0.9995  1.4185 -0.1225
  212SOL    HW2 1354   0.473   0.401   1.825 -1.3707 -1.0363 -0.2733
  213SOL     OW 1355   0.562   5.445   1.088  0.2146  0.3944  0.0189
  213SOL    HW1 1356   0.629   5.425   1.159 -0.3060 -0.4496  0.2862
  213SOL    HW2 1357   0.559   5.370   1.022 -0.4546  0.4176  0.0107
  214SOL     OW 1358   1.614   5.166   0.347 -0.3531  0.4874  0.7809
  214SOL    HW1 1359   1.531   5.208   0.309  0.6910  1.3149 -0.6523
  214SOL    HW2 1360   1.692   5.227   0.333  1.1905 -1.7473 -1.0886
  215SOL     OW 1361   2.419   0.549   0.114 -0.0876 -0.2996 -0.0683
  215SOL    HW1 1362   2.383   0.633   0.073  0.8191 -0.3364 -0.9984
  215SOL    HW2 1363   2.351   0.476   0.108 -0.2155 -0.1201 -0.9413
  216SOL     OW 1364   0.496   3.902   3.314  0.5482  0.1466 -0.6062
  216SOL    HW1 1365   0.583   3.859   3.289  0.6300  0.1667 -0.3565
  216SOL    HW2 1366   0.503   3.941   3.405  0.1914 -0.0950 -0.4707
  217SOL     OW 1367   1.647   0.426   3.010  0.1689  0.2243  0.3995
  217SOL    HW1 1368   1.592   0.343   3.004 -0.9493  0.9978 -0.5935
  217SOL    HW2 1369   1.654   0.468   2.920  1.5888  0.6793  0.6933
  218SOL     OW 1370   1.884   0.602   1.064 -0.4630 -0.1443  0.2289
  218SOL    HW1 1371   1.982   0.582   1.068 -0.7089 -1.4239  0.3172
  218SOL    HW2 1372   1.870   0.696   1.034  0.7646 -0.2873 -0.8502
  219SOL     OW 1373   5.790   2.567   0.577 -0.1902 -0.1762  0.0966
  219SOL    HW1 1374   5.710   2.608   0.533  0.6080  0.2537 -0.9922
  219SOL    HW2 1375   5.818   2.625   0.654 -0.0551  0.4681 -0.4238
  220SOL     OW 1376   1.010   2.023   0.546  0.3642 -0.2864  0.2211
  220SOL    HW1 1377   1.060   2.055   0.466  3.3619  0.1504  2.0678
  220SOL    HW2 1378   0.987   2.100   0.605  1.9290 -0.8523  1.6689
  221SOL     OW 1379   1.260   1.461   2.547 -0.2106  0.1958  0.0812
  221SOL    HW1 1380   1.175   1.511   2.565 -1.5224 -1.3607 -1.4013
  221SOL    HW2 1381   1.282   1.467   2.450  1.0166 -0.0007  0.3363
  222SOL     OW 1382   0.895   1.378   1.103  0.1024 -0.3460  0.5393
  222SOL    HW1 1383   0.935   1.348   1.189 -0.4780 -1.0825  0.5669
  222SOL    HW2 1384   0.940   1.331   1.027  0.9967  0.7219  0.3892
  223SOL     OW 1385   3.087   5.773   5.052 -0.0612  0.1627  0.2458
  223SOL    HW1 1386   3.113   5.703   4.986  0.8938  0.1968  0.5731
  223SOL    HW2 1387   3.055   5.728   5.136 -0.8510  0.1231 -0.0660
  224SOL     OW 1388   0.831   1.390   0.684  0.4558 -0.7830 -0.0585
  224SOL    HW1 1389   0.765   1.316   0.692  0.5258 -0.7803  0.5989
  224SOL    HW2 1390   0.790   1.475   0.719  0.8615 -0.8181  0.5169
  225SOL     OW 1391   5.762   1.489   1.824  0.1324 -0.4230  0.9280
  225SOL    HW1 1392   5.670   1.492   1.863 -0.1109  1.1293  0.3210
  225SOL    HW2 1393   5.814   1.569   1.854  0.8841 -0.6722  0.3236
  226SOL     OW 1394   1.131   3.676   4.564 -0.0751  0.2169 -0.1861
  226SOL    HW1 1395   1.219   3.636   4.590  0.9239  2.0218 -0.6560
  226SOL    HW2 1396   1.075   3.605   4.519  0.6665 -1.2434  1.0947
  227SOL     OW 1397   1.084   2.122   0.292 -0.1882  0.4556 -0.5967
  227SOL    HW1 1398   1.088   2.222   0.287 -4.1766  0.8071 -0.0813
  227SOL    HW2 1399   0.991   2.092   0.271 -0.4998 -2.7503  3.9864
  228SOL     OW 1400   1.919   0.689   1.682 -0.2217  0.0076  0.4099
  228SOL    HW1 1401   1.961   0.778   1.663 -0.6892  0.4493  1.4131
  228SOL    HW2 1402   1.828   0.686   1.641 -0.9502  0.6993  1.9305
  229SOL     OW 1403   1.021   1.645   0.165 -0.0615 -0.1438  0.1305
  229SOL    HW1 1404   0.962   1.591   0.104 -0.6854  0.6898 -0.0173
  229SOL    HW2 1405   0.965   1.687   0.237 -0.1755  2.9257 -1.5820
  230SOL     OW 1406   0.933   2.136   1.343  0.4761  0.6065  0.3199
  230SOL    HW1 1407   0.953   2.072   1.268  1.7529  1.4205 -0.0799
  230SOL    HW2 1408   0.970   2.099   1.428 -1.5141 -0.6119  0.7171
  231SOL     OW 1409   0.238   1.515   5.157  0.0743  0.0348  0.4905
  231SOL    HW1 1410   0.176   1.474   5.224  0.4602  0.1787  0.9421
  231SOL    HW2 1411   0.287   1.443   5.108 -1.1449 -0.1085 -0.5468
  232SOL     OW 1412   2.706   1.546   0.209  0.3589  0.1013 -0.0594
  232SOL    HW1 1413   2.717   1.633   0.257  2.8545  1.0161 -2.0618
  232SOL    HW2 1414   2.666   1.562   0.119  2.8985 -0.3813 -1.3817
  233SOL     OW 1415   5.799   5.758   0.472 -0.4759  0.6302  0.1562
  233SOL    HW1 1416   5.865   5.817   0.426 -0.6524  0.6851 -0.0318
  233SOL    HW2 1417   5.710   5.803   0.474 -0.6618  0.2903 -0.1720
  234SOL     OW 1418   0.105   1.790   0.816  0.1496  0.0996  0.5959
  234SOL    HW1 1419   0.079   1.827   0.905 -1.1510  0.0684  0.2453
  234SOL    HW2 1420   0.040   1.718   0.789  0.7631 -0.1718 -0.1970
  235SOL     OW 1421   5.162   0.282   0.555  0.5095 -0.0352 -0.4327
  235SOL    HW1 1422   5.259   0.265   0.538  0.6033  0.8386 -0.8688
  235SOL    HW2 1423   5.133   0.362   0.502 -0.8147 -1.1425 -1.4367
  236SOL     OW 1424   5.597   4.991   4.468 -0.0195 -0.2617  0.5634
  236SOL    HW1 1425   5.584   5.061   4.398  0.5824 -1.0430 -0.3520
  236SOL    HW2 1426   5.593   5.033   4.559 -0.6523  0.7881  0.0628
  237SOL     OW 1427   1.300   0.311   1.091  0.0897  0.3952 -0.2455
  237SOL    HW1 1428   1.389   0.327   1.134 -0.1276  0.9081  0.0202
  237SOL    HW2 1429   1.231   0.371   1.133 -0.2370  0.5191 -0.9382
  238SOL     OW 1430   3.636   5.291   4.779 -0.5171  0.3959 -0.0910
  238SOL    HW1 1431   3.667   5.198   4.758  0.9356  0.7629  0.3759
  238SOL    HW2 1432   3.548   5.307   4.733 -0.7744 -1.1780 -0.2182
  239SOL     OW 1433   1.860   1.593   0.122  0.0287 -0.2806 -0.0235
  239SOL    HW1 1434   1.815   1.552   0.201  0.5806 -1.5873 -0.3704
  239SOL    HW2 1435   1.911   1.674   0.151  0.0054 -0.5900  0.9058
  240SOL     OW 1436   0.743   0.574   1.303 -0.1783  0.3236  0.2824
  240SOL    HW1 1437   0.650   0.538   1.291 -0.9646  2.5534 -0.9055
  240SOL    HW2 1438   0.785   0.589   1.213  0.7528  0.7592  0.7719
  241SOL     OW 1439   0.931   1.795   5.849 -0.1692  0.5458  0.1868
  241SOL    HW1 1440   0.903   1.711   5.896 -0.1370  0.6573  0.4093
  241SOL    HW2 1441   0.863   1.866   5.865  0.1130  0.7441  0.5203
  242SOL     OW 1442   4.901   1.028   0.718 -0.0287 -0.1144  0.3006
  242SOL    HW1 1443   4.892   1.052   0.814 -0.0291  0.2025  0.2215
  242SOL    HW2 1444   4.939   0.936   0.710  1.3552  0.4158  0.5854
  243SOL     OW 1445   1.222   1.620   2.160 -0.4349 -0.0852 -0.2726
  243SOL    HW1 1446   1.311   1.608   2.117 -0.0214 -1.5275  0.9060
  243SOL    HW2 1447   1.159   1.662   2.095  0.7561 -0.1804 -1.5310
  244SOL     OW 1448   0.639   1.305   3.301 -0.3796 -0.1174  0.1509
  244SOL    HW1 1449   0.594   1.216   3.307 -0.6476 -0.0564 -0.8962
  244SOL    HW2 1450   0.590   1.364   3.237  0.4667  0.3768 -0.0589
  245SOL     OW 1451   2.163   4.749   1.729 -0.6575  0.1956  0.2337
  245SOL    HW1 1452   2.105   4.738   1.809  0.0045 -1.7841  0.4847
  245SOL    HW2 1453   2.130   4.827   1.675 -2.4482  0.2037  1.2558
  246SOL     OW 1454   0.451   0.091   1.494  0.1767 -0.3261 -0.6483
  246SOL    HW1 1455   0.396   0.142   1.428 -0.0395 -0.0661 -0.2715
  246SOL    HW2 1456   0.515   0.032   1.445  1.3140  1.2105 -1.1120
  247SOL     OW 1457   1.654   1.007   0.398  0.5137  0.2294  0.2910
  247SOL    HW1 1458   1.711   0.950   0.339  0.1457  0.3808 -0.2063
  247SOL    HW2 1459   1.673   0.984   0.494  1.7944  0.6284  0.1580
  248SOL     OW 1460   0.292   1.113   5.904  0.0456  0.0846  0.1530
  248SOL    HW1 1461   0.369   1.062   5.943  1.5287  1.5812 -0.6932
  248SOL    HW2 1462   0.290   1.099   5.805 -0.6665  0.2139  0.1456
  249SOL     OW 1463   2.635   0.078   2.680 -0.5473  0.5635 -0.2869
  249SOL    HW1 1464   2.643   0.009   2.609  0.1592 -0.0791  0.3984
  249SOL    HW2 1465   2.539   0.107   2.687 -0.9801 -0.7990 -0.1725
  250SOL     OW 1466   2.024   1.565   4.958 -0.1644  0.0685  0.3733
  250SOL    HW1 1467   1.956   1.636   4.974  0.8149  1.6582 -1.8616
  250SOL    HW2 1468   2.110   1.608   4.930  0.6196 -1.9952 -0.5863
  251SOL     OW 1469   0.855   1.773   2.301  0.8133  0.0379  0.1758
  251SOL    HW1 1470   0.807   1.817   2.377 -1.0442 -0.4207 -0.6770
  251SOL    HW2 1471   0.944   1.740   2.332 -0.5091 -1.5129  2.5966
  252SOL     OW 1472   0.645   1.520   0.343  0.2170  0.3603 -0.4525
  252SOL    HW1 1473   0.597   1.518   0.430  0.0198  0.9473 -0.5411
  252SOL    HW2 1474   0.743   1.506   0.358  0.0419 -0.7210 -0.2614
  253SOL     OW 1475   1.817   0.788   5.818  0.0363 -0.5543 -0.2623
  253SOL    HW1 1476   1.808   0.695   5.784  1.1487 -0.9421  0.4366
  253SOL    HW2 1477   1.782   0.794   5.911  0.9571 -0.5524  0.0979
  254SOL     OW 1478   3.040   0.267   5.238  0.1611  0.3880  0.4434
  254SOL    HW1 1479   3.056   0.278   5.140  2.6179  0.3063  0.7795
  254SOL    HW2 1480   3.003   0.352   5.276  0.8975  1.0350 -0.2538
  255SOL     OW 1481   0.447   0.948   1.811  0.4155 -0.4905  0.1764
  255SOL    HW1 1482   0.477   0.922   1.903  1.3169  1.2075  0.4005
  255SOL    HW2 1483   0.348   0.936   1.805  0.4327 -1.2807  1.1350
  256SOL     OW 1484   5.489   2.028   1.621 -0.7753 -0.4501 -0.2478
  256SOL    HW1 1485   5.495   2.060   1.527 -0.7007 -0.2906 -0.1888
  256SOL    HW2 1486   5.431   2.090   1.674  0.0960  0.0856  0.0847
  257SOL     OW 1487   1.529   0.535   1.480 -0.0442 -0.4252  0.0228
  257SOL    HW1 1488   1.462   0.503   1.546  2.0148 -1.0566  1.9150
  257SOL    HW2 1489   1.587   0.605   1.522  0.1814  0.5147 -1.7321
  258SOL     OW 1490   0.422   5.888   1.700  0.1704  0.0895 -0.1776
  258SOL    HW1 1491   0.323   5.886   1.718 -0.1073 -0.9309 -1.6568
  258SOL    HW2 1492   0.441   5.949   1.623  0.7007  0.2425  0.0689
  259SOL     OW 1493   5.722   0.293   5.242 -0.0515 -0.2641 -0.6072
  259SOL    HW1 1494   5.762   0.211   5.201 -1.9150 -0.4756 -2.1441
  259SOL    HW2 1495   5.695   0.274   5.336  2.3277 -0.4347  0.0974
  260SOL     OW 1496   2.465   0.250   1.269 -0.8007  0.8439  0.3945
  260SOL    HW1 1497   2.403   0.232   1.192 -1.1040  0.8646  0.6327
  260SOL    HW2 1498   2.412   0.282   1.347 -0.3482  2.2430  0.1592
  261SOL     OW 1499   3.008   2.315   0.644  0.4599 -0.0817 -0.3113
  261SOL    HW1 1500   3.103   2.323   0.610  0.4390  2.9073  0.0321
  261SOL    HW2 1501   2.945   2.321   0.566  0.5423  0.2836 -0.3561
  262SOL     OW 1502   2.548   1.939   0.748 -0.3939 -0.3754  0.4827
  262SOL    HW1 1503   2.630   1.911   0.697  0.9189  0.0690  2.2184
  262SOL    HW2 1504   2.555   2.036   0.771  0.5943 -1.0874  3.9095
  263SOL     OW 1505   1.915   0.113   2.160  0.2398 -0.1337  0.2686
  263SOL    HW1 1506   2.011   0.093   2.178  0.1552 -2.3792 -1.3273
  263SOL    HW2 1507   1.908   0.190   2.097  1.1943 -1.4032 -1.4998
  264SOL     OW 1508   0.762   0.587   2.260  0.3980 -0.0543  0.4183
  264SOL    HW1 1509   0.725   0.680   2.257  0.8907  0.2356  2.4888
  264SOL    HW2 1510   0.694   0.526   2.300  0.2159 -0.5620 -0.6112
  265SOL     OW 1511   2.244   2.312   5.591  0.3812 -0.2219 -0.5736
  265SOL    HW1 1512   2.260   2.215   5.571  1.6402 -0.4579  1.3499
  265SOL    HW2 1513   2.318   2.347   5.648 -1.3304  1.2170  0.8783
  266SOL     OW 1514   1.405   1.928   5.343  0.0109  0.5081 -0.0814
  266SOL    HW1 1515   1.319   1.882   5.365 -0.0034  0.7841  0.4688
  266SOL    HW2 1516   1.467   1.922   5.422  0.1844  1.0198 -0.1707
  267SOL     OW 1517   1.624   5.953   5.547  0.0938  0.0282 -0.3334
  267SOL    HW1 1518   1.627   5.990   5.640 -1.0644  3.2450 -1.4537
  267SOL    HW2 1519   1.530   5.949   5.515  0.4756 -1.0193 -1.4129
  268SOL     OW 1520   0.727   0.906   5.736  0.2995 -0.0419  0.1854
  268SOL    HW1 1521   0.760   0.989   5.779 -0.7790  0.5726 -0.1422
  268SOL    HW2 1522   0.769   0.896   5.645 -1.9223  1.8986 -1.1839
  269SOL     OW 1523   0.975   1.366   5.691 -0.1016  0.3947  0.3603
  269SOL    HW1 1524   0.896   1.328   5.739  0.9821 -0.5759  1.4437
  269SOL    HW2 1525   0.944   1.415   5.609 -1.7819 -0.2458  0.5712
  270SOL     OW 1526   0.875   0.693   5.874 -0.4965 -0.0642 -0.3022
  270SOL    HW1 1527   0.831   0.752   5.806 -0.8756 -0.8315 -0.7367
  270SOL    HW2 1528   0.973   0.713   5.876 -0.7731  1.3900  0.3964
  271SOL     OW 1529   0.496   2.707   0.586  0.3393  0.1872 -0.3420
  271SOL    HW1 1530   0.585   2.751   0.577  1.5484 -1.9637  0.3166
  271SOL    HW2 1531   0.457   2.693   0.495  0.8995  0.7291 -0.6705
  272SOL     OW 1532   4.462   0.425   4.815 -0.4883 -0.1507  0.4448
  272SOL    HW1 1533   4.404   0.479   4.753  0.9450 -0.6967 -1.4560
  272SOL    HW2 1534   4.463   0.329   4.786  1.7978 -0.0619  0.0518
  273SOL     OW 1535   1.091   5.177   3.435 -0.0933  0.0629  0.1299
  273SOL    HW1 1536   1.083   5.114   3.358  0.7279  1.3576 -1.0609
  273SOL    HW2 1537   1.116   5.127   3.518 -0.2746 -1.2507 -0.5925
  274SOL     OW 1538   4.538   0.648   0.528  0.1512  0.7655 -0.0720
  274SOL    HW1 1539   4.597   0.574   0.561  1.5118  0.8399 -2.1581
  274SOL    HW2 1540   4.594   0.724   0.497 -1.2143  2.5091  1.4755
  275SOL     OW 1541   0.968   1.961   3.712  0.0923  0.0284 -0.3475
  275SOL    HW1 1542   0.985   1.964   3.613  0.7308 -1.4253 -0.3059
  275SOL    HW2 1543   0.883   1.912   3.730  0.5113 -0.6353 -0.1385
  276SOL     OW 1544   0.894   1.276   4.990  0.1177  0.0302  0.0671
  276SOL    HW1 1545   0.928   1.358   4.945 -0.1366  0.4980  0.7220
  276SOL    HW2 1546   0.967   1.208   4.995  0.0842 -0.1349 -1.2727
  277SOL     OW 1547   5.806   0.668   3.301  0.0567  0.2827  0.6403
  277SOL    HW1 1548   5.835   0.677   3.206 -1.2439  0.0428  0.2009
  277SOL    HW2 1549   5.877   0.704   3.361  0.7876  0.6689 -0.4314
  278SOL     OW 1550   0.608   1.128   4.268 -0.0868 -0.5018  0.3380
  278SOL    HW1 1551   0.622   1.222   4.237 -1.4547 -0.6262 -0.7571
  278SOL    HW2 1552   0.665   1.111   4.349  0.7888  1.0008  0.0821
  279SOL     OW 1553   5.130   0.616   3.730 -0.0406  0.2915  0.1973
  279SOL    HW1 1554   5.060   0.579   3.791  0.1464  0.0382  0.2602
  279SOL    HW2 1555   5.105   0.598   3.635  0.0998 -0.0970  0.2301
  280SOL     OW 1556   5.303   2.335   2.532  0.1780 -0.2600  0.8463
  280SOL    HW1 1557   5.292   2.362   2.436  0.7039  0.9666  1.1104
  280SOL    HW2 1558   5.235   2.384   2.587  0.1950 -0.5930  1.1616
  281SOL     OW 1559   0.796   1.896   3.153 -0.4470 -0.4285 -0.0520
  281SOL    HW1 1560   0.860   1.851   3.215 -0.4828 -0.7222 -0.2273
  281SOL    HW2 1561   0.745   1.828   3.102 -0.4402 -0.1915 -0.3822
  282SOL     OW 1562   4.834   5.328   3.598  0.8259  0.5788  0.1813
  282SOL    HW1 1563   4.783   5.243   3.592 -0.4045  1.2070  1.1742
  282SOL    HW2 1564   4.924   5.311   3.638  0.1875 -0.1135  1.3663
  283SOL     OW 1565   1.773   1.156   4.514 -0.3554  0.4456  0.6275
  283SOL    HW1 1566   1.729   1.071   4.542  1.1753 -0.3300  0.7747
  283SOL    HW2 1567   1.872   1.144   4.516 -0.1212  2.1684  0.4111
  284SOL     OW 1568   0.846   0.877   4.367  0.0734  0.0706  0.0260
  284SOL    HW1 1569   0.839   0.960   4.312  0.0015 -0.2570 -0.4683
  284SOL    HW2 1570   0.921   0.820   4.333 -0.6858 -0.6623 -0.4595
  285SOL     OW 1571   0.722   5.433   2.206  0.1347 -0.5652 -0.0989
  285SOL    HW1 1572   0.686   5.526   2.213  1.5712  0.0510 -0.6665
  285SOL    HW2 1573   0.647   5.368   2.221 -1.3976  0.6495 -1.9154
  286SOL     OW 1574   2.096   1.451   2.143 -0.0429 -0.3465  0.1054
  286SOL    HW1 1575   2.152   1.533   2.149 -1.3109  0.4499  2.1880
  286SOL    HW2 1576   2.015   1.470   2.086 -0.1056 -0.3099  0.2076
  287SOL     OW 1577   1.202   0.673   3.234  0.3113 -0.1205 -0.1291
  287SOL    HW1 1578   1.163   0.584   3.257  1.1355 -0.7801 -1.1771
  287SOL    HW2 1579   1.266   0.701   3.306 -1.6091  0.7261  1.3390
  288SOL     OW 1580   0.403   5.557   1.852 -0.1649 -0.1271  0.1712
  288SOL    HW1 1581   0.462   5.501   1.794 -1.0528 -3.5538  2.2671
  288SOL    HW2 1582   0.308   5.533   1.837 -0.5252  0.1081  1.8174
  289SOL     OW 1583   5.947   0.564   2.519  0.4051 -0.4000 -0.0189
  289SOL    HW1 1584   5.932   0.481   2.466  2.0553 -0.3489 -0.6135
  289SOL    HW2 1585   6.026   0.552   2.579  0.9314  0.8705 -0.4102
  290SOL     OW 1586   0.744   1.666   3.860  0.0868 -0.0405 -0.8092
  290SOL    HW1 1587   0.783   1.580   3.892  1.3766  0.0766 -1.9616
  290SOL    HW2 1588   0.772   1.741   3.920 -0.2981 -0.2981 -0.3104
  291SOL     OW 1589   5.057   2.402   1.785 -0.4133 -0.2737 -0.1705
  291SOL    HW1 1590   5.145   2.448   1.773 -1.1831  1.1415 -0.5204
  291SOL    HW2 1591   4.983   2.466   1.770 -1.5299 -1.4270  0.2143
  292SOL     OW 1592   2.728   5.649   2.472 -0.7394  0.0790 -0.8219
  292SOL    HW1 1593   2.761   5.667   2.565  0.3960  0.9331 -1.3573
  292SOL    HW2 1594   2.787   5.581   2.429 -2.1891 -1.4789 -0.4197
  293SOL     OW 1595   2.719   0.233   2.105 -0.1523 -0.5270 -0.1295
  293SOL    HW1 1596   2.690   0.312   2.158 -0.2243 -0.4754 -0.2455
  293SOL    HW2 1597   2.783   0.261   2.034 -1.0013 -0.4041 -0.8669
  294SOL     OW 1598   1.279   1.739   0.233  0.0860 -0.2804  0.1538
  294SOL    HW1 1599   1.367   1.735   0.185  0.3649  0.3379  0.5965
  294SOL    HW2 1600   1.206   1.711   0.171  0.4956  0.0732 -0.4993
  295SOL     OW 1601   0.151   5.638   2.608  0.1792  0.7227  0.2775
  295SOL    HW1 1602   0.163   5.545   2.575 -0.0246  0.6005  0.5541
  295SOL    HW2 1603   0.167   5.702   2.532  1.4869  0.5187  0.3613
  296SOL     OW 1604   0.422   4.256   2.407  0.1224  0.8383  0.0716
  296SOL    HW1 1605   0.433   4.352   2.434  1.2955  0.1777  2.0603
  296SOL    HW2 1606   0.359   4.251   2.329  0.9744  3.3166 -0.8761
  297SOL     OW 1607   2.606   4.730   3.288 -0.7173 -0.1613  0.1530
  297SOL    HW1 1608   2.572   4.639   3.264 -0.9757  0.1666 -0.7813
  297SOL    HW2 1609   2.534   4.781   3.336 -0.6501 -0.3683  0.4755
  298SOL     OW 1610   0.692   1.701   4.226  0.0835  0.1933 -0.3524
  298SOL    HW1 1611   0.728   1.608   4.234 -0.1892  0.0995 -0.2036
  298SOL    HW2 1612   0.598   1.704   4.259 -0.6122  0.0963 -2.2163
  299SOL     OW 1613   1.851   1.488   2.033  0.1168  0.1165 -0.6475
  299SOL    HW1 1614   1.827   1.428   1.956 -1.5098 -0.7835  0.4947
  299SOL    HW2 1615   1.783   1.560   2.041  0.6718  0.6223 -0.4743
  300SOL     OW 1616   5.507   0.925   3.660 -0.1769  0.0925 -0.9557
  300SOL    HW1 1617   5.408   0.942   3.663 -0.1295  0.2546 -0.0335
  300SOL    HW2 1618   5.524   0.827   3.674 -0.1380  0.3325  0.9906
  301SOL     OW 1619   0.723   0.926   1.752  0.3458 -0.7923  0.5327
  301SOL    HW1 1620   0.626   0.930   1.777  0.2446  0.6139 -0.0186
  301SOL    HW2 1621   0.749   0.831   1.736 -0.9636 -1.1823  0.5870
  302SOL     OW 1622   0.868   1.078   4.048 -0.6196 -0.2056  0.1911
  302SOL    HW1 1623   0.832   1.112   3.961  0.4110  0.8222  0.1612
  302SOL    HW2 1624   0.901   0.984   4.036 -0.8899 -0.2274 -0.4051
  303SOL     OW 1625   2.804   5.063   1.788 -0.6499 -0.5295 -0.1525
  303SOL    HW1 1626   2.833   5.158   1.800 -1.5672 -0.2231 -0.3200
  303SOL    HW2 1627   2.706   5.055   1.804 -0.7265 -1.3080 -0.8985
  304SOL     OW 1628   0.039   1.396   3.190 -0.5619  0.4878 -0.5141
  304SOL    HW1 1629  -0.039   1.339   3.215  0.5119 -1.0033 -0.3487
  304SOL    HW2 1630   0.059   1.461   3.264 -0.1219 -0.8484  0.5791
  305SOL     OW 1631   1.301   5.830   1.884  0.0129 -0.0852  0.0587
  305SOL    HW1 1632   1.372   5.848   1.952  0.2969  2.0937 -0.7381
  305SOL    HW2 1633   1.211   5.844   1.926  0.1164 -0.5655  0.4510
  306SOL     OW 1634   5.177   1.391   4.185 -0.6629  0.4059  0.3157
  306SOL    HW1 1635   5.235   1.310   4.183 -0.4209  0.5641  0.6759
  306SOL    HW2 1636   5.187   1.437   4.274 -2.3526 -0.2805  0.9041
  307SOL     OW 1637   2.515   1.501   3.424  0.0902  0.3051  0.3872
  307SOL    HW1 1638   2.525   1.597   3.450 -0.8489  0.3313  0.6786
  307SOL    HW2 1639   2.606   1.461   3.408  0.6403  0.6566  2.3315
  308SOL     OW 1640   1.109   0.300   2.200  0.1979 -0.3879 -0.6025
  308SOL    HW1 1641   1.036   0.258   2.254  1.1151 -0.5651  0.5585
  308SOL    HW2 1642   1.086   0.395   2.180  0.1583 -0.0635  0.8204
  309SOL     OW 1643   1.611   0.534   2.733  0.1872  0.1259 -0.3619
  309SOL    HW1 1644   1.610   0.633   2.745  0.3245  0.1407 -0.4786
  309SOL    HW2 1645   1.521   0.504   2.701 -0.0533  0.1391  0.2734
  310SOL     OW 1646   4.011   0.947   1.337  0.5624 -0.3567 -0.0294
  310SOL    HW1 1647   3.980   1.038   1.366  1.8245  0.2218 -0.4467
  310SOL    HW2 1648   4.006   0.940   1.238  0.3187 -0.8141  0.0114
  311SOL     OW 1649   0.546   0.559   3.092  0.5527  0.0237 -0.5390
  311SOL    HW1 1650   0.562   0.480   3.033  1.2289 -0.0975 -0.1991
  311SOL    HW2 1651   0.447   0.572   3.104  0.4124 -1.8480  0.8431
  312SOL     OW 1652   0.073   5.789   3.481  0.1152 -0.0110 -0.0830
  312SOL    HW1 1653   0.133   5.833   3.548  0.1244  0.0609 -0.1385
  312SOL    HW2 1654   0.005   5.855   3.448 -1.9249 -0.8135  2.1822
  313SOL     OW 1655   0.470   1.070   3.315 -0.2809 -0.5265  0.4458
  313SOL    HW1 1656   0.466   1.056   3.414 -2.3231  0.3931  0.5623
  313SOL    HW2 1657   0.389   1.121   3.286  0.0625 -1.1376 -1.7758
  314SOL     OW 1658   5.910   0.294   2.033 -0.6399 -0.3237  0.4695
  314SOL    HW1 1659   5.965   0.336   1.961 -0.7059  0.6207  0.9589
  314SOL    HW2 1660   5.814   0.290   2.005 -0.8379  0.9854  0.8924
  315SOL     OW 1661   1.748   0.118   2.985 -0.6691  0.0739 -0.1329
  315SOL    HW1 1662   1.651   0.138   2.973 -0.7946  0.1692  0.9593
  315SOL    HW2 1663   1.765   0.091   3.080 -0.2055 -3.2623 -1.0466
  316SOL     OW 1664   5.815   1.678   3.017 -0.7167 -0.3388  0.3383
  316SOL    HW1 1665   5.904   1.635   3.005 -0.3021  0.5442  0.1653
  316SOL    HW2 1666   5.774   1.695   2.927 -1.1752 -0.9569  0.4225
  317SOL     OW 1667   1.455   1.895   0.023  0.1023 -0.0147 -0.1072
  317SOL    HW1 1668   1.373   1.952   0.025 -0.2012 -0.4180 -0.6798
  317SOL    HW2 1669   1.432   1.805  -0.014  0.3914 -0.8283  1.6077
  318SOL     OW 1670   1.186   0.387   2.484 -0.2388  0.4630  0.2144
  318SOL    HW1 1671   1.213   0.483   2.478 -1.0282  0.8055  1.7674
  318SOL    HW2 1672   1.193   0.345   2.393  0.3533  1.9028 -0.4406
  319SOL     OW 1673   1.759   1.041   3.321 -0.5031 -1.1437 -0.4898
  319SOL    HW1 1674   1.809   1.117   3.278  1.5692 -2.0533  0.1900
  319SOL    HW2 1675   1.663   1.046   3.294 -0.5284  1.8807 -0.2468
  320SOL     OW 1676   2.772   0.160   1.090 -0.8530  0.0749 -0.1028
  320SOL    HW1 1677   2.814   0.250   1.090  3.3679 -1.6479  0.5014
  320SOL    HW2 1678   2.721   0.147   1.176  0.9845  0.9530  1.1926
  321SOL     OW 1679   4.399   0.219   3.618  0.0113  0.0039 -0.2479
  321SOL    HW1 1680   4.465   0.210   3.692  0.1786 -0.8365 -0.4822
  321SOL    HW2 1681   4.324   0.154   3.632 -0.1400  0.0900 -0.6262
  322SOL     OW 1682   1.514   1.043   4.076  0.2504 -0.3524  0.2779
  322SOL    HW1 1683   1.565   1.100   4.012  0.2404 -0.2796  0.3340
  322SOL    HW2 1684   1.418   1.037   4.046 -0.3828  1.8346  1.6875
  323SOL     OW 1685   0.868   1.499   3.041  0.1035 -0.2149  0.3661
  323SOL    HW1 1686   0.911   1.436   3.105 -0.6587 -1.9040 -0.7115
  323SOL    HW2 1687   0.810   1.448   2.978 -0.6103  1.5961 -0.5151
  324SOL     OW 1688   2.398   2.029   2.612 -0.7887  0.7249  0.4111
  324SOL    HW1 1689   2.461   2.105   2.623 -0.9532  0.8523  0.4768
  324SOL    HW2 1690   2.304   2.064   2.603 -0.7801  0.5790 -0.3799
  325SOL     OW 1691   1.427   0.708   3.377  0.0228  0.6478 -0.3664
  325SOL    HW1 1692   1.477   0.775   3.431  1.4689  0.4760 -1.4514
  325SOL    HW2 1693   1.455   0.714   3.281 -0.8597 -0.5546 -0.7276
  326SOL     OW 1694   5.033   5.713   2.588 -0.4441 -0.4711 -0.1754
  326SOL    HW1 1695   5.053   5.617   2.605 -0.3309 -0.6383 -1.2201
  326SOL    HW2 1696   4.977   5.722   2.506 -0.3601  0.3647 -0.1529
  327SOL     OW 1697   1.827   5.917   1.743 -0.0563  0.0969 -0.0587
  327SOL    HW1 1698   1.815   5.894   1.839  0.2326  0.0754 -0.0249
  327SOL    HW2 1699   1.787   5.845   1.686 -1.3313  0.7086  0.0347
  328SOL     OW 1700   5.581   1.569   3.708  0.0392 -0.0216  0.0870
  328SOL    HW1 1701   5.482   1.568   3.698  0.0377 -0.3518  0.1180
  328SOL    HW2 1702   5.623   1.533   3.625  0.0187 -3.1183  1.2935
  329SOL     OW 1703   2.483   0.053   3.055  0.5047  0.5310 -0.1853
  329SOL    HW1 1704   2.563  -0.002   3.032 -0.0297 -0.7286  0.7540
  329SOL    HW2 1705   2.409   0.032   2.991  0.1591 -0.2151  0.4399
  330SOL     OW 1706   0.027   5.632   2.288 -0.1759  0.4927 -0.1877
  330SOL    HW1 1707   0.053   5.558   2.226 -0.5381 -0.6450  0.9632
  330SOL    HW2 1708   0.097   5.703   2.288  0.9781 -0.6243 -0.1144
  331SOL     OW 1709   2.264   1.419   2.837  0.5465 -0.0684 -0.2252
  331SOL    HW1 1710   2.259   1.346   2.768  0.9301 -1.3680  1.0638
  331SOL    HW2 1711   2.172   1.438   2.871  0.5330 -0.5290  0.0029
  332SOL     OW 1712   5.710   1.388   2.174 -0.1630  0.0881 -0.0768
  332SOL    HW1 1713   5.799   1.373   2.131  0.5527 -2.3763  2.0252
  332SOL    HW2 1714   5.645   1.421   2.105  1.9021  0.3060 -2.0497
  333SOL     OW 1715   1.511   5.484   3.767  0.0652  0.2115 -0.0948
  333SOL    HW1 1716   1.463   5.504   3.681  0.2995  1.6178  0.0848
  333SOL    HW2 1717   1.457   5.418   3.820 -0.7137  0.3038 -0.7401
  334SOL     OW 1718   4.675   1.380   4.444  0.9293 -0.0938  0.3885
  334SOL    HW1 1719   4.743   1.396   4.373  1.1751 -1.6457  0.2481
  334SOL    HW2 1720   4.683   1.286   4.478 -0.4995  0.0031  1.0645
  335SOL     OW 1721   1.589   0.797   2.733 -0.0580  0.0272 -0.0240
  335SOL    HW1 1722   1.503   0.845   2.751  0.1405  0.8814 -1.2446
  335SOL    HW2 1723   1.661   0.864   2.715  0.6721 -0.7029  0.1204
  336SOL     OW 1724   5.923   0.153   2.542 -0.1849  0.4424  0.4879
  336SOL    HW1 1725   5.917   0.207   2.458 -3.9980  0.2673  0.4598
  336SOL    HW2 1726   5.923   0.055   2.520  1.0062  0.3764  0.6939
  337SOL     OW 1727   1.156   5.433   2.410  0.0005  0.2031 -0.4752
  337SOL    HW1 1728   1.081   5.393   2.463  0.6583  0.3607  0.5940
  337SOL    HW2 1729   1.149   5.403   2.315 -0.2298 -1.4625  0.0361
  338SOL     OW 1730   0.082   5.759   5.951  0.6092 -0.4336  0.6772
  338SOL    HW1 1731   0.067   5.696   5.874 -2.7681  1.6490 -0.6248
  338SOL    HW2 1732   0.035   5.725   6.032  1.9774 -1.3639  1.1124
  339SOL     OW 1733   1.330   0.974   5.464 -0.1296 -0.3670  0.1586
  339SOL    HW1 1734   1.340   1.033   5.383  1.6352 -1.1546 -0.2601
  339SOL    HW2 1735   1.417   0.971   5.513 -0.7633 -1.0781  1.2681
  340SOL     OW 1736   4.640   3.227   2.385 -0.5836 -0.0074 -0.2588
  340SOL    HW1 1737   4.694   3.267   2.311 -1.7248 -1.9282 -2.2700
  340SOL    HW2 1738   4.700   3.201   2.460  0.6477  1.8188 -0.5426
  341SOL     OW 1739   2.258   1.525   4.453 -0.5661  0.4710  0.1135
  341SOL    HW1 1740   2.264   1.624   4.459 -2.6715  0.5424  2.4931
  341SOL    HW2 1741   2.164   1.498   4.432  0.2747 -1.0397 -2.0982
  342SOL     OW 1742   2.367   0.838   1.082  0.1216 -0.3348 -0.7960
  342SOL    HW1 1743   2.451   0.846   1.028  0.1677  0.6243 -0.6004
  342SOL    HW2 1744   2.299   0.786   1.030  1.2551 -2.2485 -0.4314
  343SOL     OW 1745   2.101   0.302   2.955  0.6284  0.0716  0.3267
  343SOL    HW1 1746   2.124   0.244   3.034  3.1430  0.9817  0.3405
  343SOL    HW2 1747   2.105   0.398   2.982  0.1952  0.3540 -0.5978
  344SOL     OW 1748   0.932   5.634   2.770  0.1060  0.5387 -0.1291
  344SOL    HW1 1749   1.011   5.678   2.812  0.8341 -0.0893 -0.8323
  344SOL    HW2 1750   0.907   5.552   2.822  1.4203 -0.6153 -1.2655
  345SOL     OW 1751   1.184   5.182   2.637  0.0997 -0.2431  0.3167
  345SOL    HW1 1752   1.223   5.107   2.582  0.5298  1.1710 -1.4075
  345SOL    HW2 1753   1.102   5.217   2.592  0.4414  0.9364  0.5772
  346SOL     OW 1754   5.641   3.234   3.299 -0.1309  0.0073  0.6989
  346SOL    HW1 1755   5.683   3.322   3.281  0.9358 -1.1317 -3.3642
  346SOL    HW2 1756   5.711   3.168   3.327  0.1775 -0.8068 -1.7520
  347SOL     OW 1757   0.499   4.801   0.938 -0.0499  0.2483  0.4524
  347SOL    HW1 1758   0.438   4.866   0.983 -1.3967 -0.8663  0.3195
  347SOL    HW2 1759   0.458   4.770   0.852  0.1070 -1.4152  0.9338
  348SOL     OW 1760   1.597   2.263   4.885  0.0937  0.3379 -0.0007
  348SOL    HW1 1761   1.665   2.245   4.957  1.1300  0.5009 -0.9228
  348SOL    HW2 1762   1.534   2.335   4.917  1.0477  1.0056  0.4251
  349SOL     OW 1763   1.284   0.601   2.808 -0.4657 -0.0921  0.8037
  349SOL    HW1 1764   1.206   0.645   2.853 -1.9745 -0.7055 -1.0934
  349SOL    HW2 1765   1.296   0.639   2.717  0.5755 -0.9975  0.5438
  350SOL     OW 1766   2.244   1.881   2.295  0.4569 -0.4572 -0.6927
  350SOL    HW1 1767   2.338   1.916   2.300  0.0085  0.6900  0.2595
  350SOL    HW2 1768   2.182   1.956   2.273 -0.4660 -0.7517  0.7683
  351SOL     OW 1769   3.544   1.691   2.955 -0.5002  0.4871  0.2876
  351SOL    HW1 1770   3.522   1.593   2.953 -0.8739  0.5722  0.2334
  351SOL    HW2 1771   3.607   1.709   3.031 -0.2467  0.1689  0.1578
  352SOL     OW 1772   5.663   0.485   1.446 -0.1109 -0.6726 -0.8997
  352SOL    HW1 1773   5.579   0.539   1.452  1.2643  1.5057 -0.1994
  352SOL    HW2 1774   5.701   0.491   1.353  0.4563  0.2745 -0.6191
  353SOL     OW 1775   4.826   0.631   0.067 -0.4012  0.1533 -0.0835
  353SOL    HW1 1776   4.810   0.533   0.060 -1.4377  0.3499 -0.6680
  353SOL    HW2 1777   4.910   0.655   0.018  0.4734 -0.5756  0.9944
  354SOL     OW 1778   2.140   0.427   4.924 -0.0676  0.3991  0.0782
  354SOL    HW1 1779   2.172   0.337   4.897  2.3325  1.0968  0.3426
  354SOL    HW2 1780   2.081   0.464   4.853  1.9957  0.1288 -1.9009
  355SOL     OW 1781   0.421   5.427   2.100  0.1654 -0.0873 -0.4844
  355SOL    HW1 1782   0.414   5.481   2.016 -0.6806  0.0561 -0.3330
  355SOL    HW2 1783   0.434   5.331   2.077 -0.4066 -0.0942 -0.7933
  356SOL     OW 1784   0.708   5.032   1.324 -0.5301  0.3397 -0.3862
  356SOL    HW1 1785   0.788   5.092   1.323 -0.5114  0.3080 -0.8657
  356SOL    HW2 1786   0.705   4.983   1.411 -0.0701  0.4018 -0.3305
  357SOL     OW 1787   1.321   5.433   2.703  0.2065  0.3982  0.4852
  357SOL    HW1 1788   1.351   5.476   2.618 -0.4695 -0.3915 -0.1712
  357SOL    HW2 1789   1.251   5.365   2.683  0.9256 -0.7040  1.5356
  358SOL     OW 1790   0.759   4.714   0.976  0.8643  0.6162 -0.2261
  358SOL    HW1 1791   0.800   4.773   1.045  1.8254 -0.2331 -0.0512
  358SOL    HW2 1792   0.669   4.750   0.951  0.3073  0.6996  1.7648
  359SOL     OW 1793   1.014   0.343   2.995  0.0907 -0.2382  0.2777
  359SOL    HW1 1794   1.066   0.267   3.034  0.0539  0.3524  1.5367
  359SOL    HW2 1795   1.037   0.354   2.899  2.8099  0.4021  0.9211
  360SOL     OW 1796   0.401   2.363   1.185 -0.1455 -0.5459  0.2200
  360SOL    HW1 1797   0.388   2.424   1.264 -1.2859  0.4083 -0.6697
  360SOL    HW2 1798   0.421   2.271   1.217 -0.3640 -0.1265  1.6176
  361SOL     OW 1799   1.916   2.632   4.473 -0.0344 -0.1689 -0.4104
  361SOL    HW1 1800   1.848   2.692   4.514  0.2594 -0.3408  0.3455
  361SOL    HW2 1801   1.870   2.556   4.427 -0.3663 -0.1675 -0.0870
  362SOL     OW 1802   0.265   5.721   0.891 -0.0533 -0.1850  0.1153
  362SOL    HW1 1803   0.233   5.703   0.798 -0.3326  0.1267  0.1481
  362SOL    HW2 1804   0.196   5.774   0.940  0.3246  0.1119  0.3327
  363SOL     OW 1805   0.782   1.136   0.451  0.3385  0.2144 -0.7022
  363SOL    HW1 1806   0.746   1.114   0.542 -1.1122 -0.5744 -1.4280
  363SOL    HW2 1807   0.706   1.150   0.388  1.3052 -1.3329 -2.2897
  364SOL     OW 1808   2.667   2.217   5.578 -0.1249 -0.1097 -0.3441
  364SOL    HW1 1809   2.609   2.162   5.518 -0.0573  0.2098 -0.7020
  364SOL    HW2 1810   2.617   2.298   5.608 -0.2363 -0.3790  0.2118
  365SOL     OW 1811   5.586   5.906   4.070  0.0100 -0.2603 -0.4362
  365SOL    HW1 1812   5.676   5.875   4.100  0.5657  1.2127 -0.5115
  365SOL    HW2 1813   5.594   5.995   4.026 -1.7233  0.9658  1.4877
  366SOL     OW 1814   1.949   5.965   3.634  0.3750 -0.0164 -0.0663
  366SOL    HW1 1815   1.881   5.897   3.606 -1.0619  1.9265 -1.4880
  366SOL    HW2 1816   2.001   5.929   3.712 -0.5464 -2.5786 -0.5383
  367SOL     OW 1817   2.125   0.126   3.158  0.0321  0.5662  0.2261
  367SOL    HW1 1818   2.152   0.034   3.186  1.1062  1.0549  0.8744
  367SOL    HW2 1819   2.052   0.159   3.217 -0.7703 -0.0806 -0.3825
  368SOL     OW 1820   2.796   1.455   3.796 -0.1033 -0.1715 -0.0893
  368SOL    HW1 1821   2.800   1.356   3.783 -0.2185 -0.0688 -0.9167
  368SOL    HW2 1822   2.701   1.482   3.812  0.0293 -0.2894  0.9740
  369SOL     OW 1823   5.968   0.224   3.776 -0.7168 -0.7722  0.0524
  369SOL    HW1 1824   5.927   0.316   3.771  2.8937  1.0627  0.8874
  369SOL    HW2 1825   5.986   0.202   3.872  0.6034 -1.2624 -0.2938
  370SOL     OW 1826   0.836   0.844   2.122  0.4450  0.0917  0.0161
  370SOL    HW1 1827   0.906   0.849   2.050  1.1987  2.7851  0.8337
  370SOL    HW2 1828   0.866   0.897   2.201 -1.9179  0.1414  0.9462
  371SOL     OW 1829   0.258   5.104   0.078  0.4857  0.5577  0.6746
  371SOL    HW1 1830   0.327   5.176   0.081  0.7273  0.4821 -1.3826
  371SOL    HW2 1831   0.167   5.144   0.072  0.4243  0.6596  2.0622
  372SOL     OW 1832   5.947   0.017   2.079 -0.9463  0.1688 -0.1014
  372SOL    HW1 1833   5.924   0.114   2.070  0.8940  0.6098 -0.6040
  372SOL    HW2 1834   6.044   0.004   2.057 -0.7569 -1.5603  1.4983
  373SOL     OW 1835   2.143   1.009   3.238 -0.3175 -0.4622 -0.4735
  373SOL    HW1 1836   2.061   1.066   3.232 -0.6307 -0.7156  1.1025
  373SOL    HW2 1837   2.224   1.067   3.240 -0.3474 -0.2289 -2.9483
  374SOL     OW 1838   1.511   1.483   4.513  0.0694 -0.8335  0.1402
  374SOL    HW1 1839   1.470   1.414   4.574  0.9208 -2.6076 -1.1946
  374SOL    HW2 1840   1.610   1.469   4.509  0.2023  0.2207 -0.4897
  375SOL     OW 1841   0.206   0.228   1.619  0.5284 -0.1451 -0.2717
  375SOL    HW1 1842   0.278   0.292   1.647 -0.3715  1.0774 -0.6410
  375SOL    HW2 1843   0.220   0.202   1.523  1.3632 -1.1936  0.1116
  376SOL     OW 1844   0.164   0.569   1.926 -0.1073 -0.1779 -0.0705
  376SOL    HW1 1845   0.105   0.518   1.863  1.7375  0.3552 -2.3590
  376SOL    HW2 1846   0.129   0.662   1.934 -0.1223 -0.1283 -0.6499
  377SOL     OW 1847   2.616   5.883   2.453  0.7154 -0.0023  0.0135
  377SOL    HW1 1848   2.673   5.938   2.391 -0.5400 -0.1880 -1.3775
  377SOL    HW2 1849   2.663   5.797   2.474  1.3901  0.2874 -0.2718
  378SOL     OW 1850   5.528   1.338   4.415  0.6233 -0.0308 -0.0080
  378SOL    HW1 1851   5.549   1.256   4.468 -1.6572 -1.4567 -1.2061
  378SOL    HW2 1852   5.554   1.324   4.320 -1.1034  0.0159 -0.5216
  379SOL     OW 1853   1.706   0.280   4.259  0.5741  0.2273  0.2427
  379SOL    HW1 1854   1.721   0.355   4.195  0.8863  0.5433  0.6856
  379SOL    HW2 1855   1.708   0.193   4.210 -0.5209  0.5418 -0.4009
  380SOL     OW 1856   5.246   1.574   2.151  0.3337 -0.3437  0.6673
  380SOL    HW1 1857   5.189   1.589   2.070  1.3313 -0.1679 -0.0073
  380SOL    HW2 1858   5.270   1.477   2.158 -0.5962 -0.5512  1.3483
  381SOL     OW 1859   0.917   2.544   2.861 -0.2967 -0.0178 -0.1944
  381SOL    HW1 1860   0.999   2.578   2.816 -0.0856 -1.1851 -0.7332
  381SOL    HW2 1861   0.899   2.598   2.943 -0.4515  1.8925 -1.4240
  382SOL     OW 1862   1.356   1.130   4.848 -0.2971 -0.2038 -0.2860
  382SOL    HW1 1863   1.367   1.204   4.782  1.2859 -0.4739 -0.3732
  382SOL    HW2 1864   1.444   1.085   4.863 -1.2619 -2.3023 -0.4830
  383SOL     OW 1865   0.093   0.849   2.003  0.3851 -0.2530  0.5231
  383SOL    HW1 1866   0.124   0.905   1.926 -0.6352 -0.6820 -0.2266
  383SOL    HW2 1867  -0.003   0.870   2.023 -0.6579 -2.9387 -0.9884
  384SOL     OW 1868   0.711   0.370   2.981 -0.3227  0.0956  0.4791
  384SOL    HW1 1869   0.635   0.310   2.956 -1.7853  0.9351  2.6118
  384SOL    HW2 1870   0.791   0.315   3.002 -0.7881 -0.9212 -0.3029
  385SOL     OW 1871   5.916   1.025   2.575  0.2546  0.1438  0.4842
  385SOL    HW1 1872   5.922   1.074   2.488 -0.9858  0.1575  0.3811
  385SOL    HW2 1873   5.876   0.935   2.560 -0.6052  0.4041  1.1083
  386SOL     OW 1874   0.115   4.467   4.385  0.1410  0.1729 -0.4659
  386SOL    HW1 1875   0.054   4.523   4.329  0.9978  1.0259 -0.5568
  386SOL    HW2 1876   0.116   4.502   4.479 -1.7684 -1.6150  0.3021
  387SOL     OW 1877   5.215   5.114   0.713 -0.6362  0.0391  0.1054
  387SOL    HW1 1878   5.215   5.019   0.683  0.7241 -0.2577  0.9530
  387SOL    HW2 1879   5.130   5.134   0.761 -0.4555 -1.1223  0.9688
  388SOL     OW 1880   5.634   0.744   4.251  0.2914  0.2625  0.0783
  388SOL    HW1 1881   5.539   0.757   4.220 -0.0091  0.3679  1.0043
  388SOL    HW2 1882   5.686   0.696   4.180 -0.2686  0.8245 -0.7285
  389SOL     OW 1883   0.805   0.302   2.651 -0.7813 -0.4605  0.1884
  389SOL    HW1 1884   0.708   0.318   2.669 -0.4522 -1.1140  3.0974
  389SOL    HW2 1885   0.853   0.390   2.650 -1.3093 -0.1662 -0.8100
  390SOL     OW 1886   4.035   5.818   2.732  0.0784 -0.3941  0.4904
  390SOL    HW1 1887   4.020   5.895   2.794 -0.3813 -0.1867  0.1304
  390SOL    HW2 1888   4.132   5.794   2.731  0.2695  0.3511  0.4189
  391SOL     OW 1889   1.729   0.624   1.975 -0.7478 -0.1189 -0.2604
  391SOL    HW1 1890   1.677   0.660   1.897 -2.1499 -1.2129  0.1247
  391SOL    HW2 1891   1.794   0.693   2.006 -1.4305  1.0211 -1.2568
  392SOL     OW 1892   0.034   4.968   2.323 -0.1797  0.6187  0.7442
  392SOL    HW1 1893   0.013   5.065   2.332 -1.0789  0.6510 -1.3280
  392SOL    HW2 1894  -0.031   4.915   2.378 -0.1473  1.1309  1.3037
  393SOL     OW 1895   5.335   4.065   0.472  0.1363 -0.4179 -0.5397
  393SOL    HW1 1896   5.246   4.105   0.491 -0.1523 -1.4094  0.3208
  393SOL    HW2 1897   5.407   4.118   0.518  0.0306  0.5592 -1.4870
  394SOL     OW 1898   5.076   5.009   2.400 -0.4104 -0.0947 -0.0385
  394SOL    HW1 1899   5.090   4.938   2.331  0.9003  0.1608 -0.0572
  394SOL    HW2 1900   5.152   5.009   2.464 -0.7216  0.8542  0.3497
  395SOL     OW 1901   1.472   2.587   2.475 -0.2765  0.0830 -0.5571
  395SOL    HW1 1902   1.510   2.527   2.546 -1.9007 -0.4387 -0.0775
  395SOL    HW2 1903   1.397   2.540   2.429 -0.5112  1.1598 -1.2963
  396SOL     OW 1904   1.150   1.047   4.418  0.3622  0.0969 -0.0533
  396SOL    HW1 1905   1.120   0.998   4.500  0.1424 -0.4151 -0.4321
  396SOL    HW2 1906   1.248   1.065   4.424  0.4829 -0.5562  0.0136
  397SOL     OW 1907   4.561   1.502   3.384 -0.2283  0.3924 -0.6976
  397SOL    HW1 1908   4.540   1.550   3.299  1.0210 -0.3959 -1.4927
  397SOL    HW2 1909   4.658   1.475   3.384 -0.7132 -1.5552 -0.0072
  398SOL     OW 1910   5.539   0.877   3.057 -0.1912  0.1458 -0.0058
  398SOL    HW1 1911   5.561   0.876   3.154 -0.2922  0.8206  0.0336
  398SOL    HW2 1912   5.462   0.940   3.041  0.0386  0.2974 -0.5600
  399SOL     OW 1913   2.200   1.235   3.695 -0.4485  0.6141  0.3585
  399SOL    HW1 1914   2.179   1.142   3.665 -0.3689  0.6162  0.2964
  399SOL    HW2 1915   2.231   1.289   3.617 -1.6871  1.0409  0.1313
  400SOL     OW 1916   1.610   1.509   3.414  0.0282 -0.1415 -0.3480
  400SOL    HW1 1917   1.550   1.577   3.455  0.2485 -0.4769  0.5479
  400SOL    HW2 1918   1.555   1.438   3.370 -0.2282 -0.3418  0.2922
  401SOL     OW 1919   0.752   5.575   3.614  0.2403 -0.0051 -0.3552
  401SOL    HW1 1920   0.732   5.561   3.517 -1.1096  0.7185 -0.1948
  401SOL    HW2 1921   0.785   5.668   3.629 -0.6166  0.2451  0.0287
  402SOL     OW 1922   1.085   0.359   1.311  0.3652  0.1237 -0.4857
  402SOL    HW1 1923   1.015   0.339   1.380  0.5913 -1.6018 -0.7215
  402SOL    HW2 1924   1.041   0.379   1.223  0.1010  1.7042 -0.0246
  403SOL     OW 1925   1.766   3.675   4.760  0.1106  0.2466  0.4439
  403SOL    HW1 1926   1.683   3.731   4.765 -0.2940 -0.2597 -0.3916
  403SOL    HW2 1927   1.812   3.692   4.674  1.3189  1.1087  1.2347
  404SOL     OW 1928   0.995   0.669   5.034  0.3819  0.1674 -0.7979
  404SOL    HW1 1929   0.927   0.601   5.006  1.4428 -1.0885 -0.3856
  404SOL    HW2 1930   1.042   0.638   5.117 -0.1334  2.1094  0.2958
  405SOL     OW 1931   0.747   1.188   2.343 -0.0194  0.5712  0.5961
  405SOL    HW1 1932   0.735   1.177   2.244  0.2238 -1.8880  0.7573
  405SOL    HW2 1933   0.814   1.121   2.375 -0.7785  0.6988  2.5715
  406SOL     OW 1934   0.562   1.948   3.624 -0.1624 -0.3241  0.4262
  406SOL    HW1 1935   0.580   2.043   3.596  1.4639 -0.7290  0.0271
  406SOL    HW2 1936   0.494   1.948   3.697  0.0080  1.1682  0.6220
  407SOL     OW 1937   0.181   0.868   3.094 -0.0186 -0.7107 -0.0751
  407SOL    HW1 1938   0.104   0.921   3.131 -0.5445 -1.4786 -0.0505
  407SOL    HW2 1939   0.196   0.895   2.998 -1.4609 -1.7613 -0.6413
  408SOL     OW 1940   4.968   0.048   2.350  0.4183  0.3377 -0.4255
  408SOL    HW1 1941   4.945  -0.044   2.317 -0.1225  0.5335 -0.6276
  408SOL    HW2 1942   5.042   0.041   2.417 -0.1054 -0.3151  0.1007
  409SOL     OW 1943   4.757   0.777   4.322  0.6132 -0.0784  0.2907
  409SOL    HW1 1944   4.854   0.759   4.303  0.3194  0.4566 -2.0380
  409SOL    HW2 1945   4.708   0.691   4.331  1.0724 -0.3697  0.0452
  410SOL     OW 1946   0.620   1.572   5.164  0.3130  0.5095 -0.1903
  410SOL    HW1 1947   0.637   1.500   5.097  1.9423 -0.7132  1.4476
  410SOL    HW2 1948   0.549   1.633   5.129  0.4652 -0.5752 -2.6067
  411SOL     OW 1949   5.872   1.308   4.198  0.7479 -0.0811 -0.1480
  411SOL    HW1 1950   5.918   1.374   4.138  1.1114  0.9183  1.1694
  411SOL    HW2 1951   5.773   1.319   4.190  0.8000  0.9406  0.3371
  412SOL     OW 1952   1.940   1.656   1.724  0.2866  0.3925  0.0701
  412SOL    HW1 1953   1.865   1.690   1.779 -0.1169 -0.8751  0.3353
  412SOL    HW2 1954   1.922   1.675   1.627 -0.8005 -0.6134  0.0475
  413SOL     OW 1955   0.762   4.989   1.795  0.2814  0.0748  0.3416
  413SOL    HW1 1956   0.741   4.911   1.853  0.1875 -0.8026 -0.8369
  413SOL    HW2 1957   0.845   5.034   1.828 -0.5396  0.4808  1.9830
  414SOL     OW 1958   5.429   1.224   1.640 -0.9325  0.4689  0.1004
  414SOL    HW1 1959   5.397   1.222   1.545 -3.0151 -0.2322  0.7653
  414SOL    HW2 1960   5.383   1.297   1.690 -1.8552 -0.8300  1.2015
  415SOL     OW 1961   1.376   1.405   1.868  0.0777 -0.3541  0.1260
  415SOL    HW1 1962   1.322   1.326   1.897 -1.0220 -0.2969 -1.6411
  415SOL    HW2 1963   1.449   1.374   1.808 -0.4943 -0.0262 -0.7520
  416SOL     OW 1964   5.586   2.393   3.770  0.5351 -0.6456  0.1061
  416SOL    HW1 1965   5.571   2.434   3.860  3.0176  0.5483  0.0695
  416SOL    HW2 1966   5.610   2.464   3.704 -0.3751 -1.6070 -1.3144
  417SOL     OW 1967   2.062   1.427   3.294  0.1031 -0.1943 -0.2463
  417SOL    HW1 1968   1.987   1.399   3.353 -0.0617 -1.0848 -0.8491
  417SOL    HW2 1969   2.149   1.418   3.342 -0.2156  1.9307  0.8508
  418SOL     OW 1970   5.849   0.782   3.057  0.4128  0.5333 -0.1889
  418SOL    HW1 1971   5.919   0.745   2.996  1.0116  1.4562 -0.0814
  418SOL    HW2 1972   5.764   0.795   3.006  0.6666  0.5187 -0.6216
  419SOL     OW 1973   5.338   1.793   2.920  0.6885  0.3596 -0.1429
  419SOL    HW1 1974   5.375   1.742   2.843 -0.4555  0.6906 -0.9512
  419SOL    HW2 1975   5.410   1.812   2.986  1.0080 -3.1163  0.6995
  420SOL     OW 1976   0.868   5.662   1.748  0.1690 -0.4828 -0.3242
  420SOL    HW1 1977   0.811   5.656   1.666 -1.2823 -0.9396  0.6782
  420SOL    HW2 1978   0.824   5.613   1.823 -0.0973  2.4192  1.5862
  421SOL     OW 1979   0.057   1.419   4.533 -0.3657  0.1010  0.6280
  421SOL    HW1 1980   0.062   1.483   4.609 -0.9469 -0.4467  1.1352
  421SOL    HW2 1981   0.091   1.463   4.450 -0.2999  0.8994  1.0705
  422SOL     OW 1982   1.594   5.728   3.831  0.2845 -0.3023  0.3202
  422SOL    HW1 1983   1.560   5.637   3.810  2.1121 -0.3948 -3.0255
  422SOL    HW2 1984   1.518   5.788   3.856 -1.2853 -2.0952  0.0513
  423SOL     OW 1985   5.966   5.713   1.559  0.0539 -0.1728 -0.0672
  423SOL    HW1 1986   5.931   5.790   1.612 -0.5922 -0.8192  0.4799
  423SOL    HW2 1987   6.062   5.697   1.582  0.2111  0.4945 -0.2206
  424SOL     OW 1988   0.132   1.190   4.324 -0.5049  0.2814 -0.0841
  424SOL    HW1 1989   0.212   1.247   4.345 -0.9981  0.8288  0.3342
  424SOL    HW2 1990   0.050   1.247   4.319 -0.8321 -0.2280 -0.8258
  425SOL     OW 1991   5.297   4.880   1.848 -0.4168 -0.4050 -0.1487
  425SOL    HW1 1992   5.385   4.910   1.811 -0.2142 -0.3903  0.3337
  425SOL    HW2 1993   5.269   4.941   1.922 -0.3986 -0.9300  0.2946
  426SOL     OW 1994   1.932   1.315   2.341  0.2821 -0.4904 -0.4170
  426SOL    HW1 1995   1.839   1.302   2.309 -0.1244 -0.2957  0.6286
  426SOL    HW2 1996   1.992   1.333   2.264 -0.6566 -0.0165 -1.0542
  427SOL     OW 1997   2.087   1.851   4.852  0.1340  0.0852  0.0463
  427SOL    HW1 1998   2.003   1.844   4.906 -0.0655 -0.9220 -0.3803
  427SOL    HW2 1999   2.067   1.831   4.756  0.7959  0.2291 -0.1281
  428SOL     OW 2000   4.363   0.382   2.842  0.6081 -0.0793 -0.3104
  428SOL    HW1 2001   4.369   0.426   2.752  1.7494  3.3080  1.2526
  428SOL    HW2 2002   4.283   0.417   2.891  1.1609 -0.2633  0.7512
  429SOL     OW 2003   0.659   0.857   1.296  0.2025 -0.1281 -0.2051
  429SOL    HW1 2004   0.664   0.887   1.201 -0.6784 -0.6661 -0.4302
  429SOL    HW2 2005   0.706   0.769   1.306  1.5755  0.6244  0.1713
  430SOL     OW 2006   1.249   1.057   4.028 -0.6316 -0.6431  0.1764
  430SOL    HW1 2007   1.167   1.007   4.055  0.5983 -2.0856  1.3790
  430SOL    HW2 2008   1.242   1.151   4.061 -2.5270 -0.2108 -1.2535
  431SOL     OW 2009   1.238   1.316   5.658 -0.2514 -0.4714  0.2096
  431SOL    HW1 2010   1.279   1.408   5.653  0.5668 -0.8527 -0.3157
  431SOL    HW2 2011   1.146   1.323   5.696  0.0409  0.4933  0.7828
  432SOL     OW 2012   2.675   5.624   3.095  0.3148 -0.3107  0.4717
  432SOL    HW1 2013   2.701   5.654   3.003 -0.1516  2.6450  1.1887
  432SOL    HW2 2014   2.584   5.584   3.092 -0.3298  1.1222 -0.1859
  433SOL     OW 2015   1.023   4.366   1.441  0.0174  0.5065 -0.2273
  433SOL    HW1 2016   1.116   4.353   1.408  0.3003  0.6170  0.5151
  433SOL    HW2 2017   1.008   4.310   1.523 -0.2950  1.1270  0.1508
  434SOL     OW 2018   2.622   0.946   2.399  0.8148 -0.2904  0.1470
  434SOL    HW1 2019   2.698   0.923   2.339  0.7664 -0.0249 -0.0187
  434SOL    HW2 2020   2.657   0.985   2.484  0.9802 -2.5483  1.1600
  435SOL     OW 2021   5.015   2.107   2.921 -0.9006 -0.3077  0.5611
  435SOL    HW1 2022   4.954   2.068   2.852  1.4065 -1.1736 -1.1030
  435SOL    HW2 2023   4.997   2.205   2.930 -0.3679  0.1404 -2.3540
  436SOL     OW 2024   0.456   0.237   2.855  0.0653 -0.4964 -0.1807
  436SOL    HW1 2025   0.477   0.318   2.800  0.9567 -0.3690  0.3211
  436SOL    HW2 2026   0.358   0.233   2.872  0.1407  1.3324  1.0647
  437SOL     OW 2027   0.439   1.312   3.774 -0.3381  0.4984 -0.4332
  437SOL    HW1 2028   0.347   1.313   3.813 -1.7204 -2.3461 -3.1810
  437SOL    HW2 2029   0.448   1.386   3.708 -1.5264 -0.4519 -1.7304
  438SOL     OW 2030   5.685   1.110   3.623 -0.9181 -0.2136 -0.0759
  438SOL    HW1 2031   5.613   1.042   3.638 -2.6423  1.1421 -1.6563
  438SOL    HW2 2032   5.774   1.071   3.647 -1.9371 -2.6445  0.0271
  439SOL     OW 2033   1.249   5.789   4.593  0.4971 -0.0868 -0.3667
  439SOL    HW1 2034   1.299   5.870   4.564  0.1901 -0.0095 -0.6889
  439SOL    HW2 2035   1.227   5.733   4.513 -0.1959  0.0352 -0.2716
  440SOL     OW 2036   2.808   5.692   2.732 -0.3403 -0.0376 -0.0413
  440SOL    HW1 2037   2.769   5.601   2.741 -1.7423  0.6168  1.0400
  440SOL    HW2 2038   2.898   5.695   2.775  0.0960 -1.0988 -0.8466
  441SOL     OW 2039   0.412   4.983   1.583  0.5168  0.1937 -0.1618
  441SOL    HW1 2040   0.413   4.885   1.600  0.8612  0.3472  0.7712
  441SOL    HW2 2041   0.377   5.001   1.491 -2.3477 -0.6688  0.6558
  442SOL     OW 2042   2.374   1.227   3.906  0.0039  0.0562 -0.3135
  442SOL    HW1 2043   2.430   1.148   3.881 -0.6731 -0.7327  0.6154
  442SOL    HW2 2044   2.318   1.253   3.827  0.4234 -0.2155 -0.7121
  443SOL     OW 2045   1.646   5.686   4.139  0.1652 -0.2670  0.2690
  443SOL    HW1 2046   1.586   5.738   4.200  0.1358 -0.2857  0.2565
  443SOL    HW2 2047   1.697   5.749   4.081  0.3164 -0.2439  0.4266
  444SOL     OW 2048   0.934   0.184   2.377  0.6915 -0.3861  0.3675
  444SOL    HW1 2049   0.932   0.207   2.474  0.9938 -1.2323  0.5903
  444SOL    HW2 2050   0.846   0.204   2.336  0.8751  0.9259  0.5802
  445SOL     OW 2051   0.719   1.372   2.868  0.2591 -0.1007  0.1844
  445SOL    HW1 2052   0.661   1.370   2.786  0.7431 -0.4571 -0.1571
  445SOL    HW2 2053   0.729   1.279   2.904  0.3374  0.0056  0.4423
  446SOL     OW 2054   0.551   0.657   3.459  0.7731 -0.2788 -0.1690
  446SOL    HW1 2055   0.477   0.705   3.412 -1.2208 -1.9184  1.0748
  446SOL    HW2 2056   0.582   0.712   3.537  2.6727  1.5157 -2.0700
  447SOL     OW 2057   5.308   5.632   1.422  0.2340 -0.0211 -0.0094
  447SOL    HW1 2058   5.228   5.679   1.458  0.1033 -0.9639  0.9644
  447SOL    HW2 2059   5.352   5.690   1.353 -0.6980  0.9301  0.1708
  448SOL     OW 2060   1.761   1.407   4.650 -0.1222 -0.2130  0.4943
  448SOL    HW1 2061   1.757   1.321   4.599  0.2125 -0.3560  0.7111
  448SOL    HW2 2062   1.793   1.390   4.743  1.2032  0.2995  0.1600
  449SOL     OW 2063   1.218   4.573   2.239  0.0155 -0.2270 -0.9263
  449SOL    HW1 2064   1.285   4.498   2.238 -1.1561 -1.3057 -0.9847
  449SOL    HW2 2065   1.152   4.559   2.166 -0.4049  0.7064 -0.7271
  450SOL     OW 2066   0.949   3.085   0.332 -0.4115  0.1958  0.2399
  450SOL    HW1 2067   0.883   3.143   0.284  0.0359  0.2184 -0.3508
  450SOL    HW2 2068   0.905   2.999   0.357 -1.1437  0.8481  1.3049
  451SOL     OW 2069   1.682   1.784   4.679 -0.1022 -0.1653  0.9199
  451SOL    HW1 2070   1.609   1.797   4.613  1.6014 -0.6838 -1.1587
  451SOL    HW2 2071   1.669   1.698   4.728 -0.4589 -0.6585 -0.0248
  452SOL     OW 2072   1.700   1.290   2.202  0.0381 -0.3529  0.2775
  452SOL    HW1 2073   1.609   1.274   2.164  0.1883 -0.1523 -0.1648
  452SOL    HW2 2074   1.756   1.340   2.136 -0.2928  1.7033  1.4623
  453SOL     OW 2075   2.365   4.637   2.666 -0.3968 -0.6485 -0.1405
  453SOL    HW1 2076   2.422   4.709   2.626 -1.6475  0.5072  0.0941
  453SOL    HW2 2077   2.409   4.602   2.748 -0.4672  0.9732  0.6379
  454SOL     OW 2078   1.136   5.706   4.828  0.3723 -0.2898 -0.0247
  454SOL    HW1 2079   1.158   5.741   4.737 -0.6825 -1.0545 -0.6040
  454SOL    HW2 2080   1.197   5.630   4.851  0.5066 -0.2260 -0.1704
  455SOL     OW 2081   0.012   1.859   3.969 -0.0420 -0.2687  0.8540
  455SOL    HW1 2082  -0.062   1.798   3.938  0.3337 -0.5638  0.5055
  455SOL    HW2 2083  -0.015   1.954   3.955  0.5142 -0.3821 -1.4021
  456SOL     OW 2084   0.772   0.527   3.676  0.7438  0.1578  0.3154
  456SOL    HW1 2085   0.774   0.627   3.664 -1.9585  0.1356 -0.9016
  456SOL    HW2 2086   0.692   0.502   3.729  1.6163 -1.3921  0.9578
  457SOL     OW 2087   0.572   4.823   2.202 -0.1447  0.1480  0.0638
  457SOL    HW1 2088   0.577   4.725   2.222 -2.1886  0.3847  2.1984
  457SOL    HW2 2089   0.499   4.840   2.137  1.2920  0.1674 -1.6242
  458SOL     OW 2090   5.706   4.731   2.484  0.1096 -0.7253 -0.3652
  458SOL    HW1 2091   5.646   4.717   2.562 -0.6233 -0.0243 -0.7894
  458SOL    HW2 2092   5.704   4.650   2.425 -1.2956 -0.2848 -0.9512
  459SOL     OW 2093   2.902   4.899   0.779 -0.0106  0.3341  0.1896
  459SOL    HW1 2094   2.978   4.937   0.726 -0.5781  0.4943 -0.5288
  459SOL    HW2 2095   2.863   4.822   0.729 -0.1802  0.1154  0.6612
  460SOL     OW 2096   0.052   1.125   4.038 -0.1834  0.2508 -1.0593
  460SOL    HW1 2097  -0.039   1.085   4.044  0.7339 -1.8928 -0.6027
  460SOL    HW2 2098   0.081   1.157   4.128  0.8404 -2.2970 -0.3868
  461SOL     OW 2099   5.561   5.431   1.804  0.1207  0.1991 -0.3926
  461SOL    HW1 2100   5.624   5.428   1.727  1.0907 -2.1199  0.4259
  461SOL    HW2 2101   5.575   5.516   1.855  0.3809  1.1434 -1.9752
  462SOL     OW 2102   0.872   1.966   2.104  0.0679  0.4978  0.4075
  462SOL    HW1 2103   0.868   2.041   2.170 -0.0633  0.6994  0.1707
  462SOL    HW2 2104   0.869   1.878   2.153 -3.0199  0.5809  0.6005
  463SOL     OW 2105   0.919   1.323   2.656 -0.1367 -0.1936 -0.0097
  463SOL    HW1 2106   0.975   1.254   2.702  1.0759 -0.7598 -2.1534
  463SOL    HW2 2107   0.880   1.385   2.723  2.7755  0.0196  1.6801
  464SOL     OW 2108   5.782   2.814   0.743  0.2331  0.2665 -0.2371
  464SOL    HW1 2109   5.822   2.841   0.830 -1.6458  1.9568  0.1731
  464SOL    HW2 2110   5.844   2.842   0.669  1.3182 -0.1619  0.4841
  465SOL     OW 2111   1.485   0.704   1.820  0.3619 -0.0924 -0.2863
  465SOL    HW1 2112   1.421   0.743   1.886 -0.5977  1.4158 -1.9975
  465SOL    HW2 2113   1.436   0.643   1.758  1.3708 -2.0080  0.7393
  466SOL     OW 2114   1.074   1.403   2.138 -0.2062 -0.0405  0.1832
  466SOL    HW1 2115   1.140   1.477   2.150 -1.2074  0.9005  0.0958
  466SOL    HW2 2116   1.015   1.397   2.219 -0.9566  0.1234 -0.3395
  467SOL     OW 2117   0.176   0.489   2.874  0.2197 -0.6463 -0.2510
  467SOL    HW1 2118   0.136   0.399   2.857  1.5598 -1.1563 -0.8373
  467SOL    HW2 2119   0.204   0.530   2.788 -1.7662  1.0298 -0.1475
  468SOL     OW 2120   2.118   0.566   4.640  0.4880 -0.3016  0.0097
  468SOL    HW1 2121   2.156   0.627   4.710  0.5567  0.6994 -0.8741
  468SOL    HW2 2122   2.042   0.612   4.594  1.5442 -0.2378 -1.7517
  469SOL     OW 2123   1.418   1.110   5.240  0.1285  0.1965  0.1726
  469SOL    HW1 2124   1.358   1.182   5.204  1.8254  0.2389 -2.9344
  469SOL    HW2 2125   1.509   1.148   5.256  0.5918 -0.8848  0.1557
  470SOL     OW 2126   5.052   0.534   0.519 -0.4613 -0.5048 -0.0037
  470SOL    HW1 2127   4.997   0.557   0.599 -0.5358 -0.3105 -0.1092
  470SOL    HW2 2128   5.016   0.582   0.439  1.7011  2.1573  0.4532
  471SOL     OW 2129   3.424   1.733   0.080 -0.0323  0.0450  0.2337
  471SOL    HW1 2130   3.509   1.780   0.105  0.4313 -0.6005 -0.0861
  471SOL    HW2 2131   3.422   1.719  -0.019 -0.1815 -0.5555  0.3052
  472SOL     OW 2132   3.900   1.291   2.574  0.0088 -0.8068 -0.1061
  472SOL    HW1 2133   3.828   1.251   2.631 -0.7850 -1.6750 -1.6450
  472SOL    HW2 2134   3.864   1.308   2.482  1.9333 -1.9049 -1.1302
  473SOL     OW 2135   0.215   0.511   2.585 -0.2554  0.0790 -0.0388
  473SOL    HW1 2136   0.299   0.565   2.574 -1.0049  1.0788 -1.1618
  473SOL    HW2 2137   0.220   0.429   2.529  0.6766 -0.8074  1.2761
  474SOL     OW 2138   1.202   3.788   3.625 -0.1115 -0.4252 -0.1600
  474SOL    HW1 2139   1.192   3.810   3.722 -0.1131  0.4763 -0.3503
  474SOL    HW2 2140   1.284   3.733   3.611 -0.2375 -0.7536  0.3811
  475SOL     OW 2141   4.876   5.486   2.187  0.0323 -0.1518  0.4197
  475SOL    HW1 2142   4.787   5.442   2.176 -0.0371 -0.6862  2.6587
  475SOL    HW2 2143   4.936   5.427   2.241  0.4644  1.7996  2.2078
  476SOL     OW 2144   1.302   1.714   3.080  0.1920 -1.1295 -0.4000
  476SOL    HW1 2145   1.272   1.621   3.058 -0.0326 -1.0093 -0.6071
  476SOL    HW2 2146   1.379   1.710   3.144 -0.3123 -1.4384  0.1942
  477SOL     OW 2147   5.653   1.371   3.517  0.3980 -0.2207 -0.5153
  477SOL    HW1 2148   5.673   1.295   3.580 -1.6172  0.5564  1.1633
  477SOL    HW2 2149   5.644   1.335   3.424  0.7248 -1.8362  0.0324
  478SOL     OW 2150   2.030   0.227   3.567  0.4068 -0.1930 -0.3531
  478SOL    HW1 2151   2.081   0.293   3.622  2.6664 -1.8202 -0.3199
  478SOL    HW2 2152   1.977   0.168   3.628  1.2699 -0.6736 -0.0337
  479SOL     OW 2153   0.924   0.920   1.358 -0.3882 -0.2099  0.0094
  479SOL    HW1 2154   0.834   0.903   1.316 -0.7362  0.5085  0.4386
  479SOL    HW2 2155   0.992   0.936   1.287 -0.9118  0.6960 -0.3065
  480SOL     OW 2156   1.881   0.829   3.435  0.2892  0.3247  0.3878
  480SOL    HW1 2157   1.827   0.906   3.401 -0.0379 -0.0543  0.0337
  480SOL    HW2 2158   1.920   0.853   3.524  1.4210  1.4429 -0.3799
  481SOL     OW 2159   0.565   5.755   1.935 -0.4148 -0.0230 -0.1550
  481SOL    HW1 2160   0.596   5.814   1.861 -0.6719 -0.5143 -0.6661
  481SOL    HW2 2161   0.487   5.701   1.904  0.6940 -1.6855 -0.2066
  482SOL     OW 2162   2.675   2.656   1.161 -0.4438  0.0731  0.6270
  482SOL    HW1 2163   2.639   2.612   1.079 -1.2648  1.0842  0.4278
  482SOL    HW2 2164   2.602   2.706   1.208  0.5928  2.0272  0.3057
  483SOL     OW 2165   5.500   0.697   5.834 -0.1922 -0.8070  0.3207
  483SOL    HW1 2166   5.420   0.737   5.790 -0.5249 -0.8007  0.9238
  483SOL    HW2 2167   5.481   0.602   5.858 -0.4177 -0.4930  1.4465
  484SOL     OW 2168   0.343   0.485   4.926 -0.3045  0.5730 -0.3953
  484SOL    HW1 2169   0.279   0.459   4.999  0.0086 -1.0892 -0.6675
  484SOL    HW2 2170   0.367   0.404   4.872  1.3265  1.3271 -0.8718
  485SOL     OW 2171   0.787   5.463   4.968  0.1971  0.2364 -0.3776
  485SOL    HW1 2172   0.771   5.476   5.066 -0.8847  1.4886 -0.7076
  485SOL    HW2 2173   0.738   5.381   4.937 -0.2398  0.3745 -0.0625
  486SOL     OW 2174   1.345   0.760   0.686 -0.1015  0.3716  0.0272
  486SOL    HW1 2175   1.282   0.709   0.745  0.4021  0.9331  1.0782
  486SOL    HW2 2176   1.403   0.818   0.742 -0.0382  1.4190 -1.0859
  487SOL     OW 2177   1.249   3.007   3.841 -0.1222  0.0506  0.4619
  487SOL    HW1 2178   1.176   3.040   3.781 -0.3722  1.1055  1.3199
  487SOL    HW2 2179   1.337   3.019   3.794 -0.4720 -1.1988 -0.5627
  488SOL     OW 2180   1.358   2.609   4.279  0.1512  0.5196  0.1120
  488SOL    HW1 2181   1.313   2.657   4.204  1.7988  1.0106 -0.6102
  488SOL    HW2 2182   1.348   2.510   4.266  0.9643  0.5835 -1.1378
  489SOL     OW 2183   2.546   1.953   5.532 -0.5469  0.1701 -0.5931
  489SOL    HW1 2184   2.606   1.936   5.609 -1.5666  1.9775  0.6983
  489SOL    HW2 2185   2.591   1.928   5.447  0.8492 -1.2788  0.5392
  490SOL     OW 2186   1.306   2.018   5.721 -0.0357  0.2324  0.1748
  490SOL    HW1 2187   1.288   2.060   5.811  0.5708  2.4969 -0.6863
  490SOL    HW2 2188   1.328   2.090   5.655 -1.7762 -1.2392 -2.1516
  491SOL     OW 2189   1.566   5.823   4.352  0.4017 -0.4971 -0.6119
  491SOL    HW1 2190   1.652   5.872   4.365  1.4376 -2.2977 -0.3025
  491SOL    HW2 2191   1.494   5.888   4.329  1.4915  1.2462  0.6168
  492SOL     OW 2192   0.416   5.778   4.022 -0.0577  0.0957  0.0072
  492SOL    HW1 2193   0.485   5.749   4.087 -0.0275  2.1407  0.9758
  492SOL    HW2 2194   0.397   5.704   3.957  2.6113 -0.6924  0.0341
  493SOL     OW 2195   1.579   1.624   5.325 -0.1034 -0.4199 -0.1660
  493SOL    HW1 2196   1.550   1.560   5.397 -0.0364  0.8446  1.0372
  493SOL    HW2 2197   1.528   1.709   5.335  0.5234  0.0740 -1.1152
  494SOL     OW 2198   1.245   0.489   5.700  0.3767  0.5639 -0.7761
  494SOL    HW1 2199   1.308   0.431   5.647  0.3196 -0.9041  0.6988
  494SOL    HW2 2200   1.151   0.456   5.687  0.1608  1.2725 -1.0802
  495SOL     OW 2201   0.554   2.616   5.396 -0.0662 -0.4322 -0.4219
  495SOL    HW1 2202   0.546   2.528   5.444  0.1346 -0.6724 -0.8207
  495SOL    HW2 2203   0.520   2.689   5.455 -0.8425 -0.8589 -0.3212
  496SOL     OW 2204   1.579   2.558   5.785 -0.4372 -0.2230  0.1304
  496SOL    HW1 2205   1.625   2.641   5.815 -0.3912  0.2856 -1.2732
  496SOL    HW2 2206   1.580   2.491   5.859  1.5483  0.1868  0.5385
  497SOL     OW 2207   2.293   1.591   4.915  0.0652  0.1770  0.6515
  497SOL    HW1 2208   2.296   1.500   4.873 -0.0233 -0.1052  1.2435
  497SOL    HW2 2209   2.386   1.625   4.928  0.1553 -0.3433  1.4962
  498SOL     OW 2210   0.218   0.692   2.345 -0.4502  0.2322  0.2389
  498SOL    HW1 2211   0.194   0.667   2.251  1.4481  0.0284 -0.2290
  498SOL    HW2 2212   0.166   0.634   2.408 -1.6837  0.3062 -0.6687
  499SOL     OW 2213   3.503   2.269   0.078 -0.8234 -0.2357 -0.2474
  499SOL    HW1 2214   3.560   2.219   0.144 -1.0277 -0.9519 -0.6045
  499SOL    HW2 2215   3.488   2.362   0.111 -1.5263 -0.7923  1.1087
  500SOL     OW 2216   0.864   1.433   3.970  0.0844  0.2177  0.1855
  500SOL    HW1 2217   0.796   1.369   4.005  1.2862 -0.3526  1.5467
  500SOL    HW2 2218   0.908   1.393   3.889  0.7304 -0.6474  0.9445
  501SOL     OW 2219   0.171   4.191   4.002  1.1583  0.0057 -0.1958
  501SOL    HW1 2220   0.194   4.277   4.048 -0.0986  0.1561  0.1966
  501SOL    HW2 2221   0.091   4.150   4.046  0.6307 -0.4490 -1.5190
  502SOL     OW 2222   2.072   1.208   3.950  0.1948 -0.1154  0.8255
  502SOL    HW1 2223   2.086   1.115   3.984 -0.2113 -0.5133 -0.0602
  502SOL    HW2 2224   2.114   1.218   3.860  0.6272  0.7006  1.1111
  503SOL     OW 2225   0.838   1.037   3.345 -0.0701  0.0708  0.0664
  503SOL    HW1 2226   0.832   1.124   3.296  0.4034 -0.3282 -0.7209
  503SOL    HW2 2227   0.803   0.963   3.287  0.6147 -0.4275  0.2751
  504SOL     OW 2228   0.128   0.616   0.111  0.5074  0.0727  0.1455
  504SOL    HW1 2229   0.179   0.546   0.061  0.6705 -1.0097  1.7487
  504SOL    HW2 2230   0.134   0.703   0.062  1.1773 -0.7801 -1.3527
  505SOL     OW 2231   0.367   1.305   5.037  0.2738  0.6012  0.1047
  505SOL    HW1 2232   0.370   1.242   5.114 -1.7416 -1.1200 -1.1073
  505SOL    HW2 2233   0.460   1.331   5.011  1.1006 -0.8444  1.4757
  506SOL     OW 2234   0.763   2.368   4.577  0.1218  0.2506  0.2459
  506SOL    HW1 2235   0.754   2.317   4.662  1.6835 -0.0461  0.2606
  506SOL    HW2 2236   0.706   2.451   4.582 -1.1249 -0.6100  0.8781
  507SOL     OW 2237   5.360   1.868   3.524  0.7806  0.4479 -0.1712
  507SOL    HW1 2238   5.369   1.832   3.617 -2.4384 -1.9372 -0.6172
  507SOL    HW2 2239   5.353   1.967   3.527 -1.9328  0.3010  2.4919
  508SOL     OW 2240   3.059   1.531   5.285  0.4823 -0.3814  0.2473
  508SOL    HW1 2241   3.120   1.609   5.276 -0.1752  0.1159  0.0172
  508SOL    HW2 2242   3.096   1.453   5.234  1.3490 -0.3584  0.8191
  509SOL     OW 2243   5.418   2.196   3.653 -0.0469 -0.3300 -0.0521
  509SOL    HW1 2244   5.339   2.176   3.710 -1.1883  0.3861 -1.3324
  509SOL    HW2 2245   5.478   2.260   3.701 -2.1231  2.0762 -0.4684
  510SOL     OW 2246   5.089   1.513   5.898  0.2152 -0.4129  0.1274
  510SOL    HW1 2247   5.116   1.495   5.803 -0.8384 -0.1439 -0.2363
  510SOL    HW2 2248   5.108   1.432   5.953 -0.7522 -1.2093 -0.6706
  511SOL     OW 2249   0.911   0.495   4.680 -1.0247  0.4389 -0.1073
  511SOL    HW1 2250   0.849   0.558   4.633 -1.0771  0.9639  0.6614
  511SOL    HW2 2251   1.005   0.521   4.660 -1.0454  0.8113  0.2701
  512SOL     OW 2252   2.060   0.808   4.316 -0.7057  0.7222  0.0187
  512SOL    HW1 2253   2.020   0.804   4.407 -2.0352  2.0346 -0.4803
  512SOL    HW2 2254   1.991   0.836   4.249  0.6231  1.3976 -1.1439
  513SOL     OW 2255   0.305   0.402   3.268 -0.0787  0.3510  0.0231
  513SOL    HW1 2256   0.295   0.486   3.214 -1.8248  0.5728  0.6210
  513SOL    HW2 2257   0.307   0.323   3.206 -2.0007  0.6070 -0.4399
  514SOL     OW 2258   5.562   4.903   0.006 -0.3747 -0.3125  0.4771
  514SOL    HW1 2259   5.600   4.812   0.022  0.5840  0.0848  0.5255
  514SOL    HW2 2260   5.487   4.919   0.069 -1.0922 -1.3793 -0.0503
  515SOL     OW 2261   0.385   0.818   4.571  0.4105 -0.6027  0.3117
  515SOL    HW1 2262   0.358   0.778   4.659  1.6181  0.0277  0.9943
  515SOL    HW2 2263   0.438   0.752   4.519 -0.1722 -0.9221  0.1087
  516SOL     OW 2264   5.321   0.999   0.634 -0.5602 -0.0842 -0.1920
  516SOL    HW1 2265   5.265   1.066   0.584  1.0873 -0.6638 -3.0525
  516SOL    HW2 2266   5.275   0.910   0.631 -0.7512  0.0130 -0.1806
  517SOL     OW 2267   5.123   1.840   5.659 -0.0451 -0.1445  0.1572
  517SOL    HW1 2268   5.198   1.891   5.702 -0.1619  0.0524  0.1306
  517SOL    HW2 2269   5.043   1.841   5.719 -0.1976  0.1017 -0.0459
  518SOL     OW 2270   1.265   0.610   3.994 -0.2562  0.1961  0.4272
  518SOL    HW1 2271   1.256   0.573   3.902  1.5917 -1.5145  0.8441
  518SOL    HW2 2272   1.247   0.537   4.061  0.1682  0.9327  1.3729
  519SOL     OW 2273   3.054   0.736   3.349  0.4540  0.0371  0.3990
  519SOL    HW1 2274   3.009   0.667   3.407 -1.5587 -1.5058 -2.7418
  519SOL    HW2 2275   3.104   0.690   3.276 -0.1583  1.8821 -1.2582
  520SOL     OW 2276   0.867   5.150   3.639 -0.1189 -0.2894  0.1897
  520SOL    HW1 2277   0.810   5.135   3.559 -0.2067  2.3780 -0.3432
  520SOL    HW2 2278   0.931   5.226   3.622  0.2735 -0.0327  2.4158
  521SOL     OW 2279   2.245   0.209   4.820  0.4312 -0.1141 -0.0066
  521SOL    HW1 2280   2.187   0.134   4.787 -2.3384  1.6065  0.6263
  521SOL    HW2 2281   2.332   0.172   4.854  0.8344 -2.5888 -3.2411
  522SOL     OW 2282   5.257   1.469   4.418  0.2125  0.1611  0.2004
  522SOL    HW1 2283   5.227   1.417   4.498 -2.2100 -1.9086 -1.8494
  522SOL    HW2 2284   5.357   1.462   4.409  0.6695  1.1105  3.3311
  523SOL     OW 2285   0.052   0.696   0.579  0.2693 -0.0358  0.3357
  523SOL    HW1 2286   0.112   0.714   0.501 -0.3563 -0.9856 -0.3759
  523SOL    HW2 2287  -0.033   0.747   0.569  0.7036  0.8947  1.0852
  524SOL     OW 2288   5.469   0.248   3.421  0.4475  0.4529  0.5327
  524SOL    HW1 2289   5.510   0.157   3.428 -1.6508 -0.6112 -0.2606
  524SOL    HW2 2290   5.382   0.249   3.470 -0.6045  1.3606 -1.2436
  525SOL     OW 2291   2.628   1.553   5.935  0.0159  0.1336 -0.5149
  525SOL    HW1 2292   2.530   1.540   5.920 -0.0010 -0.6724  0.2414
  525SOL    HW2 2293   2.677   1.541   5.849 -0.2895 -2.2514 -0.4198
  526SOL     OW 2294   1.424   4.103   4.732 -0.3993  0.6977  0.2782
  526SOL    HW1 2295   1.403   4.141   4.822 -1.2431  0.5011  0.1758
  526SOL    HW2 2296   1.373   4.018   4.718 -1.6693  1.6274 -1.0593
  527SOL     OW 2297   0.669   0.087   2.047 -0.3105 -0.3248 -0.4760
  527SOL    HW1 2298   0.745   0.038   2.004 -0.3779 -0.3494 -0.5659
  527SOL    HW2 2299   0.595   0.098   1.981  0.0229  0.6106 -0.7010
  528SOL     OW 2300   4.611   1.293   3.985  0.3070  0.7471 -0.1590
  528SOL    HW1 2301   4.602   1.289   4.084  1.4363 -0.9919 -0.0839
  528SOL    HW2 2302   4.521   1.302   3.944 -0.2335  0.7707  0.9897
  529SOL     OW 2303   5.470   1.890   5.541 -0.9855  0.4964  0.1196
  529SOL    HW1 2304   5.434   1.854   5.627  1.0313  0.5104  1.0229
  529SOL    HW2 2305   5.453   1.988   5.536  0.4204  0.8346  1.3579
  530SOL     OW 2306   0.737   4.364   1.576  0.2408  0.1591  0.1804
  530SOL    HW1 2307   0.782   4.275   1.567 -1.3779 -0.6541 -0.3087
  530SOL    HW2 2308   0.638   4.351   1.582 -0.1750  1.9995 -1.4865
  531SOL     OW 2309   1.201   2.091   5.038 -0.0216  0.4119 -0.0447
  531SOL    HW1 2310   1.131   2.151   5.000 -1.4882 -1.3706 -0.3311
  531SOL    HW2 2311   1.156   2.017   5.090  1.6803 -0.5135  0.1732
  532SOL     OW 2312   5.071   1.274   3.091  0.0683  0.1717  0.2582
  532SOL    HW1 2313   5.165   1.309   3.086 -0.3668  1.2015 -1.6029
  532SOL    HW2 2314   5.039   1.278   3.185  2.3429 -1.4756  1.1878
  533SOL     OW 2315   1.476   2.412   0.450  0.5545 -0.0179 -0.3264
  533SOL    HW1 2316   1.412   2.485   0.474 -0.3649  0.1136 -2.8838
  533SOL    HW2 2317   1.565   2.431   0.489  0.3290  2.5093 -0.9135
  534SOL     OW 2318   0.849   2.253   1.092 -0.0803 -0.5733 -0.2264
  534SOL    HW1 2319   0.803   2.234   1.178 -1.6381  0.9955 -0.6637
  534SOL    HW2 2320   0.894   2.343   1.097 -0.9673 -0.0474 -1.3225
  535SOL     OW 2321   1.714   1.822   0.116  0.2145 -0.1465  0.1963
  535SOL    HW1 2322   1.629   1.859   0.080  0.0036 -1.3543 -0.5609
  535SOL    HW2 2323   1.721   1.725   0.094  1.3106 -0.3012  1.1400
  536SOL     OW 2324   2.807   1.632   5.363 -0.3441 -0.1938  0.5659
  536SOL    HW1 2325   2.897   1.606   5.330 -0.1031  2.4363 -1.1014
  536SOL    HW2 2326   2.739   1.565   5.333  0.7123 -0.9170 -0.2405
  537SOL     OW 2327   2.350   2.129   4.954 -0.0535  0.0088 -0.2516
  537SOL    HW1 2328   2.284   2.203   4.946 -1.2093 -1.1003 -1.5375
  537SOL    HW2 2329   2.386   2.106   4.864  1.2885 -0.1339  0.2959
  538SOL     OW 2330   1.919   2.121   4.752  0.0978  0.1593  0.1513
  538SOL    HW1 2331   1.871   2.061   4.816  0.8958  1.0458  1.6528
  538SOL    HW2 2332   1.971   2.067   4.686  0.1504 -0.7929  0.9542
  539SOL     OW 2333   1.432   4.577   3.866  0.0944 -0.1602 -0.1194
  539SOL    HW1 2334   1.368   4.653   3.853  0.1133  0.0903  1.0755
  539SOL    HW2 2335   1.460   4.541   3.777 -1.2720  0.0758 -0.6740
  540SOL     OW 2336   5.836   1.862   0.327  0.5498 -0.4390  0.0734
  540SOL    HW1 2337   5.827   1.941   0.267 -1.0210 -0.6026  0.0363
  540SOL    HW2 2338   5.926   1.821   0.316  0.1448 -0.7989 -2.5962
  541SOL     OW 2339   3.210   2.127   2.042 -0.2314  0.1132  0.0478
  541SOL    HW1 2340   3.217   2.154   1.946 -2.1809  0.4708 -0.0203
  541SOL    HW2 2341   3.182   2.031   2.048  1.4576 -0.4109  0.3032
  542SOL     OW 2342   4.061   0.965   4.620  0.2075 -0.0182 -0.4318
  542SOL    HW1 2343   4.087   1.000   4.711 -3.1988  1.5831  0.0877
  542SOL    HW2 2344   3.976   0.914   4.628  1.0692 -1.8893 -2.4596
  543SOL     OW 2345   1.806   0.897   5.261 -0.2641 -0.2214 -0.0179
  543SOL    HW1 2346   1.788   0.995   5.256 -0.3989 -0.2787 -0.9002
  543SOL    HW2 2347   1.801   0.866   5.356 -2.3145  0.2330  0.0516
  544SOL     OW 2348   1.128   4.033   5.072 -0.3988  0.0792  0.6524
  544SOL    HW1 2349   1.048   4.087   5.046 -1.5185 -1.2705  1.2131
  544SOL    HW2 2350   1.133   3.951   5.015  0.8452  0.3449  0.3411
  545SOL     OW 2351   0.012   1.065   3.763 -0.3529  0.4030  0.5140
  545SOL    HW1 2352   0.064   1.106   3.688 -0.1823  0.7459  0.8146
  545SOL    HW2 2353   0.075   1.031   3.832 -0.5173  0.4442  0.6861
  546SOL     OW 2354   2.075   2.361   5.372 -0.5435  0.2371  0.4535
  546SOL    HW1 2355   2.150   2.349   5.437 -0.5223  0.3626  0.4519
  546SOL    HW2 2356   2.080   2.289   5.302 -0.6784 -0.0120  0.6962
  547SOL     OW 2357   1.289   2.412   5.590 -0.0370  0.1327 -0.4857
  547SOL    HW1 2358   1.313   2.507   5.607  2.0125 -0.4153 -0.1509
  547SOL    HW2 2359   1.341   2.352   5.650 -0.0119 -1.3023 -1.8744
  548SOL     OW 2360   4.005   1.689   2.722  0.1308  1.0386 -0.0601
  548SOL    HW1 2361   4.059   1.771   2.701  1.3679 -0.1851 -2.0130
  548SOL    HW2 2362   4.050   1.609   2.682 -2.0728 -0.3320  0.0517
  549SOL     OW 2363   2.241   0.769   0.304  0.2019  0.1516  0.2803
  549SOL    HW1 2364   2.249   0.680   0.349 -0.6451 -0.5868 -0.9683
  549SOL    HW2 2365   2.331   0.814   0.303  1.4460 -2.1055 -1.8404
  550SOL     OW 2366   5.121   0.366   2.519  0.4145 -0.1343 -0.6468
  550SOL    HW1 2367   5.091   0.337   2.428  2.9934 -2.2102 -0.9504
  550SOL    HW2 2368   5.144   0.464   2.518 -2.1581  0.5324 -1.4206
  551SOL     OW 2369   0.682   0.284   4.323 -0.5165 -0.1513 -0.3908
  551SOL    HW1 2370   0.641   0.359   4.271 -0.9679 -1.7439 -2.4687
  551SOL    HW2 2371   0.683   0.201   4.266  0.1473 -1.6791  1.7416
  552SOL     OW 2372   2.428   3.319   4.513  0.6515  0.3676  0.4201
  552SOL    HW1 2373   2.462   3.285   4.425  0.0360  0.8032  0.0066
  552SOL    HW2 2374   2.425   3.243   4.578  0.2818 -0.1591 -0.1876
  553SOL     OW 2375   2.779   1.256   4.670 -0.1153  0.2965  0.0213
  553SOL    HW1 2376   2.717   1.186   4.703 -1.6624  2.3507  1.7544
  553SOL    HW2 2377   2.816   1.308   4.747  2.5036  0.2384 -1.0634
  554SOL     OW 2378   5.690   2.235   5.396 -0.3536 -0.4681  0.6792
  554SOL    HW1 2379   5.598   2.273   5.407 -0.5009 -0.8663  0.8270
  554SOL    HW2 2380   5.715   2.184   5.478 -0.3653 -1.1242  0.2845
  555SOL     OW 2381   2.111   1.422   4.128  0.2529  0.4114 -0.5894
  555SOL    HW1 2382   2.056   1.497   4.092 -0.1155  0.2530 -0.3615
  555SOL    HW2 2383   2.110   1.346   4.064 -0.7866 -0.0473 -0.0359
  556SOL     OW 2384   0.707   5.680   4.591  0.0339  0.2103 -0.1749
  556SOL    HW1 2385   0.739   5.774   4.601  0.2648  0.1310 -0.1538
  556SOL    HW2 2386   0.779   5.617   4.619  0.5207 -0.0135 -1.8272
  557SOL     OW 2387   1.071   1.197   4.720 -0.0534 -0.5247  0.2983
  557SOL    HW1 2388   1.093   1.200   4.817 -1.4090 -3.2871  0.7876
  557SOL    HW2 2389   1.073   1.102   4.687 -0.8136  0.1930 -2.0737
  558SOL     OW 2390   5.797   0.595   4.064  0.0337 -0.8046 -0.3255
  558SOL    HW1 2391   5.896   0.597   4.081 -0.1478  0.4679  0.7207
  558SOL    HW2 2392   5.776   0.647   3.981  0.1366 -0.0769  0.1006
  559SOL     OW 2393   5.229   5.613   2.212 -0.4537 -0.2727 -0.5168
  559SOL    HW1 2394   5.184   5.553   2.279  0.5262 -1.8320 -1.2014
  559SOL    HW2 2395   5.269   5.558   2.139  2.0486  1.0278 -0.2685
  560SOL     OW 2396   2.934   2.489   5.657  0.0510  0.0615  0.6660
  560SOL    HW1 2397   2.864   2.463   5.723  0.9645  0.4058  1.8003
  560SOL    HW2 2398   2.967   2.407   5.610 -0.4175 -0.2222  0.8266
  561SOL     OW 2399   0.250   2.520   5.006 -0.6315  0.2768  0.3171
  561SOL    HW1 2400   0.204   2.440   4.968  0.7805 -0.3924 -0.0584
  561SOL    HW2 2401   0.194   2.601   4.991 -2.4078 -0.7144  1.3080
  562SOL     OW 2402   4.505   3.407   2.997  0.1467  0.0518 -0.1063
  562SOL    HW1 2403   4.545   3.393   2.906  0.4241  1.2640 -0.1841
  562SOL    HW2 2404   4.525   3.499   3.029 -1.6376  0.3366  0.3280
  563SOL     OW 2405   2.091   3.520   4.210 -0.2383 -0.3598 -0.2772
  563SOL    HW1 2406   2.081   3.484   4.303 -0.1533  0.5038  0.0679
  563SOL    HW2 2407   2.003   3.512   4.162 -0.2478 -0.9292 -0.1758
  564SOL     OW 2408   5.549   0.015   3.161  0.0386  0.0733 -0.1068
  564SOL    HW1 2409   5.573   0.035   3.256  3.6357  1.3280 -1.0997
  564SOL    HW2 2410   5.561  -0.083   3.144  0.6541  0.0304  0.4603
  565SOL     OW 2411   4.883   0.630   2.408 -0.2821  0.1157 -0.1987
  565SOL    HW1 2412   4.935   0.618   2.492  0.1074  1.0328 -0.2975
  565SOL    HW2 2413   4.925   0.577   2.334 -0.7266 -0.8304  0.2176
  566SOL     OW 2414   2.030   1.798   0.179 -0.0533 -0.0857  0.2288
  566SOL    HW1 2415   2.097   1.869   0.156  0.7503  0.0905  2.7436
  566SOL    HW2 2416   2.061   1.748   0.260 -2.3303 -0.9177  0.6655
  567SOL     OW 2417   0.681   5.720   2.197 -0.1467  0.2369 -0.0101
  567SOL    HW1 2418   0.693   5.810   2.240 -0.4929  0.4126 -0.2790
  567SOL    HW2 2419   0.624   5.729   2.116  0.4089 -0.1112 -0.4526
  568SOL     OW 2420   0.060   0.554   5.051 -0.9602 -0.1099  0.3797
  568SOL    HW1 2421   0.016   0.562   5.141 -0.1945  0.2699  0.7263
  568SOL    HW2 2422   0.063   0.644   5.008 -0.5887 -0.1482  0.3253
  569SOL     OW 2423   1.811   1.178   4.057  0.0175 -0.3017  0.1006
  569SOL    HW1 2424   1.894   1.228   4.030 -1.4248  2.0822 -0.2476
  569SOL    HW2 2425   1.733   1.213   4.005 -0.9276 -4.1791 -1.4391
  570SOL     OW 2426   3.122   0.389   4.626 -0.3399 -0.0853  0.0235
  570SOL    HW1 2427   3.128   0.319   4.555  0.7596  1.5254 -1.5537
  570SOL    HW2 2428   3.051   0.454   4.603 -0.0913  0.3620  0.5028
  571SOL     OW 2429   1.657   0.783   3.769  0.5417  0.2105 -0.5705
  571SOL    HW1 2430   1.588   0.764   3.839  0.0471 -0.5990 -1.2744
  571SOL    HW2 2431   1.613   0.816   3.686  1.0733  0.4656 -0.7575
  572SOL     OW 2432   0.055   1.624   4.705  0.4280 -0.0365 -0.1376
  572SOL    HW1 2433   0.052   1.607   4.804  0.8189 -1.8126 -0.3963
  572SOL    HW2 2434   0.073   1.721   4.689  0.1380  0.3329  1.5278
  573SOL     OW 2435   2.801   0.563   3.990  0.3283 -0.3889 -0.1534
  573SOL    HW1 2436   2.882   0.559   4.049 -0.9012  0.3728  1.6817
  573SOL    HW2 2437   2.766   0.657   3.987  0.0486 -0.5079 -1.7261
  574SOL     OW 2438   1.803   0.576   3.403  0.3731  0.1632  0.5144
  574SOL    HW1 2439   1.844   0.666   3.414  1.2214 -0.3557  1.9849
  574SOL    HW2 2440   1.813   0.546   3.308 -0.5889  1.8928 -0.1759
  575SOL     OW 2441   0.247   0.748   3.831  0.3533 -0.1149 -0.5564
  575SOL    HW1 2442   0.224   0.687   3.907 -0.0285 -0.5514 -1.0208
  575SOL    HW2 2443   0.249   0.842   3.864 -1.1645 -0.1480 -0.2769
  576SOL     OW 2444   3.296   1.665   5.234 -0.3908  0.0608  0.1790
  576SOL    HW1 2445   3.342   1.590   5.187 -2.8331 -1.4505  0.0634
  576SOL    HW2 2446   3.293   1.745   5.174  0.8358 -0.2281 -0.3018
  577SOL     OW 2447   2.574   2.315   4.724 -0.4181  0.6280  0.1769
  577SOL    HW1 2448   2.613   2.370   4.797  2.4428  0.8917 -1.4055
  577SOL    HW2 2449   2.520   2.373   4.664 -1.0602  0.8131  0.9219
  578SOL     OW 2450   3.161   3.705   5.677  0.6977  0.3748  0.0319
  578SOL    HW1 2451   3.068   3.723   5.644  1.7019  0.6970 -2.9219
  578SOL    HW2 2452   3.162   3.619   5.729 -1.5185  1.2985  1.7664
  579SOL     OW 2453   3.032   5.666   3.786  0.3350  0.0983  0.1497
  579SOL    HW1 2454   2.990   5.750   3.752  0.8174  0.7134  1.0433
  579SOL    HW2 2455   3.131   5.678   3.792  0.3201 -0.1783  1.2151
  580SOL     OW 2456   4.425   0.406   4.225  0.4014 -0.7171  0.2008
  580SOL    HW1 2457   4.381   0.329   4.178  0.9468 -2.2293  2.0329
  580SOL    HW2 2458   4.355   0.465   4.265 -0.0166 -1.2741  0.3025
  581SOL     OW 2459   1.950   1.436   0.548  0.4984 -0.0796  0.2196
  581SOL    HW1 2460   1.919   1.489   0.627  1.5188 -0.5450  0.9491
  581SOL    HW2 2461   1.873   1.422   0.485 -0.4199 -0.0103  1.2953
  582SOL     OW 2462   2.346   2.123   5.255 -0.2213 -0.5135  0.2547
  582SOL    HW1 2463   2.258   2.124   5.208  0.0533 -1.8324 -0.3173
  582SOL    HW2 2464   2.332   2.095   5.350 -0.8555  2.7066  1.2541
  583SOL     OW 2465   5.330   1.585   4.691  0.1482 -0.1159 -0.0296
  583SOL    HW1 2466   5.281   1.659   4.737 -0.2116 -0.7161  0.5812
  583SOL    HW2 2467   5.276   1.501   4.698  1.3632 -0.8392  0.8174
  584SOL     OW 2468   5.936   0.043   0.416 -0.2958 -0.2483 -0.1886
  584SOL    HW1 2469   5.846   0.028   0.375 -0.6503  1.1314  0.0094
  584SOL    HW2 2470   6.006   0.040   0.345 -0.5962 -0.3886 -0.4924
  585SOL     OW 2471   0.620   1.350   4.964  0.0512  0.1123  0.0638
  585SOL    HW1 2472   0.704   1.298   4.981  0.5898  0.4204 -1.4538
  585SOL    HW2 2473   0.630   1.402   4.879 -0.2208  3.1707  1.7481
  586SOL     OW 2474   0.565   1.830   0.009 -0.0998 -1.0400  0.1437
  586SOL    HW1 2475   0.543   1.757   0.073  1.5649 -0.6963  1.1763
  586SOL    HW2 2476   0.513   1.912   0.032 -0.8103 -1.4336 -0.0477
  587SOL     OW 2477   5.881   1.917   4.234  0.3940  0.2895  0.2723
  587SOL    HW1 2478   5.877   2.010   4.270  1.5340  0.4268  0.0795
  587SOL    HW2 2479   5.954   1.912   4.165 -0.0514 -0.6023 -0.1438
  588SOL     OW 2480   5.435   0.570   5.230  0.2762  0.0130  0.6137
  588SOL    HW1 2481   5.508   0.601   5.169 -0.5389  1.4935  0.3213
  588SOL    HW2 2482   5.451   0.606   5.322  1.2092 -1.7497  1.1661
  589SOL     OW 2483   1.401   2.001   3.529  0.7352  0.5316 -0.6202
  589SOL    HW1 2484   1.348   2.014   3.612  1.5788 -0.8647  0.1739
  589SOL    HW2 2485   1.359   2.053   3.454 -0.6932  0.8859  0.3839
  590SOL     OW 2486   1.523   3.751   5.226 -0.6115 -0.0626  0.1940
  590SOL    HW1 2487   1.591   3.683   5.199 -0.9798 -0.7166  0.8813
  590SOL    HW2 2488   1.433   3.723   5.194 -0.8334 -0.1278  0.8713
  591SOL     OW 2489   5.404   3.219   4.956 -0.5398 -0.2743 -0.0045
  591SOL    HW1 2490   5.345   3.186   4.882  0.8567 -1.3146 -0.6962
  591SOL    HW2 2491   5.437   3.310   4.935 -0.0639 -0.6075 -0.7254
  592SOL     OW 2492   0.323   0.968   5.226 -0.3184 -0.0118 -0.1043
  592SOL    HW1 2493   0.254   0.982   5.155 -3.5021 -1.4746  2.4398
  592SOL    HW2 2494   0.339   1.054   5.274 -2.3035 -0.0573  0.7699
  593SOL     OW 2495   0.526   3.420   5.521  0.2824 -0.0196 -0.0481
  593SOL    HW1 2496   0.435   3.395   5.490  0.2726 -0.7205  0.5110
  593SOL    HW2 2497   0.523   3.510   5.565 -0.2578 -0.3108  0.5187
  594SOL     OW 2498   2.688   0.088   0.741  0.3165  0.5405  0.0760
  594SOL    HW1 2499   2.677   0.009   0.801  1.6665  0.4218  0.2040
  594SOL    HW2 2500   2.783   0.092   0.708  0.0553  1.6298 -0.6059
  595SOL     OW 2501   1.434   0.625   5.845  0.4384 -0.1799 -0.3192
  595SOL    HW1 2502   1.358   0.577   5.802 -0.8137 -0.3137  1.8656
  595SOL    HW2 2503   1.438   0.719   5.812 -2.5852  0.7434  1.4967
  596SOL     OW 2504   5.223   2.456   0.766 -0.0100 -0.3314  0.0557
  596SOL    HW1 2505   5.235   2.551   0.794 -1.7709 -0.5583  1.7870
  596SOL    HW2 2506   5.177   2.452   0.678  0.5069  0.3991 -0.2543
  597SOL     OW 2507   0.745   0.928   5.258  0.1371  0.1024 -0.1290
  597SOL    HW1 2508   0.662   0.898   5.212 -1.0452  0.9986  1.3440
  597SOL    HW2 2509   0.815   0.950   5.190 -0.5748 -1.3292 -1.3630
  598SOL     OW 2510   2.861   1.213   3.659  0.3925  0.5648  0.5242
  598SOL    HW1 2511   2.859   1.117   3.685  0.3797 -0.1817 -2.0381
  598SOL    HW2 2512   2.946   1.233   3.610 -1.2674  0.7990 -2.4780
  599SOL     OW 2513   2.209   0.992   3.532  0.5721 -0.5195 -0.4205
  599SOL    HW1 2514   2.201   0.904   3.578 -1.4839  0.3064  0.8987
  599SOL    HW2 2515   2.155   0.991   3.448 -1.0163  0.0521  0.5615
  600SOL     OW 2516   1.077   0.109   5.705 -0.1049  0.2829 -0.0755
  600SOL    HW1 2517   1.044   0.038   5.768 -0.1511  0.9294  0.6450
  600SOL    HW2 2518   1.063   0.199   5.746  3.3296  0.5995  0.6594
  601SOL     OW 2519   4.072   2.061   4.616 -0.1024  0.5955 -0.3931
  601SOL    HW1 2520   4.025   2.107   4.691  0.4301 -0.5537  0.6727
  601SOL    HW2 2521   4.143   2.122   4.579  0.6151  0.6412  1.0123
  602SOL     OW 2522   0.025   2.253   5.532  0.0800  0.4534  0.0320
  602SOL    HW1 2523   0.029   2.262   5.433 -0.1072 -0.9110 -0.1133
  602SOL    HW2 2524  -0.070   2.248   5.562  0.1458 -0.7297  0.1089
  603SOL     OW 2525   4.405   0.214   4.435  0.4751  0.2008  0.3254
  603SOL    HW1 2526   4.373   0.126   4.400 -0.0596  0.9849 -1.2143
  603SOL    HW2 2527   4.458   0.261   4.365  0.1861  1.4092  0.8948
  604SOL     OW 2528   5.283   0.867   4.343  0.2942 -0.0504 -0.2595
  604SOL    HW1 2529   5.315   0.860   4.437 -1.1624 -0.3449  0.2397
  604SOL    HW2 2530   5.321   0.950   4.301  1.5502 -0.3123  0.3353
  605SOL     OW 2531   0.705   1.735   3.590 -0.0416 -0.3676  0.1101
  605SOL    HW1 2532   0.733   1.708   3.682 -2.6627 -1.5915  0.6513
  605SOL    HW2 2533   0.656   1.823   3.594  0.6491  0.0451 -0.2804
  606SOL     OW 2534   2.943   1.443   0.281  0.3104  0.6162  0.3706
  606SOL    HW1 2535   2.850   1.473   0.262 -0.1519 -1.3650 -0.7845
  606SOL    HW2 2536   3.008   1.502   0.233 -0.3634  1.6351  0.6935
  607SOL     OW 2537   5.339   0.909   0.176 -0.3179 -0.4345 -0.1386
  607SOL    HW1 2538   5.372   0.967   0.102  0.2125  0.1749  0.5609
  607SOL    HW2 2539   5.245   0.882   0.157 -0.9987  1.5979  0.0412
  608SOL     OW 2540   4.601   2.893   5.665  0.7499  0.5738  0.4641
  608SOL    HW1 2541   4.584   2.871   5.761  0.2877  1.5611  0.6143
  608SOL    HW2 2542   4.663   2.971   5.659  0.7814  0.5120 -0.0391
  609SOL     OW 2543   0.825   0.858   5.494 -0.0281 -0.0351  0.2471
  609SOL    HW1 2544   0.855   0.765   5.472 -0.2707  0.1046 -0.7161
  609SOL    HW2 2545   0.797   0.904   5.411  0.8557  1.1841  0.5982
  610SOL     OW 2546   2.080   1.861   2.850  0.7319  0.3519 -0.2419
  610SOL    HW1 2547   2.045   1.794   2.785  0.6932  1.4522 -1.4033
  610SOL    HW2 2548   2.150   1.819   2.908 -0.2695 -1.0391  0.0101
  611SOL     OW 2549   1.732   0.168   2.553 -0.1285  0.7477  0.1826
  611SOL    HW1 2550   1.773   0.220   2.628  0.8010  0.6849 -0.2700
  611SOL    HW2 2551   1.792   0.092   2.528 -2.2589 -1.7084  2.0224
  612SOL     OW 2552   0.413   3.332   5.108 -0.1109 -0.1365 -0.1380
  612SOL    HW1 2553   0.478   3.324   5.184  0.9929  1.1110 -0.9195
  612SOL    HW2 2554   0.326   3.290   5.135  0.2102  0.3659  1.8586
  613SOL     OW 2555   0.006   0.312   4.895 -0.1746 -0.3733 -0.3551
  613SOL    HW1 2556   0.023   0.396   4.946  0.0159  0.0803 -1.1606
  613SOL    HW2 2557  -0.037   0.333   4.807 -1.3081 -1.2082 -0.0488
  614SOL     OW 2558   1.360   2.677   5.683  0.2722 -0.0487 -0.2019
  614SOL    HW1 2559   1.441   2.641   5.728  0.0605 -0.3599 -0.0710
  614SOL    HW2 2560   1.319   2.748   5.741 -0.9956 -1.6499  0.9398
  615SOL     OW 2561   2.678   0.281   0.342  0.0707  0.0091 -0.3121
  615SOL    HW1 2562   2.708   0.197   0.296  1.0636 -0.7272  1.5770
  615SOL    HW2 2563   2.600   0.261   0.400  1.0880  0.0589  1.1306
  616SOL     OW 2564   0.075   1.699   0.295 -0.0985  0.4905 -0.5327
  616SOL    HW1 2565   0.142   1.712   0.368 -0.8666 -1.3714  0.5841
  616SOL    HW2 2566   0.055   1.601   0.286 -3.1362  1.0100 -0.3697
  617SOL     OW 2567   1.644   4.053   4.921 -0.2485  0.4612  0.5398
  617SOL    HW1 2568   1.636   4.141   4.874 -0.5993 -0.2808 -0.8466
  617SOL    HW2 2569   1.722   4.002   4.883 -1.1314 -0.5625  0.0422
  618SOL     OW 2570   0.326   2.276   4.404 -0.9867 -0.1033 -0.3611
  618SOL    HW1 2571   0.283   2.244   4.320 -0.2265  1.8893 -1.5833
  618SOL    HW2 2572   0.298   2.370   4.422 -0.0182 -0.0142  0.8105
  619SOL     OW 2573   0.686   1.170   5.346  0.1679 -0.0953  0.0898
  619SOL    HW1 2574   0.714   1.076   5.326  1.3349  0.4583 -1.0024
  619SOL    HW2 2575   0.764   1.232   5.333 -0.9134  1.1979 -0.4932
  620SOL     OW 2576   1.024   1.376   3.508 -0.7626 -0.4273 -0.2266
  620SOL    HW1 2577   1.052   1.471   3.494  0.3731 -0.7725 -0.4296
  620SOL    HW2 2578   1.011   1.358   3.605 -1.0157 -0.0570 -0.1931
  621SOL     OW 2579   5.543   4.181   3.787  0.2081  0.7876 -0.1878
  621SOL    HW1 2580   5.620   4.194   3.850  1.0909  0.8406 -1.2627
  621SOL    HW2 2581   5.542   4.087   3.754  1.0556  1.2822 -1.7358
  622SOL     OW 2582   1.642   5.635   3.336  0.5519  0.1351 -0.5048
  622SOL    HW1 2583   1.685   5.595   3.417 -1.5529 -1.1673  0.0485
  622SOL    HW2 2584   1.573   5.701   3.364  1.3482  1.3725 -1.3461
  623SOL     OW 2585   1.522   0.445   4.422  0.2497  0.3743 -0.2733
  623SOL    HW1 2586   1.469   0.384   4.482 -0.1238  0.8787 -0.0812
  623SOL    HW2 2587   1.561   0.392   4.347  1.5119 -0.4506  0.9064
  624SOL     OW 2588   0.608   5.810   0.484  0.2307  0.4865  0.3048
  624SOL    HW1 2589   0.544   5.886   0.492 -0.0021  0.3540 -0.2217
  624SOL    HW2 2590   0.573   5.732   0.536 -0.4160  0.1764 -0.5632
  625SOL     OW 2591   2.370   1.710   0.502 -0.0071 -0.2154 -0.2259
  625SOL    HW1 2592   2.400   1.671   0.589 -2.1446  2.3705  1.8246
  625SOL    HW2 2593   2.342   1.636   0.440  1.0185 -2.0980  1.4397
  626SOL     OW 2594   4.760   1.511   0.580  0.6681  0.2642 -0.1489
  626SOL    HW1 2595   4.790   1.441   0.516 -0.7002 -0.8297  0.3456
  626SOL    HW2 2596   4.704   1.578   0.531 -1.9526 -1.5695  0.0916
  627SOL     OW 2597   5.641   1.425   4.729  0.6297  0.4143  0.0643
  627SOL    HW1 2598   5.675   1.482   4.655  0.7120  1.5669  0.9596
  627SOL    HW2 2599   5.622   1.333   4.695  1.0632  0.8060 -1.2749
  628SOL     OW 2600   0.918   3.645   4.939  0.1269  0.1523 -0.1055
  628SOL    HW1 2601   0.878   3.729   4.902  0.9332 -0.0679 -1.5489
  628SOL    HW2 2602   0.844   3.582   4.963 -0.5319  1.6199  1.9701
  629SOL     OW 2603   1.707   0.509   4.062  0.8047 -0.3264  0.0031
  629SOL    HW1 2604   1.802   0.538   4.050  0.6174 -0.4051 -2.1225
  629SOL    HW2 2605   1.649   0.590   4.074  1.1755 -0.3076  1.9368
  630SOL     OW 2606   0.134   1.933   1.326 -0.7549 -0.5379 -0.1217
  630SOL    HW1 2607   0.143   2.032   1.310 -0.7871 -0.6258 -0.7002
  630SOL    HW2 2608   0.123   1.916   1.424 -1.6287  0.0992 -0.0949
  631SOL     OW 2609   1.727   1.839   3.978  0.2515 -0.2388  0.1654
  631SOL    HW1 2610   1.642   1.875   4.017  0.2488 -0.1151  0.0439
  631SOL    HW2 2611   1.711   1.812   3.883  0.7876  1.4609 -0.4444
  632SOL     OW 2612   0.866   2.100   4.681 -0.2211 -0.3688 -0.0475
  632SOL    HW1 2613   0.780   2.052   4.700  0.0817 -0.6668  0.6450
  632SOL    HW2 2614   0.900   2.074   4.591 -0.9151 -0.1552 -0.3737
  633SOL     OW 2615   0.046   4.953   5.366  0.3436  0.3654 -0.1671
  633SOL    HW1 2616   0.012   5.046   5.383 -2.2332 -0.7533  1.3185
  633SOL    HW2 2617   0.140   4.945   5.402  0.4710  2.2588  0.0349
  634SOL     OW 2618   0.906   2.827   5.943 -0.0975  0.5692  0.3144
  634SOL    HW1 2619   0.968   2.792   5.873  1.2052  1.9846  0.6884
  634SOL    HW2 2620   0.861   2.910   5.909  0.3539  1.1241  1.0218
  635SOL     OW 2621   5.926   1.173   5.931  0.4554  0.0866  0.4664
  635SOL    HW1 2622   5.950   1.099   5.868  0.1707 -1.0280  1.6269
  635SOL    HW2 2623   6.007   1.230   5.947  1.4518 -1.5615  1.6137
  636SOL     OW 2624   0.572   3.479   0.172  0.7233  0.0172  0.1321
  636SOL    HW1 2625   0.473   3.487   0.162  1.0256  2.2656 -1.7780
  636SOL    HW2 2626   0.613   3.451   0.086  1.8508  0.4863  0.4891
  637SOL     OW 2627   0.723   1.090   4.518 -0.1623  0.6798  0.0657
  637SOL    HW1 2628   0.802   1.140   4.555 -0.5412  0.1705  1.6375
  637SOL    HW2 2629   0.753   1.000   4.487  0.1386  1.0637 -0.7824
  638SOL     OW 2630   2.400   1.826   4.699 -0.3001  0.5245  0.4921
  638SOL    HW1 2631   2.459   1.906   4.693 -0.6295  0.6819 -0.8531
  638SOL    HW2 2632   2.381   1.806   4.796  0.1740  1.7624  0.8580
  639SOL     OW 2633   5.289   1.107   4.162 -0.2868 -0.3778  0.1651
  639SOL    HW1 2634   5.334   1.128   4.076  0.0188  1.5644  0.7652
  639SOL    HW2 2635   5.190   1.111   4.149 -0.3384 -2.7442 -0.6855
  640SOL     OW 2636   0.249   1.351   0.831  0.4549  0.2604  0.2389
  640SOL    HW1 2637   0.225   1.448   0.839  0.3143  0.2324  0.1485
  640SOL    HW2 2638   0.295   1.335   0.744 -0.4142  0.0570 -0.1815
  641SOL     OW 2639   0.925   2.432   5.440 -0.0589 -0.1037 -0.7883
  641SOL    HW1 2640   0.847   2.411   5.381  0.2230 -0.1736 -1.1421
  641SOL    HW2 2641   1.010   2.415   5.390  0.1849 -0.0656 -0.3938
  642SOL     OW 2642   0.835   3.280   4.667 -0.2691 -0.1030 -0.7674
  642SOL    HW1 2643   0.772   3.349   4.633  1.1791  1.5551 -0.2378
  642SOL    HW2 2644   0.787   3.192   4.676 -1.8458  0.4882 -2.6326
  643SOL     OW 2645   2.042   2.278   4.937 -0.4011  0.2460 -0.2262
  643SOL    HW1 2646   2.016   2.201   4.879 -0.4504 -0.0560  0.1966
  643SOL    HW2 2647   2.004   2.362   4.899 -2.6127 -0.2547  0.7348
  644SOL     OW 2648   1.879   1.579   4.426 -0.1683  0.0725 -0.4352
  644SOL    HW1 2649   1.828   1.553   4.509 -2.4238 -0.4550 -1.8835
  644SOL    HW2 2650   1.936   1.503   4.397 -0.2857 -0.1826 -0.0076
  645SOL     OW 2651   1.581   0.938   4.822 -0.0265  0.9341  0.1259
  645SOL    HW1 2652   1.657   0.995   4.851  0.9280  0.6253 -1.5900
  645SOL    HW2 2653   1.583   0.851   4.871  0.2789  1.2333  0.6443
  646SOL     OW 2654   5.298   2.434   3.924 -0.5490  0.2498 -0.4505
  646SOL    HW1 2655   5.273   2.338   3.912  1.5024 -0.3321 -0.3936
  646SOL    HW2 2656   5.307   2.478   3.835 -0.2360  0.0530 -0.5141
  647SOL     OW 2657   1.870   1.380   5.559 -0.0793  0.0934 -0.0722
  647SOL    HW1 2658   1.860   1.328   5.475  1.8714  0.6217 -0.6783
  647SOL    HW2 2659   1.839   1.474   5.545 -2.0386 -0.4278  0.5405
  648SOL     OW 2660   5.251   0.292   2.900  0.4828  0.2090  0.1846
  648SOL    HW1 2661   5.338   0.290   2.948 -0.8004  0.9318  2.6896
  648SOL    HW2 2662   5.198   0.371   2.929 -0.4922  0.5822 -2.3342
  649SOL     OW 2663   0.379   2.433   3.210 -0.5383  0.0743 -0.4285
  649SOL    HW1 2664   0.375   2.349   3.157  0.4998 -0.4332  0.2881
  649SOL    HW2 2665   0.420   2.506   3.155 -0.9530 -0.0186 -0.8645
  650SOL     OW 2666   5.550   1.666   5.821  0.0589  0.1261  0.3921
  650SOL    HW1 2667   5.475   1.732   5.815 -0.5984 -0.5874  0.6359
  650SOL    HW2 2668   5.542   1.615   5.907  1.1788  0.4534  0.7155
  651SOL     OW 2669   2.526   2.838   5.176  0.3866  0.3312 -0.4517
  651SOL    HW1 2670   2.623   2.863   5.170  0.7251 -1.0227 -1.0263
  651SOL    HW2 2671   2.506   2.765   5.111 -0.5781 -0.7544  0.9910
  652SOL     OW 2672   1.506   1.551   4.047 -0.0996 -0.1348 -0.2500
  652SOL    HW1 2673   1.470   1.510   4.131  0.0101 -3.6069 -1.7291
  652SOL    HW2 2674   1.595   1.591   4.065 -0.3416 -0.2658  1.4014
  653SOL     OW 2675   2.789   0.496   4.589 -0.9655  0.3107  0.7445
  653SOL    HW1 2676   2.801   0.411   4.641 -1.1648  0.2891  0.7547
  653SOL    HW2 2677   2.693   0.507   4.564 -0.6121 -0.7517 -1.3759
  654SOL     OW 2678   1.015   3.410   4.807 -0.5129 -0.2351 -0.4159
  654SOL    HW1 2679   0.939   3.372   4.755  0.3976  0.2449 -2.1498
  654SOL    HW2 2680   0.988   3.498   4.846 -1.6433 -1.2079  1.1302
  655SOL     OW 2681   2.080   0.917   5.098 -0.6900 -0.2200 -0.2049
  655SOL    HW1 2682   2.135   0.848   5.052  0.1438  0.0296  0.3964
  655SOL    HW2 2683   2.034   0.875   5.177 -0.6940 -0.2271 -0.2109
  656SOL     OW 2684   1.223   1.552   4.560 -0.1510 -0.2487 -0.0600
  656SOL    HW1 2685   1.287   1.500   4.616  0.2820  0.7711  0.4168
  656SOL    HW2 2686   1.203   1.639   4.604 -1.3769 -0.2737 -0.5197
  657SOL     OW 2687   5.530   1.272   5.823 -0.0387  0.5553 -0.5485
  657SOL    HW1 2688   5.556   1.326   5.903 -1.9845  1.1888 -0.2681
  657SOL    HW2 2689   5.605   1.269   5.757  3.2763 -3.2630  2.8049
  658SOL     OW 2690   1.210   0.487   4.632  0.5959 -0.0677  0.1464
  658SOL    HW1 2691   1.261   0.417   4.682  0.7868 -0.1774 -0.2014
  658SOL    HW2 2692   1.263   0.571   4.627  0.2541  0.1906  0.7979
  659SOL     OW 2693   5.445   5.462   3.561  0.4479  0.4551 -0.4115
  659SOL    HW1 2694   5.468   5.404   3.482  0.9483  0.7656 -0.4971
  659SOL    HW2 2695   5.376   5.529   3.534  0.5096  0.4658 -0.5438
  660SOL     OW 2696   1.596   1.408   5.652 -0.1143  0.3196  0.4957
  660SOL    HW1 2697   1.562   1.368   5.737 -0.6613  2.0260  1.1373
  660SOL    HW2 2698   1.654   1.342   5.604 -1.7666 -1.5510  0.9609
  661SOL     OW 2699   0.860   1.112   5.831  0.2400  0.3932 -0.0819
  661SOL    HW1 2700   0.957   1.090   5.838 -0.0571 -0.6888  1.1407
  661SOL    HW2 2701   0.827   1.144   5.920 -0.9998 -1.4612  0.1870
  662SOL     OW 2702   0.775   2.304   5.267 -0.3441  0.2059  0.3807
  662SOL    HW1 2703   0.838   2.231   5.292 -0.5538  0.0450  0.4367
  662SOL    HW2 2704   0.696   2.266   5.220  0.2147  0.5316 -0.8773
  663SOL     OW 2705   5.294   1.502   0.174  0.2783  0.2382 -0.0199
  663SOL    HW1 2706   5.270   1.497   0.271 -2.1464 -0.7590 -0.5774
  663SOL    HW2 2707   5.227   1.449   0.121  2.5682 -0.7609 -2.0930
  664SOL     OW 2708   1.289   2.008   0.860 -0.3383 -0.3401  0.1416
  664SOL    HW1 2709   1.356   1.970   0.796  0.3484  1.1330 -0.0555
  664SOL    HW2 2710   1.271   1.941   0.932  2.5357 -0.2591  1.0585
  665SOL     OW 2711   2.376   1.618   5.620 -0.3559 -0.2143 -0.3272
  665SOL    HW1 2712   2.347   1.648   5.529 -1.2201 -0.6814 -0.2150
  665SOL    HW2 2713   2.323   1.539   5.648 -1.1524  0.7938  1.2058
  666SOL     OW 2714   2.754   2.008   4.926 -0.2481  0.6522  0.2631
  666SOL    HW1 2715   2.679   2.020   4.992 -0.5141  2.5265 -0.3057
  666SOL    HW2 2716   2.825   1.950   4.966 -1.9139 -1.0951  0.8616
  667SOL     OW 2717   1.209   1.296   4.140  0.3590  0.3151  0.5663
  667SOL    HW1 2718   1.284   1.348   4.182  1.6899 -0.2200 -1.0068
  667SOL    HW2 2719   1.122   1.326   4.177  1.3190  1.2520  2.1797
  668SOL     OW 2720   1.955   1.363   5.942 -0.2512 -0.1669 -0.1920
  668SOL    HW1 2721   1.959   1.436   6.010 -2.2642 -0.2409  0.0756
  668SOL    HW2 2722   1.863   1.325   5.940 -0.2355 -0.2433 -2.8939
  669SOL     OW 2723   0.242   0.031   2.512  0.4135 -0.1216  0.3672
  669SOL    HW1 2724   0.164   0.011   2.571  0.7275  0.5217  1.0220
  669SOL    HW2 2725   0.325   0.038   2.568  0.8433 -0.2317 -0.2463
  670SOL     OW 2726   4.931   4.808   0.767  0.2618  0.1348 -0.0286
  670SOL    HW1 2727   4.959   4.774   0.857  1.4054 -0.6548 -0.6565
  670SOL    HW2 2728   4.846   4.765   0.740  0.2657 -0.1372  0.3812
  671SOL     OW 2729   2.709   0.760   2.059  0.4091  0.2977  0.4163
  671SOL    HW1 2730   2.725   0.691   1.988  2.4163 -0.7768  1.8410
  671SOL    HW2 2731   2.611   0.769   2.075 -0.1327  0.5637 -2.4123
  672SOL     OW 2732   2.156   0.151   0.299 -0.3081  0.2353  0.2237
  672SOL    HW1 2733   2.105   0.188   0.377  0.6458  0.3798  0.7964
  672SOL    HW2 2734   2.111   0.068   0.267  0.7649 -1.4547  2.7380
  673SOL     OW 2735   0.069   1.837   2.060  0.3500  0.0135  0.0633
  673SOL    HW1 2736   0.145   1.785   2.099 -0.4187 -1.7563 -0.6913
  673SOL    HW2 2737  -0.005   1.844   2.128 -0.2863 -1.5520 -0.4170
  674SOL     OW 2738   0.307   3.096   5.501 -0.5506  0.1068 -0.1588
  674SOL    HW1 2739   0.310   3.144   5.413  1.8559  0.1158 -0.1307
  674SOL    HW2 2740   0.292   3.162   5.575 -0.8244  0.3297 -0.4108
  675SOL     OW 2741   2.432   1.475   4.028  0.1044 -0.6143 -0.1206
  675SOL    HW1 2742   2.424   1.375   4.026 -1.6249 -0.5214  0.6875
  675SOL    HW2 2743   2.478   1.503   4.112 -0.6319 -0.6840  0.3152
  676SOL     OW 2744   5.151   1.684   3.504 -0.0149 -0.2708  0.3506
  676SOL    HW1 2745   5.207   1.762   3.479  0.9004 -0.3717  1.9937
  676SOL    HW2 2746   5.129   1.687   3.601  1.6686 -3.0190  0.9249
  677SOL     OW 2747   2.496   3.144   4.296  0.4892 -0.2550 -0.3374
  677SOL    HW1 2748   2.445   3.070   4.254 -0.1113  0.2694 -0.5453
  677SOL    HW2 2749   2.535   3.113   4.383 -1.5297 -0.2035  0.6342
  678SOL     OW 2750   1.232   1.565   0.670 -0.2318 -0.3172  0.1026
  678SOL    HW1 2751   1.197   1.581   0.577  1.0586 -0.8609 -0.4978
  678SOL    HW2 2752   1.228   1.468   0.691  1.2183 -0.4421 -0.1233
  679SOL     OW 2753   5.859   1.975   5.930  0.2525 -0.1966 -0.1377
  679SOL    HW1 2754   5.904   2.022   6.006 -1.1628  0.2772  0.4541
  679SOL    HW2 2755   5.770   1.940   5.961  0.1339 -0.9746 -1.2869
  680SOL     OW 2756   0.639   3.278   0.871 -0.5214 -0.4715 -0.2475
  680SOL    HW1 2757   0.730   3.267   0.910 -1.1624 -0.4484  1.3496
  680SOL    HW2 2758   0.573   3.225   0.925 -1.7580  1.1692 -0.0615
  681SOL     OW 2759   1.991   1.748   5.862 -0.3686  0.0621 -0.2209
  681SOL    HW1 2760   1.966   1.700   5.946  3.2658  0.5783  1.3309
  681SOL    HW2 2761   1.943   1.836   5.858  0.0152  0.4093  1.7883
  682SOL     OW 2762   5.141   5.067   4.324 -0.2058 -0.0567  0.5352
  682SOL    HW1 2763   5.205   5.113   4.262 -0.7993 -2.4059 -2.0119
  682SOL    HW2 2764   5.150   4.968   4.313 -1.7837 -0.5327  2.8221
  683SOL     OW 2765   0.471   5.494   2.977  0.4289  0.6192  0.2193
  683SOL    HW1 2766   0.426   5.519   3.062  1.7418  0.4723  0.9924
  683SOL    HW2 2767   0.532   5.568   2.948 -0.2968  0.8270 -0.8088
  684SOL     OW 2768   5.536   2.013   5.033 -0.1312 -0.1080  0.6457
  684SOL    HW1 2769   5.619   2.029   4.980  0.2752 -0.8446  1.0457
  684SOL    HW2 2770   5.560   1.996   5.128 -0.6626 -1.3230  0.5769
  685SOL     OW 2771   1.987   2.838   5.447  0.2474  0.0967  0.1429
  685SOL    HW1 2772   2.063   2.858   5.385 -0.7833  0.9488 -0.9035
  685SOL    HW2 2773   1.981   2.739   5.462  1.0798 -0.0436 -0.3648
  686SOL     OW 2774   1.070   5.351   3.068 -0.2361 -0.2915  0.1838
  686SOL    HW1 2775   1.134   5.414   3.025 -1.2188  1.6164  1.3887
  686SOL    HW2 2776   1.116   5.263   3.084  1.1816  0.0867 -1.5051
  687SOL     OW 2777   0.815   2.644   5.587  0.1238  0.1662 -0.2882
  687SOL    HW1 2778   0.738   2.593   5.626 -0.5791  2.1896  1.1202
  687SOL    HW2 2779   0.877   2.580   5.541 -0.8514 -1.8987  1.1027
  688SOL     OW 2780   5.983   0.698   2.847  0.4629  0.4257  0.0899
  688SOL    HW1 2781   5.892   0.667   2.820  0.2015  2.8855 -2.2435
  688SOL    HW2 2782   6.045   0.620   2.848 -0.5872 -0.6432 -3.3517
  689SOL     OW 2783   1.961   2.067   5.814  0.4441 -0.1399  0.3692
  689SOL    HW1 2784   2.035   2.083   5.749  0.7192  0.4928  0.8273
  689SOL    HW2 2785   1.889   2.011   5.771  0.5162  0.4562 -0.5423
  690SOL     OW 2786   5.555   5.037   3.814  0.4715  0.5144  0.2516
  690SOL    HW1 2787   5.646   5.049   3.853  0.4376  1.8249 -0.0317
  690SOL    HW2 2788   5.563   4.998   3.722  0.6238 -1.2082  0.9632
  691SOL     OW 2789   1.430   1.758   4.548  0.2646 -0.0180 -0.1571
  691SOL    HW1 2790   1.382   1.788   4.631  2.4385  1.4501  0.6492
  691SOL    HW2 2791   1.439   1.658   4.549  0.8056  0.0163  1.7117
  692SOL     OW 2792   5.682   1.278   5.564  0.3921  0.0431  0.0081
  692SOL    HW1 2793   5.669   1.228   5.478 -0.3687 -1.4933  0.9587
  692SOL    HW2 2794   5.780   1.282   5.585  0.5148 -0.4843 -0.4263
  693SOL     OW 2795   5.102   0.315   5.084  0.1674 -0.5861 -0.3632
  693SOL    HW1 2796   5.065   0.406   5.105  1.1282 -0.3154  0.2452
  693SOL    HW2 2797   5.036   0.263   5.031 -0.7576  0.1504  0.0462
  694SOL     OW 2798   0.274   3.224   4.331 -0.2553  1.1080 -0.0923
  694SOL    HW1 2799   0.357   3.195   4.378  0.6427  2.6426 -0.6367
  694SOL    HW2 2800   0.291   3.312   4.286 -1.7164  0.7037 -1.5128
  695SOL     OW 2801   0.384   0.244   4.807  0.0272 -0.3526  0.4566
  695SOL    HW1 2802   0.449   0.289   4.746  0.5512 -1.4790  0.1504
  695SOL    HW2 2803   0.322   0.188   4.752 -0.0566 -0.6871  0.8912
  696SOL     OW 2804   1.898   1.677   1.470  0.0905 -0.3379 -0.2678
  696SOL    HW1 2805   1.969   1.686   1.401 -0.9811 -0.5047 -1.4308
  696SOL    HW2 2806   1.815   1.724   1.438 -0.2814 -0.0006  1.1254
  697SOL     OW 2807   5.536   0.999   0.819 -0.2943  0.1956  0.6239
  697SOL    HW1 2808   5.617   1.013   0.761  0.6354 -0.4162  1.7214
  697SOL    HW2 2809   5.458   0.973   0.762  0.9151 -1.7442 -0.2518
  698SOL     OW 2810   1.749   2.168   5.142  0.1361 -0.1567  0.0857
  698SOL    HW1 2811   1.684   2.214   5.202 -0.6208 -0.5257 -0.4229
  698SOL    HW2 2812   1.807   2.106   5.196 -0.4259 -0.3628  0.4597
  699SOL     OW 2813   2.649   0.788   5.477 -0.3208 -0.2469  0.0844
  699SOL    HW1 2814   2.570   0.734   5.451  0.5258 -0.7042 -1.7420
  699SOL    HW2 2815   2.715   0.731   5.526 -0.3697 -0.3196  0.0649
  700SOL     OW 2816   4.791   2.981   1.084 -0.6613  0.4154  0.1783
  700SOL    HW1 2817   4.815   2.887   1.107 -1.6231  0.1725  0.2239
  700SOL    HW2 2818   4.746   3.024   1.162  0.1480  1.0494  0.3006
  701SOL     OW 2819   1.730   2.281   4.632 -0.0056 -0.3775 -0.2305
  701SOL    HW1 2820   1.678   2.312   4.711 -0.8716  0.1886 -1.0080
  701SOL    HW2 2821   1.805   2.222   4.663 -0.6342 -0.5793  0.9608
  702SOL     OW 2822   2.443   0.259   5.906  0.0137 -0.0003 -0.2494
  702SOL    HW1 2823   2.530   0.307   5.918  1.4363 -2.2473 -0.7867
  702SOL    HW2 2824   2.382   0.281   5.981  1.1575  1.4428  0.3103
  703SOL     OW 2825   2.576   2.057   5.110  0.4183  0.8467  0.2880
  703SOL    HW1 2826   2.604   2.024   5.201  0.3406 -0.7075 -0.2128
  703SOL    HW2 2827   2.477   2.073   5.110 -0.4687 -3.2384 -0.5337
  704SOL     OW 2828   5.240   0.247   0.112 -0.5047  0.9615 -0.8280
  704SOL    HW1 2829   5.235   0.175   0.182 -0.0549  0.0883 -1.6648
  704SOL    HW2 2830   5.196   0.330   0.146 -1.0482  0.2897  0.1607
  705SOL     OW 2831   4.795   1.685   4.812 -0.3314 -0.1088  0.2869
  705SOL    HW1 2832   4.746   1.769   4.834 -0.5216  0.1013 -0.8627
  705SOL    HW2 2833   4.865   1.704   4.743 -0.2712 -0.8566  0.1298
  706SOL     OW 2834   0.408   1.731   5.106 -0.1646 -0.5186 -0.2554
  706SOL    HW1 2835   0.353   1.814   5.110  1.0071  0.2543  0.1862
  706SOL    HW2 2836   0.357   1.656   5.148  0.2338  0.8473  2.9113
  707SOL     OW 2837   1.502   1.614   0.470  0.5664 -0.1477  0.6609
  707SOL    HW1 2838   1.512   1.690   0.535 -1.4315  0.2706  0.5400
  707SOL    HW2 2839   1.449   1.644   0.391 -0.5848 -1.7579  0.7713
  708SOL     OW 2840   0.748   2.915   0.572  0.0999  0.1423 -0.1084
  708SOL    HW1 2841   0.809   2.897   0.495 -0.6566 -0.2567 -0.6319
  708SOL    HW2 2842   0.676   2.978   0.543  0.1708  0.4850  0.4563
  709SOL     OW 2843   0.766   2.272   0.231  0.4770  0.6142 -0.5939
  709SOL    HW1 2844   0.810   2.312   0.151 -0.7624  0.5526 -1.3320
  709SOL    HW2 2845   0.782   2.173   0.233 -0.9180  0.3374 -1.7463
  710SOL     OW 2846   0.981   2.226   4.910 -0.4797 -0.0549  0.0460
  710SOL    HW1 2847   0.988   2.210   4.812  1.1659 -1.3970  0.3482
  710SOL    HW2 2848   0.938   2.147   4.954 -1.2769  0.5676  0.4152
  711SOL     OW 2849   0.403   1.556   0.596  0.2238 -0.1034 -0.2920
  711SOL    HW1 2850   0.375   1.624   0.528  4.0640  1.5662 -0.4829
  711SOL    HW2 2851   0.372   1.585   0.687  1.3484  1.7343 -0.4436
  712SOL     OW 2852   5.030   4.884   4.792  0.0503 -0.0341  0.3170
  712SOL    HW1 2853   5.073   4.832   4.866  0.7346 -0.0706 -0.0948
  712SOL    HW2 2854   5.046   4.838   4.705  0.8332  0.9498 -0.0836
  713SOL     OW 2855   5.726   0.747   0.009  0.1401 -0.3945 -0.1008
  713SOL    HW1 2856   5.654   0.719  -0.055 -0.0477 -0.2314  0.0289
  713SOL    HW2 2857   5.745   0.671   0.071 -0.6339 -0.1019  0.5094
  714SOL     OW 2858   3.604   0.958   4.557 -0.1163 -0.0889 -0.4198
  714SOL    HW1 2859   3.577   1.054   4.565 -0.7784 -0.0702 -2.4265
  714SOL    HW2 2860   3.522   0.901   4.549  0.3012 -0.7163 -0.2527
  715SOL     OW 2861   1.171   1.829   5.417  0.4310  0.1154 -0.4660
  715SOL    HW1 2862   1.138   1.736   5.437  1.6912 -0.2502  0.0370
  715SOL    HW2 2863   1.144   1.890   5.491  0.0450  0.0365 -0.5392
  716SOL     OW 2864   2.279   2.049   5.520 -0.4466 -0.1134  0.5120
  716SOL    HW1 2865   2.206   1.980   5.517 -0.3091 -0.2477  0.2419
  716SOL    HW2 2866   2.367   2.004   5.538 -0.3095 -0.0502  0.0233
  717SOL     OW 2867   0.460   5.141   0.606 -0.1214 -0.4412 -0.1794
  717SOL    HW1 2868   0.495   5.052   0.576 -1.8054 -1.7675  1.5201
  717SOL    HW2 2869   0.426   5.192   0.527  0.2943 -1.5938 -1.1289
  718SOL     OW 2870   2.464   1.190   0.699 -0.7415 -0.2757  0.5342
  718SOL    HW1 2871   2.402   1.144   0.635 -0.4033  0.0716 -0.0427
  718SOL    HW2 2872   2.424   1.188   0.791 -2.3316  1.2862 -0.0824
  719SOL     OW 2873   2.734   0.990   0.281 -0.4804 -0.1882  0.0147
  719SOL    HW1 2874   2.642   1.009   0.249 -0.3982 -0.5618 -0.4761
  719SOL    HW2 2875   2.736   0.990   0.381 -1.2762 -1.3664  0.0486
  720SOL     OW 2876   1.196   2.243   0.739 -0.3106 -0.1488 -0.4847
  720SOL    HW1 2877   1.254   2.179   0.789  0.3227  1.5614  1.0995
  720SOL    HW2 2878   1.208   2.335   0.776 -3.0131  0.5221 -1.0240
  721SOL     OW 2879   0.737   1.516   5.424 -0.2433  0.4975  0.7255
  721SOL    HW1 2880   0.809   1.449   5.404 -0.0873  0.4761  1.3353
  721SOL    HW2 2881   0.684   1.533   5.341 -0.5304 -0.6736  0.6428
  722SOL     OW 2882   1.852   0.852   5.523 -0.4210 -0.0719 -0.2322
  722SOL    HW1 2883   1.951   0.838   5.515 -0.3503  0.5905 -0.6581
  722SOL    HW2 2884   1.823   0.834   5.616 -0.1218 -1.5797 -0.4075
  723SOL     OW 2885   1.779   5.823   5.814  0.0974  0.5069  0.2140
  723SOL    HW1 2886   1.764   5.816   5.912 -0.1419 -0.6576  0.1099
  723SOL    HW2 2887   1.878   5.829   5.796  0.2955 -1.3660  0.4521
  724SOL     OW 2888   0.042   1.672   5.651  0.1079 -0.4554 -0.1008
  724SOL    HW1 2889  -0.038   1.732   5.659  1.3176  1.1999  0.3534
  724SOL    HW2 2890   0.071   1.644   5.742  1.1584  0.5633 -0.0918
  725SOL     OW 2891   5.900   0.998   5.275  0.2778  0.5161  0.1372
  725SOL    HW1 2892   5.856   1.088   5.273 -0.0367  0.3857  0.9482
  725SOL    HW2 2893   5.966   0.991   5.199  1.5184  2.0444  1.0173
  726SOL     OW 2894   3.508   0.694   0.330  0.2575 -0.6897  0.2839
  726SOL    HW1 2895   3.487   0.621   0.265  0.0620  0.8023 -1.4281
  726SOL    HW2 2896   3.431   0.706   0.393 -0.3619 -0.9490 -0.4096
  727SOL     OW 2897   1.428   5.090   1.205  0.0064  0.1456 -0.2745
  727SOL    HW1 2898   1.525   5.112   1.211  0.1687 -0.8088  1.1386
  727SOL    HW2 2899   1.412   5.031   1.126  1.0110 -1.6447  0.7919
  728SOL     OW 2900   5.184   0.988   5.198  1.0979  0.6713  0.0999
  728SOL    HW1 2901   5.191   0.889   5.181  2.5017  0.6755  0.5182
  728SOL    HW2 2902   5.200   1.006   5.295 -1.5276  1.1299  0.5456
  729SOL     OW 2903   5.876   5.954   1.674  0.3271 -0.1342 -0.3637
  729SOL    HW1 2904   5.798   6.003   1.714  2.7707  2.1214  2.0270
  729SOL    HW2 2905   5.888   5.983   1.579 -0.6897  0.8010 -0.2336
  730SOL     OW 2906   2.633   1.637   5.662  0.5156  0.1279  0.6228
  730SOL    HW1 2907   2.538   1.618   5.635  0.8291 -1.9394  0.8466
  730SOL    HW2 2908   2.646   1.736   5.668 -1.5146  0.4718  0.2105
  731SOL     OW 2909   2.126   0.822   5.582  0.4156  0.2736  0.3040
  731SOL    HW1 2910   2.210   0.816   5.528  1.8495 -1.1596  2.5784
  731SOL    HW2 2911   2.145   0.865   5.670 -1.1943 -0.2529  0.9515
  732SOL     OW 2912   2.707   1.895   5.325  0.2792 -0.0390 -0.1831
  732SOL    HW1 2913   2.719   1.797   5.341  0.1375  0.2421  1.9698
  732SOL    HW2 2914   2.796   1.941   5.331  0.4110 -0.0777 -1.6555
  733SOL     OW 2915   1.360   1.653   5.933 -0.2459 -0.4788  0.1856
  733SOL    HW1 2916   1.335   1.566   5.976  0.4723 -0.5854  0.4006
  733SOL    HW2 2917   1.280   1.692   5.890 -1.2169  0.0233  2.2974
  734SOL     OW 2918   5.547   0.789   5.522  0.2507 -0.4769  0.0334
  734SOL    HW1 2919   5.624   0.775   5.585  2.4055  2.5450 -1.6494
  734SOL    HW2 2920   5.499   0.873   5.546 -1.8751 -1.7282  0.3397
  735SOL     OW 2921   0.947   1.386   1.897  0.3196 -0.5076 -0.2957
  735SOL    HW1 2922   0.891   1.304   1.882  0.1502 -0.3052 -0.7623
  735SOL    HW2 2923   0.975   1.389   1.993  0.8866 -1.4668 -0.4166
  736SOL     OW 2924   5.499   1.737   1.835  0.1330  0.5027 -0.4162
  736SOL    HW1 2925   5.571   1.806   1.849  0.7994  0.1881 -1.9921
  736SOL    HW2 2926   5.478   1.731   1.737 -0.1783 -1.2541 -0.2729
  737SOL     OW 2927   4.359   0.784   5.547 -0.2611  0.0309  0.0728
  737SOL    HW1 2928   4.349   0.827   5.637  1.2699  1.8003 -0.5238
  737SOL    HW2 2929   4.335   0.851   5.476 -0.7332 -1.1026 -0.8576
  738SOL     OW 2930   1.468   1.897   4.057  0.0897 -0.3885 -0.0288
  738SOL    HW1 2931   1.462   1.996   4.073  0.4795  0.0194 -2.1202
  738SOL    HW2 2932   1.426   1.848   4.134  2.4312  1.2678  2.4996
  739SOL     OW 2933   1.522   0.099   5.063 -0.0306 -0.2505  0.7482
  739SOL    HW1 2934   1.577   0.137   4.989 -0.1694 -2.2540 -0.4646
  739SOL    HW2 2935   1.425   0.121   5.048 -0.0108 -0.2845  0.5687
  740SOL     OW 2936   1.424   1.309   1.571 -0.4374 -0.3965  0.0810
  740SOL    HW1 2937   1.418   1.364   1.488  1.7246  1.1459  0.8546
  740SOL    HW2 2938   1.338   1.318   1.623  0.3759  3.9684  1.0883
  741SOL     OW 2939   1.853   1.825   4.975  0.1868  0.0349 -0.3057
  741SOL    HW1 2940   1.850   1.831   5.075 -3.3955  0.8887 -0.3265
  741SOL    HW2 2941   1.789   1.891   4.936  0.1858 -1.4619 -3.1075
  742SOL     OW 2942   1.979   2.622   1.726 -0.2134 -0.3713 -0.3856
  742SOL    HW1 2943   2.055   2.646   1.786 -1.2799 -1.0238  1.2861
  742SOL    HW2 2944   1.929   2.545   1.765 -0.4142 -1.4437 -2.5923
  743SOL     OW 2945   0.013   1.054   5.660  0.5450  0.2304  0.4905
  743SOL    HW1 2946   0.112   1.054   5.643  0.4428  0.7088 -0.1583
  743SOL    HW2 2947  -0.016   0.962   5.685  0.9154 -0.2467 -0.7531
  744SOL     OW 2948   1.205   2.776   0.229 -0.4923  0.3784 -0.3813
  744SOL    HW1 2949   1.277   2.734   0.173  0.6350  1.0587  0.4861
  744SOL    HW2 2950   1.166   2.854   0.180  0.3822  0.8784 -0.3048
  745SOL     OW 2951   4.620   0.911   1.227 -0.4030  0.4552 -0.0445
  745SOL    HW1 2952   4.595   0.900   1.131 -1.9693  1.9749  0.1415
  745SOL    HW2 2953   4.661   1.001   1.240  0.3409  0.0348  0.6320
  746SOL     OW 2954   5.435   3.845   0.593 -0.3056 -1.0996  0.4267
  746SOL    HW1 2955   5.466   3.772   0.532  0.9460 -0.6161  0.4620
  746SOL    HW2 2956   5.408   3.925   0.539  2.9649  0.1780  0.4816
  747SOL     OW 2957   0.719   3.959   1.019 -0.3139  0.5233  0.4627
  747SOL    HW1 2958   0.696   3.867   0.988 -0.4292  0.4660  0.7158
  747SOL    HW2 2959   0.812   3.982   0.990 -0.9677  1.0672 -1.2808
  748SOL     OW 2960   0.531   0.842   0.183  0.3862 -0.3162  0.0977
  748SOL    HW1 2961   0.615   0.788   0.177 -2.1466 -4.6429 -0.7690
  748SOL    HW2 2962   0.497   0.860   0.090 -1.3094 -1.7356  0.3890
  749SOL     OW 2963   0.120   2.517   1.087 -0.2957 -0.6921  0.1107
  749SOL    HW1 2964   0.110   2.528   1.186 -0.7173 -1.2240  0.1308
  749SOL    HW2 2965   0.215   2.495   1.065  0.1029  0.7322  0.2638
  750SOL     OW 2966   0.611   2.039   2.084  0.2579  0.1887 -0.3067
  750SOL    HW1 2967   0.701   2.001   2.060 -1.0510 -2.7714 -0.9204
  750SOL    HW2 2968   0.603   2.045   2.183  1.5023  1.5844 -0.2544
  751SOL     OW 2969   1.980   4.097   1.389  0.7388 -0.1717  0.5030
  751SOL    HW1 2970   1.983   4.166   1.462 -1.8516  0.9469 -0.3053
  751SOL    HW2 2971   1.981   4.006   1.430 -0.0798  0.4208  1.9289
  752SOL     OW 2972   0.800   3.663   5.851  0.5422 -0.6495  0.3774
  752SOL    HW1 2973   0.852   3.666   5.936  0.7202  0.8688  0.2369
  752SOL    HW2 2974   0.757   3.751   5.834 -0.5500 -1.3100 -0.4762
  753SOL     OW 2975   1.941   3.887   3.073  1.1539  0.4417  0.5841
  753SOL    HW1 2976   2.021   3.945   3.056  0.4523  0.6481 -2.5715
  753SOL    HW2 2977   1.862   3.925   3.026 -0.1462 -1.3194  1.2574
  754SOL     OW 2978   0.826   4.149   0.084 -0.1313  0.1129  0.2921
  754SOL    HW1 2979   0.823   4.052   0.061 -0.9753  0.5339 -1.5493
  754SOL    HW2 2980   0.893   4.195   0.026 -1.7938  1.1048 -0.9047
  755SOL     OW 2981   4.571   3.647   0.592  0.0625  0.2715 -0.1034
  755SOL    HW1 2982   4.553   3.698   0.508 -0.1573  1.0736  0.4214
  755SOL    HW2 2983   4.667   3.655   0.616 -0.1359  1.1594  0.4334
  756SOL     OW 2984   1.041   2.080   1.583 -0.8681 -0.3597 -0.1897
  756SOL    HW1 2985   1.014   2.153   1.645 -0.8320  0.2251 -0.8518
  756SOL    HW2 2986   1.012   1.992   1.620 -0.4935 -0.0561  0.8470
  757SOL     OW 2987   0.675   2.651   0.295 -0.1403 -0.1951 -0.1325
  757SOL    HW1 2988   0.608   2.722   0.315 -1.9605 -1.5205 -1.1943
  757SOL    HW2 2989   0.694   2.649   0.197  2.7753  1.2051  0.3064
  758SOL     OW 2990   1.061   5.269   4.661  0.5840  0.1794  0.1560
  758SOL    HW1 2991   1.141   5.221   4.697 -0.5403 -2.2708 -0.4476
  758SOL    HW2 2992   1.005   5.206   4.608 -0.5901  2.4012 -1.3881
  759SOL     OW 2993   0.194   2.199   0.734 -0.4368  0.4495  0.6745
  759SOL    HW1 2994   0.109   2.246   0.713 -0.8471  0.8123  2.9059
  759SOL    HW2 2995   0.194   2.171   0.830  1.0285 -1.5468  0.1629
  760SOL     OW 2996   4.610   4.301   5.500  0.0959  0.3104 -0.0280
  760SOL    HW1 2997   4.674   4.315   5.424  0.3218  0.7656  0.2427
  760SOL    HW2 2998   4.600   4.203   5.518 -0.7065  0.1342 -1.2773
  761SOL     OW 2999   5.549   3.672   1.428 -0.2735  0.6100  0.1013
  761SOL    HW1 3000   5.630   3.616   1.442 -0.4641  0.4902  0.7604
  761SOL    HW2 3001   5.477   3.616   1.387 -0.0381  0.7069 -0.4462
  762SOL     OW 3002   0.316   3.543   1.794  0.1335  0.2068  0.4417
  762SOL    HW1 3003   0.233   3.553   1.848  0.3266 -0.5721  0.9068
  762SOL    HW2 3004   0.295   3.558   1.697  0.0173  2.8090  0.8028
  763SOL     OW 3005   1.673   3.152   5.721  0.0872  0.3137 -0.4012
  763SOL    HW1 3006   1.738   3.154   5.797 -0.8782 -1.2246  0.5371
  763SOL    HW2 3007   1.710   3.096   5.647  0.4729  0.7165 -0.5147
  764SOL     OW 3008   1.655   2.043   0.763 -0.3748 -0.1973  0.4616
  764SOL    HW1 3009   1.610   2.128   0.792 -0.7761 -0.2896  0.1206
  764SOL    HW2 3010   1.726   2.064   0.696 -1.1375 -0.2132 -0.3717
  765SOL     OW 3011   5.155   4.534   4.315 -0.0664 -0.2269 -0.1313
  765SOL    HW1 3012   5.206   4.453   4.344 -2.5237 -1.0568  2.2782
  765SOL    HW2 3013   5.092   4.509   4.241  0.8232  0.1050 -1.0311
  766SOL     OW 3014   1.441   5.409   0.612  0.2229  0.1550 -0.3272
  766SOL    HW1 3015   1.374   5.358   0.558 -0.3336  0.9808 -0.4392
  766SOL    HW2 3016   1.484   5.348   0.678  0.1712 -0.6394 -1.0100
  767SOL     OW 3017   1.555   4.269   0.582  0.2084  0.4136 -0.5506
  767SOL    HW1 3018   1.594   4.192   0.532 -1.8989 -1.0455 -0.0634
  767SOL    HW2 3019   1.628   4.316   0.633  1.3601 -2.2232  0.4192
  768SOL     OW 3020   0.705   2.671   0.027 -0.5318  0.2751 -0.2086
  768SOL    HW1 3021   0.777   2.731  -0.007 -2.1667  1.8377 -1.0718
  768SOL    HW2 3022   0.623   2.682  -0.029 -1.3779 -1.6980  0.5156
  769SOL     OW 3023   1.471   2.249   5.729  0.0104 -0.7496  0.8043
  769SOL    HW1 3024   1.546   2.249   5.663 -0.6678 -2.9664 -0.0674
  769SOL    HW2 3025   1.507   2.234   5.821  0.7055 -0.8658  0.5167
  770SOL     OW 3026   0.001   3.026   2.279  0.3662 -1.0103  0.3663
  770SOL    HW1 3027  -0.069   3.003   2.212 -1.4669 -0.2993  1.9687
  770SOL    HW2 3028   0.084   3.055   2.231 -0.3098 -2.0355 -1.5791
  771SOL     OW 3029   5.893   4.100   1.605 -0.3724  0.4918 -0.0036
  771SOL    HW1 3030   5.840   4.075   1.524  0.2425  0.8341 -0.5264
  771SOL    HW2 3031   5.968   4.160   1.578  0.6897 -0.5113  0.6020
  772SOL     OW 3032   0.519   3.346   3.145 -0.1046  0.5795 -0.1446
  772SOL    HW1 3033   0.440   3.296   3.109  0.1566 -0.1235  0.2318
  772SOL    HW2 3034   0.598   3.333   3.085 -0.1449  0.8825 -0.2646
  773SOL     OW 3035   0.366   1.960   1.086 -0.3532  0.2683  0.3676
  773SOL    HW1 3036   0.296   1.893   1.063 -0.3538  0.9361 -1.8327
  773SOL    HW2 3037   0.442   1.951   1.021  0.6491  0.9374  1.4186
  774SOL     OW 3038   0.689   2.522   1.690  0.1906 -0.4793  0.1455
  774SOL    HW1 3039   0.707   2.620   1.700 -0.6295 -0.2077 -0.8795
  774SOL    HW2 3040   0.686   2.498   1.592  2.0119 -1.8463  0.3720
  775SOL     OW 3041   1.099   2.689   1.422  0.2958 -0.1722 -0.3645
  775SOL    HW1 3042   1.076   2.785   1.434 -0.2807 -0.0915 -1.8482
  775SOL    HW2 3043   1.049   2.634   1.489  0.1843  0.4998  0.1158
  776SOL     OW 3044   1.408   1.386   3.230  0.1201  0.1651  0.7271
  776SOL    HW1 3045   1.404   1.321   3.306 -0.9697 -0.3835  0.2245
  776SOL    HW2 3046   1.316   1.400   3.194  0.7071 -0.2504 -1.0310
  777SOL     OW 3047   5.439   2.961   0.396  0.1488 -0.3510 -0.1110
  777SOL    HW1 3048   5.513   2.921   0.341  0.5711  1.0480 -0.5831
  777SOL    HW2 3049   5.398   3.038   0.347 -1.4262 -0.8819  0.2883
  778SOL     OW 3050   1.251   4.357   1.986  0.4283  0.1704 -0.0887
  778SOL    HW1 3051   1.237   4.260   1.967 -0.2793 -0.1958  2.1314
  778SOL    HW2 3052   1.321   4.368   2.057 -1.7544  1.0607  2.0399
  779SOL     OW 3053   0.511   0.466   0.702  0.4783 -0.7466  0.4116
  779SOL    HW1 3054   0.411   0.470   0.691  0.5845  1.3577 -0.2089
  779SOL    HW2 3055   0.542   0.372   0.688 -1.5214 -1.6697  1.7725
  780SOL     OW 3056   0.792   2.651   4.823  0.4788 -0.1677  0.6225
  780SOL    HW1 3057   0.808   2.568   4.876  0.3394  0.8774  2.3458
  780SOL    HW2 3058   0.694   2.665   4.812  0.4839  0.1843  1.0150
  781SOL     OW 3059   5.526   2.760   0.792  0.0337  0.1737 -0.0583
  781SOL    HW1 3060   5.625   2.771   0.784  0.2456 -1.1361  0.5493
  781SOL    HW2 3061   5.481   2.843   0.761  1.1973 -0.2735 -3.4001
  782SOL     OW 3062   2.484   1.581   2.775 -0.0527  0.0024 -0.3316
  782SOL    HW1 3063   2.412   1.525   2.816 -0.1805  1.4714  1.6109
  782SOL    HW2 3064   2.565   1.525   2.759 -0.6598 -1.0495  0.1863
  783SOL     OW 3065   1.990   4.164   1.966 -0.4284  0.3563 -0.9268
  783SOL    HW1 3066   1.976   4.244   2.024  0.1538 -0.4348  0.3638
  783SOL    HW2 3067   2.032   4.192   1.879 -1.3503  1.5726 -1.0056
  784SOL     OW 3068   1.795   0.699   1.314 -0.2742 -0.0378  0.7647
  784SOL    HW1 3069   1.850   0.645   1.251 -0.3074  0.0288  0.6796
  784SOL    HW2 3070   1.815   0.796   1.302 -0.5728  0.0014  0.5796
  785SOL     OW 3071   0.184   2.832   0.885  0.4366  0.0987 -0.3055
  785SOL    HW1 3072   0.201   2.909   0.824  2.0181  1.2915  1.5291
  785SOL    HW2 3073   0.251   2.759   0.867  0.0435 -0.1316 -0.8675
  786SOL     OW 3074   1.766   2.976   5.542 -0.2323  0.1497  0.0113
  786SOL    HW1 3075   1.833   2.902   5.555 -0.8222 -0.1559  1.5311
  786SOL    HW2 3076   1.678   2.937   5.514 -0.5383  0.2655  0.7880
  787SOL     OW 3077   0.034   3.783   1.412  0.2859 -0.5364 -0.1074
  787SOL    HW1 3078   0.016   3.685   1.422 -0.3645 -0.3593  0.5913
  787SOL    HW2 3079  -0.049   3.828   1.377 -0.4689  0.1789  2.3708
  788SOL     OW 3080   1.339   2.956   0.978  0.0395  0.4001  0.5207
  788SOL    HW1 3081   1.382   2.979   1.065 -1.0984  1.0308  0.9332
  788SOL    HW2 3082   1.292   3.036   0.941 -2.7938 -0.7699  1.2821
  789SOL     OW 3083   5.852   1.224   5.056 -0.2811 -0.2504 -0.2651
  789SOL    HW1 3084   5.853   1.321   5.080 -1.4789 -0.3803  0.3930
  789SOL    HW2 3085   5.789   1.210   4.979  0.1358 -0.4582 -0.5665
  790SOL     OW 3086   2.776   1.884   0.623  0.1901  0.0907 -0.3134
  790SOL    HW1 3087   2.843   1.958   0.627 -0.8166  1.0097  0.0987
  790SOL    HW2 3088   2.823   1.796   0.631  1.3064  0.7314  0.4945
  791SOL     OW 3089   0.270   2.855   1.904 -0.7005  0.4541 -0.4278
  791SOL    HW1 3090   0.278   2.864   2.003 -0.9271 -2.3317 -0.0603
  791SOL    HW2 3091   0.356   2.882   1.861 -0.0269  0.1555  0.6932
  792SOL     OW 3092   1.373   2.249   1.724 -0.2019 -0.0069  0.9654
  792SOL    HW1 3093   1.459   2.199   1.730 -0.1761  0.1862  2.4396
  792SOL    HW2 3094   1.391   2.343   1.696 -0.1214 -0.3954 -0.3935
  793SOL     OW 3095   0.793   3.777   0.389  0.0288 -0.5142 -0.3161
  793SOL    HW1 3096   0.772   3.873   0.411 -2.0203 -0.6118 -1.5830
  793SOL    HW2 3097   0.892   3.766   0.382  0.4325  1.0532  1.7556
  794SOL     OW 3098   0.046   4.600   0.561  0.1706 -0.6867  0.3949
  794SOL    HW1 3099   0.053   4.662   0.639  0.6507  0.3279 -0.4426
  794SOL    HW2 3100   0.109   4.523   0.574  0.7897 -0.1391  0.6582
  795SOL     OW 3101   1.669   3.873   2.077  0.0026 -0.3427 -0.0239
  795SOL    HW1 3102   1.693   3.780   2.051 -0.6238 -0.1864 -1.2177
  795SOL    HW2 3103   1.704   3.938   2.010  1.5017  0.4304  1.4249
  796SOL     OW 3104   0.967   3.738   2.673 -0.2647 -0.1731  0.3936
  796SOL    HW1 3105   1.057   3.732   2.630 -1.2163 -0.1131 -1.7541
  796SOL    HW2 3106   0.943   3.834   2.688 -1.2344  0.0216 -2.0272
  797SOL     OW 3107   0.532   3.677   5.619  0.0644 -0.4615 -0.0140
  797SOL    HW1 3108   0.621   3.705   5.583 -0.5990 -0.2362 -1.5711
  797SOL    HW2 3109   0.469   3.755   5.617 -0.7917 -1.1439 -1.0527
  798SOL     OW 3110   0.345   2.370   2.351  0.3670 -0.4632  0.2136
  798SOL    HW1 3111   0.399   2.352   2.433  1.9982  0.4989 -0.5848
  798SOL    HW2 3112   0.265   2.425   2.375  0.7513 -0.3132  1.1908
  799SOL     OW 3113   5.109   4.021   3.029  0.2377  0.2495  0.5754
  799SOL    HW1 3114   5.146   3.957   2.962 -0.0339  0.7041 -0.0116
  799SOL    HW2 3115   5.176   4.093   3.047 -0.3354  1.0602 -0.4704
  800SOL     OW 3116   0.517   3.037   5.116  0.8430  0.7970  0.0327
  800SOL    HW1 3117   0.557   3.010   5.028  2.2279  1.5372  0.4215
  800SOL    HW2 3118   0.589   3.057   5.181 -0.1748  0.1902  1.3851
  801SOL     OW 3119   0.808   2.888   1.062 -0.2646  0.3609 -0.2620
  801SOL    HW1 3120   0.749   2.893   0.982  0.7199 -1.3771 -1.1497
  801SOL    HW2 3121   0.896   2.849   1.037  0.7376  1.4300  1.3429
  802SOL     OW 3122   1.033   2.019   5.554  0.4206 -0.0003 -0.0447
  802SOL    HW1 3123   1.002   2.096   5.609 -0.1175 -0.0969 -0.2033
  802SOL    HW2 3124   0.964   1.947   5.556 -0.1906  0.4679 -1.8180
  803SOL     OW 3125   1.069   5.442   3.876 -0.0419 -0.3934  0.1938
  803SOL    HW1 3126   1.159   5.401   3.879  0.6900  1.1426  0.3275
  803SOL    HW2 3127   1.027   5.426   3.786  0.7158 -0.4282 -0.1592
  804SOL     OW 3128   0.646   3.125   5.602 -0.0591 -0.1394 -0.0336
  804SOL    HW1 3129   0.569   3.189   5.612  0.1330  0.2318 -0.8301
  804SOL    HW2 3130   0.619   3.051   5.540 -0.0815 -0.5087  0.4182
  805SOL     OW 3131   0.589   3.577   1.787 -0.1578 -0.4337  0.1436
  805SOL    HW1 3132   0.634   3.487   1.781 -0.3548 -0.6344  1.3268
  805SOL    HW2 3133   0.490   3.565   1.784 -0.2160  0.0785 -3.2883
  806SOL     OW 3134   0.571   4.256   5.859 -0.8125  0.2412 -0.7429
  806SOL    HW1 3135   0.587   4.254   5.761  0.8121 -0.1949 -0.5037
  806SOL    HW2 3136   0.658   4.269   5.907 -1.2991 -1.2979  0.6796
  807SOL     OW 3137   0.032   2.302   5.227  0.0069  0.1223 -0.3950
  807SOL    HW1 3138  -0.038   2.230   5.232 -3.0712  2.8808 -0.3002
  807SOL    HW2 3139  -0.010   2.387   5.194  3.3878  1.9766 -0.3498
  808SOL     OW 3140   2.336   5.915   2.416  0.1298 -0.0568 -0.1801
  808SOL    HW1 3141   2.291   5.980   2.477  0.3624 -0.6785  0.6718
  808SOL    HW2 3142   2.421   5.884   2.459 -0.6882 -2.0330  0.1114
  809SOL     OW 3143   0.894   2.813   0.368  0.1236 -0.0518 -0.0409
  809SOL    HW1 3144   0.818   2.752   0.346 -0.2218  0.5387 -0.5181
  809SOL    HW2 3145   0.981   2.766   0.350 -0.1409 -0.2563 -0.8276
  810SOL     OW 3146   1.783   2.135   1.085 -0.0616  0.6063 -0.1080
  810SOL    HW1 3147   1.821   2.214   1.036  0.8827  0.2339  0.0251
  810SOL    HW2 3148   1.683   2.143   1.086 -0.0470  1.1832 -1.1460
  811SOL     OW 3149   5.269   2.719   0.825 -0.7390 -0.0082  0.1366
  811SOL    HW1 3150   5.369   2.715   0.835 -0.5368  0.5550 -1.3396
  811SOL    HW2 3151   5.232   2.785   0.890  0.0653  1.0345 -0.4266
  812SOL     OW 3152   1.036   3.242   1.765  0.2193  0.0377 -0.0052
  812SOL    HW1 3153   1.036   3.196   1.676 -0.8341  1.0577 -0.5553
  812SOL    HW2 3154   1.108   3.203   1.822 -1.0575 -2.8027 -0.1575
  813SOL     OW 3155   1.035   4.405   4.607  0.2515 -0.1718  0.4689
  813SOL    HW1 3156   0.984   4.319   4.601 -0.8895  0.5256 -0.0528
  813SOL    HW2 3157   1.117   4.399   4.549 -1.0216 -0.1080 -1.4214
  814SOL     OW 3158   0.464   3.123   0.965  0.2749 -0.2098 -0.2585
  814SOL    HW1 3159   0.489   3.076   1.049  2.6716  2.0555  0.4206
  814SOL    HW2 3160   0.386   3.182   0.982  1.2859  0.9042  0.6785
  815SOL     OW 3161   1.315   0.769   2.018  0.0789 -0.1054 -0.2994
  815SOL    HW1 3162   1.365   0.843   2.063  1.1441 -1.4258  0.7999
  815SOL    HW2 3163   1.357   0.682   2.043 -0.4305 -1.0206 -2.4634
  816SOL     OW 3164   5.511   4.065   0.260  0.3861 -0.0345 -0.1630
  816SOL    HW1 3165   5.471   4.066   0.352  0.1626  0.6036 -0.2630
  816SOL    HW2 3166   5.484   3.981   0.213  1.1489 -0.7422  0.6288
  817SOL     OW 3167   1.542   2.029   0.390 -0.2254 -0.4044 -0.1774
  817SOL    HW1 3168   1.638   2.051   0.373 -0.4023 -0.5050 -1.4163
  817SOL    HW2 3169   1.510   2.078   0.471  1.1219 -1.1138  0.8158
  818SOL     OW 3170   5.441   3.548   0.096  0.4411 -0.0231  0.4213
  818SOL    HW1 3171   5.374   3.556   0.169 -0.6733 -2.0148 -0.3193
  818SOL    HW2 3172   5.405   3.589   0.013  1.0705  0.8299  0.5367
  819SOL     OW 3173   5.927   4.120   0.513  0.2071  0.4829 -0.4061
  819SOL    HW1 3174   5.869   4.168   0.448  0.7726  1.5110 -0.1748
  819SOL    HW2 3175   5.924   4.022   0.494  0.7026  0.7905 -2.2780
  820SOL     OW 3176   0.544   4.570   0.770 -0.4139  0.0814  0.4464
  820SOL    HW1 3177   0.543   4.575   0.869 -0.1158  3.1767  0.3851
  820SOL    HW2 3178   0.617   4.507   0.740  0.6488  0.4483  2.1558
  821SOL     OW 3179   0.115   2.367   2.647 -0.5287 -0.4721  0.1933
  821SOL    HW1 3180   0.019   2.339   2.639 -0.7085  0.0471  0.4987
  821SOL    HW2 3181   0.134   2.437   2.578 -0.7607  0.4663  1.0717
  822SOL     OW 3182   2.059   2.292   4.477  0.2355  0.0884  0.2596
  822SOL    HW1 3183   2.086   2.203   4.512 -0.0908  0.2691  0.9895
  822SOL    HW2 3184   2.072   2.362   4.548 -0.5063  0.4470  0.0567
  823SOL     OW 3185   0.419   2.013   5.549 -0.5327 -1.1764 -0.5983
  823SOL    HW1 3186   0.481   1.956   5.604  1.4037 -0.1291 -1.5861
  823SOL    HW2 3187   0.364   1.954   5.490  1.3301 -2.1035 -1.5115
  824SOL     OW 3188   0.522   1.310   0.571 -0.4865 -0.3676  0.8561
  824SOL    HW1 3189   0.551   1.271   0.659  0.8359  0.4514  0.8147
  824SOL    HW2 3190   0.478   1.398   0.586  1.2961  0.6194  0.6424
  825SOL     OW 3191   1.132   0.937   3.197  0.1344 -0.3194 -0.0137
  825SOL    HW1 3192   1.116   0.966   3.292  1.2075 -1.9250  0.6947
  825SOL    HW2 3193   1.127   0.837   3.191  1.0278 -0.3070 -1.4689
  826SOL     OW 3194   5.881   1.120   1.062  0.3042 -0.2052 -0.1110
  826SOL    HW1 3195   5.845   1.143   1.153  0.1517  0.6743 -0.3824
  826SOL    HW2 3196   5.865   1.023   1.043 -1.6564  0.0819 -0.0897
  827SOL     OW 3197   1.472   2.507   0.752  0.3245  0.0237  0.1899
  827SOL    HW1 3198   1.373   2.509   0.768  0.3255 -0.1342  0.2264
  827SOL    HW2 3199   1.500   2.588   0.702 -0.2893 -1.3232 -2.5569
  828SOL     OW 3200   0.710   2.523   1.332 -0.3511 -0.3376  0.0559
  828SOL    HW1 3201   0.792   2.525   1.274  1.6135  0.8928  2.6639
  828SOL    HW2 3202   0.694   2.429   1.363  0.3769 -0.5176 -0.0951
  829SOL     OW 3203   3.057   2.983   4.553  0.7648 -0.3806 -0.3310
  829SOL    HW1 3204   3.081   2.993   4.650 -0.9295 -1.9788  0.3094
  829SOL    HW2 3205   3.121   3.037   4.498  4.1656 -2.3026  1.3496
  830SOL     OW 3206   5.257   0.148   5.687  0.0066  0.3529  0.3375
  830SOL    HW1 3207   5.325   0.131   5.615  1.5930 -0.5444  1.9665
  830SOL    HW2 3208   5.274   0.238   5.727 -1.0282  0.9546 -0.5277
  831SOL     OW 3209   1.004   2.582   5.169  0.2055 -0.2778 -0.2067
  831SOL    HW1 3210   1.037   2.515   5.234 -0.4192  1.1360  1.6603
  831SOL    HW2 3211   0.906   2.597   5.183  0.1401  0.3364 -1.2082
  832SOL     OW 3212   1.526   2.242   0.218  0.2567 -0.5740  0.1544
  832SOL    HW1 3213   1.518   2.147   0.251 -0.3212 -0.1993  1.1548
  832SOL    HW2 3214   1.503   2.304   0.293  1.1473  0.3715 -0.3463
  833SOL     OW 3215   5.766   2.026   0.540  0.4790  0.5071  0.0858
  833SOL    HW1 3216   5.823   2.013   0.621  0.9876 -1.7984 -0.5741
  833SOL    HW2 3217   5.806   1.978   0.462 -0.5454  1.7945 -1.3177
  834SOL     OW 3218   3.077   1.991   2.250 -0.3065 -0.0427  0.3551
  834SOL    HW1 3219   3.082   1.902   2.297  1.3606  0.9963  2.3242
  834SOL    HW2 3220   3.166   2.014   2.212 -0.9173  0.4673 -0.8009
  835SOL     OW 3221   1.145   2.623   1.170  0.3115 -0.5808 -0.1562
  835SOL    HW1 3222   1.143   2.702   1.110 -0.6064 -1.3519 -1.1726
  835SOL    HW2 3223   1.113   2.650   1.261 -1.1506 -0.0227 -0.8066
  836SOL     OW 3224   1.567   2.963   2.828  0.7444 -0.4869  0.0195
  836SOL    HW1 3225   1.629   3.015   2.770  0.9972 -0.6538  0.1403
  836SOL    HW2 3226   1.473   2.980   2.799  0.9035 -1.1398 -0.9119
  837SOL     OW 3227   1.618   4.007   1.185  0.2612  0.4879  0.5325
  837SOL    HW1 3228   1.675   3.972   1.259  2.7245 -1.6390 -2.1260
  837SOL    HW2 3229   1.542   3.944   1.169  0.1115  0.5957  0.8167
  838SOL     OW 3230   1.744   4.534   0.651 -0.4898  0.1323 -0.4402
  838SOL    HW1 3231   1.731   4.633   0.647  0.4707  0.4275  1.7144
  838SOL    HW2 3232   1.803   4.505   0.576  1.6206  1.7287  0.4663
  839SOL     OW 3233   0.536   0.449   2.697 -0.2579  0.2095  0.1643
  839SOL    HW1 3234   0.495   0.473   2.609  0.6293  0.5562 -0.1621
  839SOL    HW2 3235   0.526   0.525   2.760 -0.7718  0.0122  0.3282
  840SOL     OW 3236   1.543   0.942   2.116 -0.0540  0.0807 -0.7840
  840SOL    HW1 3237   1.581   0.929   2.208  0.7984  1.0323 -0.9875
  840SOL    HW2 3238   1.616   0.931   2.049 -0.2683  1.3232 -1.2293
  841SOL     OW 3239   5.627   3.405   5.721 -0.2291  0.1951 -0.2398
  841SOL    HW1 3240   5.588   3.484   5.675 -0.3016 -0.0513 -0.6044
  841SOL    HW2 3241   5.704   3.434   5.778  0.0692  0.4627 -0.7671
  842SOL     OW 3242   3.094   1.993   5.895 -0.3320 -0.5389 -0.5427
  842SOL    HW1 3243   3.144   1.908   5.878 -0.6243 -0.3593 -2.6796
  842SOL    HW2 3244   3.157   2.064   5.925 -0.0848 -1.4799  1.2776
  843SOL     OW 3245   0.947   2.426   1.494  0.0954  0.2821 -0.4559
  843SOL    HW1 3246   1.029   2.373   1.520 -0.8659 -0.2119  1.7988
  843SOL    HW2 3247   0.894   2.373   1.427  0.0580 -0.8436  0.4255
  844SOL     OW 3248   5.517   3.945   2.094  0.1031 -0.3102 -0.2807
  844SOL    HW1 3249   5.462   3.979   2.018  0.7141 -1.6492 -1.3649
  844SOL    HW2 3250   5.606   3.913   2.060  0.0462 -1.7827  0.8181
  845SOL     OW 3251   0.864   4.402   5.888  0.4358  1.0008 -0.4531
  845SOL    HW1 3252   0.920   4.438   5.813 -1.5401  0.2147 -2.4423
  845SOL    HW2 3253   0.804   4.475   5.922 -1.2588  0.5546 -2.2556
  846SOL     OW 3254   5.959   1.704   1.277 -0.0000 -0.4203  0.2473
  846SOL    HW1 3255   6.041   1.665   1.236 -0.0645  0.5840 -0.9239
  846SOL    HW2 3256   5.976   1.800   1.299 -0.0282 -0.8630  2.4252
  847SOL     OW 3257   0.010   3.871   0.434  0.3542 -0.8170  0.1804
  847SOL    HW1 3258   0.030   3.851   0.338  0.4867  0.9258 -0.1906
  847SOL    HW2 3259   0.075   3.823   0.493 -0.1395 -2.4434 -0.5350
  848SOL     OW 3260   2.234   4.790   1.138  0.1020  0.0556 -0.7812
  848SOL    HW1 3261   2.186   4.872   1.168  0.4630 -1.0377  3.3978
  848SOL    HW2 3262   2.333   4.805   1.143  0.1677 -0.4579 -0.3481
  849SOL     OW 3263   1.824   0.438   1.462 -0.2346  0.0653  0.3008
  849SOL    HW1 3264   1.764   0.517   1.454  0.0540  0.3372  0.7638
  849SOL    HW2 3265   1.919   0.469   1.466  0.0046 -0.4036 -1.2331
  850SOL     OW 3266   0.226   2.588   4.575 -0.8895  0.2586 -0.0247
  850SOL    HW1 3267   0.213   2.594   4.477 -2.5569  2.2596  0.2540
  850SOL    HW2 3268   0.225   2.679   4.615  0.6199 -0.4450  1.7918
  851SOL     OW 3269   1.378   1.377   0.316 -0.0896 -0.2011 -0.1593
  851SOL    HW1 3270   1.325   1.399   0.234  1.0618 -0.6946 -1.0791
  851SOL    HW2 3271   1.318   1.374   0.396 -1.3054 -0.0941 -1.0456
  852SOL     OW 3272   1.111   2.787   0.969  0.1266 -0.4530  0.2965
  852SOL    HW1 3273   1.196   2.838   0.951 -0.3991  0.1917 -0.4322
  852SOL    HW2 3274   1.043   2.812   0.901 -0.8140 -0.5962  1.1673
  853SOL     OW 3275   1.239   0.621   2.319 -0.2215  0.0631 -0.0530
  853SOL    HW1 3276   1.320   0.587   2.270 -0.8184 -1.4624 -0.0317
  853SOL    HW2 3277   1.158   0.611   2.260 -0.4679  1.2604  0.0534
  854SOL     OW 3278   1.322   3.150   1.393  0.2364 -0.3523  0.8510
  854SOL    HW1 3279   1.395   3.141   1.461 -0.2793 -0.7700  1.3553
  854SOL    HW2 3280   1.241   3.100   1.423  0.1754 -1.0006 -0.3223
  855SOL     OW 3281   5.637   3.411   5.368  0.2288 -0.7911 -0.1765
  855SOL    HW1 3282   5.630   3.474   5.291 -0.6970 -0.7981 -0.1135
  855SOL    HW2 3283   5.618   3.460   5.453 -1.0691 -1.2509 -0.1764
  856SOL     OW 3284   1.315   2.481   2.056 -0.7819 -0.4155  0.1854
  856SOL    HW1 3285   1.317   2.383   2.034 -2.8814 -0.4147 -0.2420
  856SOL    HW2 3286   1.400   2.524   2.025  0.6447 -2.2710  1.3445
  857SOL     OW 3287   0.483   2.883   5.554 -0.4791  0.3077  0.4363
  857SOL    HW1 3288   0.411   2.947   5.530  0.6829  1.9872  1.2354
  857SOL    HW2 3289   0.493   2.881   5.654  1.1088  0.7515  0.3101
  858SOL     OW 3290   4.654   2.912   0.855 -0.2933  0.3393  0.1094
  858SOL    HW1 3291   4.710   2.937   0.777 -0.5479 -0.1217 -0.2237
  858SOL    HW2 3292   4.696   2.947   0.939 -0.2586  1.2297 -0.2725
  859SOL     OW 3293   3.489   2.914   0.154  0.3375  0.3341  0.1222
  859SOL    HW1 3294   3.555   2.872   0.217 -0.1093  0.7651  0.8938
  859SOL    HW2 3295   3.418   2.848   0.132  0.7278  0.0405 -0.2861
  860SOL     OW 3296   0.752   1.874   2.544  0.5827  0.3641 -0.3026
  860SOL    HW1 3297   0.735   1.787   2.590  0.2463  0.0656 -0.9839
  860SOL    HW2 3298   0.788   1.940   2.611 -0.8357  0.2509  0.6239
  861SOL     OW 3299   2.983   4.132   2.139  0.3675  0.2675 -0.1453
  861SOL    HW1 3300   2.950   4.108   2.231  1.0086 -0.0512  0.0040
  861SOL    HW2 3301   2.924   4.089   2.071 -0.4682  0.9731  0.0944
  862SOL     OW 3302   5.530   3.493   0.994 -0.3693  0.4638 -0.2966
  862SOL    HW1 3303   5.511   3.408   1.043 -1.3179  0.9674  0.2650
  862SOL    HW2 3304   5.557   3.473   0.900  0.3406 -0.4829  0.0979
  863SOL     OW 3305   5.943   2.388   0.171  0.4165 -0.1969 -0.3421
  863SOL    HW1 3306   5.972   2.400   0.266  1.6182 -2.8437 -0.2616
  863SOL    HW2 3307   5.844   2.374   0.168  0.4383 -0.6589  0.6279
  864SOL     OW 3308   2.610   3.118   0.054  0.4892 -0.1611 -0.7585
  864SOL    HW1 3309   2.519   3.078   0.051 -0.4558  1.8402 -0.5780
  864SOL    HW2 3310   2.667   3.068   0.120 -0.4573 -1.4551 -0.8992
  865SOL     OW 3311   1.926   2.739   0.738  0.6941 -1.1232 -0.1679
  865SOL    HW1 3312   1.892   2.698   0.823  2.9408  0.2109  1.5033
  865SOL    HW2 3313   1.941   2.837   0.753  2.1325 -1.0614 -1.7694
  866SOL     OW 3314   2.056   2.960   1.420 -0.4645  0.5485 -0.1561
  866SOL    HW1 3315   2.010   2.874   1.445  1.7266 -0.2368  1.4635
  866SOL    HW2 3316   1.997   3.012   1.359 -1.9137 -2.0556 -1.1456
  867SOL     OW 3317   1.765   1.691   2.332 -0.5720 -0.0912  0.1587
  867SOL    HW1 3318   1.692   1.674   2.266 -1.4618  1.1078  0.7923
  867SOL    HW2 3319   1.853   1.695   2.284 -0.9335 -1.2735 -0.6534
  868SOL     OW 3320   1.611   3.172   3.848  0.2956  0.3619  0.0873
  868SOL    HW1 3321   1.682   3.203   3.785 -0.5940  0.9771 -0.6269
  868SOL    HW2 3322   1.560   3.250   3.882  0.6135  0.0198  1.4263
  869SOL     OW 3323   1.070   2.984   0.096  0.0232 -0.1573 -0.1722
  869SOL    HW1 3324   1.020   3.032   0.169  0.0557  0.9600 -0.8629
  869SOL    HW2 3325   1.021   2.901   0.071  1.7555 -2.5469  3.5447
  870SOL     OW 3326   0.551   4.172   0.927  0.4805 -0.7347  0.3682
  870SOL    HW1 3327   0.605   4.095   0.962  1.5600  0.5506  1.6543
  870SOL    HW2 3328   0.485   4.201   0.997 -0.7146 -1.1783 -0.5378
  871SOL     OW 3329   0.642   3.670   1.077  0.3739 -0.1469 -0.1765
  871SOL    HW1 3330   0.640   3.589   1.135  0.8539  0.3100  0.4958
  871SOL    HW2 3331   0.556   3.721   1.088  0.6971  0.2412  0.5821
  872SOL     OW 3332   3.982   1.771   1.059  0.5465 -0.5794  0.0924
  872SOL    HW1 3333   4.005   1.679   1.027 -0.1567 -0.8353  0.2910
  872SOL    HW2 3334   3.913   1.811   0.998 -0.9386 -1.1415  1.3285
  873SOL     OW 3335   1.622   3.052   0.856 -0.3340  0.2044  0.7684
  873SOL    HW1 3336   1.577   3.138   0.833 -0.0611  0.4637  1.1759
  873SOL    HW2 3337   1.566   2.975   0.826  0.2269  0.5001 -1.2009
  874SOL     OW 3338   1.764   1.002   1.342  0.3575 -0.0217  0.7765
  874SOL    HW1 3339   1.710   1.086   1.344 -0.3461 -0.3197 -1.8108
  874SOL    HW2 3340   1.844   1.015   1.282  0.3308 -1.1325  0.4787
  875SOL     OW 3341   4.635   3.921   0.720 -0.1008  0.4972  0.2018
  875SOL    HW1 3342   4.687   3.842   0.751 -0.8743 -0.1968 -0.2465
  875SOL    HW2 3343   4.653   3.999   0.781  0.0508 -0.2421  1.1133
  876SOL     OW 3344   1.803   4.440   2.727 -0.1315  0.3238 -0.1169
  876SOL    HW1 3345   1.887   4.482   2.693  1.1842 -0.8177  1.5648
  876SOL    HW2 3346   1.813   4.340   2.729 -1.0564  0.2229  1.2018
  877SOL     OW 3347   0.726   2.949   1.950 -0.5524 -0.2996 -0.7022
  877SOL    HW1 3348   0.747   2.851   1.943 -0.8421 -0.4301  0.1598
  877SOL    HW2 3349   0.672   2.966   2.032  0.4730  0.7439 -0.2171
  878SOL     OW 3350   0.593   2.601   2.475  0.9433  0.3544 -0.0175
  878SOL    HW1 3351   0.648   2.541   2.416 -1.6205 -2.0085 -0.2122
  878SOL    HW2 3352   0.611   2.579   2.571  0.3569 -0.4502 -0.0812
  879SOL     OW 3353   5.512   2.413   0.633 -0.2261  0.2814  0.1320
  879SOL    HW1 3354   5.422   2.457   0.629  0.1723  1.4843  2.5862
  879SOL    HW2 3355   5.581   2.480   0.660  1.1452 -0.9710 -0.1413
  880SOL     OW 3356   0.230   2.839   1.169  0.1546  0.1356 -0.0820
  880SOL    HW1 3357   0.296   2.907   1.201  0.7467 -0.4266 -0.1087
  880SOL    HW2 3358   0.227   2.840   1.069 -0.6749  0.9101 -0.0673
  881SOL     OW 3359   1.381   2.720   1.390 -0.4407  0.0420  0.6913
  881SOL    HW1 3360   1.430   2.661   1.325  1.7737  0.8975  1.5065
  881SOL    HW2 3361   1.282   2.708   1.377 -0.1084 -0.2107 -2.4640
  882SOL     OW 3362   5.520   1.529   5.135  0.2811  0.3720  0.3385
  882SOL    HW1 3363   5.510   1.604   5.070  0.3613  1.2976  1.3487
  882SOL    HW2 3364   5.509   1.565   5.228  0.5392 -0.8415  0.8534
  883SOL     OW 3365   1.617   2.295   0.838  0.1561  0.1734 -0.2467
  883SOL    HW1 3366   1.714   2.307   0.858  0.9970 -1.5040 -2.8415
  883SOL    HW2 3367   1.583   2.376   0.790  0.4271  0.4996  0.1082
  884SOL     OW 3368   0.521   2.863   5.818 -0.1886 -0.1262  0.2970
  884SOL    HW1 3369   0.469   2.813   5.887 -0.3581  0.6852  0.7753
  884SOL    HW2 3370   0.536   2.957   5.850  1.4463 -0.3012  0.1166
  885SOL     OW 3371   1.077   1.874   5.154 -0.4197 -0.0568  0.3060
  885SOL    HW1 3372   0.980   1.872   5.179 -0.5140 -0.4908 -0.0806
  885SOL    HW2 3373   1.131   1.835   5.229 -0.7734 -2.1184 -0.4338
  886SOL     OW 3374   1.901   1.890   2.092 -0.0735  0.3502  0.3315
  886SOL    HW1 3375   1.970   1.842   2.147 -0.7172 -1.0138 -0.0196
  886SOL    HW2 3376   1.944   1.923   2.008  0.3833  0.4085  0.5823
  887SOL     OW 3377   4.147   2.157   0.681 -0.4174 -0.2430  0.3737
  887SOL    HW1 3378   4.065   2.160   0.739  0.1260 -1.2608  1.2312
  887SOL    HW2 3379   4.229   2.162   0.739  0.1551 -1.7604 -0.2583
  888SOL     OW 3380   5.348   4.257   5.928 -0.1432  0.1048  0.4592
  888SOL    HW1 3381   5.384   4.293   6.014  0.0348  0.7012  0.1530
  888SOL    HW2 3382   5.273   4.194   5.947 -0.7347  0.9602  1.0092
  889SOL     OW 3383   1.606   2.771   1.708  0.4369 -0.0427  0.0944
  889SOL    HW1 3384   1.611   2.757   1.609 -1.8322  0.3383 -0.1323
  889SOL    HW2 3385   1.582   2.685   1.753  1.1633 -0.1453  0.2991
  890SOL     OW 3386   2.183   2.951   1.189 -0.5389  0.2957  0.2799
  890SOL    HW1 3387   2.238   2.869   1.171  1.1605  1.2833  0.7561
  890SOL    HW2 3388   2.147   2.948   1.282  3.2785  2.0383  2.0052
  891SOL     OW 3389   1.809   2.944   1.675 -0.2505 -0.2723  0.1805
  891SOL    HW1 3390   1.726   2.889   1.685 -0.2402 -0.4025 -0.4640
  891SOL    HW2 3391   1.793   3.016   1.608  0.8261 -1.5922 -1.5606
  892SOL     OW 3392   1.209   2.522   0.849  0.1024 -0.1727  0.4946
  892SOL    HW1 3393   1.185   2.579   0.928  0.6909 -1.0437  1.3265
  892SOL    HW2 3394   1.128   2.506   0.793 -0.5752 -0.4714  1.5329
  893SOL     OW 3395   0.059   4.264   0.742 -0.4206 -0.5460  0.0844
  893SOL    HW1 3396   0.139   4.314   0.709  1.0347 -3.0295 -0.4226
  893SOL    HW2 3397   0.014   4.218   0.665 -1.4848 -0.3704  0.5790
  894SOL     OW 3398   0.074   1.582   2.971  0.5536 -0.3273  0.2735
  894SOL    HW1 3399   0.148   1.615   2.913 -0.4660 -0.4221 -1.1288
  894SOL    HW2 3400   0.109   1.510   3.032  1.3989 -1.0833 -1.0545
  895SOL     OW 3401   5.187   1.129   0.290 -0.1001 -0.3131 -0.0577
  895SOL    HW1 3402   5.287   1.139   0.295 -0.2764  1.8856 -0.0358
  895SOL    HW2 3403   5.147   1.151   0.379 -0.6909  0.5894 -0.5243
  896SOL     OW 3404   2.301   1.980   1.412  0.2740  0.3339 -0.0421
  896SOL    HW1 3405   2.336   2.074   1.421  2.7438 -0.5414  0.3450
  896SOL    HW2 3406   2.372   1.922   1.372 -0.9511 -1.5461  0.3838
  897SOL     OW 3407   5.840   3.083   0.396  0.0615  0.3056  0.0128
  897SOL    HW1 3408   5.911   3.152   0.403  0.7324 -0.2661 -0.8230
  897SOL    HW2 3409   5.760   3.110   0.450  1.3390  0.3974  1.9511
  898SOL     OW 3410   0.951   2.522   2.441  0.0918 -0.2844 -0.0964
  898SOL    HW1 3411   1.039   2.497   2.482 -0.5894 -0.4861  1.2914
  898SOL    HW2 3412   0.877   2.496   2.502 -0.8149  2.2214 -0.0152
  899SOL     OW 3413   3.534   2.934   5.203  0.4145  0.4950  0.0399
  899SOL    HW1 3414   3.555   3.014   5.146  0.1550  1.1548  0.8606
  899SOL    HW2 3415   3.565   2.950   5.296 -0.6241  0.0637  0.4673
  900SOL     OW 3416   0.463   3.236   2.208  0.4124  0.7655 -0.0017
  900SOL    HW1 3417   0.556   3.275   2.207  1.6998 -2.0208  0.2655
  900SOL    HW2 3418   0.414   3.265   2.126  1.0429  3.2821  0.4516
  901SOL     OW 3419   0.869   4.797   5.511 -0.2060  0.3365 -0.2117
  901SOL    HW1 3420   0.854   4.699   5.522 -0.1767  0.4226  0.6667
  901SOL    HW2 3421   0.782   4.846   5.523 -0.2019  0.4314 -0.5474
  902SOL     OW 3422   1.988   3.328   1.185 -0.6300  0.1650  0.0624
  902SOL    HW1 3423   1.997   3.321   1.086 -0.6280 -0.5277  0.1101
  902SOL    HW2 3424   1.922   3.400   1.208  0.7949  1.6988 -0.3965
  903SOL     OW 3425   1.093   2.511   1.873  0.0027 -0.0888  0.1006
  903SOL    HW1 3426   1.160   2.522   1.947 -0.5211  0.6448  0.4743
  903SOL    HW2 3427   1.105   2.583   1.805 -1.7813  1.4137  1.2712
  904SOL     OW 3428   5.116   2.173   0.577  0.1668 -0.2074 -0.3523
  904SOL    HW1 3429   5.142   2.269   0.567 -0.3286 -0.1106 -0.8193
  904SOL    HW2 3430   5.019   2.163   0.554 -0.9596 -0.1427  3.6421
  905SOL     OW 3431   0.614   2.866   0.871 -0.6975 -0.0817 -0.0015
  905SOL    HW1 3432   0.530   2.843   0.920 -0.8931 -1.2004 -0.8241
  905SOL    HW2 3433   0.593   2.934   0.800 -0.4583  1.3533  1.2610
  906SOL     OW 3434   5.459   2.135   1.370  0.3453  0.0999  0.1518
  906SOL    HW1 3435   5.378   2.193   1.363  0.6513  0.7905  1.7875
  906SOL    HW2 3436   5.507   2.133   1.283 -1.0977  0.1678 -0.6648
  907SOL     OW 3437   1.557   3.264   0.170  0.2628 -0.2901 -0.1279
  907SOL    HW1 3438   1.536   3.232   0.262  0.4561  1.6466  0.6266
  907SOL    HW2 3439   1.471   3.275   0.119  0.1984 -2.0415 -0.4544
  908SOL     OW 3440   1.911   3.753   1.235 -0.1127 -0.2715  0.2061
  908SOL    HW1 3441   1.958   3.767   1.147 -1.2623  1.0665 -0.2226
  908SOL    HW2 3442   1.871   3.661   1.236  1.4508 -0.9950  0.1023
  909SOL     OW 3443   0.475   2.981   1.188  0.4215  0.0365 -0.2779
  909SOL    HW1 3444   0.495   3.037   1.269  1.0880  0.6237 -0.8446
  909SOL    HW2 3445   0.524   2.894   1.195  1.2422  0.4746 -0.4977
  910SOL     OW 3446   1.954   2.328   2.217  0.2160 -0.4897  0.0655
  910SOL    HW1 3447   1.930   2.349   2.122  0.8280  1.2767  0.2542
  910SOL    HW2 3448   1.876   2.351   2.276 -0.2715 -1.8678 -0.0186
  911SOL     OW 3449   0.192   3.149   0.607 -0.0162  0.1410 -0.2964
  911SOL    HW1 3450   0.251   3.228   0.626  2.4863 -0.7780 -3.4797
  911SOL    HW2 3451   0.112   3.179   0.555  0.4640  0.6951 -0.7250
  912SOL     OW 3452   1.463   0.904   5.784 -0.0502 -0.9403  0.7211
  912SOL    HW1 3453   1.520   0.932   5.708 -2.3457  1.0052 -0.4164
  912SOL    HW2 3454   1.498   0.945   5.869 -0.5133  1.5187 -0.1810
  913SOL     OW 3455   5.406   1.208   5.347 -0.5014  0.3933  0.8155
  913SOL    HW1 3456   5.491   1.155   5.341  0.8793  2.2997  2.2171
  913SOL    HW2 3457   5.337   1.154   5.395 -0.1880 -1.2699 -0.5213
  914SOL     OW 3458   1.808   2.056   0.303 -0.2613 -0.3605 -0.3176
  914SOL    HW1 3459   1.906   2.066   0.319 -0.4994  2.6094 -0.0493
  914SOL    HW2 3460   1.791   1.973   0.250  2.1040 -2.2118  1.6222
  915SOL     OW 3461   4.672   3.502   4.857  0.6013  0.7098  0.5536
  915SOL    HW1 3462   4.585   3.484   4.811  0.6985  1.4631  0.0600
  915SOL    HW2 3463   4.706   3.417   4.898  0.3303  0.1122 -0.4318
  916SOL     OW 3464   0.000   3.067   1.269 -0.2432 -0.1237 -0.1486
  916SOL    HW1 3465  -0.080   3.120   1.241 -1.7162 -2.8788 -1.5596
  916SOL    HW2 3466   0.023   3.001   1.198  3.8520  1.0527 -0.1592
  917SOL     OW 3467   0.786   1.747   5.564  0.3754 -0.2582 -0.3122
  917SOL    HW1 3468   0.772   1.658   5.520 -1.8573  0.0067 -0.2591
  917SOL    HW2 3469   0.860   1.740   5.631  0.5949 -1.9321 -0.6888
  918SOL     OW 3470   5.826   3.307   0.676 -0.4853 -0.8599  0.2503
  918SOL    HW1 3471   5.830   3.251   0.759 -0.0948 -0.2573  0.6498
  918SOL    HW2 3472   5.914   3.353   0.663 -0.3764 -1.3406 -0.7773
  919SOL     OW 3473   1.337   3.673   0.987 -0.1049  0.4842 -0.1690
  919SOL    HW1 3474   1.253   3.727   0.977 -0.3259 -0.1513 -2.0254
  919SOL    HW2 3475   1.401   3.696   0.914  1.0010  0.3145  0.7121
  920SOL     OW 3476   2.457   2.304   0.995  0.4682 -0.2644  0.0051
  920SOL    HW1 3477   2.446   2.239   0.919  1.2519 -1.6163  1.0067
  920SOL    HW2 3478   2.367   2.342   1.019 -0.5160 -2.9808  1.0590
  921SOL     OW 3479   5.856   2.935   2.061 -0.1243 -0.3370  0.1908
  921SOL    HW1 3480   5.909   2.960   1.980 -0.4996 -0.0877  0.0206
  921SOL    HW2 3481   5.860   2.835   2.074  1.2027 -0.2284  0.7513
  922SOL     OW 3482   0.222   3.232   1.654 -0.0602 -0.3462  0.0924
  922SOL    HW1 3483   0.319   3.219   1.672  0.0442  0.6511  0.2947
  922SOL    HW2 3484   0.210   3.276   1.564 -0.2804  0.2725  0.4190
  923SOL     OW 3485   4.925   1.812   0.885 -0.2746  0.1023 -0.5956
  923SOL    HW1 3486   4.929   1.822   0.786  2.5640  1.7602 -0.4427
  923SOL    HW2 3487   4.992   1.744   0.915 -0.4266  0.2943  0.2154
  924SOL     OW 3488   1.325   1.318   5.081 -0.2203  0.0328 -0.1934
  924SOL    HW1 3489   1.331   1.264   4.997 -0.0368  1.6615 -1.2753
  924SOL    HW2 3490   1.413   1.363   5.098 -0.0437 -0.7950  1.2680
  925SOL     OW 3491   0.303   3.133   2.796  0.1941 -0.3613  0.0862
  925SOL    HW1 3492   0.280   3.141   2.893 -0.3016  1.3032 -0.1402
  925SOL    HW2 3493   0.227   3.166   2.740  0.8161 -0.4719 -0.8496
  926SOL     OW 3494   5.916   3.795   1.755 -0.9133  0.0363 -0.7995
  926SOL    HW1 3495   5.918   3.865   1.684 -0.4966  0.1504 -0.6765
  926SOL    HW2 3496   5.928   3.705   1.712  1.1277  0.2256 -0.7266
  927SOL     OW 3497   0.153   2.037   5.926  0.1172  0.3311 -0.1830
  927SOL    HW1 3498   0.070   1.984   5.943  0.2981  0.3788  0.9112
  927SOL    HW2 3499   0.159   2.059   5.828 -0.2857 -1.1043 -0.5507
  928SOL     OW 3500   2.294   2.928   4.549  0.4242  0.5296 -0.7973
  928SOL    HW1 3501   2.342   2.982   4.619  0.8824 -0.0118 -0.6873
  928SOL    HW2 3502   2.310   2.969   4.459  2.5743 -0.5934 -1.0040
  929SOL     OW 3503   0.118   1.245   1.728  0.2080  0.3449 -0.2627
  929SOL    HW1 3504   0.150   1.331   1.768 -0.0466  0.1628  0.3417
  929SOL    HW2 3505   0.030   1.219   1.769  0.8438 -0.8103  0.4356
  930SOL     OW 3506   1.686   3.512   1.678  0.0057  0.0219  0.4551
  930SOL    HW1 3507   1.713   3.422   1.644 -0.7172  0.0461 -0.2241
  930SOL    HW2 3508   1.767   3.563   1.705  0.6069 -0.0783 -1.0546
  931SOL     OW 3509   2.753   0.104   0.124 -0.7101 -0.4867 -0.2400
  931SOL    HW1 3510   2.851   0.082   0.125 -0.6920 -0.4461 -0.9371
  931SOL    HW2 3511   2.737   0.179   0.060 -0.8256  1.3035  1.7585
  932SOL     OW 3512   1.102   2.918   5.479  0.2885 -0.0655 -0.0014
  932SOL    HW1 3513   1.009   2.913   5.442 -0.3239 -0.5794  1.5576
  932SOL    HW2 3514   1.162   2.859   5.425 -0.4269 -0.2815 -0.5860
  933SOL     OW 3515   1.083   4.236   0.379 -0.2479 -0.9593  0.7858
  933SOL    HW1 3516   1.056   4.155   0.431 -3.9403 -1.1543 -1.0768
  933SOL    HW2 3517   1.024   4.313   0.406  2.5149  0.9532  1.8074
  934SOL     OW 3518   0.063   1.200   0.506  0.2084  0.2143  0.6320
  934SOL    HW1 3519  -0.003   1.153   0.447 -0.3373  1.7292 -0.0196
  934SOL    HW2 3520   0.016   1.237   0.586  0.7011 -0.6923  1.3653
  935SOL     OW 3521   5.638   2.380   1.040 -0.7207 -0.1977  0.6640
  935SOL    HW1 3522   5.658   2.314   0.967 -1.3945  0.9896 -0.6442
  935SOL    HW2 3523   5.544   2.367   1.071 -0.0371 -1.5455  2.2620
  936SOL     OW 3524   1.374   3.605   5.688  0.4111 -0.1559  0.0140
  936SOL    HW1 3525   1.385   3.587   5.786 -1.4527 -1.9345 -0.0430
  936SOL    HW2 3526   1.430   3.684   5.662 -0.1525  1.2671  2.7693
  937SOL     OW 3527   5.960   2.074   2.908  0.5511 -0.9831  0.6032
  937SOL    HW1 3528   6.054   2.096   2.881  0.3167 -0.6515 -0.0019
  937SOL    HW2 3529   5.907   2.049   2.827 -0.5165  1.1752  0.5463
  938SOL     OW 3530   0.992   5.254   0.030 -0.6710  0.4017  0.4807
  938SOL    HW1 3531   1.003   5.351   0.010  0.0338  0.0696 -0.8679
  938SOL    HW2 3532   1.077   5.205   0.007 -1.8571 -0.9014 -1.4665
  939SOL     OW 3533   5.853   2.445   1.186 -0.1136  0.0042  0.7653
  939SOL    HW1 3534   5.941   2.462   1.142  0.0010 -0.8691  0.6404
  939SOL    HW2 3535   5.786   2.421   1.116 -0.5914  1.1430  0.8047
  940SOL     OW 3536   2.535   0.601   0.568  0.2377  0.1260 -0.4482
  940SOL    HW1 3537   2.594   0.632   0.494 -0.9023  1.4964 -0.8232
  940SOL    HW2 3538   2.591   0.570   0.645  1.4361 -1.1289 -1.7668
  941SOL     OW 3539   0.138   3.670   0.150  0.0402 -0.1519  0.9091
  941SOL    HW1 3540   0.088   3.732   0.090  3.8812  0.7503 -1.7593
  941SOL    HW2 3541   0.229   3.707   0.168  0.6792 -2.6418  3.6276
  942SOL     OW 3542   5.844   3.164   0.906 -0.6532  0.2378  0.6451
  942SOL    HW1 3543   5.881   3.074   0.932  1.2446  0.3499 -1.3268
  942SOL    HW2 3544   5.886   3.235   0.962  0.9734  0.2014 -0.4490
  943SOL     OW 3545   1.853   1.615   5.414 -0.3029  0.1791 -0.3229
  943SOL    HW1 3546   1.771   1.655   5.372 -0.7754 -0.7798 -0.3567
  943SOL    HW2 3547   1.913   1.579   5.342 -0.6727 -0.6324 -0.2450
  944SOL     OW 3548   0.822   3.441   5.525 -0.0443  0.4164  0.8878
  944SOL    HW1 3549   0.735   3.392   5.535 -0.5320  0.7854 -1.1066
  944SOL    HW2 3550   0.836   3.465   5.429  1.5493  1.7095  1.3931
  945SOL     OW 3551   1.216   0.183   0.834  0.2520 -0.1778  0.4844
  945SOL    HW1 3552   1.226   0.258   0.768 -1.8388 -0.0681  0.2357
  945SOL    HW2 3553   1.239   0.216   0.925  0.6393  0.3895  0.1931
  946SOL     OW 3554   0.282   1.035   5.639 -0.1402  0.2030 -0.5804
  946SOL    HW1 3555   0.304   0.938   5.631 -0.9374  0.1681 -4.2213
  946SOL    HW2 3556   0.359   1.089   5.605 -0.0872  0.8210  0.4880
  947SOL     OW 3557   1.514   2.895   5.507 -0.5844  0.2902  0.2137
  947SOL    HW1 3558   1.508   2.800   5.538 -1.2049  0.4469  0.5904
  947SOL    HW2 3559   1.423   2.936   5.508 -0.3053  0.9206  0.1517
  948SOL     OW 3560   5.877   2.667   2.022  0.0207  0.8362 -0.1381
  948SOL    HW1 3561   5.866   2.658   1.923  1.8270  0.3872 -0.3404
  948SOL    HW2 3562   5.866   2.578   2.066 -0.5570  0.9950  0.0466
  949SOL     OW 3563   5.794   2.566   4.682 -0.0025 -0.6134 -0.3565
  949SOL    HW1 3564   5.842   2.539   4.598  0.0239  0.1187 -0.5825
  949SOL    HW2 3565   5.766   2.484   4.731  1.1900 -1.0677 -0.3836
  950SOL     OW 3566   0.789   1.173   1.834  0.3295  0.2944 -0.2274
  950SOL    HW1 3567   0.757   1.079   1.824  1.4920  0.0698 -2.5512
  950SOL    HW2 3568   0.747   1.231   1.764  1.4940  0.9538 -0.4118
  951SOL     OW 3569   1.580   2.439   1.286 -0.2348 -1.3047 -0.2066
  951SOL    HW1 3570   1.488   2.453   1.250  0.0522 -0.2305 -0.5709
  951SOL    HW2 3571   1.641   2.410   1.211  0.2208  0.3013 -0.5012
  952SOL     OW 3572   4.912   3.291   5.517  0.0139 -0.4629 -0.4084
  952SOL    HW1 3573   4.895   3.376   5.468 -2.3344 -1.0959 -0.7772
  952SOL    HW2 3574   4.973   3.309   5.595 -0.9720  1.6826 -0.0643
  953SOL     OW 3575   0.707   3.606   0.583  0.3957  0.4932  0.1051
  953SOL    HW1 3576   0.768   3.632   0.509  0.7951 -1.2339 -0.2230
  953SOL    HW2 3577   0.677   3.688   0.632  1.4508  1.5272 -0.9052
  954SOL     OW 3578   0.088   3.631   1.942  0.0180 -0.2327 -0.4666
  954SOL    HW1 3579   0.082   3.702   2.012  1.5830 -0.5213 -0.0051
  954SOL    HW2 3580   0.001   3.626   1.893 -0.3506  1.5740 -0.1080
  955SOL     OW 3581   0.004   2.684   4.168 -0.0107  0.1181  0.0825
  955SOL    HW1 3582  -0.072   2.736   4.207 -1.6492 -1.3872 -0.9636
  955SOL    HW2 3583   0.018   2.712   4.073 -0.0745 -0.4800 -0.1065
  956SOL     OW 3584   1.297   2.704   1.723  0.2848 -0.6580 -0.0421
  956SOL    HW1 3585   1.300   2.744   1.631 -1.5843 -0.2631  0.0313
  956SOL    HW2 3586   1.358   2.755   1.783  1.0043 -0.4853 -0.9021
  957SOL     OW 3587   0.514   3.705   3.953 -0.8050 -0.0121  0.0356
  957SOL    HW1 3588   0.509   3.805   3.951 -2.2509 -0.0649 -0.0554
  957SOL    HW2 3589   0.595   3.675   3.901 -0.0861  1.1032  0.4601
  958SOL     OW 3590   2.374   2.502   1.711 -0.4494  0.0792 -0.3520
  958SOL    HW1 3591   2.286   2.461   1.735  0.5264 -1.2785  1.0840
  958SOL    HW2 3592   2.434   2.432   1.672  0.5654  0.5939  0.2436
  959SOL     OW 3593   1.804   3.219   4.246 -0.3986  0.3907  0.1903
  959SOL    HW1 3594   1.760   3.145   4.195  0.8335 -0.9924  1.0394
  959SOL    HW2 3595   1.818   3.298   4.186 -1.7737 -0.0306 -0.7257
  960SOL     OW 3596   5.892   2.756   1.513 -0.2018 -0.7147 -0.1387
  960SOL    HW1 3597   5.913   2.849   1.542 -0.7126 -1.6544  3.8200
  960SOL    HW2 3598   5.969   2.718   1.462  0.9721  1.1090  0.1909
  961SOL     OW 3599   0.839   4.362   0.972 -0.3955 -0.2066 -0.1832
  961SOL    HW1 3600   0.757   4.392   0.923  0.1503 -1.4139 -1.9220
  961SOL    HW2 3601   0.813   4.295   1.042 -1.0027  0.3318  0.1206
  962SOL     OW 3602   4.813   1.795   3.647  0.5466  0.5117 -0.0578
  962SOL    HW1 3603   4.721   1.773   3.680  0.3806  0.1866 -0.7038
  962SOL    HW2 3604   4.848   1.874   3.696  0.3653 -0.0231  0.9703
  963SOL     OW 3605   0.597   1.994   3.300 -0.2127  0.1568 -0.2380
  963SOL    HW1 3606   0.685   1.976   3.255 -0.2055 -0.2403 -0.0719
  963SOL    HW2 3607   0.609   2.063   3.371  0.0132 -0.0516 -0.0704
  964SOL     OW 3608   1.205   1.604   4.277 -0.0257 -0.7408 -0.3258
  964SOL    HW1 3609   1.209   1.568   4.370 -2.1018  0.8698  0.4602
  964SOL    HW2 3610   1.131   1.560   4.227  0.1954 -0.6195 -0.7650
  965SOL     OW 3611   1.625   2.433   2.940  0.0552 -0.8679 -0.2334
  965SOL    HW1 3612   1.645   2.531   2.938 -1.2403 -0.5710  0.1187
  965SOL    HW2 3613   1.701   2.384   2.984  0.4631  0.0443  0.0992
  966SOL     OW 3614   0.434   4.478   1.951 -0.3561 -0.2210 -0.4267
  966SOL    HW1 3615   0.423   4.480   2.050  0.1394 -1.4051 -0.3286
  966SOL    HW2 3616   0.348   4.450   1.908 -0.5773  0.3146 -0.3401
  967SOL     OW 3617   4.701   2.938   4.216  0.1770 -0.5120 -0.7880
  967SOL    HW1 3618   4.723   2.885   4.134  0.0185 -2.3598  0.2893
  967SOL    HW2 3619   4.728   2.885   4.297 -0.6292  0.7950  0.3717
  968SOL     OW 3620   0.574   5.382   1.725 -0.1076  0.0799 -0.1250
  968SOL    HW1 3621   0.556   5.286   1.742  0.5734  0.1385  1.0997
  968SOL    HW2 3622   0.581   5.399   1.627 -2.9852 -0.5733 -0.5140
  969SOL     OW 3623   0.047   1.561   3.833 -0.2197  0.1041  0.7317
  969SOL    HW1 3624   0.130   1.597   3.788 -0.8189  1.8455  0.9402
  969SOL    HW2 3625  -0.028   1.560   3.767 -0.9016  1.8775  1.4135
  970SOL     OW 3626   4.711   2.472   5.529  0.2224  0.1297  0.4204
  970SOL    HW1 3627   4.625   2.522   5.526  1.2348  1.8900 -1.3254
  970SOL    HW2 3628   4.710   2.400   5.460 -0.4721 -1.0185  1.5869
  971SOL     OW 3629   0.017   1.609   2.435  0.5267 -0.3242  0.8162
  971SOL    HW1 3630   0.038   1.559   2.519 -1.3950 -0.6655  1.1503
  971SOL    HW2 3631  -0.076   1.586   2.406  1.5610 -1.3068 -2.1863
  972SOL     OW 3632   0.144   1.905   3.288 -0.1285  0.2292  0.6101
  972SOL    HW1 3633   0.211   1.946   3.226 -0.5418  1.6643  1.0834
  972SOL    HW2 3634   0.064   1.877   3.236  1.8580 -4.2968 -0.5255
  973SOL     OW 3635   0.539   3.975   3.943 -0.0532  0.4805 -0.3026
  973SOL    HW1 3636   0.520   3.991   4.040  0.5919 -0.4129 -0.0237
  973SOL    HW2 3637   0.472   4.026   3.888 -1.1287  0.1120  0.6164
  974SOL     OW 3638   1.258   3.307   2.407 -0.1686 -0.2183 -0.3092
  974SOL    HW1 3639   1.167   3.287   2.443  0.4680 -0.2326  1.3688
  974SOL    HW2 3640   1.306   3.369   2.470  0.7113  0.4053 -1.5544
  975SOL     OW 3641   0.822   1.075   2.950 -0.1949  0.3228  0.7944
  975SOL    HW1 3642   0.796   1.003   3.014 -1.8956  0.4461  0.2986
  975SOL    HW2 3643   0.904   1.122   2.983  0.5245 -1.3441  1.4946
  976SOL     OW 3644   2.495   1.950   2.258 -0.4599 -0.3104 -0.2525
  976SOL    HW1 3645   2.563   1.946   2.185 -0.2208  0.2099 -0.0596
  976SOL    HW2 3646   2.514   2.027   2.318 -2.1711  0.8536 -1.1327
  977SOL     OW 3647   1.489   3.259   2.708  0.7653 -0.1420 -0.6654
  977SOL    HW1 3648   1.410   3.200   2.694  0.6102  0.4361 -2.5471
  977SOL    HW2 3649   1.573   3.204   2.700  0.6104 -0.6954  1.0254
  978SOL     OW 3650   0.049   2.780   3.904  0.7161  0.3804  0.2521
  978SOL    HW1 3651   0.032   2.837   3.823  3.5691  1.9752  0.6378
  978SOL    HW2 3652   0.125   2.718   3.886  0.7805  0.0993  1.4174
  979SOL     OW 3653   1.391   1.783   4.294  0.0600  0.6024 -0.1022
  979SOL    HW1 3654   1.327   1.711   4.268  0.2493  0.9834 -1.7290
  979SOL    HW2 3655   1.411   1.776   4.392 -2.6661  0.6518  0.5247
  980SOL     OW 3656   1.644   2.748   2.339 -0.3580  0.0570 -0.8096
  980SOL    HW1 3657   1.579   2.684   2.381 -0.3111 -0.1385 -1.0376
  980SOL    HW2 3658   1.735   2.734   2.379  0.4345 -2.3264 -3.1690
  981SOL     OW 3659   1.001   1.483   4.857  0.0288  0.2984  0.1624
  981SOL    HW1 3660   1.030   1.573   4.890 -0.6002  1.3116 -1.8593
  981SOL    HW2 3661   0.983   1.488   4.759  4.0550 -2.9937 -1.0445
  982SOL     OW 3662   0.486   3.195   1.750 -0.3550  0.3176 -0.6029
  982SOL    HW1 3663   0.500   3.096   1.755 -0.6257  0.2630 -0.9337
  982SOL    HW2 3664   0.568   3.239   1.714 -0.3838  0.1723 -0.8489
  983SOL     OW 3665   5.801   2.473   4.103  0.1089  0.0502  1.1045
  983SOL    HW1 3666   5.829   2.487   4.008  0.3342  1.2105  1.3255
  983SOL    HW2 3667   5.860   2.526   4.163 -0.2858 -0.3606  1.8675
  984SOL     OW 3668   5.553   1.809   3.336 -0.1195  0.5038 -0.2190
  984SOL    HW1 3669   5.635   1.862   3.361  0.1613 -0.4949  1.0468
  984SOL    HW2 3670   5.486   1.814   3.409 -0.4349 -0.2064 -0.4524
  985SOL     OW 3671   3.140   1.729   0.888 -0.2273 -0.1832 -0.0060
  985SOL    HW1 3672   3.089   1.815   0.884 -0.6771 -0.4889 -2.1975
  985SOL    HW2 3673   3.179   1.709   0.798  2.3918 -0.8238  1.1794
  986SOL     OW 3674   0.709   3.038   3.070  0.3617  0.3171  0.3583
  986SOL    HW1 3675   0.690   3.104   2.998 -0.1841 -0.9070 -0.6746
  986SOL    HW2 3676   0.784   3.071   3.127  0.9262  1.2565 -0.8711
  987SOL     OW 3677   5.310   1.451   3.045 -0.2172 -0.0525 -0.1218
  987SOL    HW1 3678   5.330   1.437   3.142 -0.4144 -0.0437 -0.0785
  987SOL    HW2 3679   5.379   1.511   3.005 -1.1606  1.4922  0.4619
  988SOL     OW 3680   0.378   2.210   3.826 -0.4642  0.1177  0.1790
  988SOL    HW1 3681   0.325   2.269   3.765  0.5419  1.5915  0.6616
  988SOL    HW2 3682   0.463   2.257   3.851  1.6905 -2.6073 -1.5066
  989SOL     OW 3683   1.041   2.259   2.712  0.2014  0.2051  0.4462
  989SOL    HW1 3684   0.953   2.222   2.682  1.5483 -3.8570  0.8481
  989SOL    HW2 3685   1.094   2.289   2.633 -0.6549  0.4764 -0.0278
  990SOL     OW 3686   2.483   5.064   2.740 -0.0231 -0.0091  0.1648
  990SOL    HW1 3687   2.565   5.051   2.794  0.0856 -1.9914 -0.3941
  990SOL    HW2 3688   2.412   5.107   2.796  0.9565  0.5238  1.0243
  991SOL     OW 3689   1.286   3.272   1.910 -0.8748  0.3680 -0.2532
  991SOL    HW1 3690   1.286   3.328   1.827  0.0343 -0.3095 -0.7276
  991SOL    HW2 3691   1.370   3.217   1.913 -1.0083  0.2045  0.9953
  992SOL     OW 3692   2.494   1.694   2.373 -0.0894 -0.2295 -0.4065
  992SOL    HW1 3693   2.467   1.785   2.343  2.0552  0.9166  0.9674
  992SOL    HW2 3694   2.472   1.682   2.470 -1.0989 -1.5253 -0.7555
  993SOL     OW 3695   2.637   2.250   1.197  0.0041  0.4267 -0.1214
  993SOL    HW1 3696   2.573   2.279   1.126  0.2076  0.9419 -0.1027
  993SOL    HW2 3697   2.676   2.331   1.241  0.5587  0.1154 -0.0340
  994SOL     OW 3698   0.635   2.093   4.154  0.5990  0.2613 -0.1713
  994SOL    HW1 3699   0.707   2.024   4.148 -0.2313 -0.6608  0.2079
  994SOL    HW2 3700   0.599   2.095   4.248  1.1973  1.8313  0.0527
  995SOL     OW 3701   5.795   4.363   4.207  0.5153  0.5131 -0.0221
  995SOL    HW1 3702   5.805   4.296   4.280 -1.0413  2.0220  1.6895
  995SOL    HW2 3703   5.846   4.446   4.230  1.6814  0.2987 -1.6685
  996SOL     OW 3704   2.110   1.504   2.486  0.0182  0.4130 -0.1949
  996SOL    HW1 3705   2.067   1.566   2.552  0.7381  0.6613  0.0449
  996SOL    HW2 3706   2.046   1.430   2.464 -0.3736  0.5374  0.4912
  997SOL     OW 3707   3.635   3.771   1.707 -0.2758 -0.1094  0.7923
  997SOL    HW1 3708   3.686   3.857   1.699  0.2112 -0.4925 -0.3648
  997SOL    HW2 3709   3.689   3.696   1.669 -1.8737 -0.4515 -0.9755
  998SOL     OW 3710   0.234   4.584   1.578  0.4630 -0.0013 -0.0847
  998SOL    HW1 3711   0.287   4.585   1.493  1.4132  0.3284  0.4975
  998SOL    HW2 3712   0.292   4.613   1.654 -0.2574 -0.7049  0.7544
  999SOL     OW 3713   0.773   5.229   3.889  0.2931  0.1618  0.7597
  999SOL    HW1 3714   0.764   5.181   3.801  1.8211 -1.2107  1.2911
  999SOL    HW2 3715   0.798   5.324   3.872 -1.5853  0.5238 -0.3051
 1000SOL     OW 3716   1.502   2.102   2.354 -0.0804 -0.2974 -0.5165
 1000SOL    HW1 3717   1.489   2.050   2.438  1.5973  0.4233  0.2380
 1000SOL    HW2 3718   1.600   2.105   2.331 -0.1757  1.9190 -0.8957
 1001SOL     OW 3719   1.355   4.106   1.583 -0.4423  0.0544  0.2128
 1001SOL    HW1 3720   1.336   4.016   1.622 -2.2303  0.5830  0.6566
 1001SOL    HW2 3721   1.408   4.159   1.649  2.8255 -1.4106 -1.0053
 1002SOL     OW 3722   5.732   3.208   1.588 -0.2010  0.2981  0.4872
 1002SOL    HW1 3723   5.768   3.150   1.515 -1.3753 -0.6513  0.6357
 1002SOL    HW2 3724   5.641   3.177   1.614  0.0471  0.8377  2.1279
 1003SOL     OW 3725   0.083   2.053   2.280  0.0982 -0.4776  0.3323
 1003SOL    HW1 3726   0.172   2.020   2.310  0.4717  1.1964  1.1871
 1003SOL    HW2 3727   0.017   1.977   2.280  1.1001 -1.3782  1.3590
 1004SOL     OW 3728   0.779   3.766   1.834 -0.6330  0.1458  0.0778
 1004SOL    HW1 3729   0.714   3.695   1.808 -0.2493 -1.0966  2.2111
 1004SOL    HW2 3730   0.792   3.763   1.933  3.0676 -0.0283 -0.2926
 1005SOL     OW 3731   2.895   3.351   4.082 -0.2746  0.0952 -0.3860
 1005SOL    HW1 3732   2.897   3.450   4.065 -0.3178  0.1530 -0.0513
 1005SOL    HW2 3733   2.978   3.309   4.045 -0.3767  0.2172 -0.7641
 1006SOL     OW 3734   1.030   2.050   3.447 -0.0259 -0.0487 -0.2319
 1006SOL    HW1 3735   1.021   2.139   3.402  0.5037  1.3959  2.2948
 1006SOL    HW2 3736   1.098   1.995   3.399  0.4567  1.3516 -1.2226
 1007SOL     OW 3737   0.005   2.568   0.851 -0.3558 -0.0590  0.0053
 1007SOL    HW1 3738   0.034   2.548   0.944  1.3423 -0.7852 -0.6316
 1007SOL    HW2 3739   0.020   2.665   0.831  0.8915 -0.2424 -0.0211
 1008SOL     OW 3740   1.770   2.006   2.661 -0.3282 -1.2790  0.3030
 1008SOL    HW1 3741   1.804   2.097   2.688 -2.3868 -0.4685  0.3022
 1008SOL    HW2 3742   1.812   1.980   2.574 -1.0269  0.4918 -0.6156
 1009SOL     OW 3743   1.668   4.094   1.589  0.3686 -0.8427 -0.0629
 1009SOL    HW1 3744   1.685   4.044   1.504  3.1601 -0.4883  0.1774
 1009SOL    HW2 3745   1.680   4.192   1.573 -2.2466 -0.4227  0.1096
 1010SOL     OW 3746   1.149   2.718   2.120 -0.2667  0.3235 -0.0734
 1010SOL    HW1 3747   1.215   2.650   2.088 -1.3168 -0.6261 -0.2762
 1010SOL    HW2 3748   1.156   2.800   2.064 -1.5417 -1.0151 -2.3538
 1011SOL     OW 3749   4.920   1.625   1.782  0.5784 -0.8084 -0.0921
 1011SOL    HW1 3750   4.886   1.537   1.748  1.0047 -0.3933 -1.6822
 1011SOL    HW2 3751   4.965   1.674   1.707 -1.1395  1.5150  0.2854
 1012SOL     OW 3752   2.135   2.171   2.799 -0.0924  0.4570  0.1873
 1012SOL    HW1 3753   2.099   2.092   2.848  2.0981  0.1355  1.3764
 1012SOL    HW2 3754   2.216   2.206   2.845 -1.1753  3.6687 -0.0952
 1013SOL     OW 3755   5.124   2.452   2.707  0.3735  0.1187  0.3953
 1013SOL    HW1 3756   5.054   2.499   2.654  1.2304 -0.7334 -1.5684
 1013SOL    HW2 3757   5.081   2.405   2.784 -1.0125  0.7521  0.0310
 1014SOL     OW 3758   1.638   1.707   1.731 -0.1773  0.2894  0.3325
 1014SOL    HW1 3759   1.673   1.622   1.691 -0.6844  0.0623  0.3662
 1014SOL    HW2 3760   1.538   1.709   1.724 -0.2657  0.3059  1.4854
 1015SOL     OW 3761   0.898   5.311   3.273 -0.0221  0.3203  0.3734
 1015SOL    HW1 3762   0.953   5.351   3.199 -0.1283  1.9474  1.1278
 1015SOL    HW2 3763   0.958   5.272   3.342  0.1221  0.1048  0.1264
 1016SOL     OW 3764   1.396   1.728   3.582 -0.0488  0.3305 -0.0263
 1016SOL    HW1 3765   1.412   1.692   3.674  0.3888  0.3321 -0.0994
 1016SOL    HW2 3766   1.405   1.827   3.583  0.7566  0.2652 -0.2282
 1017SOL     OW 3767   3.785   1.831   3.064  0.3025  0.1431 -0.2526
 1017SOL    HW1 3768   3.791   1.762   2.992  2.4544 -0.0193  0.0056
 1017SOL    HW2 3769   3.844   1.908   3.041  0.3017  0.5096  0.8902
 1018SOL     OW 3770   2.117   3.540   2.878  0.0729  0.1244 -0.1661
 1018SOL    HW1 3771   2.056   3.585   2.813  1.7961  0.9407 -1.2855
 1018SOL    HW2 3772   2.179   3.608   2.918  0.6748 -0.7657  0.4524
 1019SOL     OW 3773   0.207   1.321   3.903 -0.5884 -0.6891 -0.0698
 1019SOL    HW1 3774   0.165   1.403   3.866  0.6158 -0.3193 -0.6750
 1019SOL    HW2 3775   0.137   1.261   3.941 -1.4313  0.9498  1.0703
 1020SOL     OW 3776   0.187   1.754   4.123 -0.1023  0.6562  0.2571
 1020SOL    HW1 3777   0.225   1.668   4.089  0.8599  0.3407  2.0524
 1020SOL    HW2 3778   0.137   1.800   4.049 -0.9907 -1.6191 -0.6282
 1021SOL     OW 3779   2.846   1.709   3.649 -0.6607  0.3396 -0.2371
 1021SOL    HW1 3780   2.833   1.624   3.700 -0.5604  0.4576 -0.0147
 1021SOL    HW2 3781   2.930   1.702   3.594 -1.4723 -0.3055 -1.4390
 1022SOL     OW 3782   5.070   3.370   2.891 -0.0120 -0.1283  0.0855
 1022SOL    HW1 3783   5.035   3.351   2.799 -1.1734 -0.4319  0.5726
 1022SOL    HW2 3784   5.159   3.416   2.884 -1.1138  1.9420 -1.2261
 1023SOL     OW 3785   0.616   3.037   2.583 -0.8434  0.2750  0.5803
 1023SOL    HW1 3786   0.665   2.980   2.517  0.7337  0.1027  1.8155
 1023SOL    HW2 3787   0.551   2.981   2.634  0.4928 -0.4080  1.5885
 1024SOL     OW 3788   0.485   1.859   0.674  0.0869 -0.0630  0.3404
 1024SOL    HW1 3789   0.399   1.909   0.665  0.8228  1.2873  0.5628
 1024SOL    HW2 3790   0.533   1.888   0.757  2.4317  1.9181 -1.5595
 1025SOL     OW 3791   1.441   3.100   2.404 -0.6477  0.6224 -0.6043
 1025SOL    HW1 3792   1.365   3.163   2.424 -0.0640  0.7844  1.2778
 1025SOL    HW2 3793   1.403   3.011   2.377 -1.4790  1.2553 -1.6227
 1026SOL     OW 3794   0.826   1.864   0.657 -0.1916 -0.8164 -0.0244
 1026SOL    HW1 3795   0.805   1.918   0.739  0.0142 -0.8582  0.0571
 1026SOL    HW2 3796   0.895   1.912   0.602 -0.0490 -0.9705  0.0203
 1027SOL     OW 3797   0.715   3.738   1.479  0.2367  0.2492  0.0692
 1027SOL    HW1 3798   0.648   3.713   1.549 -0.3640 -0.5082 -0.7631
 1027SOL    HW2 3799   0.768   3.817   1.512 -1.1689  0.9950  0.6735
 1028SOL     OW 3800   1.090   3.829   2.036  0.5442  0.0110  0.8171
 1028SOL    HW1 3801   1.115   3.795   1.945 -0.8510  1.8576 -0.3486
 1028SOL    HW2 3802   1.061   3.753   2.094  1.6870 -1.2376 -0.1900
 1029SOL     OW 3803   0.641   3.753   2.162 -0.2317  0.1830 -0.6813
 1029SOL    HW1 3804   0.587   3.669   2.160 -0.5317  0.3845 -2.1500
 1029SOL    HW2 3805   0.590   3.824   2.211  0.1981 -0.5579  0.9371
 1030SOL     OW 3806   0.689   2.367   4.248  0.1404  0.1696 -0.2168
 1030SOL    HW1 3807   0.731   2.281   4.279 -1.7700 -0.0144  2.2549
 1030SOL    HW2 3808   0.755   2.441   4.256  1.5308 -0.8889 -1.4620
 1031SOL     OW 3809   2.465   4.571   3.884  0.0832 -0.8152  0.1930
 1031SOL    HW1 3810   2.406   4.631   3.830 -0.0144 -0.8225  0.2909
 1031SOL    HW2 3811   2.538   4.625   3.926  0.3844 -0.8692 -0.2570
 1032SOL     OW 3812   1.226   2.373   2.912 -0.4079  0.2267 -0.2501
 1032SOL    HW1 3813   1.198   2.336   3.000  0.1261  1.3350  0.3982
 1032SOL    HW2 3814   1.163   2.341   2.841 -0.4662 -1.1994  0.4145
 1033SOL     OW 3815   4.556   2.316   4.232  0.3674 -0.6889 -0.6737
 1033SOL    HW1 3816   4.493   2.357   4.298 -1.4090 -0.7795 -2.2318
 1033SOL    HW2 3817   4.637   2.284   4.280 -0.5570 -0.1839  1.3613
 1034SOL     OW 3818   0.624   1.345   4.096  0.2362  0.8648 -0.4342
 1034SOL    HW1 3819   0.586   1.401   4.169 -1.7903  0.1808 -0.9183
 1034SOL    HW2 3820   0.564   1.350   4.016  0.1660 -1.7154 -0.6076
 1035SOL     OW 3821   0.510   2.595   4.225 -0.3196  0.1045 -0.1124
 1035SOL    HW1 3822   0.570   2.674   4.235  0.4167 -0.3337 -0.9717
 1035SOL    HW2 3823   0.560   2.511   4.246 -0.5477 -0.2847 -1.0561
 1036SOL     OW 3824   2.791   0.288   2.803  0.4956  0.3587  0.2361
 1036SOL    HW1 3825   2.762   0.201   2.763 -0.0167  0.7682 -0.3085
 1036SOL    HW2 3826   2.739   0.306   2.886  1.4676 -0.4320  1.0367
 1037SOL     OW 3827   2.026   2.516   5.948 -0.2442 -0.6775  0.2853
 1037SOL    HW1 3828   2.110   2.516   6.002 -0.0443  0.7131  0.0198
 1037SOL    HW2 3829   2.048   2.505   5.852 -0.3898 -0.4053  0.2212
 1038SOL     OW 3830   5.882   3.097   4.516  0.3871  0.2861 -0.0019
 1038SOL    HW1 3831   5.862   3.009   4.560 -0.2470  0.9646  1.1128
 1038SOL    HW2 3832   5.935   3.081   4.433  0.0675 -1.1651  0.0445
 1039SOL     OW 3833   1.070   1.805   1.994 -0.0163  0.0586 -0.2492
 1039SOL    HW1 3834   1.018   1.883   2.030  1.6542  2.3510 -2.4363
 1039SOL    HW2 3835   1.011   1.749   1.936 -1.0646  0.0978  0.7369
 1040SOL     OW 3836   1.037   4.504   2.031 -0.0052  0.3525 -0.3505
 1040SOL    HW1 3837   1.100   4.446   1.979 -0.7220  0.6507 -1.5926
 1040SOL    HW2 3838   0.996   4.572   1.970 -0.9883  0.6205  0.5747
 1041SOL     OW 3839   0.423   4.718   1.713  0.5758 -0.2764  0.2960
 1041SOL    HW1 3840   0.406   4.729   1.811 -0.6901  0.5415  0.0095
 1041SOL    HW2 3841   0.522   4.720   1.696  0.8546 -1.1768  1.6206
 1042SOL     OW 3842   2.969   1.937   0.950 -0.4931  0.2493 -0.1441
 1042SOL    HW1 3843   2.961   1.902   1.043 -1.2095 -2.0382 -1.0060
 1042SOL    HW2 3844   2.881   1.972   0.920 -0.5274  0.0104 -0.3228
 1043SOL     OW 3845   1.994   0.828   2.996  0.7931 -0.5709  1.1451
 1043SOL    HW1 3846   1.903   0.864   2.974  1.9025  1.4340 -0.5590
 1043SOL    HW2 3847   1.991   0.783   3.085 -2.0554 -1.3937  0.7374
 1044SOL     OW 3848   0.361   3.149   4.694 -0.6793  0.2780  0.1540
 1044SOL    HW1 3849   0.378   3.187   4.785 -0.4151 -0.6363  0.5015
 1044SOL    HW2 3850   0.280   3.090   4.698 -0.5720  0.1113 -0.1632
 1045SOL     OW 3851   1.718   3.426   4.418  0.1133  0.0980  0.0838
 1045SOL    HW1 3852   1.722   3.335   4.375  1.5129 -0.3442  1.0797
 1045SOL    HW2 3853   1.795   3.437   4.480 -0.2167  1.8714  0.2282
 1046SOL     OW 3854   1.756   4.735   2.971  0.3897  0.1733 -0.8880
 1046SOL    HW1 3855   1.697   4.774   3.041  1.0527 -0.4103  0.0260
 1046SOL    HW2 3856   1.824   4.803   2.943 -1.1757  1.1435 -2.5672
 1047SOL     OW 3857   1.937   1.014   2.186  0.0855 -0.1329  0.2422
 1047SOL    HW1 3858   1.955   1.068   2.268  1.0500  0.9209 -0.6292
 1047SOL    HW2 3859   1.971   0.921   2.199  3.1011  0.8345 -0.0217
 1048SOL     OW 3860   0.153   1.886   4.467 -0.2280 -0.0007  0.5746
 1048SOL    HW1 3861   0.249   1.883   4.497 -0.2561  0.5054  0.7176
 1048SOL    HW2 3862   0.149   1.881   4.368 -0.0031  0.9125  0.5137
 1049SOL     OW 3863   1.430   1.711   2.622  0.0622  0.1516  0.6492
 1049SOL    HW1 3864   1.526   1.681   2.623 -0.0129 -0.1077  0.4046
 1049SOL    HW2 3865   1.374   1.642   2.576 -0.0588  0.8238 -0.2667
 1050SOL     OW 3866   5.337   2.947   3.118  0.0050 -0.2485 -0.4759
 1050SOL    HW1 3867   5.324   2.911   3.025  1.0076  0.6037 -0.9695
 1050SOL    HW2 3868   5.359   3.044   3.113 -0.8182  0.0164  0.7215
 1051SOL     OW 3869   5.626   4.415   3.638 -0.0248 -0.4045 -0.1873
 1051SOL    HW1 3870   5.558   4.398   3.709 -0.3264 -0.0825 -0.3939
 1051SOL    HW2 3871   5.688   4.488   3.666  0.3052 -0.7670  0.0439
 1052SOL     OW 3872   5.270   3.101   2.194 -0.4901 -0.4214 -0.6024
 1052SOL    HW1 3873   5.338   3.136   2.259 -0.2332 -0.5398 -0.8064
 1052SOL    HW2 3874   5.302   3.116   2.101 -1.5865  1.2029 -0.7484
 1053SOL     OW 3875   1.483   3.404   3.920 -0.0774 -0.1959  0.5649
 1053SOL    HW1 3876   1.386   3.410   3.898 -0.2318  1.6402  1.5591
 1053SOL    HW2 3877   1.532   3.479   3.876  1.2818 -2.1749 -1.5296
 1054SOL     OW 3878   0.776   2.608   3.649 -0.0241  0.0558 -0.6700
 1054SOL    HW1 3879   0.760   2.514   3.679 -1.2358 -0.1434 -1.8900
 1054SOL    HW2 3880   0.857   2.612   3.591  0.9518  0.0582  0.6375
 1055SOL     OW 3881   1.700   3.368   2.402  0.2547 -0.7663 -0.3088
 1055SOL    HW1 3882   1.752   3.290   2.437 -0.4574 -1.4166 -0.6847
 1055SOL    HW2 3883   1.689   3.360   2.303 -0.4034 -0.5391 -0.2620
 1056SOL     OW 3884   1.888   3.779   3.312 -0.4221  0.3836  0.3485
 1056SOL    HW1 3885   1.887   3.831   3.226  0.1487 -0.0836  0.0567
 1056SOL    HW2 3886   1.908   3.683   3.293 -3.5284 -0.4283  0.6298
 1057SOL     OW 3887   0.422   2.173   0.580 -0.6499  0.4985  0.1237
 1057SOL    HW1 3888   0.341   2.216   0.621 -0.4708  0.2244  0.7711
 1057SOL    HW2 3889   0.498   2.179   0.644 -0.0924  0.9322 -0.5582
 1058SOL     OW 3890   4.266   2.714   2.939 -0.7511  0.1582  0.4002
 1058SOL    HW1 3891   4.333   2.736   3.010 -1.4801  0.5428  0.9785
 1058SOL    HW2 3892   4.204   2.792   2.926 -1.1422 -0.2208 -0.0730
 1059SOL     OW 3893   2.414   2.644   1.968 -0.8565 -0.0532 -0.4217
 1059SOL    HW1 3894   2.444   2.739   1.965 -0.0045 -0.2896  0.2539
 1059SOL    HW2 3895   2.392   2.613   1.875 -2.0942  1.0845 -0.5401
 1060SOL     OW 3896   1.059   2.911   4.616  0.1845 -0.1298 -0.4513
 1060SOL    HW1 3897   1.122   2.854   4.563  2.4543  0.5549  1.3946
 1060SOL    HW2 3898   1.025   2.985   4.558  1.1213 -0.4785 -1.4838
 1061SOL     OW 3899   2.502   1.016   3.475 -0.2313  0.1030  0.0301
 1061SOL    HW1 3900   2.527   1.098   3.527  1.7463 -1.8461  2.3599
 1061SOL    HW2 3901   2.405   0.997   3.487 -0.0872  0.4286  2.0488
 1062SOL     OW 3902   1.219   3.753   2.620  0.6984 -0.2326  0.3441
 1062SOL    HW1 3903   1.300   3.734   2.565  0.5704 -0.9221  0.3890
 1062SOL    HW2 3904   1.244   3.814   2.696  1.1150 -0.2222  0.1999
 1063SOL     OW 3905   2.231   1.606   3.706  0.5619  0.3197  0.3917
 1063SOL    HW1 3906   2.284   1.691   3.718  0.6311  0.3500 -0.0916
 1063SOL    HW2 3907   2.145   1.628   3.661  0.4494  0.1731  0.5395
 1064SOL     OW 3908   1.691   1.611   2.577 -0.6217  0.1718  0.4477
 1064SOL    HW1 3909   1.733   1.647   2.494 -0.2153  2.1663  1.4299
 1064SOL    HW2 3910   1.662   1.517   2.563  4.3974 -1.5444 -0.3075
 1065SOL     OW 3911   5.355   4.536   3.013 -0.0553  0.0060  0.2089
 1065SOL    HW1 3912   5.278   4.578   3.063 -0.8189 -0.6367 -0.3977
 1065SOL    HW2 3913   5.360   4.576   2.922  0.8712  0.6403  0.5248
 1066SOL     OW 3914   1.036   3.532   1.232 -0.7252 -0.1193 -0.1825
 1066SOL    HW1 3915   1.070   3.444   1.199 -2.7579 -1.0007 -0.0576
 1066SOL    HW2 3916   1.070   3.548   1.324 -1.0636 -1.2267  0.1524
 1067SOL     OW 3917   2.526   2.425   2.394 -0.5167  0.7599 -0.0899
 1067SOL    HW1 3918   2.474   2.425   2.309 -0.8520  1.4275  0.1080
 1067SOL    HW2 3919   2.480   2.483   2.462 -0.3344  0.1178  0.5989
 1068SOL     OW 3920   2.009   1.434   2.930  0.3328 -0.2744 -0.2910
 1068SOL    HW1 3921   1.987   1.459   3.025  0.7812 -1.1389  0.0491
 1068SOL    HW2 3922   1.969   1.344   2.910 -0.4467  0.2545 -1.1893
 1069SOL     OW 3923   0.946   2.219   2.235 -0.2189 -0.5569 -0.3608
 1069SOL    HW1 3924   1.032   2.182   2.201 -0.7876 -1.0392 -1.3311
 1069SOL    HW2 3925   0.921   2.300   2.180  0.6751  0.9080  1.2979
 1070SOL     OW 3926   1.298   2.736   3.838  0.6543 -0.4205 -0.2742
 1070SOL    HW1 3927   1.277   2.691   3.751  0.3556  0.3624 -0.6199
 1070SOL    HW2 3928   1.287   2.835   3.828 -0.0508 -0.3643  0.8382
 1071SOL     OW 3929   5.310   3.602   2.818  0.0570 -0.1734  0.2189
 1071SOL    HW1 3930   5.310   3.577   2.721  2.4568  1.5183 -0.3167
 1071SOL    HW2 3931   5.369   3.538   2.868 -2.0654 -1.7474  0.8759
 1072SOL     OW 3932   1.779   4.057   2.931  0.3068 -0.1879  0.1840
 1072SOL    HW1 3933   1.770   4.100   2.841 -0.8509  0.3475  0.5466
 1072SOL    HW2 3934   1.762   4.124   3.002 -2.2394 -1.3057  0.7608
 1073SOL     OW 3935   4.593   0.893   2.814  0.1958 -0.0824  0.0204
 1073SOL    HW1 3936   4.617   0.847   2.900  1.4657 -0.9999 -0.7982
 1073SOL    HW2 3937   4.526   0.837   2.764 -0.2110  0.2369  0.2036
 1074SOL     OW 3938   2.552   0.546   2.815  0.6300 -0.3383 -0.0181
 1074SOL    HW1 3939   2.582   0.454   2.842 -0.0147 -0.7220 -0.5965
 1074SOL    HW2 3940   2.511   0.543   2.725 -0.3408  0.3396  0.3845
 1075SOL     OW 3941   1.787   2.324   2.686 -0.3181 -0.0639  0.3148
 1075SOL    HW1 3942   1.862   2.387   2.706  0.6656 -0.6420 -1.3634
 1075SOL    HW2 3943   1.701   2.375   2.680  0.0237  0.7080  1.5534
 1076SOL     OW 3944   1.239   4.168   3.813  0.1022  0.2273  0.2307
 1076SOL    HW1 3945   1.192   4.233   3.872  0.4454  0.4044  0.3087
 1076SOL    HW2 3946   1.209   4.075   3.835 -1.0246  0.4166 -0.4557
 1077SOL     OW 3947   1.162   3.165   2.136 -0.2929 -0.6923  0.0525
 1077SOL    HW1 3948   1.202   3.228   2.069 -0.8144 -0.5420 -0.1292
 1077SOL    HW2 3949   1.168   3.206   2.227  0.3666 -0.8719  0.0961
 1078SOL     OW 3950   5.047   2.607   4.075  0.5929 -0.3670 -0.2232
 1078SOL    HW1 3951   4.985   2.545   4.123  0.0032  1.1413  1.0679
 1078SOL    HW2 3952   5.112   2.554   4.020  0.7827 -2.1542  1.6205
 1079SOL     OW 3953   1.166   2.078   2.902 -0.2412 -0.1310 -0.4201
 1079SOL    HW1 3954   1.098   2.082   2.828  1.5167  0.5916 -2.0751
 1079SOL    HW2 3955   1.219   1.993   2.894 -0.1873 -0.1582  0.1667
 1080SOL     OW 3956   1.848   1.370   3.429 -0.2357 -0.5418 -0.5162
 1080SOL    HW1 3957   1.778   1.442   3.424 -0.0589 -0.1209  1.7603
 1080SOL    HW2 3958   1.813   1.294   3.484 -0.0820 -1.8510 -2.1535
 1081SOL     OW 3959   1.137   2.663   2.761  0.8270  0.4098  0.2485
 1081SOL    HW1 3960   1.204   2.626   2.826  0.8984  0.2248  0.0699
 1081SOL    HW2 3961   1.183   2.725   2.698  0.9638 -0.2652 -0.3208
 1082SOL     OW 3962   0.991   1.824   1.645 -0.2811 -0.3253  0.2623
 1082SOL    HW1 3963   0.989   1.759   1.721 -0.9417 -0.6950 -0.0680
 1082SOL    HW2 3964   0.907   1.816   1.591 -1.1016  1.8531  1.0851
 1083SOL     OW 3965   0.503   4.513   1.053  0.4013 -0.7625 -0.2435
 1083SOL    HW1 3966   0.544   4.429   1.089  3.4154  0.3717 -0.7527
 1083SOL    HW2 3967   0.523   4.589   1.115 -2.5372 -0.3947  0.3681
 1084SOL     OW 3968   1.463   2.339   3.143  0.0031  0.8291  0.4630
 1084SOL    HW1 3969   1.428   2.421   3.188  0.4101  1.0479  0.3809
 1084SOL    HW2 3970   1.507   2.364   3.057  0.0486  0.5157  0.3943
 1085SOL     OW 3971   5.882   1.558   3.587  0.2732  0.0288  0.0392
 1085SOL    HW1 3972   5.799   1.503   3.580  1.0554 -1.6695  2.6443
 1085SOL    HW2 3973   5.858   1.653   3.605 -1.1221 -0.3976  0.5244
 1086SOL     OW 3974   5.592   2.822   2.183  0.1348  0.1453  0.1900
 1086SOL    HW1 3975   5.680   2.844   2.141  0.4599 -1.9356 -0.3016
 1086SOL    HW2 3976   5.583   2.870   2.270  1.1779  1.3784 -0.3548
 1087SOL     OW 3977   1.205   2.422   4.746  0.0619  0.1440  0.2477
 1087SOL    HW1 3978   1.208   2.504   4.804 -0.1459  0.6547 -0.4456
 1087SOL    HW2 3979   1.240   2.344   4.797  1.3389  0.8877  0.5613
 1088SOL     OW 3980   1.899   2.710   2.418 -0.2287  0.2444 -0.6508
 1088SOL    HW1 3981   1.895   2.659   2.332 -0.3894 -0.7989 -0.0434
 1088SOL    HW2 3982   1.995   2.722   2.444 -0.1660  0.8770 -1.1456
 1089SOL     OW 3983   2.162   0.534   1.139  0.3578 -0.3687  0.4916
 1089SOL    HW1 3984   2.189   0.438   1.134  0.4953 -0.5061  2.8212
 1089SOL    HW2 3985   2.138   0.557   1.234 -0.5532  1.6694 -0.1807
 1090SOL     OW 3986   0.873   1.699   3.351  0.3940 -0.1353  0.2214
 1090SOL    HW1 3987   0.869   1.619   3.291  0.1199  0.6966 -0.9072
 1090SOL    HW2 3988   0.837   1.674   3.441  2.2528 -1.8233  0.5610
 1091SOL     OW 3989   1.695   0.854   0.640  0.4420 -0.2345  0.0456
 1091SOL    HW1 3990   1.772   0.793   0.658  1.0278  0.0594 -1.3324
 1091SOL    HW2 3991   1.635   0.856   0.720  1.6000 -0.8445  0.9660
 1092SOL     OW 3992   5.471   3.824   2.571 -0.0680 -0.1783 -0.4057
 1092SOL    HW1 3993   5.425   3.888   2.632 -0.3422 -0.2412 -0.5394
 1092SOL    HW2 3994   5.550   3.783   2.616  0.3551  0.5629 -0.4643
 1093SOL     OW 3995   0.603   1.035   1.499  0.4038  0.1797 -1.5615
 1093SOL    HW1 3996   0.621   0.975   1.421  0.8929 -0.8917 -0.6535
 1093SOL    HW2 3997   0.634   0.990   1.583  1.2158  1.9228 -0.8959
 1094SOL     OW 3998   5.748   3.892   3.384 -0.4320  0.2006  0.3360
 1094SOL    HW1 3999   5.730   3.943   3.468 -0.5916  0.1767  0.3164
 1094SOL    HW2 4000   5.835   3.922   3.345 -0.9062  1.0563 -0.1161
 1095SOL     OW 4001   1.530   3.824   4.784 -0.3008  0.2766  0.0700
 1095SOL    HW1 4002   1.450   3.853   4.731 -0.3371  0.3341  0.1550
 1095SOL    HW2 4003   1.569   3.903   4.831  0.1173  0.3369 -0.3849
 1096SOL     OW 4004   1.715   1.371   2.795  0.0258  0.1093 -0.0596
 1096SOL    HW1 4005   1.694   1.463   2.828 -0.5586  0.1476 -0.5068
 1096SOL    HW2 4006   1.631   1.328   2.762  0.1927 -0.8057  0.6755
 1097SOL     OW 4007   1.821   4.124   3.845  0.3133 -0.2540 -0.4624
 1097SOL    HW1 4008   1.787   4.111   3.752  0.1375 -0.9203 -0.3112
 1097SOL    HW2 4009   1.901   4.185   3.843 -0.7830  1.2337 -0.8264
 1098SOL     OW 4010   1.480   4.579   4.134  0.3771  0.1548  0.2059
 1098SOL    HW1 4011   1.517   4.493   4.167 -1.6807 -0.7951  0.1812
 1098SOL    HW2 4012   1.482   4.580   4.034 -0.2125 -0.1858  0.1823
 1099SOL     OW 4013   5.240   2.143   3.879 -0.3758 -0.0611 -0.0654
 1099SOL    HW1 4014   5.179   2.071   3.913 -2.3764  2.1474  1.3514
 1099SOL    HW2 4015   5.333   2.126   3.911 -0.8546 -1.7560  0.5678
 1100SOL     OW 4016   5.097   1.750   3.764  0.1509 -0.1895 -0.4561
 1100SOL    HW1 4017   5.054   1.835   3.736 -1.0163 -0.5575  0.1665
 1100SOL    HW2 4018   5.073   1.730   3.859  0.6511 -1.0620 -0.5014
 1101SOL     OW 4019   1.638   1.310   1.276 -0.1715 -0.1974 -0.2878
 1101SOL    HW1 4020   1.553   1.354   1.305  0.3502  0.4347  0.3054
 1101SOL    HW2 4021   1.650   1.323   1.178 -0.3432  0.4304 -0.2303
 1102SOL     OW 4022   1.517   2.763   2.079  0.4121 -0.0050  0.1808
 1102SOL    HW1 4023   1.565   2.709   2.009  1.3257 -0.1812  0.9228
 1102SOL    HW2 4024   1.558   2.745   2.168  0.2957  1.4152  0.5440
 1103SOL     OW 4025   0.446   3.144   3.459  0.3202 -0.2495 -0.8725
 1103SOL    HW1 4026   0.481   3.205   3.530  2.3520 -1.2970 -0.8840
 1103SOL    HW2 4027   0.372   3.189   3.409 -1.0291  0.6309  1.6982
 1104SOL     OW 4028   1.200   4.736   4.978  0.4639  0.1479  0.2710
 1104SOL    HW1 4029   1.143   4.693   5.049 -1.0358 -0.0904 -1.0196
 1104SOL    HW2 4030   1.200   4.678   4.897  1.4772  0.8199 -0.2189
 1105SOL     OW 4031   1.169   1.892   3.280 -0.0307 -0.3079 -0.5061
 1105SOL    HW1 4032   1.262   1.857   3.270  0.3241  0.7752 -1.2289
 1105SOL    HW2 4033   1.106   1.834   3.229  0.5556  0.1012 -1.7430
 1106SOL     OW 4034   1.296   2.206   1.219 -0.2133  0.0825 -0.3212
 1106SOL    HW1 4035   1.316   2.210   1.317 -0.8687 -0.6138 -0.1528
 1106SOL    HW2 4036   1.294   2.299   1.181 -1.0190  0.4337  0.5428
 1107SOL     OW 4037   0.892   2.904   3.568  0.6051 -0.6996  0.7132
 1107SOL    HW1 4038   0.796   2.918   3.542  0.6091  0.1061  1.1037
 1107SOL    HW2 4039   0.932   2.835   3.508  0.0140 -0.4315 -0.0151
 1108SOL     OW 4040   1.608   1.343   2.521 -0.5696 -0.0645  0.0613
 1108SOL    HW1 4041   1.533   1.377   2.465 -1.9885 -0.2740  1.7534
 1108SOL    HW2 4042   1.613   1.244   2.516 -1.1816 -0.1433  0.8606
 1109SOL     OW 4043   1.149   2.118   4.069  0.1657  0.0484  0.0074
 1109SOL    HW1 4044   1.136   2.021   4.092  0.4501 -0.0909 -0.4139
 1109SOL    HW2 4045   1.065   2.155   4.030  0.4234 -0.3433 -0.9348
 1110SOL     OW 4046   0.954   2.239   3.728 -0.4695 -0.0279  0.3202
 1110SOL    HW1 4047   0.973   2.144   3.700  0.0571 -0.3860  1.7920
 1110SOL    HW2 4048   0.921   2.239   3.822 -1.9532  1.1491 -0.1632
 1111SOL     OW 4049   0.733   2.251   3.235  0.0590  0.1853 -0.3494
 1111SOL    HW1 4050   0.792   2.230   3.157  0.4622 -1.0894  0.2655
 1111SOL    HW2 4051   0.650   2.194   3.229  0.1288  0.0293  0.1937
 1112SOL     OW 4052   1.153   3.453   0.473 -0.0844  0.2461  0.1727
 1112SOL    HW1 4053   1.138   3.544   0.512  1.4765  0.3278  0.6315
 1112SOL    HW2 4054   1.089   3.439   0.397  2.0332  3.2487 -2.4500
 1113SOL     OW 4055   2.725   1.717   1.062  0.0872  0.2301  0.3955
 1113SOL    HW1 4056   2.786   1.668   0.999  0.0638  1.0527 -0.2803
 1113SOL    HW2 4057   2.650   1.758   1.010 -0.6993 -0.2361  1.1412
 1114SOL     OW 4058   4.669   4.625   3.014  1.1121 -0.1163  0.0168
 1114SOL    HW1 4059   4.744   4.687   3.039  1.3314 -1.0804  1.9411
 1114SOL    HW2 4060   4.644   4.570   3.094 -0.4215 -1.1070 -1.1047
 1115SOL     OW 4061   1.419   3.364   4.213 -0.6216 -0.1622  0.1270
 1115SOL    HW1 4062   1.428   3.451   4.261 -0.8257 -0.1530  0.1496
 1115SOL    HW2 4063   1.461   3.371   4.122  1.4797 -0.7417  0.9849
 1116SOL     OW 4064   0.743   3.061   1.603  0.0115 -0.8078  0.4593
 1116SOL    HW1 4065   0.738   3.024   1.696  2.2576 -2.1881  0.1095
 1116SOL    HW2 4066   0.837   3.056   1.570 -0.3088  1.7094 -1.1184
 1117SOL     OW 4067   1.515   2.966   3.711  0.1646 -0.2742  0.4726
 1117SOL    HW1 4068   1.548   3.044   3.765 -1.0563  0.9585 -0.5043
 1117SOL    HW2 4069   1.567   2.884   3.737  0.1593  0.4102  2.9465
 1118SOL     OW 4070   0.836   1.747   4.490 -0.1995  0.0695 -0.0252
 1118SOL    HW1 4071   0.774   1.766   4.415  0.4170  0.4145 -0.4535
 1118SOL    HW2 4072   0.920   1.799   4.478 -0.8624  1.7556  1.9587
 1119SOL     OW 4073   1.653   2.068   3.412  0.1491 -0.3419 -0.2965
 1119SOL    HW1 4074   1.634   2.037   3.319 -1.6955 -1.1194  0.3032
 1119SOL    HW2 4075   1.593   2.021   3.477  1.5771 -0.0172  1.3427
 1120SOL     OW 4076   1.175   1.551   1.538  0.3252  0.1949 -0.2498
 1120SOL    HW1 4077   1.112   1.604   1.480 -0.5448 -0.8323 -0.2869
 1120SOL    HW2 4078   1.123   1.486   1.593  1.2205  0.5579  1.0814
 1121SOL     OW 4079   0.051   2.013   1.851  0.0276  0.2843 -0.5744
 1121SOL    HW1 4080   0.076   1.953   1.928 -1.0528 -1.6360 -1.6318
 1121SOL    HW2 4081  -0.043   2.046   1.865  0.5429  1.6199 -0.0954
 1122SOL     OW 4082   0.795   0.580   2.549  0.2325 -0.0215 -1.0381
 1122SOL    HW1 4083   0.817   0.564   2.453 -2.6661 -2.7640 -1.3973
 1122SOL    HW2 4084   0.698   0.564   2.565  0.7988 -0.7875  2.5546
 1123SOL     OW 4085   5.936   1.024   3.109  0.5036  0.3355 -0.6801
 1123SOL    HW1 4086   5.919   1.075   3.025 -0.7357 -0.2060 -0.7762
 1123SOL    HW2 4087   5.909   0.928   3.097  0.2831  0.2543  0.3441
 1124SOL     OW 4088   0.787   1.856   4.041 -0.2039 -0.1949 -0.3562
 1124SOL    HW1 4089   0.739   1.805   4.113 -0.4669  1.6195  0.8090
 1124SOL    HW2 4090   0.885   1.857   4.060 -0.2312 -0.0308 -0.2213
 1125SOL     OW 4091   0.089   1.963   1.584  0.6881 -0.6778  0.3397
 1125SOL    HW1 4092  -0.003   1.953   1.546  0.8446 -2.7575  0.3933
 1125SOL    HW2 4093   0.083   1.993   1.679  0.2169  2.4072 -0.5455
 1126SOL     OW 4094   1.178   2.104   2.187  0.1499 -0.2786 -0.3078
 1126SOL    HW1 4095   1.236   2.028   2.216  0.9100 -0.0645 -1.2297
 1126SOL    HW2 4096   1.213   2.142   2.101  0.7539  2.1685  0.9436
 1127SOL     OW 4097   2.037   1.091   4.498  0.6142  0.8480 -0.2329
 1127SOL    HW1 4098   2.053   1.008   4.445 -2.7771 -0.3472  0.4028
 1127SOL    HW2 4099   2.089   1.087   4.584  0.5042 -0.6208 -0.2184
 1128SOL     OW 4100   2.873   4.026   3.902 -0.3196 -0.1866 -0.2578
 1128SOL    HW1 4101   2.962   4.024   3.946 -0.2149  1.8160 -0.2864
 1128SOL    HW2 4102   2.802   4.046   3.969 -0.7295 -1.4170 -0.2956
 1129SOL     OW 4103   5.427   3.208   3.134  0.2897 -0.3724 -0.3533
 1129SOL    HW1 4104   5.489   3.222   3.211  0.7242 -1.1861 -0.5465
 1129SOL    HW2 4105   5.332   3.218   3.166  0.4462 -1.1507  0.4006
 1130SOL     OW 4106   0.271   3.445   5.410  0.0620 -0.7476 -0.2136
 1130SOL    HW1 4107   0.235   3.490   5.492  1.7577 -1.4976  1.0083
 1130SOL    HW2 4108   0.283   3.513   5.338 -0.5290  0.1258  0.4844
 1131SOL     OW 4109   0.952   2.799   2.616 -0.2445 -0.0056  0.7876
 1131SOL    HW1 4110   0.993   2.715   2.652  0.7917  0.3694  0.4905
 1131SOL    HW2 4111   0.923   2.784   2.521  0.7212  0.2117  0.4455
 1132SOL     OW 4112   1.091   0.696   2.962  0.2278  0.4255 -0.0341
 1132SOL    HW1 4113   1.099   0.660   3.055  0.3637 -1.2079 -0.6302
 1132SOL    HW2 4114   1.002   0.670   2.924  1.0980 -1.0606 -1.1666
 1133SOL     OW 4115   1.642   1.597   2.918 -0.2682 -0.4748  0.0564
 1133SOL    HW1 4116   1.675   1.605   3.012 -0.2482 -1.6767  0.1722
 1133SOL    HW2 4117   1.640   1.687   2.875  2.7812 -0.2537  0.1804
 1134SOL     OW 4118   1.362   1.076   3.756  0.3850 -0.3557  0.2955
 1134SOL    HW1 4119   1.345   1.054   3.853  3.0899 -1.7278  0.5697
 1134SOL    HW2 4120   1.393   1.170   3.748  2.3545 -0.8532  1.1898
 1135SOL     OW 4121   1.613   2.700   2.867 -0.0514  0.2478  0.1485
 1135SOL    HW1 4122   1.614   2.800   2.873  0.0658  0.2136  0.7738
 1135SOL    HW2 4123   1.641   2.672   2.776 -2.1925  0.8486 -0.7545
 1136SOL     OW 4124   2.230   3.234   1.295  0.1271 -0.4485  0.1085
 1136SOL    HW1 4125   2.151   3.273   1.249 -0.2308 -1.0581  0.1907
 1136SOL    HW2 4126   2.229   3.134   1.285  0.6820 -0.4936  0.4252
 1137SOL     OW 4127   1.205   5.111   3.032  0.4762 -0.0816 -0.3272
 1137SOL    HW1 4128   1.289   5.155   3.000  0.2780  1.2012  0.8240
 1137SOL    HW2 4129   1.169   5.052   2.960  1.6444  0.3802 -1.3212
 1138SOL     OW 4130   5.761   4.671   3.999 -0.3415 -0.4875  0.5683
 1138SOL    HW1 4131   5.708   4.749   3.967  1.9977  1.2177  0.6030
 1138SOL    HW2 4132   5.702   4.589   4.000 -2.8369  1.1876  0.4192
 1139SOL     OW 4133   0.535   2.766   1.497 -0.1297  0.5998  0.3558
 1139SOL    HW1 4134   0.556   2.751   1.400 -0.0268  1.1699  0.2864
 1139SOL    HW2 4135   0.437   2.758   1.512 -0.2080  1.0478  0.1020
 1140SOL     OW 4136   5.258   3.855   3.628  0.0546  0.3255 -0.5321
 1140SOL    HW1 4137   5.334   3.883   3.687  0.8906  1.2616 -1.9996
 1140SOL    HW2 4138   5.250   3.755   3.629  1.3236  0.2111 -0.3657
 1141SOL     OW 4139   5.732   2.458   5.896 -0.5157  0.2518 -0.6533
 1141SOL    HW1 4140   5.743   2.509   5.981 -1.1846  0.2889 -0.5744
 1141SOL    HW2 4141   5.779   2.506   5.822  0.3487  0.0518 -0.2511
 1142SOL     OW 4142   0.477   3.550   2.172  0.1775 -0.6621  0.4120
 1142SOL    HW1 4143   0.438   3.498   2.096  0.1539 -0.7403  0.4775
 1142SOL    HW2 4144   0.436   3.520   2.258 -0.7370  0.3059  0.3411
 1143SOL     OW 4145   0.358   2.872   3.528  0.3600  0.0194  0.4645
 1143SOL    HW1 4146   0.439   2.814   3.534  0.0134 -0.7980 -1.6653
 1143SOL    HW2 4147   0.385   2.963   3.498  0.6190  0.1657  1.1250
 1144SOL     OW 4148   3.141   0.226   4.349 -0.2672 -0.1218  0.1514
 1144SOL    HW1 4149   3.098   0.167   4.417  0.1413 -0.3566  0.2078
 1144SOL    HW2 4150   3.073   0.254   4.281 -0.6192 -0.0970  0.5059
 1145SOL     OW 4151   0.977   2.872   4.125 -0.2036  0.5390 -0.1855
 1145SOL    HW1 4152   1.030   2.907   4.202  1.4253 -1.5787 -0.2592
 1145SOL    HW2 4153   0.966   2.945   4.057 -2.6515  2.8298  2.3789
 1146SOL     OW 4154   1.697   3.726   4.173 -0.7387 -0.2694 -0.1000
 1146SOL    HW1 4155   1.675   3.667   4.096  0.2035 -1.7826  0.7512
 1146SOL    HW2 4156   1.667   3.683   4.258  1.5573 -0.4249  0.7037
 1147SOL     OW 4157   1.154   1.718   2.622  0.5409  0.1220 -0.0353
 1147SOL    HW1 4158   1.181   1.745   2.529  0.4751 -2.0315 -0.7404
 1147SOL    HW2 4159   1.231   1.731   2.684  1.3028 -0.4166 -0.8410
 1148SOL     OW 4160   3.434   3.429   1.009 -0.4144 -1.0245 -0.1674
 1148SOL    HW1 4161   3.476   3.437   0.919  0.2333 -0.4502  0.1725
 1148SOL    HW2 4162   3.335   3.428   1.000 -0.4733  1.4917 -0.7607
 1149SOL     OW 4163   1.290   2.017   4.506 -0.3435 -0.1258  0.2938
 1149SOL    HW1 4164   1.366   1.972   4.459  1.1052  2.3560  0.0738
 1149SOL    HW2 4165   1.325   2.061   4.589 -1.5122  1.1555  0.1345
 1150SOL     OW 4166   2.087   0.751   3.256  0.6031  0.5615  0.7119
 1150SOL    HW1 4167   2.111   0.848   3.245 -1.0299  0.9736  0.5957
 1150SOL    HW2 4168   2.010   0.743   3.319 -1.1684 -0.4273 -1.4874
 1151SOL     OW 4169   0.110   3.559   4.865  0.0391  0.1226  0.5111
 1151SOL    HW1 4170   0.078   3.527   4.776  0.2549  0.1477  0.4238
 1151SOL    HW2 4171   0.201   3.521   4.884  0.3152  0.7031  0.3908
 1152SOL     OW 4172   1.043   3.090   3.700 -0.0758  0.4281 -0.2888
 1152SOL    HW1 4173   0.972   3.026   3.670  0.7456 -0.8460  0.4281
 1152SOL    HW2 4174   1.004   3.182   3.703 -2.1881 -0.4356  1.6201
 1153SOL     OW 4175   2.159   1.771   1.852  0.1720  0.0025 -0.1781
 1153SOL    HW1 4176   2.079   1.765   1.792  0.3956  0.8904 -0.5898
 1153SOL    HW2 4177   2.232   1.712   1.818  0.3627  0.6439 -0.8944
 1154SOL     OW 4178   1.299   1.858   2.860  0.0864  0.1535 -0.0928
 1154SOL    HW1 4179   1.307   1.811   2.948  1.8817 -1.8348 -1.2290
 1154SOL    HW2 4180   1.384   1.847   2.808 -1.7150 -0.9110 -3.0840
 1155SOL     OW 4181   2.114   2.449   2.460  0.1973 -0.3892 -0.3048
 1155SOL    HW1 4182   2.065   2.441   2.373 -0.1039 -0.0398 -0.1659
 1155SOL    HW2 4183   2.143   2.543   2.473 -1.9535  0.1351  1.1567
 1156SOL     OW 4184   1.118   4.306   3.996 -0.2943 -0.1458  0.0402
 1156SOL    HW1 4185   1.097   4.285   4.091 -0.8124 -1.4894 -0.3440
 1156SOL    HW2 4186   1.125   4.405   3.984  1.9366  0.0067  1.9178
 1157SOL     OW 4187   0.960   4.794   1.956 -0.1086  0.1136 -0.1628
 1157SOL    HW1 4188   0.861   4.782   1.964 -0.1049  0.2527  0.0820
 1157SOL    HW2 4189   0.991   4.864   2.019  0.3558 -0.9690  0.8513
 1158SOL     OW 4190   1.638   2.011   3.751 -0.2327 -0.0123  0.3330
 1158SOL    HW1 4191   1.719   2.046   3.797 -0.0119  0.0030 -0.0605
 1158SOL    HW2 4192   1.650   1.914   3.730 -0.8273 -0.3212  1.3859
 1159SOL     OW 4193   4.641   1.465   0.846 -0.4024 -0.1083 -0.0131
 1159SOL    HW1 4194   4.699   1.485   0.767 -0.3881  1.2083  0.3134
 1159SOL    HW2 4195   4.548   1.446   0.815 -0.5222  0.9343 -0.3160
 1160SOL     OW 4196   5.592   2.026   4.560  0.3425 -0.6762  0.0485
 1160SOL    HW1 4197   5.538   2.080   4.625  2.2524 -0.2796  1.3894
 1160SOL    HW2 4198   5.606   1.934   4.598  0.7495 -0.7127 -0.1836
 1161SOL     OW 4199   0.850   5.447   4.640 -0.1542  0.4654 -0.1663
 1161SOL    HW1 4200   0.771   5.388   4.650 -0.1170  0.5163  0.4828
 1161SOL    HW2 4201   0.930   5.403   4.681  0.2465  0.2448 -1.1550
 1162SOL     OW 4202   1.243   5.344   5.389 -0.1038 -0.2662 -0.2783
 1162SOL    HW1 4203   1.235   5.261   5.445  1.1874 -0.1896  0.0616
 1162SOL    HW2 4204   1.297   5.323   5.307 -1.0551 -0.1139 -0.9511
 1163SOL     OW 4205   0.849   0.297   3.545  0.1429 -0.0821  0.3704
 1163SOL    HW1 4206   0.766   0.256   3.508  0.2604  0.4246 -0.4811
 1163SOL    HW2 4207   0.827   0.384   3.588  0.5484  1.3895 -2.1960
 1164SOL     OW 4208   5.360   4.081   4.598 -0.4263  0.0949  0.2410
 1164SOL    HW1 4209   5.269   4.042   4.607 -0.0981 -0.6777  0.2826
 1164SOL    HW2 4210   5.417   4.050   4.674  0.1698 -0.2820 -0.3565
 1165SOL     OW 4211   4.892   1.440   4.277 -0.1900  0.3826  0.6107
 1165SOL    HW1 4212   4.885   1.540   4.282  0.4825  0.3717  3.2686
 1165SOL    HW2 4213   4.976   1.415   4.231  0.8202  1.1394  1.9634
 1166SOL     OW 4214   5.777   2.675   5.490 -0.1987  0.4345 -0.1231
 1166SOL    HW1 4215   5.732   2.638   5.408 -0.8347 -0.1427  0.4747
 1166SOL    HW2 4216   5.719   2.744   5.532  0.5836  1.4828 -0.7158
 1167SOL     OW 4217   0.386   3.804   0.235 -0.2663 -0.2082  0.2232
 1167SOL    HW1 4218   0.372   3.893   0.278  1.2641 -1.0449  2.6567
 1167SOL    HW2 4219   0.482   3.794   0.210 -0.3091 -1.3568  0.4598
 1168SOL     OW 4220   5.579   4.862   4.971 -0.3893 -0.0499  0.4784
 1168SOL    HW1 4221   5.578   4.960   4.950 -1.1441 -0.2696 -0.6042
 1168SOL    HW2 4222   5.509   4.841   5.038 -0.3022  0.1277  0.6263
 1169SOL     OW 4223   2.281   4.062   4.877  0.0878 -0.0531  0.2194
 1169SOL    HW1 4224   2.247   3.968   4.881 -0.3567  0.0361 -0.9577
 1169SOL    HW2 4225   2.313   4.090   4.967  1.6418 -1.8448  0.2884
 1170SOL     OW 4226   2.052   3.494   0.344  0.4612 -0.2481  0.1007
 1170SOL    HW1 4227   1.968   3.484   0.291 -1.1134  0.4148  2.3442
 1170SOL    HW2 4228   2.053   3.583   0.388  3.1966  0.4517 -1.1697
 1171SOL     OW 4229   3.170   3.279   3.732  0.1364 -0.3236 -0.0045
 1171SOL    HW1 4230   3.194   3.198   3.679  0.0273 -0.4027  0.0693
 1171SOL    HW2 4231   3.213   3.360   3.690  1.8633 -0.6514  1.0128
 1172SOL     OW 4232   0.710   2.343   3.685  0.4180 -0.9103 -0.2351
 1172SOL    HW1 4233   0.655   2.334   3.768 -0.5047  0.9247 -0.5865
 1172SOL    HW2 4234   0.795   2.291   3.695 -0.6559 -2.5515  0.9468
 1173SOL     OW 4235   0.946   4.154   4.529  0.0633 -0.0410  0.9617
 1173SOL    HW1 4236   0.971   4.067   4.570 -1.4594 -0.2324  1.5451
 1173SOL    HW2 4237   0.870   4.141   4.466  0.0924  0.7959  0.7372
 1174SOL     OW 4238   0.176   4.455   2.937  0.1738 -0.4264 -0.2325
 1174SOL    HW1 4239   0.269   4.420   2.933  0.6386  0.7938 -0.7971
 1174SOL    HW2 4240   0.111   4.382   2.915  1.0601 -1.0422 -0.8595
 1175SOL     OW 4241   1.072   2.470   4.516  0.7490 -0.4200  0.3499
 1175SOL    HW1 4242   1.115   2.447   4.604  1.5436  0.5998  0.2390
 1175SOL    HW2 4243   0.980   2.505   4.533  1.6941  1.9586  1.0139
 1176SOL     OW 4244   1.148   1.113   3.454 -0.3771  0.4104 -0.1878
 1176SOL    HW1 4245   1.097   1.199   3.452 -1.2263 -0.0880 -0.7770
 1176SOL    HW2 4246   1.125   1.062   3.537 -2.1328 -0.5469 -1.2115
 1177SOL     OW 4247   5.336   0.638   3.093  0.1590 -0.4762 -0.2563
 1177SOL    HW1 4248   5.274   0.581   3.147  1.9047 -1.8142  0.4573
 1177SOL    HW2 4249   5.429   0.626   3.126  0.4807  4.9603  1.8959
 1178SOL     OW 4250   3.310   0.953   0.552 -0.1562 -0.0273 -0.8597
 1178SOL    HW1 4251   3.323   0.855   0.542  1.8759  0.1940 -0.7228
 1178SOL    HW2 4252   3.398   0.998   0.566 -0.8681  1.9966 -2.3040
 1179SOL     OW 4253   0.867   2.004   5.059  0.3347  0.4818 -0.0485
 1179SOL    HW1 4254   0.903   2.052   5.139  0.1492  1.5088 -0.5694
 1179SOL    HW2 4255   0.769   1.988   5.071  0.7105 -1.4773  0.9488
 1180SOL     OW 4256   2.450   5.814   4.754 -0.0777 -0.3854  0.4093
 1180SOL    HW1 4257   2.404   5.731   4.725 -0.2344 -0.0776 -0.2327
 1180SOL    HW2 4258   2.547   5.795   4.769 -0.0076 -0.5690 -0.2427
 1181SOL     OW 4259   0.857   2.709   4.568  0.0989 -0.2027 -0.6630
 1181SOL    HW1 4260   0.827   2.678   4.658  0.9087 -1.0887 -0.6833
 1181SOL    HW2 4261   0.946   2.754   4.576 -0.3735  0.7735 -0.8563
 1182SOL     OW 4262   3.886   3.376   0.603  0.8136  0.3225 -0.1205
 1182SOL    HW1 4263   3.793   3.413   0.607  1.1624  1.2891 -0.6499
 1182SOL    HW2 4264   3.882   3.276   0.602 -0.2777  0.3480 -1.2500
 1183SOL     OW 4265   2.078   2.542   4.669 -0.1192  0.2183  0.6359
 1183SOL    HW1 4266   2.029   2.576   4.589  0.1373 -1.5833 -0.3501
 1183SOL    HW2 4267   2.020   2.551   4.750  0.5272  4.4080  0.8593
 1184SOL     OW 4268   5.903   3.316   4.688 -0.1385  0.1376 -0.0867
 1184SOL    HW1 4269   5.895   3.404   4.640  0.8501  0.4525  0.3071
 1184SOL    HW2 4270   5.877   3.242   4.626 -1.6151  0.7433 -0.2312
 1185SOL     OW 4271   1.354   3.994   4.094 -0.8385  0.0937  0.2628
 1185SOL    HW1 4272   1.356   4.083   4.140  1.1111  0.5633 -0.6241
 1185SOL    HW2 4273   1.446   3.970   4.064 -1.7638 -0.9179 -1.9921
 1186SOL     OW 4274   5.564   1.966   0.032 -0.4754 -0.2773 -0.1925
 1186SOL    HW1 4275   5.521   1.954   0.121  0.9973 -2.3491  0.3244
 1186SOL    HW2 4276   5.596   2.060   0.022 -0.2620 -0.1170  1.6644
 1187SOL     OW 4277   1.162   0.372   2.760 -0.1912 -0.0313  0.5937
 1187SOL    HW1 4278   1.227   0.443   2.786  0.0034  0.2780 -0.6456
 1187SOL    HW2 4279   1.154   0.369   2.660 -0.5529 -1.4377  0.6331
 1188SOL     OW 4280   5.455   3.483   3.577  0.4804  0.0099 -0.0893
 1188SOL    HW1 4281   5.538   3.433   3.552  0.3074 -0.8323  0.9431
 1188SOL    HW2 4282   5.375   3.424   3.561  0.0017  1.0485 -1.7138
 1189SOL     OW 4283   2.462   3.110   5.184  0.0955  0.2243 -0.1445
 1189SOL    HW1 4284   2.530   3.179   5.207 -0.7556  1.0130  0.0568
 1189SOL    HW2 4285   2.507   3.021   5.174  1.2576  0.8579 -0.7711
 1190SOL     OW 4286   0.583   2.234   4.852  0.0646  0.9159 -0.8545
 1190SOL    HW1 4287   0.643   2.284   4.915  1.7620 -0.5190 -1.2151
 1190SOL    HW2 4288   0.495   2.280   4.844  1.6105  4.0073 -1.4518
 1191SOL     OW 4289   5.723   3.828   5.530 -0.0182 -0.0009  0.6488
 1191SOL    HW1 4290   5.814   3.788   5.514 -0.6402 -1.7880  1.3535
 1191SOL    HW2 4291   5.678   3.844   5.442  1.2678  1.7570  0.2308
 1192SOL     OW 4292   1.953   5.078   3.746 -0.5320  0.3999 -0.0174
 1192SOL    HW1 4293   2.021   5.006   3.754  0.8538  1.8472  2.7333
 1192SOL    HW2 4294   1.866   5.039   3.715  0.3944 -2.2405  0.4610
 1193SOL     OW 4295   0.985   3.432   3.154  0.2105  0.6240  0.1150
 1193SOL    HW1 4296   1.084   3.435   3.144  0.1878  1.7013  0.1329
 1193SOL    HW2 4297   0.948   3.525   3.152 -0.9048  0.1970 -0.9440
 1194SOL     OW 4298   0.223   2.403   3.661 -0.1845 -0.2605  0.4794
 1194SOL    HW1 4299   0.297   2.428   3.599  1.3157 -0.0564  2.2564
 1194SOL    HW2 4300   0.140   2.386   3.609 -0.0181  3.4660 -1.3436
 1195SOL     OW 4301   1.198   4.716   5.410 -0.3811  0.0417 -0.5485
 1195SOL    HW1 4302   1.271   4.651   5.393  2.3956  2.1423  2.1227
 1195SOL    HW2 4303   1.214   4.800   5.358 -1.1007  0.3788 -0.2501
 1196SOL     OW 4304   0.780   3.200   4.281 -0.3745 -0.3272  0.3868
 1196SOL    HW1 4305   0.822   3.269   4.223  0.9163 -0.0123  1.6384
 1196SOL    HW2 4306   0.702   3.159   4.233 -0.4627  1.1657 -0.8263
 1197SOL     OW 4307   5.946   3.701   4.369  0.1158  0.6022  0.0479
 1197SOL    HW1 4308   5.996   3.640   4.307 -0.8557  0.1978 -0.3631
 1197SOL    HW2 4309   5.902   3.773   4.317 -1.1428 -0.0384  0.1996
 1198SOL     OW 4310   3.938   3.712   4.647 -0.6914  0.6888 -0.2340
 1198SOL    HW1 4311   3.973   3.665   4.728 -0.1924 -0.0051 -0.8476
 1198SOL    HW2 4312   3.839   3.705   4.644 -0.6218 -0.2992 -0.3041
 1199SOL     OW 4313   5.834   2.830   4.623  0.3471 -0.0277 -0.2263
 1199SOL    HW1 4314   5.826   2.883   4.707 -0.7336  3.0530 -2.1008
 1199SOL    HW2 4315   5.808   2.735   4.641 -0.0805  0.5490  2.8173
 1200SOL     OW 4316   1.172   2.591   3.643  0.2413  0.6720 -0.5274
 1200SOL    HW1 4317   1.125   2.653   3.581 -0.2643 -0.6205 -1.4806
 1200SOL    HW2 4318   1.166   2.497   3.607  2.5226  0.3006 -0.0709
 1201SOL     OW 4319   1.168   4.996   4.874 -0.0036  0.3107 -0.3779
 1201SOL    HW1 4320   1.238   5.024   4.809 -0.3163 -0.0078 -0.8635
 1201SOL    HW2 4321   1.182   4.900   4.899 -0.4095  0.1706 -0.6739
 1202SOL     OW 4322   4.267   1.274   2.972 -0.0324 -0.8770  0.4231
 1202SOL    HW1 4323   4.346   1.217   2.949  0.9404  0.6213 -0.1054
 1202SOL    HW2 4324   4.268   1.294   3.070  1.1288  0.3682  0.1783
 1203SOL     OW 4325   5.702   3.958   4.030 -0.4072  0.2342 -0.3039
 1203SOL    HW1 4326   5.704   4.056   4.009  1.4189  0.1804 -0.5512
 1203SOL    HW2 4327   5.714   3.945   4.128 -1.2408  0.2631 -0.1928
 1204SOL     OW 4328   1.318   1.759   3.868 -0.2838 -0.3173 -0.0433
 1204SOL    HW1 4329   1.389   1.801   3.924 -0.1468 -0.1681 -0.3292
 1204SOL    HW2 4330   1.267   1.831   3.819 -0.0287 -0.4801 -0.5565
 1205SOL     OW 4331   0.422   2.237   5.861  0.0735 -0.0446 -0.7363
 1205SOL    HW1 4332   0.435   2.156   5.917  0.9246  1.1239  0.8548
 1205SOL    HW2 4333   0.354   2.219   5.790 -0.6351 -1.7534  0.3332
 1206SOL     OW 4334   2.704   4.161   5.717  0.4884  0.2372  0.0006
 1206SOL    HW1 4335   2.702   4.088   5.648 -1.2405 -1.3720  1.6329
 1206SOL    HW2 4336   2.778   4.143   5.782  0.7495  0.5501 -0.2087
 1207SOL     OW 4337   4.815   1.443   3.271  0.1419  0.1450  0.1413
 1207SOL    HW1 4338   4.751   1.376   3.234  0.1935 -0.2520  0.7517
 1207SOL    HW2 4339   4.893   1.454   3.209  1.3861 -2.2161  1.1512
 1208SOL     OW 4340   2.070   3.969   3.431 -0.8100 -0.5399  0.3634
 1208SOL    HW1 4341   2.058   4.035   3.356  0.5438 -0.2669  0.3660
 1208SOL    HW2 4342   2.030   3.881   3.404 -0.7269 -0.3230 -0.5088
 1209SOL     OW 4343   3.904   5.259   4.415 -0.3934  0.4795 -0.6663
 1209SOL    HW1 4344   3.837   5.186   4.418 -0.4675  0.4062 -2.5691
 1209SOL    HW2 4345   3.867   5.336   4.363  0.0871  1.4324  0.3750
 1210SOL     OW 4346   1.188   5.042   3.661 -1.0595  0.2807  0.1262
 1210SOL    HW1 4347   1.108   5.064   3.717 -0.9072 -0.8107  0.7948
 1210SOL    HW2 4348   1.271   5.051   3.716 -0.6599  1.7434 -0.6568
 1211SOL     OW 4349   2.089   4.538   3.779 -0.1069 -0.4913 -0.1762
 1211SOL    HW1 4350   2.158   4.608   3.758 -1.6461  0.2541 -3.2705
 1211SOL    HW2 4351   2.018   4.538   3.708 -2.2923 -2.5551  1.8216
 1212SOL     OW 4352   0.933   3.328   3.684  0.3729  0.2562 -0.1902
 1212SOL    HW1 4353   0.862   3.321   3.613  0.7131 -0.7759 -0.4455
 1212SOL    HW2 4354   0.979   3.417   3.676 -0.4202  0.6525 -0.4686
 1213SOL     OW 4355   0.967   3.000   5.103 -0.0738 -0.4450 -0.2814
 1213SOL    HW1 4356   0.922   2.994   5.014  0.4283  1.6204 -0.7282
 1213SOL    HW2 4357   1.061   2.969   5.094 -0.4181 -1.5953 -0.1095
 1214SOL     OW 4358   5.750   2.656   0.122  0.0267 -0.3172  0.1063
 1214SOL    HW1 4359   5.832   2.611   0.157  0.3390  0.2611  0.1267
 1214SOL    HW2 4360   5.731   2.738   0.176 -0.3067 -0.2036 -0.1780
 1215SOL     OW 4361   1.630   3.425   3.429  0.8452 -0.0084 -0.2449
 1215SOL    HW1 4362   1.644   3.499   3.363 -1.5530  0.7652  0.0186
 1215SOL    HW2 4363   1.618   3.339   3.380  2.4664 -0.0654 -0.6047
 1216SOL     OW 4364   0.934   4.459   4.205 -0.0007 -0.0512  0.3348
 1216SOL    HW1 4365   0.875   4.536   4.182  0.1450 -0.0393 -0.0031
 1216SOL    HW2 4366   1.021   4.493   4.241  0.6742 -0.0045 -1.2493
 1217SOL     OW 4367   1.522   2.930   4.603  0.0101  0.2639 -0.4184
 1217SOL    HW1 4368   1.552   2.996   4.672  0.7106 -0.2074 -0.2709
 1217SOL    HW2 4369   1.443   2.968   4.554  1.0212  1.6700 -1.0393
 1218SOL     OW 4370   1.260   5.859   2.404 -0.1482  0.9897  0.2449
 1218SOL    HW1 4371   1.208   5.881   2.486  1.0114  1.8152  0.7919
 1218SOL    HW2 4372   1.357   5.853   2.427  0.0903  0.2460 -0.8831
 1219SOL     OW 4373   1.277   2.856   3.555 -0.0013 -0.3682 -0.2900
 1219SOL    HW1 4374   1.331   2.929   3.598  0.3700 -0.7146 -0.1562
 1219SOL    HW2 4375   1.331   2.814   3.482 -0.7981  0.5329 -1.4597
 1220SOL     OW 4376   2.138   3.985   4.260 -0.1648 -0.5724  0.3754
 1220SOL    HW1 4377   2.039   3.978   4.260 -0.2587 -0.2596 -2.0345
 1220SOL    HW2 4378   2.178   3.907   4.211  0.4737  1.0794 -1.9302
 1221SOL     OW 4379   1.087   3.700   5.392 -0.2201 -0.2825 -0.3390
 1221SOL    HW1 4380   1.133   3.784   5.364  2.3747 -2.0263 -1.6978
 1221SOL    HW2 4381   1.065   3.705   5.489  1.2862  1.3507 -0.0335
 1222SOL     OW 4382   5.491   1.756   4.111 -1.1650  0.7726 -0.0126
 1222SOL    HW1 4383   5.565   1.741   4.046 -1.8492  1.4020 -0.9798
 1222SOL    HW2 4384   5.504   1.699   4.191  0.9902  1.7295  0.3840
 1223SOL     OW 4385   2.838   3.126   5.909  0.4022  0.3218  0.3621
 1223SOL    HW1 4386   2.853   3.066   5.831  0.1634  0.4983  0.1776
 1223SOL    HW2 4387   2.750   3.105   5.951 -0.4561  1.6102 -0.6975
 1224SOL     OW 4388   2.793   0.294   3.281  0.5643  0.3934 -0.6393
 1224SOL    HW1 4389   2.789   0.393   3.266  1.1283  0.4956 -0.1665
 1224SOL    HW2 4390   2.883   0.269   3.316  0.1861 -0.1850 -0.0380
 1225SOL     OW 4391   1.278   3.100   4.114 -0.0682  0.4759 -0.5314
 1225SOL    HW1 4392   1.371   3.125   4.139  0.0112 -1.0174  0.8312
 1225SOL    HW2 4393   1.278   3.064   4.020  1.1435 -1.4017  0.1211
 1226SOL     OW 4394   1.256   3.870   4.715 -0.2016  0.3852 -0.8872
 1226SOL    HW1 4395   1.211   3.840   4.799 -1.4434  0.4644 -1.4965
 1226SOL    HW2 4396   1.220   3.817   4.638  0.1140  1.0768 -1.5195
 1227SOL     OW 4397   0.424   1.224   5.296  0.4975  0.3076 -0.0374
 1227SOL    HW1 4398   0.372   1.279   5.362 -1.6190 -1.5060 -0.0961
 1227SOL    HW2 4399   0.516   1.208   5.332 -0.5347 -0.5274  2.4819
 1228SOL     OW 4400   5.872   3.402   2.306 -0.0259  0.5178 -0.1625
 1228SOL    HW1 4401   5.945   3.405   2.237 -0.6156  1.4135 -0.7670
 1228SOL    HW2 4402   5.789   3.365   2.265 -0.2032  0.4478  0.2533
 1229SOL     OW 4403   1.781   1.630   4.148  0.1967 -0.1452  0.3645
 1229SOL    HW1 4404   1.834   1.646   4.232  3.1649  0.7770 -1.5496
 1229SOL    HW2 4405   1.752   1.718   4.110 -0.6543 -0.5343  0.0868
 1230SOL     OW 4406   0.977   1.496   4.189  0.0519 -0.0902 -1.0247
 1230SOL    HW1 4407   0.922   1.484   4.107 -0.2979  0.6934 -0.9098
 1230SOL    HW2 4408   0.920   1.483   4.270  1.0781 -4.6108 -0.7420
 1231SOL     OW 4409   5.497   1.733   4.964 -0.5302 -0.2492  0.3328
 1231SOL    HW1 4410   5.533   1.725   4.871  0.7004 -1.4330  0.8806
 1231SOL    HW2 4411   5.512   1.825   4.998 -0.7950  0.1326 -0.5597
 1232SOL     OW 4412   1.430   3.646   3.605 -0.3429  0.0408  0.1030
 1232SOL    HW1 4413   1.416   3.548   3.588  1.3972 -0.1361 -0.5112
 1232SOL    HW2 4414   1.471   3.688   3.524  2.0625  0.5612  1.5210
 1233SOL     OW 4415   0.543   2.194   5.192 -0.6924 -0.0515 -0.3575
 1233SOL    HW1 4416   0.504   2.222   5.280  1.2100 -1.2362  0.9394
 1233SOL    HW2 4417   0.483   2.223   5.118 -2.9548 -0.0187  1.3850
 1234SOL     OW 4418   5.142   4.347   4.584  0.4633  0.2352 -0.6271
 1234SOL    HW1 4419   5.143   4.414   4.659  1.1891 -0.2717 -0.1798
 1234SOL    HW2 4420   5.060   4.290   4.592 -0.9311  1.9377 -1.8171
 1235SOL     OW 4421   0.649   2.166   1.746 -0.5867 -0.1835 -0.4513
 1235SOL    HW1 4422   0.616   2.151   1.839 -0.6777  0.3526 -0.3924
 1235SOL    HW2 4423   0.725   2.230   1.748 -0.0159 -0.8515 -0.6616
 1236SOL     OW 4424   0.516   5.075   4.797  0.0382  0.0920  0.4373
 1236SOL    HW1 4425   0.421   5.106   4.806  0.0601 -0.0521  1.2085
 1236SOL    HW2 4426   0.560   5.124   4.721 -0.4328  0.6907  0.5451
 1237SOL     OW 4427   0.866   5.825   3.935 -0.9529  0.1443 -0.3045
 1237SOL    HW1 4428   0.794   5.885   3.969 -0.6610  1.5541 -2.0343
 1237SOL    HW2 4429   0.903   5.862   3.850 -0.2586 -2.1542 -1.0683
 1238SOL     OW 4430   5.775   3.680   4.619  0.8314 -0.5740  0.1242
 1238SOL    HW1 4431   5.752   3.624   4.539  0.7585  0.3793 -0.5387
 1238SOL    HW2 4432   5.867   3.656   4.650 -0.1874 -2.9511  1.5300
 1239SOL     OW 4433   0.371   2.924   2.654  0.2852 -0.4043 -0.1801
 1239SOL    HW1 4434   0.283   2.876   2.645 -1.6581  3.0957 -1.9362
 1239SOL    HW2 4435   0.356   3.011   2.702  2.4734  0.9422 -1.8008
 1240SOL     OW 4436   1.924   3.249   4.767 -0.3561  0.4203  0.0739
 1240SOL    HW1 4437   1.936   3.163   4.718  1.8205 -0.1282  1.4235
 1240SOL    HW2 4438   1.850   3.240   4.833 -1.2710  0.1835 -0.9451
 1241SOL     OW 4439   3.974   2.182   5.423  0.2173  0.5283  0.2652
 1241SOL    HW1 4440   3.990   2.108   5.357  1.5315  1.8336 -0.9633
 1241SOL    HW2 4441   4.062   2.223   5.449 -0.4845  1.6808  0.8903
 1242SOL     OW 4442   1.680   3.040   4.079  0.5293 -0.0382  0.4033
 1242SOL    HW1 4443   1.644   3.068   3.990  0.8438 -0.1794  0.2284
 1242SOL    HW2 4444   1.621   2.968   4.117  1.7055 -1.7401 -0.8120
 1243SOL     OW 4445   1.124   3.840   5.877  0.3576  0.1725  0.2797
 1243SOL    HW1 4446   1.095   3.934   5.895  1.1675  0.4766  0.0517
 1243SOL    HW2 4447   1.108   3.783   5.958 -0.6746  0.3684  0.2209
 1244SOL     OW 4448   1.240   2.936   5.057 -0.3599 -0.2133  0.2372
 1244SOL    HW1 4449   1.319   2.983   5.097 -0.4277  2.2734 -2.2065
 1244SOL    HW2 4450   1.263   2.906   4.964 -1.9562 -0.4343 -0.1087
 1245SOL     OW 4451   0.533   2.660   3.059 -0.5216  0.1823  0.3590
 1245SOL    HW1 4452   0.452   2.680   3.005 -0.3484 -1.1736 -0.4610
 1245SOL    HW2 4453   0.615   2.680   3.004 -0.3340 -2.9403 -0.6949
 1246SOL     OW 4454   2.612   4.747   4.052 -0.2104  0.1417  0.3384
 1246SOL    HW1 4455   2.654   4.662   4.084 -0.5779 -0.1576  0.0410
 1246SOL    HW2 4456   2.623   4.818   4.122  1.0782  0.1717  0.1262
 1247SOL     OW 4457   1.938   1.804   4.576 -0.2177 -0.1759 -0.0883
 1247SOL    HW1 4458   1.953   1.736   4.504  0.9315  0.4304 -0.4535
 1247SOL    HW2 4459   1.846   1.794   4.613 -1.5259  0.5903 -2.8548
 1248SOL     OW 4460   2.809   3.370   4.339  0.5866 -0.2867 -0.2597
 1248SOL    HW1 4461   2.832   3.455   4.388 -0.4495  0.0853 -0.3789
 1248SOL    HW2 4462   2.840   3.376   4.245  0.6856 -0.1187 -0.2169
 1249SOL     OW 4463   0.133   2.351   5.971  0.5083  0.4217  0.2835
 1249SOL    HW1 4464   0.053   2.382   6.023  1.6194  0.1507  2.2992
 1249SOL    HW2 4465   0.138   2.252   5.975 -0.9572  0.0984 -2.9025
 1250SOL     OW 4466   2.768   2.579   4.907  0.5196 -0.1312 -0.5457
 1250SOL    HW1 4467   2.709   2.597   4.828 -0.5525 -0.6984  0.1102
 1250SOL    HW2 4468   2.762   2.483   4.933  2.0378 -0.2996 -0.6802
 1251SOL     OW 4469   5.403   2.798   5.098 -0.2591  0.9797  0.0977
 1251SOL    HW1 4470   5.338   2.838   5.163 -1.4084  1.0618 -1.0846
 1251SOL    HW2 4471   5.491   2.786   5.144 -0.7862  1.8689  1.4169
 1252SOL     OW 4472   1.868   3.812   4.536 -0.0035  0.4357  0.3653
 1252SOL    HW1 4473   1.836   3.897   4.495 -0.9553  0.8108  1.8067
 1252SOL    HW2 4474   1.932   3.767   4.474  0.4457  2.1416 -0.4757
 1253SOL     OW 4475   0.301   2.527   0.171 -0.5581  0.0252  0.3759
 1253SOL    HW1 4476   0.379   2.468   0.195 -1.3690 -1.1537  0.1846
 1253SOL    HW2 4477   0.216   2.475   0.178 -1.3100  1.1882  0.1952
 1254SOL     OW 4478   2.822   3.186   4.549  0.1794 -0.4033  0.5564
 1254SOL    HW1 4479   2.812   3.251   4.474  2.3498 -0.4241  0.1749
 1254SOL    HW2 4480   2.876   3.107   4.518 -0.4662 -1.3118  1.6446
 1255SOL     OW 4481   2.422   4.384   4.933  0.0608 -0.1292  0.0542
 1255SOL    HW1 4482   2.481   4.337   4.867 -1.8374 -0.4451 -1.5180
 1255SOL    HW2 4483   2.423   4.335   5.020  1.0309 -0.8846 -0.3617
 1256SOL     OW 4484   0.411   0.439   3.502  0.0166 -0.9826 -0.4189
 1256SOL    HW1 4485   0.486   0.504   3.486  0.0401 -0.9902 -0.3380
 1256SOL    HW2 4486   0.359   0.427   3.417 -0.2110 -0.5743 -0.3467
 1257SOL     OW 4487   1.168   4.603   0.049 -0.1063 -0.1241 -0.3965
 1257SOL    HW1 4488   1.253   4.582   0.001 -1.0169 -0.3340 -2.0162
 1257SOL    HW2 4489   1.148   4.531   0.116  0.7146 -0.3464 -0.3842
 1258SOL     OW 4490   1.530   4.072   4.489 -0.4881 -0.2440 -0.4721
 1258SOL    HW1 4491   1.460   4.063   4.419 -0.6047 -0.3240 -0.3444
 1258SOL    HW2 4492   1.488   4.101   4.575 -0.2816  0.3414 -0.5626
 1259SOL     OW 4493   1.197   5.670   3.812  0.5423  0.2517  0.1745
 1259SOL    HW1 4494   1.182   5.748   3.872 -1.0172  0.6948 -0.7204
 1259SOL    HW2 4495   1.153   5.589   3.851 -2.6548  1.0615 -1.3825
 1260SOL     OW 4496   0.733   3.397   3.884  0.2822  0.4251  0.1232
 1260SOL    HW1 4497   0.645   3.376   3.841  0.1769 -0.9018  0.9463
 1260SOL    HW2 4498   0.804   3.398   3.814 -0.3498  1.4384 -0.5444
 1261SOL     OW 4499   0.563   3.651   4.798  0.5167 -0.6419  0.1076
 1261SOL    HW1 4500   0.580   3.740   4.756 -1.1040  0.4655  1.6234
 1261SOL    HW2 4501   0.585   3.655   4.895 -0.7194 -1.4846  0.4527
 1262SOL     OW 4502   2.283   3.323   5.219 -0.4128  0.0511 -0.1755
 1262SOL    HW1 4503   2.323   3.415   5.219  0.4011 -0.2944  0.3788
 1262SOL    HW2 4504   2.333   3.266   5.154  0.5696 -0.6136  1.1200
 1263SOL     OW 4505   1.070   3.064   5.725  0.3516 -0.4014 -0.6757
 1263SOL    HW1 4506   1.097   3.160   5.714  0.0987 -0.4586 -2.0490
 1263SOL    HW2 4507   1.054   3.024   5.635  1.6761 -2.1104 -0.1972
 1264SOL     OW 4508   0.029   3.141   3.106 -0.1600 -0.5120  0.4134
 1264SOL    HW1 4509   0.022   3.051   3.062 -2.1238 -0.0792 -0.2408
 1264SOL    HW2 4510   0.125   3.170   3.105  0.2116 -1.5855 -1.4534
 1265SOL     OW 4511   4.865   2.065   5.609  0.4467 -0.0325  0.1925
 1265SOL    HW1 4512   4.842   1.968   5.625  1.4504 -0.1656  0.9423
 1265SOL    HW2 4513   4.942   2.090   5.668  0.7630  0.9893 -0.6467
 1266SOL     OW 4514   0.981   3.426   0.271 -0.1272  0.3588  0.6238
 1266SOL    HW1 4515   0.910   3.366   0.306  1.0136 -0.9750  0.7181
 1266SOL    HW2 4516   1.011   3.395   0.181  1.2011  0.1454  1.1181
 1267SOL     OW 4517   5.843   3.578   5.896 -0.1848  0.3278 -0.0930
 1267SOL    HW1 4518   5.822   3.570   5.993  1.4816  2.3297  0.5037
 1267SOL    HW2 4519   5.856   3.674   5.872 -0.3372 -0.1257 -2.2742
 1268SOL     OW 4520   5.900   1.032   0.317 -0.3464 -0.0554  0.0979
 1268SOL    HW1 4521   5.833   0.959   0.313 -0.1726 -0.1875 -0.4990
 1268SOL    HW2 4522   5.992   0.994   0.308 -0.1986  0.1614  0.5316
 1269SOL     OW 4523   5.894   0.966   4.477  0.3350  0.1734 -0.3390
 1269SOL    HW1 4524   5.921   1.060   4.458 -0.0374  0.2843 -0.3136
 1269SOL    HW2 4525   5.795   0.956   4.469  0.1643  0.1820  1.3271
 1270SOL     OW 4526   0.598   3.994   5.441 -0.1414  0.2952  0.1161
 1270SOL    HW1 4527   0.592   4.037   5.351 -0.9770  0.6078  0.3146
 1270SOL    HW2 4528   0.686   3.948   5.450  0.6774  1.7579 -0.1908
 1271SOL     OW 4529   0.377   2.180   0.308 -0.5003  0.4857  0.0528
 1271SOL    HW1 4530   0.393   2.157   0.404  0.1276 -2.8622 -0.7310
 1271SOL    HW2 4531   0.425   2.265   0.285 -0.8307  1.4682  2.6693
 1272SOL     OW 4532   5.928   3.351   5.381  0.2664  0.2190  0.5687
 1272SOL    HW1 4533   5.959   3.259   5.407  0.4300 -0.9960 -3.3897
 1272SOL    HW2 4534   5.829   3.351   5.374  0.1243  0.8883  2.1263
 1273SOL     OW 4535   1.339   3.320   5.334  0.6789 -0.2734  0.6547
 1273SOL    HW1 4536   1.304   3.350   5.246  1.1114 -0.5658  0.3801
 1273SOL    HW2 4537   1.304   3.380   5.406  1.7734  1.0865  0.0937
 1274SOL     OW 4538   0.360   4.092   4.186  0.4281 -0.3234  0.5394
 1274SOL    HW1 4539   0.367   4.013   4.247 -0.8483 -3.3186 -2.8873
 1274SOL    HW2 4540   0.264   4.118   4.176  0.6187  0.1222 -0.1627
 1275SOL     OW 4541   1.753   1.248   3.671  0.3042  0.3523  0.4588
 1275SOL    HW1 4542   1.807   1.314   3.723 -1.0889 -0.1966  2.7225
 1275SOL    HW2 4543   1.785   1.156   3.691 -0.3960  0.1160  0.4882
 1276SOL     OW 4544   1.639   2.626   4.310  0.4347 -0.0982 -0.3968
 1276SOL    HW1 4545   1.710   2.556   4.304  0.7547  0.2844 -1.2205
 1276SOL    HW2 4546   1.552   2.584   4.335  0.8061 -0.6636 -0.0374
 1277SOL     OW 4547   5.140   1.955   0.311  0.1924  0.3103 -0.2850
 1277SOL    HW1 4548   5.177   2.001   0.392 -0.2862  0.0307  0.0981
 1277SOL    HW2 4549   5.072   2.015   0.268  0.7837  0.6532 -0.7533
 1278SOL     OW 4550   0.643   2.987   4.873  0.5375 -0.3337  0.4499
 1278SOL    HW1 4551   0.571   2.928   4.838  1.4261 -0.6272 -0.9620
 1278SOL    HW2 4552   0.732   2.943   4.859  1.0229  0.0297  2.1231
 1279SOL     OW 4553   1.562   4.297   5.734  0.3837 -0.2573 -0.3258
 1279SOL    HW1 4554   1.602   4.323   5.646  0.6868 -1.2469 -0.4926
 1279SOL    HW2 4555   1.550   4.198   5.737  0.9314 -0.3016  0.9852
 1280SOL     OW 4556   5.373   3.658   5.834  0.4164 -0.7661 -0.8790
 1280SOL    HW1 4557   5.337   3.752   5.841  0.3195 -0.9457  2.3210
 1280SOL    HW2 4558   5.446   3.656   5.766  1.0518  1.8805 -0.4102
 1281SOL     OW 4559   1.897   3.896   4.921  0.7049 -0.6127  0.1386
 1281SOL    HW1 4560   1.852   3.821   4.872  0.3023 -1.5489  1.8558
 1281SOL    HW2 4561   1.996   3.885   4.915  0.6568 -0.8886 -0.1802
 1282SOL     OW 4562   0.212   2.204   1.057  0.2673 -1.0377 -0.3992
 1282SOL    HW1 4563   0.192   2.215   1.154  0.4759  0.2138 -0.4756
 1282SOL    HW2 4564   0.288   2.140   1.045  1.9698  0.7133  0.4630
 1283SOL     OW 4565   0.284   4.082   4.832 -0.5630  0.0089  0.0588
 1283SOL    HW1 4566   0.249   4.032   4.911 -0.5341 -1.4181 -0.8160
 1283SOL    HW2 4567   0.233   4.168   4.822  1.6649  2.0223  3.6646
 1284SOL     OW 4568   0.286   1.634   5.560 -0.5275 -0.2623 -0.4858
 1284SOL    HW1 4569   0.330   1.710   5.609 -1.0365  1.1001 -2.0558
 1284SOL    HW2 4570   0.187   1.638   5.575 -0.4596 -1.3310  0.3462
 1285SOL     OW 4571   1.499   2.866   4.169 -0.2680  0.6198  0.1468
 1285SOL    HW1 4572   1.536   2.795   4.229 -0.2448  1.9865  1.8453
 1285SOL    HW2 4573   1.400   2.855   4.163 -0.7782  2.3855  3.2892
 1286SOL     OW 4574   0.901   1.193   4.286  0.0317 -0.0004 -0.1862
 1286SOL    HW1 4575   0.874   1.164   4.194  0.4819 -0.8259 -0.0695
 1286SOL    HW2 4576   0.989   1.151   4.309  0.5993  1.2888  0.0938
 1287SOL     OW 4577   0.134   4.569   4.638  0.7017 -0.0020 -0.0883
 1287SOL    HW1 4578   0.137   4.521   4.726 -0.0322 -0.4864 -0.3181
 1287SOL    HW2 4579   0.071   4.647   4.645  1.9409  1.0015  0.3034
 1288SOL     OW 4580   1.668   5.389   3.501 -0.3521 -0.2062 -0.1642
 1288SOL    HW1 4581   1.734   5.393   3.576  0.9624  0.0289 -1.2904
 1288SOL    HW2 4582   1.673   5.299   3.457  0.3231  0.3129 -1.1941
 1289SOL     OW 4583   2.097   3.413   4.950  0.0843 -0.0787 -0.3091
 1289SOL    HW1 4584   2.135   3.392   5.041  0.5794 -0.2562 -0.5532
 1289SOL    HW2 4585   2.065   3.329   4.907 -1.1362  0.1433  0.1302
 1290SOL     OW 4586   0.299   3.580   5.180  0.4904  0.0005 -0.4126
 1290SOL    HW1 4587   0.202   3.582   5.155  0.6741 -1.4069 -1.3563
 1290SOL    HW2 4588   0.336   3.489   5.160  1.3614 -0.3721  2.5009
 1291SOL     OW 4589   4.911   5.910   4.947  0.4809 -0.0752 -0.0446
 1291SOL    HW1 4590   4.825   5.860   4.941  1.1878 -1.5348  1.3148
 1291SOL    HW2 4591   4.892   6.008   4.959 -0.9537 -0.2434 -0.7279
 1292SOL     OW 4592   5.920   0.075   4.518  0.1872 -0.0154 -0.4195
 1292SOL    HW1 4593   5.868   0.161   4.528 -0.0680 -0.3465  1.5295
 1292SOL    HW2 4594   5.859   0.003   4.485 -0.2078 -0.0143  0.2644
 1293SOL     OW 4595   1.353   3.375   3.576 -0.4231 -0.3570  0.1824
 1293SOL    HW1 4596   1.431   3.328   3.535 -1.2529 -0.4504 -1.3955
 1293SOL    HW2 4597   1.287   3.398   3.504 -1.0695  1.2401  1.2380
 1294SOL     OW 4598   2.263   2.812   0.025 -0.0467 -0.7677 -0.0790
 1294SOL    HW1 4599   2.317   2.896   0.015 -3.3600  1.5612 -0.0222
 1294SOL    HW2 4600   2.232   2.783  -0.066 -1.8235  0.2265  0.1613
 1295SOL     OW 4601   0.478   4.487   0.137 -0.0244 -0.5645 -0.0970
 1295SOL    HW1 4602   0.549   4.536   0.085  0.7297 -1.2997  0.2155
 1295SOL    HW2 4603   0.421   4.553   0.185  0.0460  0.0727 -0.8602
 1296SOL     OW 4604   5.333   2.003   4.838 -0.3857  0.6607  0.4093
 1296SOL    HW1 4605   5.289   1.913   4.839 -0.1912  0.5621  0.3030
 1296SOL    HW2 4606   5.379   2.019   4.926  1.6810 -0.4107 -0.4005
 1297SOL     OW 4607   1.544   3.790   5.523  0.5105  0.4210  0.3713
 1297SOL    HW1 4608   1.523   3.794   5.425  1.1357 -0.4667  0.1870
 1297SOL    HW2 4609   1.626   3.735   5.537  1.3637  1.8339  1.2674
 1298SOL     OW 4610   5.916   1.546   2.732 -0.2108  0.5101 -0.4713
 1298SOL    HW1 4611   5.915   1.448   2.710 -0.5478  0.1116  1.2128
 1298SOL    HW2 4612   5.981   1.562   2.806  0.5352  1.7359 -1.3508
 1299SOL     OW 4613   5.691   3.954   0.016  0.2386 -0.1011  0.6245
 1299SOL    HW1 4614   5.655   4.029  -0.040 -0.2472 -0.1496  0.8533
 1299SOL    HW2 4615   5.616   3.916   0.071  0.1955 -1.5875 -0.4256
 1300SOL     OW 4616   1.551   5.215   4.923 -0.1880  0.7343 -0.1113
 1300SOL    HW1 4617   1.463   5.245   4.885  0.4078  0.8756 -1.4377
 1300SOL    HW2 4618   1.581   5.132   4.877 -0.2354 -0.0688  1.2565
 1301SOL     OW 4619   5.785   2.117   5.618 -0.7372  0.5205  0.0100
 1301SOL    HW1 4620   5.769   2.020   5.596 -1.0110  0.6453 -0.3410
 1301SOL    HW2 4621   5.771   2.131   5.716  0.8238 -0.1103  0.3593
 1302SOL     OW 4622   1.584   3.363   4.681 -0.7706  0.4201 -0.2498
 1302SOL    HW1 4623   1.502   3.418   4.664 -0.7139  0.0944 -1.7155
 1302SOL    HW2 4624   1.647   3.374   4.604  0.1484 -0.0895  0.4166
 1303SOL     OW 4625   5.475   0.085   5.506 -0.1390 -0.0996 -0.1809
 1303SOL    HW1 4626   5.528   0.170   5.513 -1.3360  0.7220 -0.7118
 1303SOL    HW2 4627   5.511   0.018   5.570  0.2814  1.1146  0.8959
 1304SOL     OW 4628   0.550   1.964   3.922 -0.0906  0.0806  0.0361
 1304SOL    HW1 4629   0.646   1.992   3.931 -0.2789  1.2646 -1.3064
 1304SOL    HW2 4630   0.492   2.032   3.967 -0.3635 -0.0261 -0.1593
 1305SOL     OW 4631   5.876   4.940   4.632  0.8886 -0.6013 -0.2357
 1305SOL    HW1 4632   5.969   4.977   4.623  0.1513  1.5225  0.2687
 1305SOL    HW2 4633   5.812   5.015   4.649 -0.9407 -2.0186 -0.5684
 1306SOL     OW 4634   2.827   3.021   5.563 -0.2164  0.1953  0.4157
 1306SOL    HW1 4635   2.872   2.932   5.560  1.2427  0.8269  1.7618
 1306SOL    HW2 4636   2.869   3.082   5.496 -0.2580  0.2730  0.4603
 1307SOL     OW 4637   2.671   1.484   1.185 -0.4037  0.2761 -0.3541
 1307SOL    HW1 4638   2.740   1.429   1.137  1.0050  1.8359 -0.2324
 1307SOL    HW2 4639   2.666   1.574   1.142 -0.0008  1.2912  1.6122
 1308SOL     OW 4640   1.251   4.405   5.618  0.2143 -0.1090  0.5289
 1308SOL    HW1 4641   1.157   4.440   5.615  0.1239 -0.2998  1.1231
 1308SOL    HW2 4642   1.300   4.449   5.693  0.8437  0.5860 -0.2714
 1309SOL     OW 4643   1.643   2.587   4.796  0.3105  0.3123  0.4470
 1309SOL    HW1 4644   1.546   2.561   4.793  0.7456 -1.3571 -1.4236
 1309SOL    HW2 4645   1.652   2.675   4.842 -1.9476 -0.0451  1.7615
 1310SOL     OW 4646   1.304   1.593   5.590  0.4868 -0.4858 -0.4439
 1310SOL    HW1 4647   1.250   1.668   5.630 -0.1686 -0.0053 -2.1601
 1310SOL    HW2 4648   1.388   1.582   5.643  0.4762  1.2937  0.0299
 1311SOL     OW 4649   0.553   2.994   4.240 -0.0848 -0.4839 -0.2354
 1311SOL    HW1 4650   0.611   2.941   4.302 -1.8755 -0.4763  1.5465
 1311SOL    HW2 4651   0.505   3.065   4.292 -1.2530 -0.1197 -1.7320
 1312SOL     OW 4652   1.656   3.445   2.802  0.4306 -0.2324 -0.7510
 1312SOL    HW1 4653   1.599   3.372   2.766 -0.9018  0.0258  0.7138
 1312SOL    HW2 4654   1.607   3.532   2.797  0.5878 -0.0236  0.6683
 1313SOL     OW 4655   3.595   3.430   4.267 -0.0079  0.3493  0.0130
 1313SOL    HW1 4656   3.591   3.352   4.329 -1.0329 -0.1142 -0.6004
 1313SOL    HW2 4657   3.627   3.399   4.177  0.1360  0.7451 -0.0732
 1314SOL     OW 4658   1.490   2.959   3.081  0.2285 -0.3953  0.0288
 1314SOL    HW1 4659   1.398   2.927   3.061  0.4271 -0.7533 -0.3167
 1314SOL    HW2 4660   1.543   2.963   2.997  0.8247 -1.1381  0.3541
 1315SOL     OW 4661   2.005   5.203   2.377 -0.4018 -0.0195  0.1221
 1315SOL    HW1 4662   2.016   5.300   2.357 -1.3734 -0.2883 -2.1063
 1315SOL    HW2 4663   1.908   5.182   2.392  0.0220 -0.3269  2.8168
 1316SOL     OW 4664   5.559   1.735   4.708 -0.1477 -0.1097 -0.2871
 1316SOL    HW1 4665   5.479   1.686   4.671  0.0578 -1.0531  0.4694
 1316SOL    HW2 4666   5.642   1.692   4.674  0.0620  1.1504 -1.4294
 1317SOL     OW 4667   1.452   3.706   3.872 -0.0173  0.4744 -0.4943
 1317SOL    HW1 4668   1.496   3.795   3.880 -0.3065  0.5394  0.3528
 1317SOL    HW2 4669   1.434   3.687   3.775 -2.5026  2.5615 -0.5511
 1318SOL     OW 4670   0.909   2.239   3.992  0.2695  0.1918 -0.2761
 1318SOL    HW1 4671   0.935   2.307   4.060  0.2056 -1.3029  1.3012
 1318SOL    HW2 4672   0.818   2.204   4.012  0.9408 -1.5189 -0.0487
 1319SOL     OW 4673   0.357   3.461   4.836  0.4639 -0.4015 -0.0379
 1319SOL    HW1 4674   0.433   3.521   4.811  0.2813  0.1581  0.7207
 1319SOL    HW2 4675   0.379   3.415   4.923 -0.2678  0.1318  0.4334
 1320SOL     OW 4676   0.429   3.480   5.831  0.2110 -0.1592  0.0870
 1320SOL    HW1 4677   0.448   3.554   5.765  1.6525  0.9880  1.7002
 1320SOL    HW2 4678   0.515   3.450   5.872 -0.7228 -0.2476  2.0552
 1321SOL     OW 4679   1.633   2.828   4.918 -0.0295  0.0300 -0.1537
 1321SOL    HW1 4680   1.593   2.910   4.876  1.2093  1.1072  0.6932
 1321SOL    HW2 4681   1.607   2.824   5.015 -0.1174 -0.6181 -0.1974
 1322SOL     OW 4682   1.923   3.002   5.003 -0.3980  0.7615  0.2220
 1322SOL    HW1 4683   1.999   3.051   5.046  0.3349 -0.3938  0.2726
 1322SOL    HW2 4684   1.896   2.925   5.060 -1.0535  0.6618 -0.2072
 1323SOL     OW 4685   4.595   3.778   4.500 -0.4465 -0.1091  0.3789
 1323SOL    HW1 4686   4.645   3.752   4.582  0.2068  1.6047  0.5584
 1323SOL    HW2 4687   4.572   3.875   4.504 -0.4061  0.0135 -1.4543
 1324SOL     OW 4688   0.504   3.155   0.407 -0.2658  0.2109 -0.2051
 1324SOL    HW1 4689   0.536   3.214   0.481  0.0959 -1.2501  0.8460
 1324SOL    HW2 4690   0.410   3.180   0.382  0.4447  2.3251 -0.9906
 1325SOL     OW 4691   1.503   3.126   3.467  0.1423  0.1686 -0.2712
 1325SOL    HW1 4692   1.540   3.058   3.532  1.1269  0.2574 -0.7280
 1325SOL    HW2 4693   1.465   3.078   3.388 -1.0352  0.0614  0.3280
 1326SOL     OW 4694   4.488   4.730   5.891  0.1797  0.3355 -0.1119
 1326SOL    HW1 4695   4.404   4.745   5.838 -1.0379  0.9969  1.8828
 1326SOL    HW2 4696   4.476   4.653   5.953  0.3364  1.5094  1.4592
 1327SOL     OW 4697   1.827   2.308   5.886  0.0207  0.2255  0.7304
 1327SOL    HW1 4698   1.896   2.238   5.865  0.1533 -0.0569  2.0546
 1327SOL    HW2 4699   1.874   2.394   5.909 -0.0535  0.0409  1.6054
 1328SOL     OW 4700   5.788   1.668   4.294 -0.4277 -0.2827  0.3697
 1328SOL    HW1 4701   5.810   1.614   4.213  0.3605  0.1962  0.2534
 1328SOL    HW2 4702   5.828   1.759   4.285 -0.7937 -0.0465  1.0587
 1329SOL     OW 4703   1.262   3.428   4.661 -0.3653  0.6882 -0.0705
 1329SOL    HW1 4704   1.261   3.354   4.594  0.6446 -1.7076  2.3786
 1329SOL    HW2 4705   1.171   3.437   4.702 -0.3377  0.3710  0.0605
 1330SOL     OW 4706   5.246   2.809   2.876  0.2380 -0.1425  0.3003
 1330SOL    HW1 4707   5.293   2.731   2.834  1.1618  0.4971  0.1133
 1330SOL    HW2 4708   5.226   2.877   2.806  0.9550  0.5244  0.7288
 1331SOL     OW 4709   0.802   3.695   2.439  0.7279  0.3711 -0.1383
 1331SOL    HW1 4710   0.878   3.719   2.499 -0.9299  1.1328  1.7487
 1331SOL    HW2 4711   0.725   3.756   2.456 -1.6209 -2.5737  0.6521
 1332SOL     OW 4712   0.611   3.402   4.532  0.1892 -0.0467  0.0697
 1332SOL    HW1 4713   0.558   3.467   4.587  0.7137 -0.1276  0.6766
 1332SOL    HW2 4714   0.648   3.448   4.452  0.2161  0.3040  0.2843
 1333SOL     OW 4715   1.716   4.306   4.563 -0.4351  0.4466  0.2537
 1333SOL    HW1 4716   1.701   4.297   4.661 -1.3665 -0.3668  0.0444
 1333SOL    HW2 4717   1.726   4.216   4.521  2.2833  0.8101 -0.0916
 1334SOL     OW 4718   5.607   2.721   4.307  0.1130 -0.0684 -0.0522
 1334SOL    HW1 4719   5.584   2.674   4.222 -0.2278 -1.7860  0.9421
 1334SOL    HW2 4720   5.692   2.772   4.295  0.6232 -1.1174 -1.1214
 1335SOL     OW 4721   3.835   2.335   1.570 -0.2442 -0.0821 -0.2212
 1335SOL    HW1 4722   3.874   2.347   1.662 -0.2345  0.8189 -0.3283
 1335SOL    HW2 4723   3.756   2.275   1.575 -1.3872  1.4300  0.7032
 1336SOL     OW 4724   0.713   4.384   0.673  0.6942  0.3293 -0.0835
 1336SOL    HW1 4725   0.771   4.366   0.594  0.8028 -2.2509  0.4933
 1336SOL    HW2 4726   0.627   4.334   0.664 -0.5607  2.3340  0.1170
 1337SOL     OW 4727   1.955   3.005   0.770 -0.4324 -0.2921  0.3257
 1337SOL    HW1 4728   1.866   3.037   0.802 -0.1052  2.0236 -0.8169
 1337SOL    HW2 4729   2.024   3.020   0.842 -0.8739 -1.7487  1.0766
 1338SOL     OW 4730   0.543   2.533   4.599  0.4066  0.4019 -0.6067
 1338SOL    HW1 4731   0.446   2.514   4.615  0.3340  0.9283 -0.3680
 1338SOL    HW2 4732   0.552   2.620   4.550  0.7320 -0.0193 -1.3045
 1339SOL     OW 4733   5.111   1.725   3.072 -0.0534 -0.0083 -0.1148
 1339SOL    HW1 4734   5.126   1.639   3.120  1.5281  1.3341  1.9852
 1339SOL    HW2 4735   5.185   1.741   3.007  0.8428  0.6980  1.0367
 1340SOL     OW 4736   1.235   2.018   3.765 -0.7907 -0.1855 -0.0238
 1340SOL    HW1 4737   1.136   2.006   3.757 -1.0068  1.3892 -0.2048
 1340SOL    HW2 4738   1.255   2.084   3.838  0.1052 -0.1794 -0.2558
 1341SOL     OW 4739   1.777   2.361   0.309 -0.4328 -0.0598 -0.4464
 1341SOL    HW1 4740   1.700   2.414   0.274 -0.7096  0.8594  1.3878
 1341SOL    HW2 4741   1.770   2.266   0.277 -2.2658  0.0296 -0.4370
 1342SOL     OW 4742   5.798   2.170   4.585 -0.1636  0.2105  0.4740
 1342SOL    HW1 4743   5.854   2.187   4.503  0.2379  1.9093  1.0645
 1342SOL    HW2 4744   5.724   2.106   4.562  0.1778  0.3428 -1.1179
 1343SOL     OW 4745   5.382   3.740   4.023 -0.0500 -0.6837  0.2639
 1343SOL    HW1 4746   5.398   3.780   3.933 -2.9459 -0.3702 -0.1939
 1343SOL    HW2 4747   5.322   3.661   4.014 -0.2949 -0.7157  1.9257
 1344SOL     OW 4748   0.073   2.346   4.946  0.3427 -0.3660 -0.1876
 1344SOL    HW1 4749   0.065   2.353   4.847  0.3467  0.7441 -0.1232
 1344SOL    HW2 4750  -0.009   2.304   4.984  0.7407 -1.7285 -0.7285
 1345SOL     OW 4751   1.211   3.309   4.430 -0.0285 -0.2091  0.3669
 1345SOL    HW1 4752   1.263   3.336   4.349  0.0873 -0.0569  0.4922
 1345SOL    HW2 4753   1.127   3.364   4.436  0.1633  0.0646  0.5729
 1346SOL     OW 4754   1.387   3.361   0.553 -0.0731  0.0600  0.1899
 1346SOL    HW1 4755   1.298   3.392   0.521 -0.1748  0.5552  0.9190
 1346SOL    HW2 4756   1.427   3.298   0.487 -0.5363  0.5891 -0.5994
 1347SOL     OW 4757   1.139   2.555   5.906  0.1865  0.1852  0.0706
 1347SOL    HW1 4758   1.144   2.611   5.824 -1.8942 -0.8130 -0.8006
 1347SOL    HW2 4759   1.045   2.525   5.921  0.6538 -0.3254  2.3915
 1348SOL     OW 4760   1.085   5.001   3.237 -0.1239 -0.1711 -0.2612
 1348SOL    HW1 4761   1.136   5.039   3.161 -0.7860 -0.4738 -0.8702
 1348SOL    HW2 4762   1.010   4.945   3.202 -1.3860  0.9187  0.5924
 1349SOL     OW 4763   5.397   3.616   4.518 -0.0195 -0.4311 -0.5983
 1349SOL    HW1 4764   5.336   3.678   4.566  1.7755  1.2248 -0.3283
 1349SOL    HW2 4765   5.347   3.571   4.444 -1.7039  0.3617  0.0077
 1350SOL     OW 4766   1.908   2.543   5.161 -0.1397  0.0169 -0.3158
 1350SOL    HW1 4767   1.909   2.525   5.062  1.2240 -1.5635 -0.0732
 1350SOL    HW2 4768   1.915   2.456   5.210 -1.5704  0.7145  1.2105
 1351SOL     OW 4769   0.520   0.855   3.800 -0.2274  0.0912  0.2355
 1351SOL    HW1 4770   0.518   0.915   3.880 -2.2388  1.5747 -0.8425
 1351SOL    HW2 4771   0.441   0.793   3.803  0.6231 -1.0193  0.2262
 1352SOL     OW 4772   0.771   2.393   4.974 -0.2359 -0.0100  0.3889
 1352SOL    HW1 4773   0.763   2.396   5.073 -1.7831  1.3754  0.2741
 1352SOL    HW2 4774   0.838   2.323   4.947  0.5184 -0.1121  2.3942
 1353SOL     OW 4775   5.416   4.725   4.790  0.4748  0.1899  0.2231
 1353SOL    HW1 4776   5.478   4.743   4.867  0.5202  0.0037  0.2301
 1353SOL    HW2 4777   5.322   4.742   4.818  0.6398  2.2957 -0.3088
 1354SOL     OW 4778   0.309   2.215   5.057  0.2542  0.9549  0.3153
 1354SOL    HW1 4779   0.234   2.264   5.103 -0.5697 -0.6028  0.6843
 1354SOL    HW2 4780   0.291   2.214   4.958  0.2248  1.2800  0.3135
 1355SOL     OW 4781   1.578   2.278   5.324 -0.2065  0.3351 -0.2952
 1355SOL    HW1 4782   1.579   2.370   5.365  1.3713  0.1220  0.1968
 1355SOL    HW2 4783   1.483   2.251   5.306 -0.7069  2.0703 -0.4879
 1356SOL     OW 4784   2.508   0.153   5.421 -0.5718 -0.3870  0.7530
 1356SOL    HW1 4785   2.432   0.192   5.473 -0.2211  0.3945  0.6934
 1356SOL    HW2 4786   2.582   0.128   5.484 -0.4984 -0.2631  0.7150
 1357SOL     OW 4787   0.748   3.039   5.257  0.2095 -0.2555  0.2509
 1357SOL    HW1 4788   0.740   2.965   5.324  0.8519 -0.0091  0.6144
 1357SOL    HW2 4789   0.828   3.022   5.200  0.4284  0.2186  0.4160
 1358SOL     OW 4790   1.025   4.794   4.276  0.2708 -0.4277  0.1551
 1358SOL    HW1 4791   0.978   4.819   4.361 -1.8495 -0.2684 -1.0094
 1358SOL    HW2 4792   1.032   4.873   4.216  2.0207 -0.4692  0.2564
 1359SOL     OW 4793   1.502   2.009   2.600  0.2197  0.1489  0.2335
 1359SOL    HW1 4794   1.465   1.918   2.616 -0.6657  0.4863  0.1712
 1359SOL    HW2 4795   1.601   2.007   2.611  0.5895 -1.4094 -2.3280
 1360SOL     OW 4796   3.115   3.277   5.095 -0.5540  0.0336  0.0259
 1360SOL    HW1 4797   3.074   3.186   5.103 -2.3060  0.6417 -1.3699
 1360SOL    HW2 4798   3.207   3.269   5.058 -0.7401 -1.1477 -0.2252
 1361SOL     OW 4799   2.225   3.803   5.166  0.0628  1.0478 -0.4180
 1361SOL    HW1 4800   2.130   3.827   5.185  0.5610  0.5141  3.8056
 1361SOL    HW2 4801   2.285   3.873   5.205  1.3876 -0.0167 -0.4771
 1362SOL     OW 4802   0.442   0.753   4.201  0.3625 -0.2397 -0.0576
 1362SOL    HW1 4803   0.515   0.805   4.155  0.6185 -0.7972 -0.2995
 1362SOL    HW2 4804   0.376   0.816   4.241 -1.3446  0.3850 -3.4516
 1363SOL     OW 4805   0.690   3.018   3.387 -0.0433  0.0110  0.2152
 1363SOL    HW1 4806   0.610   3.067   3.421  0.2431  1.6210 -1.2400
 1363SOL    HW2 4807   0.751   3.083   3.342  2.0539 -1.1838  1.1808
 1364SOL     OW 4808   5.433   1.273   5.075 -0.3762 -0.3701  0.3605
 1364SOL    HW1 4809   5.424   1.220   5.160  1.5411 -0.8235  0.3408
 1364SOL    HW2 4810   5.457   1.367   5.097 -0.6544 -0.2928  0.3339
 1365SOL     OW 4811   0.751   3.254   0.223 -0.3789  0.2144  0.4949
 1365SOL    HW1 4812   0.714   3.191   0.155 -0.8940  1.7667 -0.7016
 1365SOL    HW2 4813   0.681   3.320   0.250  1.2187  2.9021 -1.4414
 1366SOL     OW 4814   2.439   3.794   1.316  0.1277  0.9370 -0.0948
 1366SOL    HW1 4815   2.355   3.781   1.263 -0.1703 -1.9507  0.8845
 1366SOL    HW2 4816   2.415   3.831   1.406 -0.2005 -0.2868  0.3425
 1367SOL     OW 4817   0.658   3.892   5.921 -0.3016 -0.2843  0.0537
 1367SOL    HW1 4818   0.646   3.829   5.997 -1.3500 -0.2112 -0.0174
 1367SOL    HW2 4819   0.594   3.969   5.931  0.5508  0.4748 -0.1465
 1368SOL     OW 4820   0.282   3.246   0.254  0.3823  0.5245 -0.4227
 1368SOL    HW1 4821   0.316   3.321   0.198  1.3220 -1.5755 -2.8668
 1368SOL    HW2 4822   0.226   3.185   0.198  1.7142 -1.9375  0.7281
 1369SOL     OW 4823   2.627   1.773   0.389  0.3617 -0.2902 -0.6458
 1369SOL    HW1 4824   2.546   1.752   0.444 -1.2193 -0.1085 -2.8027
 1369SOL    HW2 4825   2.698   1.812   0.449 -1.3826  0.2406  1.1974
 1370SOL     OW 4826   3.595   3.278   5.562  0.7274 -0.1163  0.5490
 1370SOL    HW1 4827   3.660   3.354   5.569  0.3277  0.3413 -0.5180
 1370SOL    HW2 4828   3.595   3.227   5.648  1.2628  0.8787  1.1671
 1371SOL     OW 4829   1.052   4.106   5.827  0.5826 -0.7124 -0.0955
 1371SOL    HW1 4830   1.020   4.114   5.733 -1.0560 -0.1699  0.4822
 1371SOL    HW2 4831   1.128   4.170   5.842  0.6394 -0.5746 -0.9477
 1372SOL     OW 4832   2.217   2.027   1.825 -0.6899 -0.4700 -0.4407
 1372SOL    HW1 4833   2.125   2.066   1.818 -0.4620 -0.1370 -1.7926
 1372SOL    HW2 4834   2.210   1.930   1.848 -1.3145 -0.0935  1.0909
 1373SOL     OW 4835   5.977   1.880   4.948 -0.0054  0.6527  0.2648
 1373SOL    HW1 4836   5.988   1.912   4.854  1.6394  0.5389  0.3808
 1373SOL    HW2 4837   5.995   1.781   4.951 -2.4517  0.1384  0.3360
 1374SOL     OW 4838   1.630   4.068   0.252  0.2133 -0.7400  0.0601
 1374SOL    HW1 4839   1.611   4.024   0.339 -0.4806 -0.6761 -0.0532
 1374SOL    HW2 4840   1.707   4.131   0.262 -0.5446  0.0877  0.8975
 1375SOL     OW 4841   1.031   3.718   5.654 -0.2909  0.1359 -0.1718
 1375SOL    HW1 4842   1.003   3.626   5.681  0.6775 -0.0355  0.2800
 1375SOL    HW2 4843   1.047   3.774   5.735  0.4145  0.3030 -0.4231
 1376SOL     OW 4844   1.869   4.958   1.294  0.4112 -0.1585 -0.8672
 1376SOL    HW1 4845   1.963   4.991   1.288 -0.2747  2.1352 -0.3339
 1376SOL    HW2 4846   1.858   4.877   1.238  2.7542 -0.6438 -0.7259
 1377SOL     OW 4847   0.615   3.268   5.278  0.1285  0.0630 -0.0198
 1377SOL    HW1 4848   0.658   3.178   5.282 -0.5103 -0.2142  0.9897
 1377SOL    HW2 4849   0.610   3.307   5.370 -2.5541 -0.3076  0.0911
 1378SOL     OW 4850   1.223   4.824   3.997 -0.8194  0.1044  0.0394
 1378SOL    HW1 4851   1.283   4.828   4.077  0.5071  1.6282 -0.9661
 1378SOL    HW2 4852   1.147   4.888   4.009 -0.1818  0.9211 -0.2482
 1379SOL     OW 4853   1.428   2.446   4.975  0.2394 -0.2121 -0.2930
 1379SOL    HW1 4854   1.350   2.507   4.966  0.2525 -0.2953 -1.0441
 1379SOL    HW2 4855   1.471   2.459   5.064 -1.3482 -1.0400  0.6227
 1380SOL     OW 4856   1.783   3.866   5.786  0.2688 -0.4257 -0.1735
 1380SOL    HW1 4857   1.711   3.801   5.760  1.8992 -2.1479 -0.6838
 1380SOL    HW2 4858   1.795   3.864   5.885 -1.5355  1.2231  0.1312
 1381SOL     OW 4859   5.361   2.830   4.564  0.3319  0.1378 -0.1390
 1381SOL    HW1 4860   5.437   2.767   4.546  0.0029  0.1230 -1.5918
 1381SOL    HW2 4861   5.365   2.861   4.659  0.9812 -1.4232  0.3733
 1382SOL     OW 4862   0.181   2.202   4.163 -0.2520  0.6387  0.4197
 1382SOL    HW1 4863   0.161   2.267   4.090 -0.0514 -0.3275 -0.5104
 1382SOL    HW2 4864   0.262   2.149   4.139  0.5198  1.1075  1.8874
 1383SOL     OW 4865   1.719   3.578   0.958  0.0387 -0.2602 -0.6073
 1383SOL    HW1 4866   1.786   3.585   0.884  0.3230  0.2944 -0.3076
 1383SOL    HW2 4867   1.644   3.642   0.942  1.2794  1.6205  0.7611
 1384SOL     OW 4868   2.192   2.797   4.946  0.1920 -0.2454 -0.1627
 1384SOL    HW1 4869   2.179   2.736   5.025 -0.5588 -0.1384 -0.1998
 1384SOL    HW2 4870   2.112   2.792   4.887 -0.0841  1.1369  0.0752
 1385SOL     OW 4871   0.950   2.852   0.759 -0.0894  0.2128 -0.4800
 1385SOL    HW1 4872   0.862   2.876   0.720  0.3268 -0.0416 -1.6073
 1385SOL    HW2 4873   1.023   2.871   0.693  0.9989  2.8275  1.3013
 1386SOL     OW 4874   5.466   1.071   0.015 -0.3517  0.1327  0.4625
 1386SOL    HW1 4875   5.480   1.148  -0.048 -0.3868  1.0874  1.5950
 1386SOL    HW2 4876   5.545   1.062   0.075 -0.2777 -0.8408  0.2456
 1387SOL     OW 4877   0.432   2.291   5.483  0.1253  0.9907 -0.3380
 1387SOL    HW1 4878   0.415   2.192   5.478  2.6404  0.2986  2.1979
 1387SOL    HW2 4879   0.362   2.339   5.430 -1.2057 -2.1062 -1.6698
 1388SOL     OW 4880   2.452   2.414   5.721 -0.5873  0.0948  0.0348
 1388SOL    HW1 4881   2.447   2.427   5.820 -2.2810  1.3852 -0.1844
 1388SOL    HW2 4882   2.458   2.503   5.675  1.5744 -0.5152 -1.0072
 1389SOL     OW 4883   5.544   3.145   0.925  0.5480  0.1761  0.2928
 1389SOL    HW1 4884   5.497   3.116   0.842 -0.7792  1.4213  0.5620
 1389SOL    HW2 4885   5.643   3.143   0.911  0.3450  0.2396 -1.2682
 1390SOL     OW 4886   1.434   2.616   5.344 -0.3054 -0.2026  0.4487
 1390SOL    HW1 4887   1.499   2.665   5.286  1.5289 -1.7141  1.1389
 1390SOL    HW2 4888   1.344   2.658   5.334  0.6714  1.8094 -0.7436
 1391SOL     OW 4889   1.102   1.672   0.452 -0.5248 -0.3596  0.1297
 1391SOL    HW1 4890   1.088   1.647   0.356 -0.5838 -1.0173  0.3112
 1391SOL    HW2 4891   1.175   1.740   0.457 -0.9937  0.2042 -0.4456
 1392SOL     OW 4892   0.108   2.990   1.529  0.4251  0.0016  0.2240
 1392SOL    HW1 4893   0.127   3.077   1.575 -0.3090  0.7399 -0.8228
 1392SOL    HW2 4894   0.066   3.008   1.440  0.2921 -1.4336 -0.0237
 1393SOL     OW 4895   2.556   2.514   0.433  0.3312  0.3254 -0.3532
 1393SOL    HW1 4896   2.474   2.466   0.464  0.2195  0.8334  0.1615
 1393SOL    HW2 4897   2.540   2.613   0.435  0.4569  0.3928 -1.6825
 1394SOL     OW 4898   0.959   3.878   4.620  0.2895  0.2685  0.4398
 1394SOL    HW1 4899   0.877   3.870   4.564  0.6168  0.4816 -0.0803
 1394SOL    HW2 4900   1.024   3.806   4.594 -0.1450 -0.5736  1.5826
 1395SOL     OW 4901   2.444   3.525   4.667  0.4384 -0.1546  1.1298
 1395SOL    HW1 4902   2.431   3.526   4.767 -2.1477 -0.4307  0.8663
 1395SOL    HW2 4903   2.434   3.432   4.633  0.5986  0.0439  0.5302
 1396SOL     OW 4904   0.014   3.043   5.330 -0.2943 -0.0662 -0.1980
 1396SOL    HW1 4905  -0.082   3.023   5.309 -0.1458  1.3315 -2.6699
 1396SOL    HW2 4906   0.070   2.964   5.306 -0.6586 -0.2518 -0.4434
 1397SOL     OW 4907   1.080   1.566   5.434 -0.3549 -0.1954  0.5107
 1397SOL    HW1 4908   1.062   1.541   5.339  0.2802  0.4440  0.2169
 1397SOL    HW2 4909   1.165   1.523   5.464 -0.9273 -1.0049  1.0405
 1398SOL     OW 4910   1.585   2.763   3.895  0.2592 -0.0734  0.3790
 1398SOL    HW1 4911   1.499   2.726   3.859  1.0289 -1.5686 -0.0040
 1398SOL    HW2 4912   1.568   2.806   3.984 -1.2176  1.4002 -0.5774
 1399SOL     OW 4913   4.588   2.605   0.593  0.8018 -0.2185 -0.0460
 1399SOL    HW1 4914   4.529   2.551   0.533  1.5730 -2.1921  0.8557
 1399SOL    HW2 4915   4.578   2.702   0.572 -1.9508 -0.5366 -0.6344
 1400SOL     OW 4916   0.177   4.116   5.454 -0.2340 -0.1098  0.2111
 1400SOL    HW1 4917   0.121   4.172   5.393 -1.5332  0.6346  1.9937
 1400SOL    HW2 4918   0.236   4.175   5.509 -0.7338 -0.5700  1.2650
 1401SOL     OW 4919   0.283   1.854   5.367  0.4754 -0.3148 -0.1419
 1401SOL    HW1 4920   0.229   1.884   5.289  1.1777 -0.0452 -0.5364
 1401SOL    HW2 4921   0.284   1.754   5.370 -0.4779 -0.3168  0.1833
 1402SOL     OW 4922   1.884   3.552   4.972 -0.2019  0.2700  0.1965
 1402SOL    HW1 4923   1.973   3.506   4.964 -0.5631 -0.2013 -1.7849
 1402SOL    HW2 4924   1.868   3.607   4.891 -1.5966  0.5967  0.6689
 1403SOL     OW 4925   2.092   3.907   0.022 -1.4189  0.0059 -0.5345
 1403SOL    HW1 4926   2.077   3.922   0.120  2.4586  1.3585 -0.0019
 1403SOL    HW2 4927   2.063   3.988  -0.029  1.2219  1.5321  0.1754
 1404SOL     OW 4928   4.991   2.857   0.546  0.7209 -0.5504  0.4511
 1404SOL    HW1 4929   4.930   2.857   0.466  0.6341 -1.7578  0.5079
 1404SOL    HW2 4930   5.076   2.810   0.523  1.0820 -0.0796  0.8020
 1405SOL     OW 4931   5.575   2.282   0.388 -0.1061  0.0209  0.0465
 1405SOL    HW1 4932   5.520   2.221   0.446 -0.8883  0.8683  0.2154
 1405SOL    HW2 4933   5.618   2.352   0.445 -1.1315  1.0506 -0.4032
 1406SOL     OW 4934   5.725   2.320   4.803  0.9220 -0.0567  0.2865
 1406SOL    HW1 4935   5.756   2.260   4.877 -4.2879 -2.8937  0.6892
 1406SOL    HW2 4936   5.737   2.274   4.715  0.6012  0.1133  0.1523
 1407SOL     OW 4937   0.563   1.814   5.695 -0.6841  0.4198  0.5977
 1407SOL    HW1 4938   0.651   1.799   5.649 -1.3396  2.1176 -1.4032
 1407SOL    HW2 4939   0.566   1.775   5.787  1.9691 -0.0358  0.4037
 1408SOL     OW 4940   1.764   3.592   0.027 -0.5437  0.0324 -0.4993
 1408SOL    HW1 4941   1.795   3.550   0.112 -0.3891 -0.5537 -0.8358
 1408SOL    HW2 4942   1.770   3.691   0.034  1.3906 -0.0435 -0.5354
 1409SOL     OW 4943   0.204   3.822   3.370  0.0401 -0.1828  0.1832
 1409SOL    HW1 4944   0.282   3.826   3.308  0.3909  1.4646  0.6615
 1409SOL    HW2 4945   0.125   3.868   3.328 -0.2281 -0.5497  0.2813
 1410SOL     OW 4946   2.254   3.339   0.246  0.0623 -0.3149 -0.1345
 1410SOL    HW1 4947   2.206   3.262   0.202  0.1583 -0.8664  0.7028
 1410SOL    HW2 4948   2.186   3.401   0.286 -0.1056  0.9317 -2.1738
 1411SOL     OW 4949   5.646   3.598   5.181  0.2565  0.5596  0.7760
 1411SOL    HW1 4950   5.563   3.637   5.142  1.1335  2.4749  0.7192
 1411SOL    HW2 4951   5.717   3.593   5.111  0.5575  0.0894  1.1094
 1412SOL     OW 4952   5.663   2.314   1.621  0.1400  0.0556  0.3041
 1412SOL    HW1 4953   5.633   2.401   1.660 -0.4317 -0.1917  0.4271
 1412SOL    HW2 4954   5.742   2.329   1.562 -0.3712  0.7538 -0.2168
 1413SOL     OW 4955   2.138   5.565   0.430  0.0516  0.0086 -0.0718
 1413SOL    HW1 4956   2.181   5.524   0.510  0.4804 -0.1351 -0.3754
 1413SOL    HW2 4957   2.040   5.574   0.446 -0.1047 -1.4356 -0.1285
 1414SOL     OW 4958   1.142   4.445   0.888 -0.7839  0.3044  0.7308
 1414SOL    HW1 4959   1.068   4.505   0.858  0.8015  1.2525 -1.5935
 1414SOL    HW2 4960   1.219   4.500   0.919 -0.1051 -0.5660  0.6236
 1415SOL     OW 4961   5.213   4.617   1.269 -0.0893  0.4506 -0.3190
 1415SOL    HW1 4962   5.144   4.546   1.253 -1.9550  1.8215  1.1282
 1415SOL    HW2 4963   5.261   4.636   1.184 -0.3665 -1.6753 -1.0122
 1416SOL     OW 4964   0.636   4.210   5.580 -0.5705 -0.3411 -0.8021
 1416SOL    HW1 4965   0.623   4.121   5.537 -0.9814 -0.0927 -1.2015
 1416SOL    HW2 4966   0.719   4.253   5.546 -1.4233  0.3103 -2.1749
 1417SOL     OW 4967   2.429   1.432   5.364 -0.9515  0.0477  0.6893
 1417SOL    HW1 4968   2.345   1.486   5.359  0.3163  2.1530  0.7315
 1417SOL    HW2 4969   2.488   1.457   5.287  0.3920  0.0002  1.6758
 1418SOL     OW 4970   0.012   0.183   1.170  0.3027 -0.4444 -0.0349
 1418SOL    HW1 4971   0.075   0.178   1.093  1.2672  1.4033  0.5746
 1418SOL    HW2 4972  -0.074   0.224   1.141  0.7413  0.4691 -0.1061
 1419SOL     OW 4973   1.857   4.714   5.109 -0.8034 -0.3053  0.2947
 1419SOL    HW1 4974   1.764   4.682   5.093 -0.7561 -0.1882 -0.2507
 1419SOL    HW2 4975   1.880   4.784   5.041 -1.2203  1.5559  1.9930
 1420SOL     OW 4976   0.334   4.668   0.293 -0.1447  0.1124 -0.4683
 1420SOL    HW1 4977   0.260   4.605   0.271  0.2305 -0.0006 -1.4542
 1420SOL    HW2 4978   0.372   4.645   0.383 -1.6501  0.5203  0.3031
 1421SOL     OW 4979   1.846   0.861   0.974  0.3496 -0.2020  0.3410
 1421SOL    HW1 4980   1.893   0.926   0.914 -1.5795 -0.2111 -1.2959
 1421SOL    HW2 4981   1.772   0.908   1.022 -0.2737 -0.9251  0.0972
 1422SOL     OW 4982   1.669   1.991   4.860 -0.1468 -0.5410  0.1602
 1422SOL    HW1 4983   1.648   1.916   4.798  1.4237 -0.3226 -0.6751
 1422SOL    HW2 4984   1.650   2.079   4.816 -0.5540 -0.4184  0.5768
 1423SOL     OW 4985   5.215   5.568   0.650  0.4953  0.1356 -0.1249
 1423SOL    HW1 4986   5.130   5.554   0.700  1.1960  1.2612  1.4718
 1423SOL    HW2 4987   5.200   5.633   0.576  0.1683  1.1839  0.8265
 1424SOL     OW 4988   5.532   4.179   0.619 -0.6017 -0.1212 -0.6148
 1424SOL    HW1 4989   5.577   4.265   0.643 -1.7267  0.4227 -0.4152
 1424SOL    HW2 4990   5.578   4.103   0.666  0.7637  0.2717 -1.2419
 1425SOL     OW 4991   1.571   3.679   2.706 -0.2163 -0.2388  0.3674
 1425SOL    HW1 4992   1.586   3.777   2.695  0.3733 -0.3598  0.0295
 1425SOL    HW2 4993   1.560   3.637   2.616  0.3425 -0.5994  0.4594
 1426SOL     OW 4994   1.204   5.156   5.588  0.3845 -0.1921  0.1318
 1426SOL    HW1 4995   1.135   5.107   5.536 -0.6949  0.3275  1.0369
 1426SOL    HW2 4996   1.163   5.236   5.631  1.9347  1.1005 -0.6779
 1427SOL     OW 4997   1.875   3.384   5.789 -0.5672  0.2574 -0.3353
 1427SOL    HW1 4998   1.892   3.444   5.711 -1.8121  2.4178  0.9345
 1427SOL    HW2 4999   1.824   3.435   5.859  0.4853 -1.5653  1.8936
 1428SOL     OW 5000   5.265   5.635   5.700 -0.1067 -0.4805 -0.3034
 1428SOL    HW1 5001   5.242   5.627   5.603 -1.0639 -1.4329 -0.0142
 1428SOL    HW2 5002   5.269   5.732   5.725  0.2207 -0.2244 -1.2996
 1429SOL     OW 5003   2.758   4.713   1.417  0.1285 -0.3152  0.1242
 1429SOL    HW1 5004   2.813   4.659   1.481 -0.1560 -0.0544  0.5933
 1429SOL    HW2 5005   2.759   4.809   1.445 -1.1403 -0.4154  0.5523
 1430SOL     OW 5006   0.998   5.018   5.445 -0.4258 -0.2539 -0.0864
 1430SOL    HW1 5007   0.936   5.077   5.395  0.5479  1.4126  0.5946
 1430SOL    HW2 5008   0.953   4.930   5.464 -2.3865  0.7157  0.0005
 1431SOL     OW 5009   1.408   5.249   5.192 -0.2763 -0.3067  0.7137
 1431SOL    HW1 5010   1.360   5.237   5.105  0.2651  1.2308  0.1633
 1431SOL    HW2 5011   1.496   5.294   5.175  0.4319 -1.1894  1.9291
 1432SOL     OW 5012   1.788   4.605   2.205 -0.9478  0.2710 -0.3891
 1432SOL    HW1 5013   1.695   4.628   2.233 -0.8950 -0.2681  0.2612
 1432SOL    HW2 5014   1.849   4.607   2.285 -0.6976 -0.7963 -0.5391
 1433SOL     OW 5015   1.081   5.901   0.078 -0.5025 -0.3219 -0.1929
 1433SOL    HW1 5016   1.151   5.862   0.018 -0.0541  0.1982 -0.0137
 1433SOL    HW2 5017   1.085   5.856   0.168  0.5443  0.6554  0.2722
 1434SOL     OW 5018   2.261   3.551   1.288 -0.1442 -0.2265 -0.6490
 1434SOL    HW1 5019   2.218   3.620   1.347 -0.9360  1.0377 -2.6135
 1434SOL    HW2 5020   2.214   3.463   1.300  0.8829 -0.5431  1.8938
 1435SOL     OW 5021   0.736   5.023   0.852 -0.4068  0.1500  0.5577
 1435SOL    HW1 5022   0.702   4.958   0.784  1.1366  1.1302 -1.2478
 1435SOL    HW2 5023   0.659   5.067   0.898 -1.6166  0.8946 -2.0014
 1436SOL     OW 5024   2.271   3.884   0.493 -0.5744  0.1881 -0.1047
 1436SOL    HW1 5025   2.304   3.958   0.553  0.0314 -0.4977  0.4301
 1436SOL    HW2 5026   2.268   3.917   0.399 -2.1403  1.4886  0.3411
 1437SOL     OW 5027   0.369   0.213   5.077  0.1824  0.1816 -0.4723
 1437SOL    HW1 5028   0.387   0.219   4.979  2.1695 -0.3040 -0.1709
 1437SOL    HW2 5029   0.378   0.118   5.107 -1.3489  0.1715  0.0466
 1438SOL     OW 5030   5.567   3.758   1.004  0.0147  0.1756  0.5093
 1438SOL    HW1 5031   5.488   3.806   0.965 -0.6672 -0.8717  0.5656
 1438SOL    HW2 5032   5.545   3.662   1.016  0.4805  0.2976  2.7546
 1439SOL     OW 5033   2.029   0.510   0.520 -0.9224 -0.1658  1.0506
 1439SOL    HW1 5034   2.129   0.512   0.509 -0.9680 -0.5567  0.5409
 1439SOL    HW2 5035   1.986   0.559   0.444 -1.1531 -0.9060  0.6886
 1440SOL     OW 5036   5.390   4.727   3.536 -0.0122 -0.4623  0.0609
 1440SOL    HW1 5037   5.364   4.749   3.629  0.6214  0.7560 -0.0393
 1440SOL    HW2 5038   5.431   4.636   3.534  0.8468 -0.1140  1.1353
 1441SOL     OW 5039   1.679   1.308   5.978  0.0601  0.0874  0.3949
 1441SOL    HW1 5040   1.591   1.309   5.932  0.0336 -1.5080  0.3560
 1441SOL    HW2 5041   1.665   1.303   6.077  0.1227  0.7027  0.4518
 1442SOL     OW 5042   0.937   0.175   4.952  0.0707 -0.1797 -0.2220
 1442SOL    HW1 5043   1.004   0.101   4.944 -0.8938 -0.9018 -2.3963
 1442SOL    HW2 5044   0.887   0.164   5.038  0.7062 -1.4120  0.0193
 1443SOL     OW 5045   5.574   4.893   0.347  0.1273  0.6611 -0.2009
 1443SOL    HW1 5046   5.599   4.960   0.416 -1.6208 -0.4145  1.5855
 1443SOL    HW2 5047   5.516   4.936   0.278  2.3144  1.8676 -1.3805
 1444SOL     OW 5048   5.839   3.509   1.817  0.8967 -0.2872 -0.3291
 1444SOL    HW1 5049   5.754   3.509   1.870 -0.5360  0.6952 -2.4981
 1444SOL    HW2 5050   5.882   3.418   1.823 -0.6121 -0.9915  0.3191
 1445SOL     OW 5051   2.081   2.336   0.445 -0.0455  0.4463 -0.6256
 1445SOL    HW1 5052   2.073   2.242   0.413 -1.2761  0.4606 -0.3926
 1445SOL    HW2 5053   1.997   2.386   0.424  0.8081  1.6720 -1.2853
 1446SOL     OW 5054   1.089   4.979   2.825 -0.2887 -0.2223 -0.2476
 1446SOL    HW1 5055   1.132   5.059   2.782 -0.3321 -0.0983 -0.0617
 1446SOL    HW2 5056   1.067   4.912   2.755  1.8188 -1.0638 -0.1752
 1447SOL     OW 5057   1.520   3.566   2.479  0.6697  0.0302  0.1433
 1447SOL    HW1 5058   1.440   3.536   2.532  0.8306 -1.9032 -0.6343
 1447SOL    HW2 5059   1.588   3.492   2.476  1.9243  1.1638 -0.3229
 1448SOL     OW 5060   1.605   0.168   1.460  0.2237  0.3442  0.4765
 1448SOL    HW1 5061   1.692   0.122   1.441 -0.5357 -0.1553 -2.2531
 1448SOL    HW2 5062   1.619   0.241   1.526  2.7019  0.2230  0.1639
 1449SOL     OW 5063   2.248   5.185   1.445 -0.1567  0.4068 -0.5134
 1449SOL    HW1 5064   2.156   5.196   1.480 -0.7775  0.2527 -2.0240
 1449SOL    HW2 5065   2.290   5.105   1.487 -0.7547  0.4001  0.0829
 1450SOL     OW 5066   0.046   4.613   0.973 -0.3852 -0.1321 -0.4890
 1450SOL    HW1 5067   0.134   4.564   0.971 -0.5585 -0.4185 -1.4892
 1450SOL    HW2 5068  -0.008   4.580   1.050 -0.3551 -1.2826 -0.9378
 1451SOL     OW 5069   2.070   2.919   1.779  0.4423  0.5840  0.3046
 1451SOL    HW1 5070   1.978   2.920   1.739  0.4152  0.4018  0.3591
 1451SOL    HW2 5071   2.123   2.996   1.744  0.3608  0.5267  0.0499
 1452SOL     OW 5072   2.016   3.592   5.617  0.5448 -0.1766  0.1962
 1452SOL    HW1 5073   2.066   3.547   5.542  0.5474 -0.6577  0.4777
 1452SOL    HW2 5074   2.030   3.691   5.612 -0.6733 -0.0424 -1.3345
 1453SOL     OW 5075   0.646   4.303   1.209  0.8465 -0.4501 -0.0669
 1453SOL    HW1 5076   0.699   4.363   1.270  0.2162 -0.4673  0.5089
 1453SOL    HW2 5077   0.603   4.231   1.263 -0.1687 -0.1496 -0.4558
 1454SOL     OW 5078   1.666   4.741   1.994  0.3196 -0.4149  0.2198
 1454SOL    HW1 5079   1.719   4.691   2.063 -0.7730 -0.1748  1.2742
 1454SOL    HW2 5080   1.588   4.686   1.965  0.9970 -0.6793 -1.1559
 1455SOL     OW 5081   0.804   5.125   5.855 -0.1101 -0.4675 -0.1015
 1455SOL    HW1 5082   0.857   5.157   5.934  0.0175 -0.1343 -0.3149
 1455SOL    HW2 5083   0.864   5.072   5.794 -0.0459 -0.1913 -0.2837
 1456SOL     OW 5084   1.018   4.874   0.692 -0.0774 -0.2496  0.7968
 1456SOL    HW1 5085   1.046   4.813   0.765 -0.5716  0.4262  1.5688
 1456SOL    HW2 5086   0.919   4.866   0.678 -0.1428  0.3348  0.8852
 1457SOL     OW 5087   5.313   5.010   5.623  0.2898  0.3812 -0.3178
 1457SOL    HW1 5088   5.300   5.096   5.574  0.3556 -0.1839 -1.3380
 1457SOL    HW2 5089   5.241   5.001   5.693 -0.8824  0.3758 -1.4869
 1458SOL     OW 5090   5.579   0.445   0.923 -0.7772  0.0089 -0.2296
 1458SOL    HW1 5091   5.568   0.465   0.826 -0.8230 -2.0754 -0.6964
 1458SOL    HW2 5092   5.627   0.358   0.934  0.6848  0.9594  1.6484
 1459SOL     OW 5093   5.754   4.204   0.959  0.9508 -0.1501  0.3123
 1459SOL    HW1 5094   5.703   4.137   0.905  0.0191  0.4679  0.4208
 1459SOL    HW2 5095   5.808   4.262   0.898 -0.4300  0.8248 -0.0074
 1460SOL     OW 5096   0.750   5.744   5.942 -0.1933 -0.2348  0.3547
 1460SOL    HW1 5097   0.787   5.836   5.929 -1.1455  0.5122  2.4998
 1460SOL    HW2 5098   0.729   5.703   5.853  0.1094  1.6678 -0.6340
 1461SOL     OW 5099   5.382   2.363   1.125  0.9702 -0.1199  0.3419
 1461SOL    HW1 5100   5.316   2.308   1.075  1.5076 -0.6409  0.1902
 1461SOL    HW2 5101   5.334   2.424   1.189  0.3925 -1.4124  1.1868
 1462SOL     OW 5102   0.647   5.699   5.679 -0.7311 -0.2487 -0.1743
 1462SOL    HW1 5103   0.641   5.728   5.584 -0.8568  0.4677  0.0465
 1462SOL    HW2 5104   0.555   5.698   5.719 -0.4985  1.3078  0.4710
 1463SOL     OW 5105   4.837   4.202   0.480 -0.2064  0.0347 -0.0676
 1463SOL    HW1 5106   4.932   4.190   0.511 -0.2037 -0.5928 -0.2935
 1463SOL    HW2 5107   4.792   4.113   0.477 -1.4341  0.5285  1.9567
 1464SOL     OW 5108   1.361   4.870   0.211 -0.4726  0.0073 -0.3444
 1464SOL    HW1 5109   1.395   4.795   0.268  0.6491  1.8095  1.5405
 1464SOL    HW2 5110   1.416   4.876   0.128 -0.2641 -0.9487 -0.2883
 1465SOL     OW 5111   5.685   5.529   0.368  0.0267  0.3924  0.2823
 1465SOL    HW1 5112   5.739   5.604   0.408 -0.1414  0.6463  0.0414
 1465SOL    HW2 5113   5.652   5.557   0.278 -0.5245  0.2485  0.4351
 1466SOL     OW 5114   1.824   3.303   0.759 -0.1984 -0.8853  0.2491
 1466SOL    HW1 5115   1.816   3.281   0.662  1.0115 -0.0760 -0.0588
 1466SOL    HW2 5116   1.734   3.329   0.795 -0.6882 -1.3530 -0.6061
 1467SOL     OW 5117   3.215   4.726   1.659  0.2054 -0.4729  0.1684
 1467SOL    HW1 5118   3.276   4.762   1.588 -0.4563 -0.7355 -0.5453
 1467SOL    HW2 5119   3.270   4.691   1.735  0.8881  1.4422  0.6119
 1468SOL     OW 5120   5.918   4.734   5.468  0.1952  0.5449 -0.0016
 1468SOL    HW1 5121   5.970   4.807   5.425 -0.4425  0.5864 -0.7294
 1468SOL    HW2 5122   5.974   4.652   5.476  0.4723  0.6774 -0.5054
 1469SOL     OW 5123   0.677   0.612   0.383  0.3494 -0.1588 -0.2013
 1469SOL    HW1 5124   0.707   0.517   0.388  0.9205  0.0811  1.9566
 1469SOL    HW2 5125   0.721   0.657   0.306  0.1631 -1.5888 -1.1754
 1470SOL     OW 5126   0.831   5.953   2.952  0.3003 -0.0845  0.2636
 1470SOL    HW1 5127   0.837   6.024   3.022  0.1522  2.6896 -2.3162
 1470SOL    HW2 5128   0.736   5.926   2.939  0.3409 -0.6756  1.1733
 1471SOL     OW 5129   0.833   5.717   4.909 -0.3375  0.4206 -0.2100
 1471SOL    HW1 5130   0.927   5.719   4.874 -0.2480  0.2058  0.0139
 1471SOL    HW2 5131   0.806   5.622   4.926 -1.4278  0.2623 -2.4952
 1472SOL     OW 5132   5.474   3.203   2.359  0.3382  0.2452  0.3638
 1472SOL    HW1 5133   5.424   3.236   2.439 -0.9136  0.1543 -0.3455
 1472SOL    HW2 5134   5.513   3.113   2.378 -2.0922 -0.9364  0.0924
 1473SOL     OW 5135   1.284   3.518   0.211  0.3273 -0.0490 -0.3207
 1473SOL    HW1 5136   1.278   3.489   0.307  0.4965  1.0278  0.0261
 1473SOL    HW2 5137   1.195   3.507   0.168  0.3780 -1.0382 -0.1958
 1474SOL     OW 5138   0.441   0.578   0.252 -0.3574  0.0549  0.2920
 1474SOL    HW1 5139   0.510   0.640   0.288  0.4494 -1.4256  1.4046
 1474SOL    HW2 5140   0.474   0.537   0.167  0.4505 -1.1464  1.1637
 1475SOL     OW 5141   0.724   2.838   2.422  0.3033 -0.5708 -0.1669
 1475SOL    HW1 5142   0.671   2.754   2.434 -0.5668 -0.1009 -0.6384
 1475SOL    HW2 5143   0.805   2.819   2.368  0.5215 -1.2617  0.3936
 1476SOL     OW 5144   5.875   5.605   0.135 -0.3511  0.1513 -0.1546
 1476SOL    HW1 5145   5.841   5.662   0.061  1.7532  2.2740  0.3733
 1476SOL    HW2 5146   5.803   5.592   0.203 -0.6151  3.5078  0.3946
 1477SOL     OW 5147   0.683   5.330   0.695  0.0294  0.3495  0.4994
 1477SOL    HW1 5148   0.613   5.261   0.713  0.2578  0.2114  0.8734
 1477SOL    HW2 5149   0.767   5.306   0.743  0.6971 -0.0538 -0.8301
 1478SOL     OW 5150   5.731   0.201   0.888 -0.5511 -0.2146  0.2939
 1478SOL    HW1 5151   5.706   0.134   0.958 -2.5453  0.3225  0.1533
 1478SOL    HW2 5152   5.751   0.155   0.802 -2.2002 -0.6614  0.1156
 1479SOL     OW 5153   1.740   3.914   1.398 -0.1232 -0.8657 -0.0942
 1479SOL    HW1 5154   1.751   3.862   1.483  0.8870 -0.5059  0.0143
 1479SOL    HW2 5155   1.807   3.883   1.331 -1.1282 -1.3651 -0.8872
 1480SOL     OW 5156   0.359   5.956   5.221 -0.0116  0.0653 -0.7802
 1480SOL    HW1 5157   0.369   5.944   5.319  0.0583  0.1326 -0.7791
 1480SOL    HW2 5158   0.360   5.867   5.175 -0.3163  0.0170 -0.6938
 1481SOL     OW 5159   0.377   4.517   2.499 -0.2014  0.3936  0.7572
 1481SOL    HW1 5160   0.402   4.570   2.580 -2.5086 -0.3943  2.0899
 1481SOL    HW2 5161   0.277   4.508   2.496 -0.0707 -0.7126 -1.4869
 1482SOL     OW 5162   1.657   5.802   0.097 -0.0255  0.1320 -0.3140
 1482SOL    HW1 5163   1.590   5.874   0.109  0.6983  1.3103 -2.6343
 1482SOL    HW2 5164   1.614   5.724   0.052  0.1658  1.0511 -2.1929
 1483SOL     OW 5165   1.828   3.659   2.465 -0.1344  0.0257 -0.2360
 1483SOL    HW1 5166   1.815   3.751   2.429 -0.2435  0.2594  0.3915
 1483SOL    HW2 5167   1.759   3.598   2.427 -0.0243  0.1918 -0.7010
 1484SOL     OW 5168   1.740   0.317   0.411  0.6271 -0.1846 -0.0525
 1484SOL    HW1 5169   1.654   0.286   0.371  0.6834  1.5371 -1.6528
 1484SOL    HW2 5170   1.816   0.266   0.371  0.4145 -1.4888  1.1344
 1485SOL     OW 5171   1.050   5.781   5.331  0.2681 -0.2745  0.6682
 1485SOL    HW1 5172   0.996   5.794   5.247 -0.0248 -0.1455  0.8776
 1485SOL    HW2 5173   1.003   5.823   5.408  0.5070 -0.4528  0.9119
 1486SOL     OW 5174   0.557   2.697   2.750 -0.3922 -0.4451 -0.6263
 1486SOL    HW1 5175   0.486   2.767   2.745 -0.5657 -0.3576  1.7000
 1486SOL    HW2 5176   0.631   2.729   2.810 -0.1208 -1.9273 -0.1137
 1487SOL     OW 5177   1.339   0.261   4.725 -0.1104  0.7476 -0.5441
 1487SOL    HW1 5178   1.306   0.233   4.815  0.9215 -4.0641 -1.3851
 1487SOL    HW2 5179   1.438   0.276   4.728  0.1634 -0.7957 -1.0632
 1488SOL     OW 5180   4.917   3.564   0.670 -0.1656 -0.5540 -0.1029
 1488SOL    HW1 5181   4.902   3.467   0.687 -0.9513 -0.0988  2.2017
 1488SOL    HW2 5182   5.004   3.592   0.711  0.8776 -0.5491 -2.1711
 1489SOL     OW 5183   1.274   4.289   0.589  0.1399  0.5992 -0.4782
 1489SOL    HW1 5184   1.372   4.289   0.572  0.1876  0.8553 -0.2061
 1489SOL    HW2 5185   1.228   4.238   0.517  0.4908  0.3059 -0.4977
 1490SOL     OW 5186   1.889   5.571   0.520  0.1376 -0.2888 -0.1563
 1490SOL    HW1 5187   1.862   5.637   0.450 -0.3293  1.1949  1.3636
 1490SOL    HW2 5188   1.883   5.613   0.610  3.0069 -1.3793  0.6535
 1491SOL     OW 5189   1.214   4.861   5.918  0.2955  0.1762  0.1715
 1491SOL    HW1 5190   1.312   4.873   5.935  0.4489  0.2016 -0.6927
 1491SOL    HW2 5191   1.183   4.776   5.961  0.4645  0.6920  1.3425
 1492SOL     OW 5192   2.046   4.731   0.499 -0.6132  0.3429  0.1351
 1492SOL    HW1 5193   2.095   4.700   0.580 -1.1558  0.2943  0.4490
 1492SOL    HW2 5194   1.949   4.745   0.521 -1.1231 -1.3100 -0.9159
 1493SOL     OW 5195   0.800   4.755   0.217  0.3351 -0.6799 -0.1227
 1493SOL    HW1 5196   0.761   4.846   0.202 -0.6140 -1.1037 -0.3545
 1493SOL    HW2 5197   0.897   4.762   0.237  0.0724  0.4704  0.8901
 1494SOL     OW 5198   5.724   2.175   0.890  0.3675 -0.3856 -0.1360
 1494SOL    HW1 5199   5.802   2.212   0.840 -0.0225 -1.1675 -1.3820
 1494SOL    HW2 5200   5.752   2.092   0.939  0.6374  0.1111  0.5555
 1495SOL     OW 5201   5.633   3.127   5.728 -0.3228  0.2126 -0.1438
 1495SOL    HW1 5202   5.632   3.226   5.739  0.7904  0.2697 -0.3509
 1495SOL    HW2 5203   5.584   3.084   5.803  0.9568  0.8514  1.1179
 1496SOL     OW 5204   0.586   1.936   1.547  0.3219 -0.5101  0.0717
 1496SOL    HW1 5205   0.638   1.989   1.614  0.2268  1.0853 -1.0585
 1496SOL    HW2 5206   0.489   1.935   1.574  0.6969 -2.5997  1.6142
 1497SOL     OW 5207   0.393   3.444   0.890  0.0297  0.2529  0.1481
 1497SOL    HW1 5208   0.487   3.414   0.873 -0.1231  0.0926 -0.4148
 1497SOL    HW2 5209   0.349   3.382   0.954  0.0718 -0.0975 -0.1592
 1498SOL     OW 5210   1.911   4.441   3.339 -0.0851 -0.2099 -0.1480
 1498SOL    HW1 5211   1.995   4.478   3.377 -1.2200  2.0742  0.3542
 1498SOL    HW2 5212   1.912   4.452   3.240 -0.0392  0.4314 -0.0839
 1499SOL     OW 5213   0.696   5.048   3.445 -0.5287  0.3967  0.1166
 1499SOL    HW1 5214   0.703   5.030   3.347  1.5898 -3.2620  0.7364
 1499SOL    HW2 5215   0.612   5.006   3.480 -0.6151  0.5493  0.0963
 1500SOL     OW 5216   1.151   3.960   0.222 -0.3646  0.1383 -0.3809
 1500SOL    HW1 5217   1.103   4.039   0.258 -0.6258  0.4584 -1.3897
 1500SOL    HW2 5218   1.238   3.989   0.182 -0.9069  0.0894 -1.6488
 1501SOL     OW 5219   0.254   0.519   0.640 -0.0209 -0.5700  0.5114
 1501SOL    HW1 5220   0.202   0.435   0.651 -0.9491 -0.1232 -0.2548
 1501SOL    HW2 5221   0.191   0.596   0.625  0.8464 -0.0986 -0.9970
 1502SOL     OW 5222   2.078   5.247   0.239  0.4328  0.0909 -0.2727
 1502SOL    HW1 5223   2.034   5.170   0.192  0.3542 -0.0196 -0.0194
 1502SOL    HW2 5224   2.086   5.325   0.175 -0.0383  0.0773 -0.3538
 1503SOL     OW 5225   0.445   4.713   5.441  0.4164 -0.0068 -0.4269
 1503SOL    HW1 5226   0.352   4.747   5.433  1.1202  2.6895  1.5169
 1503SOL    HW2 5227   0.471   4.708   5.537  2.3991 -0.3182 -0.9339
 1504SOL     OW 5228   2.150   5.235   1.045 -0.0750  0.2382 -0.4590
 1504SOL    HW1 5229   2.156   5.335   1.045  2.0639  0.1476 -0.3247
 1504SOL    HW2 5230   2.132   5.203   0.952 -0.8065  0.7277 -0.4960
 1505SOL     OW 5231   2.882   0.565   1.523  0.1184 -0.3308  0.4506
 1505SOL    HW1 5232   2.906   0.610   1.437 -1.9316 -0.1116 -0.0424
 1505SOL    HW2 5233   2.790   0.528   1.517 -0.3293  0.2449  2.7936
 1506SOL     OW 5234   1.806   4.857   1.801 -0.4546  0.0837  0.2000
 1506SOL    HW1 5235   1.749   4.843   1.882  0.4648 -0.9158  0.6967
 1506SOL    HW2 5236   1.824   4.769   1.757 -1.9536  0.7168 -1.8378
 1507SOL     OW 5237   1.420   0.288   3.193  0.2270  0.5107 -0.4829
 1507SOL    HW1 5238   1.350   0.263   3.260 -0.0357  0.0367 -0.9249
 1507SOL    HW2 5239   1.401   0.380   3.159 -0.6100  0.1260 -1.1166
 1508SOL     OW 5240   4.962   5.278   1.361  0.1167 -0.4008 -0.0126
 1508SOL    HW1 5241   5.047   5.325   1.336 -0.1798 -0.9911 -2.3670
 1508SOL    HW2 5242   4.974   5.232   1.449  1.1085  2.2151  1.3562
 1509SOL     OW 5243   1.607   5.482   1.959 -0.2583  0.2114  0.4023
 1509SOL    HW1 5244   1.584   5.536   1.878  0.8455 -1.2925 -0.9779
 1509SOL    HW2 5245   1.636   5.544   2.032 -0.9386  1.5965 -0.4517
 1510SOL     OW 5246   0.954   4.071   3.089  0.6014 -0.2947 -0.3112
 1510SOL    HW1 5247   1.021   4.001   3.115  2.7857  0.8471 -2.4822
 1510SOL    HW2 5248   1.001   4.154   3.062 -1.6572  0.3535 -2.6407
 1511SOL     OW 5249   0.196   4.583   3.879 -0.0302  0.3092 -0.1530
 1511SOL    HW1 5250   0.224   4.510   3.941 -2.0437  0.0596  0.5297
 1511SOL    HW2 5251   0.190   4.669   3.929 -1.1142  0.2163 -0.0979
 1512SOL     OW 5252   5.823   5.150   5.059 -0.5891 -0.5269 -0.2969
 1512SOL    HW1 5253   5.897   5.093   5.022 -0.0112 -1.9631  2.7895
 1512SOL    HW2 5254   5.851   5.246   5.058  2.3952 -1.1645  2.6874
 1513SOL     OW 5255   5.263   4.135   2.368  0.2181 -0.4642  0.2922
 1513SOL    HW1 5256   5.214   4.113   2.284  0.5660 -0.1893  0.0167
 1513SOL    HW2 5257   5.354   4.093   2.367  0.5418  0.2286  0.1567
 1514SOL     OW 5258   2.275   2.907   0.664  0.1311  0.5594 -0.0135
 1514SOL    HW1 5259   2.332   2.977   0.619  1.5457 -0.4532  0.1491
 1514SOL    HW2 5260   2.205   2.952   0.719 -0.9104  1.8553 -2.2418
 1515SOL     OW 5261   0.615   0.200   0.663  0.7007 -0.0443  0.2840
 1515SOL    HW1 5262   0.538   0.149   0.623  1.2252 -0.6592  0.0495
 1515SOL    HW2 5263   0.659   0.143   0.733  0.2707  0.7236  1.2124
 1516SOL     OW 5264   5.518   0.743   2.501 -0.0570  0.1248  0.2397
 1516SOL    HW1 5265   5.446   0.712   2.439 -0.8040 -1.3530  1.7338
 1516SOL    HW2 5266   5.499   0.836   2.532 -1.6988 -0.4405  1.0546
 1517SOL     OW 5267   1.520   3.574   4.328 -0.4192  0.9733 -0.0711
 1517SOL    HW1 5268   1.588   3.509   4.361 -0.2565  0.5491 -1.2096
 1517SOL    HW2 5269   1.479   3.622   4.406 -0.9935 -0.9289  0.8608
 1518SOL     OW 5270   1.209   5.067   0.291 -0.4186  0.1474 -0.0925
 1518SOL    HW1 5271   1.267   4.999   0.247 -1.0353 -0.1103 -0.5280
 1518SOL    HW2 5272   1.195   5.144   0.229 -1.2042 -0.1670 -0.3257
 1519SOL     OW 5273   0.884   5.698   2.505 -0.0620 -0.4525 -0.2312
 1519SOL    HW1 5274   0.914   5.696   2.601 -1.0504 -0.1112  0.0968
 1519SOL    HW2 5275   0.955   5.742   2.450  1.0010 -1.6164  0.1436
 1520SOL     OW 5276   0.428   4.913   0.180  0.2669 -0.1140 -0.3161
 1520SOL    HW1 5277   0.382   4.841   0.232  0.3982  0.0440  0.0176
 1520SOL    HW2 5278   0.360   4.974   0.139  0.1637 -0.2634 -0.3663
 1521SOL     OW 5279   1.773   5.667   0.764 -0.7356 -0.0103 -0.4284
 1521SOL    HW1 5280   1.731   5.636   0.849  0.1524 -0.6415 -0.1973
 1521SOL    HW2 5281   1.708   5.658   0.689 -1.6125  0.7828  0.2103
 1522SOL     OW 5282   1.637   3.986   0.511  0.1703  0.3193 -0.3821
 1522SOL    HW1 5283   1.572   3.977   0.587  0.8049 -1.7814 -0.0245
 1522SOL    HW2 5284   1.722   4.025   0.545  0.0887  0.3896 -0.2546
 1523SOL     OW 5285   0.858   3.409   4.131  0.6594 -0.8246 -0.4971
 1523SOL    HW1 5286   0.791   3.396   4.059  0.4022  0.3461 -0.4808
 1523SOL    HW2 5287   0.936   3.460   4.096  0.5247 -0.2293  0.0509
 1524SOL     OW 5288   5.927   2.904   0.999 -0.1716 -1.0152 -0.7398
 1524SOL    HW1 5289   5.895   2.851   1.078 -0.3594 -1.1344 -0.8947
 1524SOL    HW2 5290   6.017   2.870   0.971  0.5182 -0.0991  0.2435
 1525SOL     OW 5291   0.165   3.620   2.356  0.0681  0.2062  0.0557
 1525SOL    HW1 5292   0.094   3.636   2.424  0.1564 -1.4315  0.5609
 1525SOL    HW2 5293   0.221   3.542   2.383  0.1645 -0.4370 -1.8461
 1526SOL     OW 5294   5.382   4.363   1.131  0.6159 -0.3879 -0.1463
 1526SOL    HW1 5295   5.457   4.392   1.190  0.7796 -0.4630 -0.3138
 1526SOL    HW2 5296   5.296   4.361   1.182  0.6282  0.2661 -0.1043
 1527SOL     OW 5297   5.957   4.727   1.650 -0.7280 -0.5404  0.4286
 1527SOL    HW1 5298   6.033   4.683   1.603  1.1203  2.0892  0.7340
 1527SOL    HW2 5299   5.956   4.699   1.746  1.0639  0.7037  0.8727
 1528SOL     OW 5300   2.356   0.440   5.735 -0.5996 -0.6309 -0.1856
 1528SOL    HW1 5301   2.272   0.481   5.771 -0.7310 -1.1339  0.0905
 1528SOL    HW2 5302   2.383   0.364   5.794  0.9077  0.4853  0.6488
 1529SOL     OW 5303   5.757   3.873   1.975  0.2537 -0.0222  0.2211
 1529SOL    HW1 5304   5.807   3.908   2.054  0.1214  0.2794  0.1735
 1529SOL    HW2 5305   5.822   3.847   1.903  0.3495  0.2319  0.2142
 1530SOL     OW 5306   0.791   4.497   1.344  0.5377  0.0289 -0.3757
 1530SOL    HW1 5307   0.787   4.474   1.442 -0.1550  0.9128 -0.1966
 1530SOL    HW2 5308   0.887   4.509   1.318  0.7166  0.0224  0.2468
 1531SOL     OW 5309   0.128   3.297   1.398 -0.0158 -0.1073 -0.1609
 1531SOL    HW1 5310   0.220   3.286   1.360  0.9875  0.3489  1.9677
 1531SOL    HW2 5311   0.072   3.217   1.377  1.3904 -1.1256 -0.1208
 1532SOL     OW 5312   1.003   4.242   1.189 -0.3526 -0.4073 -0.0712
 1532SOL    HW1 5313   1.101   4.237   1.173 -0.2508  0.8694  0.0028
 1532SOL    HW2 5314   0.985   4.309   1.261 -1.3395  0.1897 -0.8476
 1533SOL     OW 5315   5.973   5.930   5.234  0.4315  0.3830  0.2628
 1533SOL    HW1 5316   5.922   5.976   5.162  1.1321 -1.9588 -1.8709
 1533SOL    HW2 5317   6.027   5.998   5.285 -1.0672  2.2744 -0.5320
 1534SOL     OW 5318   1.433   3.825   1.209 -0.2024 -0.1446 -0.2710
 1534SOL    HW1 5319   1.429   3.747   1.272  0.9696 -2.1813 -2.5282
 1534SOL    HW2 5320   1.400   3.796   1.119  0.6169  1.8942 -1.2776
 1535SOL     OW 5321   3.883   4.775   0.715 -0.4139  0.6522  0.3458
 1535SOL    HW1 5322   3.945   4.797   0.640 -0.4497  2.0929  0.6977
 1535SOL    HW2 5323   3.824   4.854   0.733 -1.3260 -0.1532  1.0099
 1536SOL     OW 5324   4.822   3.841   1.637 -0.0021 -0.0546 -0.5314
 1536SOL    HW1 5325   4.839   3.913   1.569  0.9324  1.8906  1.6476
 1536SOL    HW2 5326   4.847   3.874   1.728 -1.8178 -2.3307  0.9101
 1537SOL     OW 5327   3.185   4.372   0.384  0.7722 -0.1117 -0.0461
 1537SOL    HW1 5328   3.156   4.322   0.302 -2.1544  0.4555  0.5618
 1537SOL    HW2 5329   3.270   4.331   0.418  1.9237 -0.5798 -3.1102
 1538SOL     OW 5330   0.263   4.844   1.112  0.2487  0.1650  0.2580
 1538SOL    HW1 5331   0.183   4.831   1.053  1.2304  1.0650 -1.3484
 1538SOL    HW2 5332   0.325   4.767   1.101 -0.1060 -0.2543  1.0739
 1539SOL     OW 5333   1.579   5.664   0.570  0.2694  0.1948  0.0250
 1539SOL    HW1 5334   1.491   5.702   0.542 -0.8346 -0.3532  2.4554
 1539SOL    HW2 5335   1.575   5.564   0.564  0.7644  0.1690  0.0814
 1540SOL     OW 5336   0.325   0.067   5.493  0.3915  0.0195 -0.5465
 1540SOL    HW1 5337   0.230   0.097   5.478  0.6380  0.8202 -0.5612
 1540SOL    HW2 5338   0.333   0.028   5.584 -0.0865 -0.6153 -0.7678
 1541SOL     OW 5339   2.028   4.119   5.859  0.0957 -0.3885 -0.1591
 1541SOL    HW1 5340   1.956   4.106   5.791 -0.5489 -0.5693  0.5387
 1541SOL    HW2 5341   2.064   4.212   5.852 -0.6531 -0.0870 -0.1086
 1542SOL     OW 5342   5.779   4.912   0.738 -0.0393 -0.0003  0.7637
 1542SOL    HW1 5343   5.756   4.946   0.646 -1.9193  0.0276  1.1996
 1542SOL    HW2 5344   5.757   4.982   0.805  1.3804 -0.0043  1.2680
 1543SOL     OW 5345   0.158   5.395   1.539 -0.2575  0.2618  0.5598
 1543SOL    HW1 5346   0.207   5.458   1.479  0.8471  0.2926  1.4644
 1543SOL    HW2 5347   0.147   5.307   1.493 -2.1829  1.1745 -0.8856
 1544SOL     OW 5348   3.976   3.122   0.989 -0.4186  0.0577 -0.1814
 1544SOL    HW1 5349   4.070   3.118   0.954 -0.3414  1.4365 -0.1796
 1544SOL    HW2 5350   3.970   3.069   1.074  0.2334 -0.4494 -0.4423
 1545SOL     OW 5351   1.046   3.803   1.722  0.2237  0.0846  0.4470
 1545SOL    HW1 5352   0.952   3.804   1.755  0.2473  2.5265  0.5618
 1545SOL    HW2 5353   1.047   3.822   1.624  0.6587  1.7203  0.7442
 1546SOL     OW 5354   5.150   3.142   0.955  0.0652 -0.0091  0.4028
 1546SOL    HW1 5355   5.074   3.201   0.927  0.7756  0.6644 -0.1703
 1546SOL    HW2 5356   5.183   3.090   0.875 -1.5265 -2.3948  1.1835
 1547SOL     OW 5357   0.304   4.886   0.686 -0.2113  0.2811 -0.4817
 1547SOL    HW1 5358   0.218   4.856   0.727  0.9227  0.0592  1.9472
 1547SOL    HW2 5359   0.329   4.976   0.723  1.8198 -0.7785  0.9378
 1548SOL     OW 5360   0.030   4.758   0.318  0.3279  0.0416  0.4888
 1548SOL    HW1 5361   0.020   4.710   0.404 -2.1054  1.2779  0.9781
 1548SOL    HW2 5362   0.030   4.857   0.335  0.9840  0.2981 -0.8492
 1549SOL     OW 5363   5.186   4.849   0.678 -0.0621  0.0507 -0.3107
 1549SOL    HW1 5364   5.223   4.762   0.710  0.0848  0.6776  1.3434
 1549SOL    HW2 5365   5.086   4.849   0.688  0.0985  0.7776  1.6601
 1550SOL     OW 5366   4.898   5.671   5.487  0.1267  0.0874  0.4779
 1550SOL    HW1 5367   4.874   5.583   5.528  1.6222 -1.3640 -1.5647
 1550SOL    HW2 5368   4.996   5.689   5.500  0.6349 -0.3782 -2.2238
 1551SOL     OW 5369   4.949   5.507   1.640 -0.3380  0.1763 -0.1817
 1551SOL    HW1 5370   4.867   5.460   1.608 -0.0856 -0.8351  0.5812
 1551SOL    HW2 5371   4.961   5.490   1.738  1.3441 -0.5715 -0.4836
 1552SOL     OW 5372   0.711   4.416   1.995 -0.0601  0.3211 -0.2957
 1552SOL    HW1 5373   0.615   4.441   1.986  0.6375  3.6595 -0.0396
 1552SOL    HW2 5374   0.763   4.456   1.919  1.3760  0.3098  0.6316
 1553SOL     OW 5375   5.870   4.458   0.206  0.0386 -0.5723  0.0765
 1553SOL    HW1 5376   5.878   4.469   0.107  0.5522  1.4566  0.2814
 1553SOL    HW2 5377   5.834   4.543   0.245 -1.0866 -1.6780  1.5500
 1554SOL     OW 5378   1.259   3.037   1.751  0.4271  0.0270  0.7738
 1554SOL    HW1 5379   1.200   3.032   1.670  0.2530  2.1233  0.7218
 1554SOL    HW2 5380   1.351   3.065   1.723  0.4356  0.4995  1.2719
 1555SOL     OW 5381   0.574   3.281   4.898 -0.3442 -0.1437  0.0137
 1555SOL    HW1 5382   0.624   3.194   4.887  0.8047  0.5463 -0.4450
 1555SOL    HW2 5383   0.533   3.284   4.989 -0.2738 -1.1047  0.0926
 1556SOL     OW 5384   0.809   5.180   5.277  0.8635 -0.1828  0.6084
 1556SOL    HW1 5385   0.788   5.274   5.307  0.7680 -0.1994  0.5932
 1556SOL    HW2 5386   0.734   5.146   5.221  0.5145 -0.5735  1.2990
 1557SOL     OW 5387   1.110   5.787   0.814 -0.3173 -0.3319  0.4600
 1557SOL    HW1 5388   1.124   5.747   0.723  1.0519  2.7874 -0.8557
 1557SOL    HW2 5389   1.199   5.796   0.860 -0.8363 -0.5855  1.5484
 1558SOL     OW 5390   1.784   4.051   4.429 -0.3181  0.1627 -0.0536
 1558SOL    HW1 5391   1.685   4.052   4.442 -0.5439 -0.3239 -1.5362
 1558SOL    HW2 5392   1.805   4.030   4.333  1.2048  1.0254  0.0560
 1559SOL     OW 5393   0.208   4.617   2.125  0.3728  0.5697 -0.1517
 1559SOL    HW1 5394   0.279   4.548   2.140 -0.4440 -0.0655  0.9597
 1559SOL    HW2 5395   0.196   4.671   2.208 -1.3774 -0.2541  0.2003
 1560SOL     OW 5396   2.077   0.961   1.916 -0.3417 -0.5305 -0.3645
 1560SOL    HW1 5397   2.017   0.918   1.982 -0.5276 -0.6135 -0.5846
 1560SOL    HW2 5398   2.024   0.991   1.837 -0.8925  3.4482  1.3126
 1561SOL     OW 5399   0.397   4.060   4.543 -0.2771 -0.0718 -0.1235
 1561SOL    HW1 5400   0.408   4.157   4.561  1.7898 -0.6112  2.1034
 1561SOL    HW2 5401   0.351   4.017   4.621  0.9748 -1.2108  0.0235
 1562SOL     OW 5402   1.360   5.294   3.888  0.4548  0.1943 -0.1653
 1562SOL    HW1 5403   1.351   5.198   3.864  0.1099 -0.1061  1.1064
 1562SOL    HW2 5404   1.383   5.302   3.985  1.1250  1.3758 -0.4036
 1563SOL     OW 5405   5.214   3.530   2.269 -0.1081 -0.0575 -0.2835
 1563SOL    HW1 5406   5.309   3.525   2.237  1.3410 -0.2531  3.4874
 1563SOL    HW2 5407   5.164   3.450   2.238  1.0058 -0.0707 -2.1745
 1564SOL     OW 5408   4.972   5.662   1.014  0.1251 -0.1121 -0.2089
 1564SOL    HW1 5409   4.979   5.566   0.989 -1.8804  0.4091 -3.2706
 1564SOL    HW2 5410   4.889   5.678   1.068 -0.4135  0.1160 -1.0916
 1565SOL     OW 5411   1.689   5.152   1.403  0.0657  0.5840  0.2216
 1565SOL    HW1 5412   1.706   5.151   1.501  0.3062 -0.9866  0.1891
 1565SOL    HW2 5413   1.740   5.077   1.359 -1.8525 -0.2153 -0.7775
 1566SOL     OW 5414   2.033   5.844   5.313 -0.1607 -0.2329 -0.0761
 1566SOL    HW1 5415   2.017   5.775   5.243 -0.9753  0.1834 -0.3123
 1566SOL    HW2 5416   2.025   5.802   5.403  0.2143 -0.6281 -0.2243
 1567SOL     OW 5417   1.470   4.022   5.678  0.4910 -0.6701  0.7717
 1567SOL    HW1 5418   1.495   3.959   5.604 -1.6336 -2.1810  1.2340
 1567SOL    HW2 5419   1.449   3.970   5.761 -0.2836  0.7282  1.4954
 1568SOL     OW 5420   0.308   5.940   5.751  0.7540 -0.4557  0.1604
 1568SOL    HW1 5421   0.220   5.985   5.766  1.0442  0.2214 -0.1104
 1568SOL    HW2 5422   0.300   5.843   5.774  0.1117 -0.2806  0.7172
 1569SOL     OW 5423   5.958   5.377   0.661 -0.2088  0.5724  0.4276
 1569SOL    HW1 5424   5.992   5.334   0.745 -1.6104  0.8937  1.1956
 1569SOL    HW2 5425   5.953   5.476   0.675 -1.1647  0.5547  0.2362
 1570SOL     OW 5426   1.880   0.018   1.469  0.1292  0.1699  0.0977
 1570SOL    HW1 5427   1.841   0.032   1.560 -0.3426 -1.0695  0.1170
 1570SOL    HW2 5428   1.956  -0.047   1.476  1.9956  2.2133 -0.0035
 1571SOL     OW 5429   1.248   5.216   0.520  0.2040 -0.2791 -1.2203
 1571SOL    HW1 5430   1.228   5.153   0.445 -2.6834 -0.2049 -0.6308
 1571SOL    HW2 5431   1.258   5.164   0.605 -2.4269 -0.0795 -0.6876
 1572SOL     OW 5432   1.370   5.292   0.256 -0.6368 -0.1826 -0.0242
 1572SOL    HW1 5433   1.345   5.284   0.352  0.6635 -0.9622  0.2781
 1572SOL    HW2 5434   1.346   5.383   0.222  0.5257  0.7652  1.5585
 1573SOL     OW 5435   0.599   5.738   4.221 -0.3854 -0.0339 -0.6143
 1573SOL    HW1 5436   0.566   5.658   4.271  1.7397 -1.4097 -1.2608
 1573SOL    HW2 5437   0.632   5.807   4.286  1.2139 -1.2886 -0.0021
 1574SOL     OW 5438   0.422   3.360   1.959  0.3828 -0.0213 -0.2691
 1574SOL    HW1 5439   0.392   3.439   1.906 -0.5357 -1.0277 -1.2865
 1574SOL    HW2 5440   0.454   3.288   1.897 -0.4191 -1.1083  0.5358
 1575SOL     OW 5441   2.347   3.602   1.038 -0.0025  0.1131 -0.1081
 1575SOL    HW1 5442   2.355   3.701   1.026 -1.0636  0.2002 -0.1552
 1575SOL    HW2 5443   2.335   3.581   1.135  1.5968 -0.0873  0.0746
 1576SOL     OW 5444   1.875   0.685   0.339  0.2202  0.1934 -0.0249
 1576SOL    HW1 5445   1.794   0.641   0.379 -0.0734 -0.3337 -1.1502
 1576SOL    HW2 5446   1.898   0.766   0.392 -1.0517  0.3527  0.3336
 1577SOL     OW 5447   1.721   5.327   0.979 -0.5180  0.0072  0.5502
 1577SOL    HW1 5448   1.700   5.421   1.003 -0.9653  0.5685 -1.8129
 1577SOL    HW2 5449   1.820   5.312   0.988 -0.0899  1.4156 -1.1159
 1578SOL     OW 5450   0.328   5.688   0.245 -0.1250  0.2172 -0.9844
 1578SOL    HW1 5451   0.265   5.764   0.225  0.1585  0.4720 -0.9221
 1578SOL    HW2 5452   0.390   5.676   0.167  0.5854  0.8120 -0.5185
 1579SOL     OW 5453   3.071   3.964   0.195  0.3817 -0.3124 -0.4438
 1579SOL    HW1 5454   3.010   3.933   0.268  0.3763 -0.0972 -0.3564
 1579SOL    HW2 5455   3.077   4.064   0.197  1.5617 -0.3880  0.2149
 1580SOL     OW 5456   1.892   4.416   1.225  0.1280  0.4032 -0.3471
 1580SOL    HW1 5457   1.986   4.385   1.211 -0.3904 -0.9645 -1.0048
 1580SOL    HW2 5458   1.831   4.362   1.167 -0.9597  1.9861 -0.7281
 1581SOL     OW 5459   2.199   4.399   0.491  0.2278 -0.0749 -0.0105
 1581SOL    HW1 5460   2.294   4.427   0.507  0.1966  0.7432 -1.1473
 1581SOL    HW2 5461   2.193   4.345   0.408 -0.3468  0.1251 -0.1056
 1582SOL     OW 5462   1.440   4.962   0.959 -1.0400  0.0721 -0.2031
 1582SOL    HW1 5463   1.517   4.910   0.922 -0.2739  0.0276  1.3514
 1582SOL    HW2 5464   1.363   4.902   0.975 -0.1418 -0.6565  1.6377
 1583SOL     OW 5465   1.910   2.543   1.203  0.2971 -0.0991 -0.0259
 1583SOL    HW1 5466   1.922   2.594   1.288  1.0735 -1.1842  0.5356
 1583SOL    HW2 5467   1.945   2.450   1.214 -1.7010 -1.0122 -0.7957
 1584SOL     OW 5468   0.116   4.196   4.419  0.2918  0.3817  0.2042
 1584SOL    HW1 5469   0.110   4.296   4.418  0.0671  0.4189  1.8698
 1584SOL    HW2 5470   0.201   4.168   4.462 -0.5193 -0.1093  1.5639
 1585SOL     OW 5471   1.296   3.058   2.764  0.5156 -0.6119 -0.3998
 1585SOL    HW1 5472   1.221   3.065   2.829  0.4492 -0.5098 -0.4862
 1585SOL    HW2 5473   1.259   3.041   2.672  0.5952 -0.5280 -0.4476
 1586SOL     OW 5474   0.835   5.468   5.741  0.5821  0.0881  0.6035
 1586SOL    HW1 5475   0.779   5.551   5.736 -0.3336 -0.5711 -2.5868
 1586SOL    HW2 5476   0.776   5.388   5.750  1.2737 -0.3942  0.9070
 1587SOL     OW 5477   0.075   4.787   0.770  0.4019 -0.3993 -0.2262
 1587SOL    HW1 5478  -0.009   4.841   0.764  0.0270 -1.1076 -2.1598
 1587SOL    HW2 5479   0.057   4.702   0.819 -0.1581 -0.8153 -1.1519
 1588SOL     OW 5480   0.453   4.229   0.689 -0.0940 -0.2088 -0.0237
 1588SOL    HW1 5481   0.471   4.154   0.625  0.0996 -0.9364  0.8544
 1588SOL    HW2 5482   0.483   4.202   0.781 -0.3263  0.8262  0.3715
 1589SOL     OW 5483   2.469   3.859   0.892  0.1193  0.6958 -0.5574
 1589SOL    HW1 5484   2.394   3.881   0.955  0.1681  0.7762 -0.5270
 1589SOL    HW2 5485   2.469   3.925   0.817 -1.2474 -0.6191 -1.7784
 1590SOL     OW 5486   0.121   2.500   3.259  0.0075  0.1231  0.3333
 1590SOL    HW1 5487   0.148   2.574   3.320 -0.2377  1.3276 -0.9725
 1590SOL    HW2 5488   0.203   2.455   3.223  0.1696  0.2111  0.5893
 1591SOL     OW 5489   4.863   4.057   2.903  0.1138  0.0669 -0.0848
 1591SOL    HW1 5490   4.811   4.137   2.934 -0.9797  0.2936 -2.2956
 1591SOL    HW2 5491   4.954   4.058   2.945 -0.4332  1.5781  1.1694
 1592SOL     OW 5492   5.455   5.861   5.085  0.4117  0.2208 -0.5095
 1592SOL    HW1 5493   5.432   5.779   5.137 -1.0699 -0.0012 -1.4328
 1592SOL    HW2 5494   5.433   5.942   5.138  3.2648  0.0929  1.0005
 1593SOL     OW 5495   0.726   4.825   0.611 -0.3018 -0.1848  0.3751
 1593SOL    HW1 5496   0.683   4.883   0.541 -0.3176 -0.3843  0.2201
 1593SOL    HW2 5497   0.663   4.754   0.639 -0.5949  0.3766  1.1820
 1594SOL     OW 5498   0.488   1.202   1.313 -0.6681 -0.3328  0.0481
 1594SOL    HW1 5499   0.525   1.138   1.379  0.3445  1.0776  0.8974
 1594SOL    HW2 5500   0.557   1.224   1.244 -0.5391  0.8659  0.5437
 1595SOL     OW 5501   2.112   3.294   0.532  0.0320 -0.2153 -0.0940
 1595SOL    HW1 5502   2.089   3.203   0.496 -1.6759  0.2412 -0.2045
 1595SOL    HW2 5503   2.073   3.364   0.473 -0.0988  0.5757  0.9109
 1596SOL     OW 5504   0.944   4.374   2.254 -0.6662 -0.4700 -0.5343
 1596SOL    HW1 5505   0.893   4.301   2.207  1.6037 -1.2979 -1.8653
 1596SOL    HW2 5506   0.988   4.433   2.187 -1.0015  1.0882  0.5623
 1597SOL     OW 5507   0.989   5.099   1.894  0.4626 -0.2413 -0.1887
 1597SOL    HW1 5508   1.014   5.192   1.867  0.2002  0.3004  1.3013
 1597SOL    HW2 5509   1.002   5.089   1.993 -0.4605 -1.4807 -0.1686
 1598SOL     OW 5510   1.406   3.404   1.670  0.3100 -0.5380  0.4132
 1598SOL    HW1 5511   1.486   3.459   1.694  0.7820 -1.3725  0.7854
 1598SOL    HW2 5512   1.325   3.462   1.669  1.1322  0.7254 -1.7105
 1599SOL     OW 5513   5.841   3.618   4.959  0.2053  0.0982  0.2320
 1599SOL    HW1 5514   5.805   3.711   4.951  1.4574  0.6017  0.2853
 1599SOL    HW2 5515   5.939   3.618   4.942  0.7399 -0.7712  2.7858
 1600SOL     OW 5516   0.953   5.637   1.334  0.5644  0.0049 -0.5219
 1600SOL    HW1 5517   0.985   5.705   1.268 -0.2925  1.2593  0.3132
 1600SOL    HW2 5518   1.026   5.617   1.400 -0.6368  4.3166  2.5835
 1601SOL     OW 5519   5.250   4.074   1.020 -0.1878  0.3352 -0.1431
 1601SOL    HW1 5520   5.315   4.148   1.037  2.1161 -0.7974 -3.2174
 1601SOL    HW2 5521   5.259   4.005   1.092  0.1191  1.3754  0.8578
 1602SOL     OW 5522   0.992   3.660   0.090  0.2646  0.2545  0.4152
 1602SOL    HW1 5523   0.998   3.659   0.190  0.1267 -0.7647  0.4240
 1602SOL    HW2 5524   1.031   3.576   0.053  0.4930  0.7063 -0.4068
 1603SOL     OW 5525   0.230   5.557   5.288  0.3269 -0.1884 -0.3668
 1603SOL    HW1 5526   0.196   5.463   5.294  2.8018 -1.1988 -1.0199
 1603SOL    HW2 5527   0.156   5.617   5.257 -1.1346 -2.0100 -0.5902
 1604SOL     OW 5528   5.627   5.782   1.342  0.2830  0.3757 -0.0243
 1604SOL    HW1 5529   5.579   5.865   1.369 -2.8391 -1.1650 -0.3078
 1604SOL    HW2 5530   5.574   5.734   1.272  1.7151 -2.0835  0.4443
 1605SOL     OW 5531   3.947   0.080   1.714 -0.6522  0.2493 -0.5495
 1605SOL    HW1 5532   3.967   0.178   1.716 -1.0639  0.3218  0.1348
 1605SOL    HW2 5533   4.015   0.030   1.768 -0.4760  0.1571 -0.8503
 1606SOL     OW 5534   2.030   0.960   5.816  0.6379 -0.1116 -0.0840
 1606SOL    HW1 5535   2.017   1.043   5.764  2.0881 -0.6008 -1.2904
 1606SOL    HW2 5536   1.960   0.893   5.792  0.3137  0.2598 -0.1622
 1607SOL     OW 5537   3.092   0.192   1.486 -0.2692 -0.2968  0.7737
 1607SOL    HW1 5538   2.995   0.169   1.493 -0.7654  1.1958 -0.4816
 1607SOL    HW2 5539   3.115   0.263   1.552 -0.8672  1.6544 -1.0021
 1608SOL     OW 5540   1.288   5.005   0.699 -0.2640  0.8272 -0.2482
 1608SOL    HW1 5541   1.230   4.939   0.650  0.3415  1.0582 -1.2965
 1608SOL    HW2 5542   1.248   5.022   0.789 -0.0592 -1.4986  0.3478
 1609SOL     OW 5543   0.131   5.481   4.791 -0.5659  0.3743 -0.0662
 1609SOL    HW1 5544   0.221   5.438   4.792 -0.1512  1.1667  2.2080
 1609SOL    HW2 5545   0.135   5.569   4.744 -0.5733 -0.3164 -1.4179
 1610SOL     OW 5546   1.447   1.403   2.316 -0.0541 -0.8854  0.6200
 1610SOL    HW1 5547   1.457   1.476   2.248 -0.9196  0.9531  2.3686
 1610SOL    HW2 5548   1.448   1.314   2.270  1.7577  0.1492 -1.5116
 1611SOL     OW 5549   1.859   0.348   0.772 -0.3759 -0.6721 -0.0858
 1611SOL    HW1 5550   1.796   0.313   0.703  1.1624 -1.5299 -1.1240
 1611SOL    HW2 5551   1.822   0.332   0.863 -2.5917  0.7384 -0.6772
 1612SOL     OW 5552   5.671   4.748   1.172  0.3068  0.7046  0.3978
 1612SOL    HW1 5553   5.646   4.776   1.080 -3.9556 -0.0875  1.0982
 1612SOL    HW2 5554   5.625   4.806   1.239  1.2155 -0.3302  2.0136
 1613SOL     OW 5555   1.233   4.500   1.620  0.0882 -0.2501 -0.1444
 1613SOL    HW1 5556   1.289   4.551   1.686 -0.0616  2.2726 -1.8385
 1613SOL    HW2 5557   1.289   4.475   1.541 -0.8699  1.3975 -1.3960
 1614SOL     OW 5558   5.790   5.483   0.978 -0.1119 -0.0488  0.2836
 1614SOL    HW1 5559   5.881   5.503   1.012 -0.0417 -0.0131  0.0749
 1614SOL    HW2 5560   5.795   5.452   0.883 -0.0029 -3.0111  1.1672
 1615SOL     OW 5561   2.849   5.849   0.513 -0.1808 -0.2959  0.2884
 1615SOL    HW1 5562   2.879   5.944   0.518  0.9428 -0.5634 -0.8643
 1615SOL    HW2 5563   2.927   5.789   0.496 -1.0175 -1.3059 -0.1609
 1616SOL     OW 5564   1.473   0.257   0.339 -0.2478  0.1465 -0.0570
 1616SOL    HW1 5565   1.412   0.336   0.347 -1.0784 -0.5457  0.7397
 1616SOL    HW2 5566   1.436   0.181   0.393  0.5162 -0.7991 -0.8216
 1617SOL     OW 5567   0.911   2.529   1.089 -0.7902  0.1701  0.7942
 1617SOL    HW1 5568   1.006   2.557   1.085 -1.1825  1.4989  0.4354
 1617SOL    HW2 5569   0.862   2.562   1.008 -1.2512 -1.7522  0.2124
 1618SOL     OW 5570   0.358   5.573   0.494  0.1151  0.1423 -0.6207
 1618SOL    HW1 5571   0.372   5.618   0.406 -0.9937  3.2693  0.6514
 1618SOL    HW2 5572   0.441   5.582   0.549 -0.5497  2.1119  0.1579
 1619SOL     OW 5573   1.537   4.640   2.288  0.4529  0.2580  0.4320
 1619SOL    HW1 5574   1.473   4.615   2.361  0.6297 -0.0671  0.4777
 1619SOL    HW2 5575   1.536   4.739   2.276 -1.1148  0.1505 -0.5279
 1620SOL     OW 5576   2.703   4.624   0.927  0.5342  0.0452 -0.0743
 1620SOL    HW1 5577   2.779   4.573   0.885  0.7414  0.7580 -0.5766
 1620SOL    HW2 5578   2.738   4.682   1.000  0.4457  0.2203 -0.1701
 1621SOL     OW 5579   1.100   3.839   0.939  0.1051  0.7778  0.2382
 1621SOL    HW1 5580   1.024   3.777   0.958  0.9672 -0.9686 -1.7222
 1621SOL    HW2 5581   1.075   3.932   0.969 -1.2841 -0.3856  3.1151
 1622SOL     OW 5582   1.134   3.601   1.469 -0.5084 -0.0147 -0.6024
 1622SOL    HW1 5583   1.091   3.690   1.459 -0.2983  0.3700  1.3632
 1622SOL    HW2 5584   1.166   3.590   1.563  1.3211 -1.3467 -1.3159
 1623SOL     OW 5585   5.696   0.050   0.291 -0.0151  0.2397  0.4104
 1623SOL    HW1 5586   5.612   0.023   0.339 -0.9175  0.1125 -1.1513
 1623SOL    HW2 5587   5.681   0.044   0.192  2.6762 -2.4293  0.0054
 1624SOL     OW 5588   0.235   5.650   5.547  0.3915 -0.4700 -0.3812
 1624SOL    HW1 5589   0.238   5.591   5.467  0.0236 -0.0097 -0.7421
 1624SOL    HW2 5590   0.209   5.743   5.520 -2.2797 -0.8554  0.5435
 1625SOL     OW 5591   4.501   2.776   5.899 -0.1466  0.4743  0.1219
 1625SOL    HW1 5592   4.526   2.716   5.975 -0.7496 -1.4011 -1.0876
 1625SOL    HW2 5593   4.402   2.776   5.887 -0.0499  0.6704 -0.7292
 1626SOL     OW 5594   5.643   2.940   3.536  0.1221  0.3302 -0.0998
 1626SOL    HW1 5595   5.583   2.994   3.596 -1.1232 -1.4310  0.3223
 1626SOL    HW2 5596   5.590   2.908   3.457  0.5927 -0.8966  0.0578
 1627SOL     OW 5597   0.537   2.414   2.814  0.8266  0.2017  0.4077
 1627SOL    HW1 5598   0.533   2.514   2.822  1.0508  0.3489 -1.0269
 1627SOL    HW2 5599   0.605   2.379   2.878  2.7826  1.2742 -0.9636
 1628SOL     OW 5600   2.063   3.835   2.684 -0.4409 -0.1894  0.3655
 1628SOL    HW1 5601   1.985   3.783   2.718 -1.8833  0.5730 -1.6348
 1628SOL    HW2 5602   2.124   3.774   2.633  0.4477 -0.8304  2.1195
 1629SOL     OW 5603   3.808   5.437   4.249 -0.4414 -0.5714  0.2704
 1629SOL    HW1 5604   3.738   5.475   4.309  0.7691  1.9495  0.2116
 1629SOL    HW2 5605   3.766   5.404   4.165 -1.4033  3.8662 -1.2116
 1630SOL     OW 5606   0.871   5.155   2.876  0.6072 -0.0843  0.6306
 1630SOL    HW1 5607   0.822   5.159   2.963  1.4103 -1.7305  1.1959
 1630SOL    HW2 5608   0.944   5.088   2.882  0.2621 -0.7331 -1.5340
 1631SOL     OW 5609   2.537   4.218   2.786 -0.0878 -0.4391  0.6487
 1631SOL    HW1 5610   2.464   4.253   2.728  1.1900 -0.3409 -0.9742
 1631SOL    HW2 5611   2.556   4.122   2.763  0.1130 -0.5551  1.2548
 1632SOL     OW 5612   1.168   4.438   3.262  0.3453 -0.1345 -0.3005
 1632SOL    HW1 5613   1.118   4.354   3.284 -1.2389  0.4507 -1.4823
 1632SOL    HW2 5614   1.122   4.516   3.305  2.1771  0.1362  1.3454
 1633SOL     OW 5615   4.872   4.799   3.081  0.3251  0.0272  0.5273
 1633SOL    HW1 5616   4.812   4.805   3.161 -0.4703 -0.2977 -0.0363
 1633SOL    HW2 5617   4.902   4.891   3.055 -0.2852  0.2383  0.5550
 1634SOL     OW 5618   3.773   5.700   3.315 -0.3920  0.0775 -0.1094
 1634SOL    HW1 5619   3.829   5.622   3.287 -0.1872  0.0567  0.3548
 1634SOL    HW2 5620   3.764   5.700   3.415 -1.5462 -0.1404 -0.2041
 1635SOL     OW 5621   5.705   5.696   5.101  0.1283  0.2122  0.1708
 1635SOL    HW1 5622   5.664   5.658   5.184 -1.0548  0.3129 -0.3643
 1635SOL    HW2 5623   5.639   5.754   5.054  0.4281 -0.6915 -1.4243
 1636SOL     OW 5624   0.405   4.916   2.844  0.1645  0.4025 -0.0317
 1636SOL    HW1 5625   0.499   4.929   2.814  1.0738  0.1379  2.4811
 1636SOL    HW2 5626   0.385   4.819   2.852 -0.8649  0.4002 -1.9279
 1637SOL     OW 5627   2.125   4.535   3.444  0.1300  0.8057  0.3753
 1637SOL    HW1 5628   2.141   4.631   3.421 -1.8866  0.8542 -1.0816
 1637SOL    HW2 5629   2.180   4.510   3.524  2.1079  2.6239 -0.3227
 1638SOL     OW 5630   1.769   3.566   3.616  0.1741 -0.2151 -0.4653
 1638SOL    HW1 5631   1.728   3.483   3.579  0.7423 -1.0863  0.7880
 1638SOL    HW2 5632   1.712   3.645   3.593 -2.2060 -1.3422  1.1381
 1639SOL     OW 5633   2.129   4.696   3.106 -0.0588 -0.0428 -0.1931
 1639SOL    HW1 5634   2.149   4.759   3.031 -0.2123  0.3924  0.1279
 1639SOL    HW2 5635   2.091   4.611   3.069  0.3712 -0.0403 -0.6463
 1640SOL     OW 5636   4.551   5.864   2.548  0.2313 -0.3551 -0.1210
 1640SOL    HW1 5637   4.615   5.868   2.471 -1.7685  0.6336 -1.8504
 1640SOL    HW2 5638   4.515   5.772   2.557  1.3821 -0.7636  0.4482
 1641SOL     OW 5639   1.683   5.003   4.803  0.1884 -0.4262 -0.0881
 1641SOL    HW1 5640   1.630   4.918   4.797 -0.1338 -0.4275  1.9157
 1641SOL    HW2 5641   1.772   4.984   4.843  0.7504 -0.0296 -1.1086
 1642SOL     OW 5642   1.774   3.486   1.205 -0.2212  0.2066  0.3262
 1642SOL    HW1 5643   1.745   3.521   1.116 -0.0994 -1.5829 -0.4703
 1642SOL    HW2 5644   1.698   3.438   1.249  0.5696 -1.8570 -0.3998
 1643SOL     OW 5645   1.678   5.100   2.779 -0.1375  0.1093  0.3103
 1643SOL    HW1 5646   1.767   5.065   2.810 -0.1309 -0.7587 -0.6512
 1643SOL    HW2 5647   1.692   5.181   2.722  0.0759 -0.2471 -0.1518
 1644SOL     OW 5648   1.491   0.190   2.959 -0.4391  0.1362  0.4440
 1644SOL    HW1 5649   1.453   0.234   3.040 -0.6311 -0.0759  0.4673
 1644SOL    HW2 5650   1.420   0.178   2.890 -0.9730 -2.3152  1.3407
 1645SOL     OW 5651   4.655   4.858   0.985 -0.1295  0.3644  0.2108
 1645SOL    HW1 5652   4.637   4.839   0.889 -0.3414  0.8401  0.1557
 1645SOL    HW2 5653   4.696   4.777   1.028 -1.8472 -0.5519  0.2100
 1646SOL     OW 5654   1.859   3.506   3.873 -0.4713  0.3348  0.3809
 1646SOL    HW1 5655   1.816   3.550   3.795 -0.0635  0.8409  0.4320
 1646SOL    HW2 5656   1.957   3.494   3.855 -0.2488  1.0309  1.0534
 1647SOL     OW 5657   0.787   2.297   2.911 -0.5323  0.3625  0.2199
 1647SOL    HW1 5658   0.839   2.375   2.877  0.8376 -0.4695  0.3162
 1647SOL    HW2 5659   0.843   2.247   2.978 -1.9558  0.1521  1.2877
 1648SOL     OW 5660   1.212   5.551   2.924  0.2772 -0.1162 -0.2614
 1648SOL    HW1 5661   1.271   5.528   2.846  1.6337  0.5944  0.5111
 1648SOL    HW2 5662   1.177   5.644   2.912  1.0426  0.2527  0.2792
 1649SOL     OW 5663   4.343   0.924   5.299 -0.0076  0.1336  0.5128
 1649SOL    HW1 5664   4.438   0.942   5.274 -0.5108 -0.8195 -2.6043
 1649SOL    HW2 5665   4.310   0.846   5.246 -1.4101 -2.2213  4.4549
 1650SOL     OW 5666   2.045   4.090   2.591 -0.1584 -0.0177  0.1403
 1650SOL    HW1 5667   2.090   4.095   2.502 -0.8985 -0.2395 -0.2475
 1650SOL    HW2 5668   2.045   3.996   2.624 -0.2941 -0.0081  0.1680
 1651SOL     OW 5669   0.341   3.432   4.147  0.3415 -0.3978  0.0250
 1651SOL    HW1 5670   0.402   3.510   4.137 -0.6561  0.4017 -0.0301
 1651SOL    HW2 5671   0.330   3.385   4.059 -4.5188  3.6373 -1.9867
 1652SOL     OW 5672   0.249   3.656   4.395  0.3841 -0.5736  0.6445
 1652SOL    HW1 5673   0.211   3.639   4.304 -0.9544 -0.8575  1.2273
 1652SOL    HW2 5674   0.278   3.570   4.436 -0.6412 -0.6973  1.1531
 1653SOL     OW 5675   1.953   4.543   2.422 -0.2376  0.4063  0.0299
 1653SOL    HW1 5676   2.043   4.501   2.423 -0.6607 -0.5981 -1.1518
 1653SOL    HW2 5677   1.959   4.637   2.456  1.0461 -0.0054  0.9939
 1654SOL     OW 5678   0.856   4.791   3.896 -0.3325  0.3281  0.1110
 1654SOL    HW1 5679   0.759   4.807   3.877 -1.0836 -2.2605  1.4113
 1654SOL    HW2 5680   0.898   4.745   3.818 -0.5896 -0.1146  0.2318
 1655SOL     OW 5681   0.699   4.959   3.169  0.4888 -0.4177  0.7918
 1655SOL    HW1 5682   0.725   5.039   3.116  0.6685 -0.9188  0.1143
 1655SOL    HW2 5683   0.774   4.893   3.169  0.6020 -0.3196  1.9046
 1656SOL     OW 5684   1.174   5.838   4.116  0.2743 -0.2972  0.8536
 1656SOL    HW1 5685   1.112   5.916   4.106 -1.5197 -1.9554 -2.6062
 1656SOL    HW2 5686   1.141   5.778   4.189 -0.0920  0.5864  1.4425
 1657SOL     OW 5687   4.066   4.500   1.620 -0.2612 -0.1158 -1.0383
 1657SOL    HW1 5688   4.111   4.562   1.685 -0.3115  0.3134 -1.4068
 1657SOL    HW2 5689   4.009   4.435   1.670  0.2980 -0.2843 -0.6018
 1658SOL     OW 5690   1.470   0.131   2.505 -0.1595  0.0865 -0.0321
 1658SOL    HW1 5691   1.420   0.173   2.581  1.6920  0.3836  1.1091
 1658SOL    HW2 5692   1.568   0.148   2.517  0.3025 -1.0867 -1.7553
 1659SOL     OW 5693   0.350   3.673   2.721  0.8161  0.1209  0.4926
 1659SOL    HW1 5694   0.269   3.704   2.672 -0.1928 -0.7562  1.5823
 1659SOL    HW2 5695   0.398   3.752   2.760 -1.2922  0.4800  2.5732
 1660SOL     OW 5696   0.724   4.563   2.252  0.1681 -0.0713 -0.0354
 1660SOL    HW1 5697   0.762   4.527   2.337  1.0323  0.8389 -0.0180
 1660SOL    HW2 5698   0.760   4.510   2.175 -1.6266 -1.7546  0.1906
 1661SOL     OW 5699   2.413   0.194   4.419  0.0442 -0.0550 -0.3793
 1661SOL    HW1 5700   2.387   0.280   4.463 -2.1145 -1.0952  0.5255
 1661SOL    HW2 5701   2.345   0.170   4.350  0.0786 -1.4993  0.0489
 1662SOL     OW 5702   0.390   2.769   2.400 -0.0823  0.0124 -0.4543
 1662SOL    HW1 5703   0.427   2.678   2.420 -0.8066 -0.2649 -0.3549
 1662SOL    HW2 5704   0.392   2.825   2.482 -2.1926 -0.8239  0.2444
 1663SOL     OW 5705   1.699   4.405   2.455  0.4654 -0.5014  0.0437
 1663SOL    HW1 5706   1.778   4.453   2.415 -1.6500  2.3238 -1.0958
 1663SOL    HW2 5707   1.689   4.433   2.551 -0.0664  0.4615 -0.2795
 1664SOL     OW 5708   1.464   4.694   1.177  0.0744  0.1449  0.3735
 1664SOL    HW1 5709   1.548   4.644   1.198 -0.2877 -0.7199 -0.1857
 1664SOL    HW2 5710   1.428   4.735   1.261  0.7038 -0.0233  0.7321
 1665SOL     OW 5711   0.456   2.953   4.001  0.4295  0.1086  0.7425
 1665SOL    HW1 5712   0.497   2.962   4.092 -0.0442 -1.2829  1.1229
 1665SOL    HW2 5713   0.527   2.952   3.932  0.8355  0.6278  1.1472
 1666SOL     OW 5714   2.438   4.198   3.640  0.5316  0.4089 -0.4099
 1666SOL    HW1 5715   2.399   4.227   3.727 -1.4276 -1.2075 -0.6602
 1666SOL    HW2 5716   2.400   4.254   3.566 -1.1161 -0.8783 -0.6048
 1667SOL     OW 5717   1.212   4.714   2.953 -0.0195 -0.6849 -0.4507
 1667SOL    HW1 5718   1.181   4.737   3.045 -0.1332  0.6736 -0.8178
 1667SOL    HW2 5719   1.133   4.700   2.893  0.0566 -0.4886 -0.5980
 1668SOL     OW 5720   5.177   3.331   3.177  0.2498  0.5095 -0.3896
 1668SOL    HW1 5721   5.106   3.338   3.106  1.8752 -0.5849 -2.2407
 1668SOL    HW2 5722   5.176   3.413   3.233 -3.7112 -0.2181  0.9485
 1669SOL     OW 5723   5.752   4.061   1.387 -0.2859  0.4698 -0.1495
 1669SOL    HW1 5724   5.809   4.110   1.320  1.0991 -0.9623 -0.0742
 1669SOL    HW2 5725   5.744   3.965   1.360 -1.0497  0.2182  0.9022
 1670SOL     OW 5726   0.836   5.477   4.307 -0.5105  0.0173  0.1058
 1670SOL    HW1 5727   0.791   5.539   4.242 -1.1986  1.2145  1.6484
 1670SOL    HW2 5728   0.769   5.447   4.375 -0.0311 -1.9659 -0.2471
 1671SOL     OW 5729   0.241   5.669   4.464  0.0950  0.2952 -0.7843
 1671SOL    HW1 5730   0.238   5.746   4.528 -3.2443 -0.3687  0.0066
 1671SOL    HW2 5731   0.153   5.659   4.419  0.8800 -2.2090 -1.9646
 1672SOL     OW 5732   0.864   3.178   2.027 -0.3197  0.0076  0.2312
 1672SOL    HW1 5733   0.963   3.172   2.041 -0.3108  1.1109  0.7537
 1672SOL    HW2 5734   0.831   3.093   1.986  0.8169 -0.4360  0.1957
 1673SOL     OW 5735   1.404   4.731   5.746 -0.1547  0.1815 -0.2373
 1673SOL    HW1 5736   1.449   4.717   5.659  1.1665  0.6556  0.3502
 1673SOL    HW2 5737   1.430   4.820   5.784 -0.0447 -0.3640  1.0185
 1674SOL     OW 5738   3.295   5.953   1.972 -0.6334  0.1012  0.4001
 1674SOL    HW1 5739   3.298   5.897   1.889 -0.7295  0.1339  0.3754
 1674SOL    HW2 5740   3.240   6.034   1.956 -1.0495 -0.1180  0.6414
 1675SOL     OW 5741   0.722   4.128   2.024  0.1825 -1.0587  0.1705
 1675SOL    HW1 5742   0.705   4.225   2.005 -3.2846 -1.8028 -1.2410
 1675SOL    HW2 5743   0.717   4.113   2.123  0.1863  0.1094  0.3661
 1676SOL     OW 5744   1.443   5.805   3.425 -0.0944  0.1893 -0.0361
 1676SOL    HW1 5745   1.349   5.825   3.452  0.1343 -0.5879  1.4884
 1676SOL    HW2 5746   1.490   5.890   3.402 -0.7320  0.7646  0.7241
 1677SOL     OW 5747   0.263   4.228   3.438 -0.3038 -0.7696 -0.5798
 1677SOL    HW1 5748   0.298   4.276   3.519  0.1238 -0.8695 -0.6989
 1677SOL    HW2 5749   0.239   4.134   3.462  0.6396 -1.0685 -0.7417
 1678SOL     OW 5750   0.650   3.973   2.550  0.0185 -0.0681  0.1456
 1678SOL    HW1 5751   0.736   3.981   2.601 -0.7498 -0.1748  1.5157
 1678SOL    HW2 5752   0.576   4.011   2.605 -1.2156 -2.2143  0.0685
 1679SOL     OW 5753   2.557   4.535   3.600  0.1733  0.1711 -0.3055
 1679SOL    HW1 5754   2.555   4.541   3.700  0.6610 -1.6581 -0.1592
 1679SOL    HW2 5755   2.648   4.559   3.567 -0.0385  0.9545 -0.3414
 1680SOL     OW 5756   2.311   0.132   3.591 -0.0836 -0.3133 -0.3765
 1680SOL    HW1 5757   2.330   0.136   3.493 -0.2052 -1.3179 -0.4466
 1680SOL    HW2 5758   2.212   0.123   3.606 -0.0564 -0.2746 -0.1635
 1681SOL     OW 5759   1.213   3.910   3.153 -0.0753 -0.4103 -0.2039
 1681SOL    HW1 5760   1.159   3.903   3.237  0.8024 -0.3589  0.3735
 1681SOL    HW2 5761   1.287   3.975   3.166  0.6459 -1.1110 -0.7104
 1682SOL     OW 5762   1.810   5.841   2.019 -0.2304  0.2127  0.1375
 1682SOL    HW1 5763   1.721   5.819   2.058 -0.1866 -1.2016 -0.4812
 1682SOL    HW2 5764   1.855   5.910   2.075 -1.2303  0.1006  1.1162
 1683SOL     OW 5765   1.624   0.977   1.067 -0.8675  0.3597  0.4061
 1683SOL    HW1 5766   1.608   1.075   1.053 -0.0131  0.4151 -0.2591
 1683SOL    HW2 5767   1.605   0.954   1.163 -1.0350  1.1830  0.5798
 1684SOL     OW 5768   5.065   4.399   1.678  0.1076 -0.3965  0.0996
 1684SOL    HW1 5769   5.111   4.440   1.757 -0.8199  1.7667 -0.4182
 1684SOL    HW2 5770   5.132   4.379   1.607  0.4579  1.7837 -0.2531
 1685SOL     OW 5771   1.736   5.701   2.337 -0.6237  0.0169  0.0058
 1685SOL    HW1 5772   1.685   5.721   2.253 -0.7930 -0.8929 -0.1185
 1685SOL    HW2 5773   1.674   5.704   2.415 -0.6319  0.0583 -0.0021
 1686SOL     OW 5774   1.847   0.469   3.161 -0.2842  0.2201  0.1779
 1686SOL    HW1 5775   1.923   0.482   3.098 -0.2061  0.3842  0.3068
 1686SOL    HW2 5776   1.766   0.437   3.110 -1.1311  3.1602 -0.5021
 1687SOL     OW 5777   1.262   3.905   2.822 -0.9853  0.6821 -0.0952
 1687SOL    HW1 5778   1.324   3.979   2.796 -2.3512  1.7662 -0.3209
 1687SOL    HW2 5779   1.232   3.918   2.917  0.4110 -0.7738  0.6025
 1688SOL     OW 5780   0.792   3.521   2.078 -0.2012  0.1009  0.3458
 1688SOL    HW1 5781   0.745   3.453   2.133 -0.5959  0.2587  0.2100
 1688SOL    HW2 5782   0.745   3.609   2.087  0.1929  0.3140  0.3738
 1689SOL     OW 5783   1.208   4.109   1.903  0.0228  1.0748 -0.3644
 1689SOL    HW1 5784   1.255   4.024   1.878 -0.0441  0.8523  0.2412
 1689SOL    HW2 5785   1.111   4.090   1.916  0.1716  1.0284  0.7566
 1690SOL     OW 5786   5.963   3.632   1.041  0.4555  0.2365 -0.2803
 1690SOL    HW1 5787   5.875   3.667   1.075 -0.9399 -2.1833 -1.2194
 1690SOL    HW2 5788   5.980   3.667   0.949  0.3805  0.4977 -0.1975
 1691SOL     OW 5789   3.153   4.143   3.820 -0.1918  0.1811 -0.5204
 1691SOL    HW1 5790   3.211   4.220   3.795  1.1409 -1.6943 -3.7836
 1691SOL    HW2 5791   3.204   4.083   3.882 -0.6972  1.1019  0.8431
 1692SOL     OW 5792   0.678   3.517   1.330 -0.1594 -0.7473  0.2587
 1692SOL    HW1 5793   0.764   3.465   1.327 -0.7291 -1.6804 -0.7180
 1692SOL    HW2 5794   0.693   3.604   1.377  0.9578 -1.5561  1.4634
 1693SOL     OW 5795   0.295   4.084   5.204  0.0820  0.4197 -0.2540
 1693SOL    HW1 5796   0.258   4.063   5.294 -0.6398 -0.3446 -0.7142
[truncated: 1,089,956 more chars]
