# Supplementary material for: AIM: A Mapping Program for Infrared Spectroscopy of Proteins
Source: J Chem Theory Comput. 2022 Apr 7;18(5):3089–98. doi: 10.1021/acs.jctc.2c00113 (PMC9097285; doi:10.1021/acs.jctc.2c00113)
Supplement: Supplementary file 2 — ct2c00113_si_002.zip [file ct2c00113_si_002.zip › AIM_Examples/Gromacs/topol.top]

;
;	File 'topol.top' was generated
;	By user: p283333 (10283333)
;	On host: pg-interactive.hpc.rug.nl
;	At date: Thu Apr  8 17:03:28 2021
;
;	This is a standalone topology file
;
;	It was generated using program:
;	pdb2gmx - VERSION 4.6.3
;
;	Command line was:
;	/home/p209489/gromacs-4.6.3-Amide/build/src/kernel/pdb2gmx -f 4pti_clean.pdb -o 4pti_processed.gro -water spce 
;
;	Force field was read from the standard Gromacs share directory.
;

; Include forcefield parameters
#include "oplsaa.ff/forcefield.itp"

[ moleculetype ]
; Name            nrexcl
Protein_chain_A     3

[ atoms ]
;   nr       type  resnr residue  atom   cgnr     charge       mass  typeB    chargeB      massB
; residue   1 ARG rtp ARG  q +2.0
     1   opls_287      1    ARG      N      1       -0.3    14.0067   ; qtot -0.3
     2   opls_290      1    ARG     H1      1       0.33      1.008   ; qtot 0.03
     3   opls_290      1    ARG     H2      1       0.33      1.008   ; qtot 0.36
     4   opls_290      1    ARG     H3      1       0.33      1.008   ; qtot 0.69
     5  opls_293B      1    ARG     CA      1       0.25     12.011   ; qtot 0.94
     6   opls_140      1    ARG     HA      1       0.06      1.008   ; qtot 1
     7   opls_136      1    ARG     CB      2      -0.12     12.011   ; qtot 0.88
     8   opls_140      1    ARG    HB1      2       0.06      1.008   ; qtot 0.94
     9   opls_140      1    ARG    HB2      2       0.06      1.008   ; qtot 1
    10   opls_308      1    ARG     CG      3      -0.05     12.011   ; qtot 0.95
    11   opls_140      1    ARG    HG1      3       0.06      1.008   ; qtot 1.01
    12   opls_140      1    ARG    HG2      3       0.06      1.008   ; qtot 1.07
    13   opls_307      1    ARG     CD      4       0.19     12.011   ; qtot 1.26
    14   opls_140      1    ARG    HD1      4       0.06      1.008   ; qtot 1.32
    15   opls_140      1    ARG    HD2      4       0.06      1.008   ; qtot 1.38
    16   opls_303      1    ARG     NE      5       -0.7    14.0067   ; qtot 0.68
    17   opls_304      1    ARG     HE      5       0.44      1.008   ; qtot 1.12
    18   opls_302      1    ARG     CZ      5       0.64     12.011   ; qtot 1.76
    19   opls_300      1    ARG    NH1      6       -0.8    14.0067   ; qtot 0.96
    20   opls_301      1    ARG   HH11      6       0.46      1.008   ; qtot 1.42
    21   opls_301      1    ARG   HH12      6       0.46      1.008   ; qtot 1.88
    22   opls_300      1    ARG    NH2      7       -0.8    14.0067   ; qtot 1.08
    23   opls_301      1    ARG   HH21      7       0.46      1.008   ; qtot 1.54
    24   opls_301      1    ARG   HH22      7       0.46      1.008   ; qtot 2
    25   opls_235      1    ARG      C      8        0.5     12.011   ; qtot 2.5
    26   opls_236      1    ARG      O      8       -0.5    15.9994   ; qtot 2
; residue   2 PRO rtp PRO  q  0.0
    27   opls_239      2    PRO      N      9      -0.14    14.0067   ; qtot 1.86
    28   opls_246      2    PRO     CA      9       0.01     12.011   ; qtot 1.87
    29   opls_140      2    PRO     HA      9       0.06      1.008   ; qtot 1.93
    30   opls_136      2    PRO     CB     10      -0.12     12.011   ; qtot 1.81
    31   opls_140      2    PRO    HB1     10       0.06      1.008   ; qtot 1.87
    32   opls_140      2    PRO    HB2     10       0.06      1.008   ; qtot 1.93
    33   opls_136      2    PRO     CG     11      -0.12     12.011   ; qtot 1.81
    34   opls_140      2    PRO    HG1     11       0.06      1.008   ; qtot 1.87
    35   opls_140      2    PRO    HG2     11       0.06      1.008   ; qtot 1.93
    36   opls_245      2    PRO     CD     12      -0.05     12.011   ; qtot 1.88
    37   opls_140      2    PRO    HD1     12       0.06      1.008   ; qtot 1.94
    38   opls_140      2    PRO    HD2     12       0.06      1.008   ; qtot 2
    39   opls_235      2    PRO      C     13        0.5     12.011   ; qtot 2.5
    40   opls_236      2    PRO      O     13       -0.5    15.9994   ; qtot 2
; residue   3 ASP rtp ASP  q -1.0
    41   opls_238      3    ASP      N     14       -0.5    14.0067   ; qtot 1.5
    42   opls_241      3    ASP      H     14        0.3      1.008   ; qtot 1.8
    43  opls_224B      3    ASP     CA     14       0.14     12.011   ; qtot 1.94
    44   opls_140      3    ASP     HA     14       0.06      1.008   ; qtot 2
    45   opls_274      3    ASP     CB     15      -0.22     12.011   ; qtot 1.78
    46   opls_140      3    ASP    HB1     15       0.06      1.008   ; qtot 1.84
    47   opls_140      3    ASP    HB2     15       0.06      1.008   ; qtot 1.9
    48   opls_271      3    ASP     CG     16        0.7     12.011   ; qtot 2.6
    49   opls_272      3    ASP    OD1     16       -0.8    15.9994   ; qtot 1.8
    50   opls_272      3    ASP    OD2     16       -0.8    15.9994   ; qtot 1
    51   opls_235      3    ASP      C     17        0.5     12.011   ; qtot 1.5
    52   opls_236      3    ASP      O     17       -0.5    15.9994   ; qtot 1
; residue   4 PHE rtp PHE  q  0.0
    53   opls_238      4    PHE      N     18       -0.5    14.0067   ; qtot 0.5
    54   opls_241      4    PHE      H     18        0.3      1.008   ; qtot 0.8
    55  opls_224B      4    PHE     CA     18       0.14     12.011   ; qtot 0.94
    56   opls_140      4    PHE     HA     18       0.06      1.008   ; qtot 1
    57   opls_149      4    PHE     CB     19     -0.005     12.011   ; qtot 0.995
    58   opls_140      4    PHE    HB1     19       0.06      1.008   ; qtot 1.055
    59   opls_140      4    PHE    HB2     19       0.06      1.008   ; qtot 1.115
    60   opls_145      4    PHE     CG     19     -0.115     12.011   ; qtot 1
    61   opls_145      4    PHE    CD1     20     -0.115     12.011   ; qtot 0.885
    62   opls_146      4    PHE    HD1     20      0.115      1.008   ; qtot 1
    63   opls_145      4    PHE    CD2     21     -0.115     12.011   ; qtot 0.885
    64   opls_146      4    PHE    HD2     21      0.115      1.008   ; qtot 1
    65   opls_145      4    PHE    CE1     22     -0.115     12.011   ; qtot 0.885
    66   opls_146      4    PHE    HE1     22      0.115      1.008   ; qtot 1
    67   opls_145      4    PHE    CE2     23     -0.115     12.011   ; qtot 0.885
    68   opls_146      4    PHE    HE2     23      0.115      1.008   ; qtot 1
    69   opls_145      4    PHE     CZ     24     -0.115     12.011   ; qtot 0.885
    70   opls_146      4    PHE     HZ     24      0.115      1.008   ; qtot 1
    71   opls_235      4    PHE      C     25        0.5     12.011   ; qtot 1.5
    72   opls_236      4    PHE      O     25       -0.5    15.9994   ; qtot 1
; residue   5 CYS rtp CYS2 q  0.0
    73   opls_238      5    CYS      N     26       -0.5    14.0067   ; qtot 0.5
    74   opls_241      5    CYS      H     26        0.3      1.008   ; qtot 0.8
    75  opls_224B      5    CYS     CA     26       0.14     12.011   ; qtot 0.94
    76   opls_140      5    CYS     HA     26       0.06      1.008   ; qtot 1
    77   opls_214      5    CYS     CB     27     0.0975     12.011   ; qtot 1.098
    78   opls_140      5    CYS    HB1     27       0.06      1.008   ; qtot 1.158
    79   opls_140      5    CYS    HB2     27       0.06      1.008   ; qtot 1.218
    80   opls_203      5    CYS     SG     27    -0.2175      32.06   ; qtot 1
    81   opls_235      5    CYS      C     28        0.5     12.011   ; qtot 1.5
    82   opls_236      5    CYS      O     28       -0.5    15.9994   ; qtot 1
; residue   6 LEU rtp LEU  q  0.0
    83   opls_238      6    LEU      N     29       -0.5    14.0067   ; qtot 0.5
    84   opls_241      6    LEU      H     29        0.3      1.008   ; qtot 0.8
    85  opls_224B      6    LEU     CA     29       0.14     12.011   ; qtot 0.94
    86   opls_140      6    LEU     HA     29       0.06      1.008   ; qtot 1
    87   opls_136      6    LEU     CB     30      -0.12     12.011   ; qtot 0.88
    88   opls_140      6    LEU    HB1     30       0.06      1.008   ; qtot 0.94
    89   opls_140      6    LEU    HB2     30       0.06      1.008   ; qtot 1
    90   opls_137      6    LEU     CG     31      -0.06     12.011   ; qtot 0.94
    91   opls_140      6    LEU     HG     31       0.06      1.008   ; qtot 1
    92   opls_135      6    LEU    CD1     32      -0.18     12.011   ; qtot 0.82
    93   opls_140      6    LEU   HD11     32       0.06      1.008   ; qtot 0.88
    94   opls_140      6    LEU   HD12     32       0.06      1.008   ; qtot 0.94
    95   opls_140      6    LEU   HD13     32       0.06      1.008   ; qtot 1
    96   opls_135      6    LEU    CD2     33      -0.18     12.011   ; qtot 0.82
    97   opls_140      6    LEU   HD21     33       0.06      1.008   ; qtot 0.88
    98   opls_140      6    LEU   HD22     33       0.06      1.008   ; qtot 0.94
    99   opls_140      6    LEU   HD23     33       0.06      1.008   ; qtot 1
   100   opls_235      6    LEU      C     34        0.5     12.011   ; qtot 1.5
   101   opls_236      6    LEU      O     34       -0.5    15.9994   ; qtot 1
; residue   7 GLU rtp GLU  q -1.0
   102   opls_238      7    GLU      N     35       -0.5    14.0067   ; qtot 0.5
   103   opls_241      7    GLU      H     35        0.3      1.008   ; qtot 0.8
   104  opls_224B      7    GLU     CA     35       0.14     12.011   ; qtot 0.94
   105   opls_140      7    GLU     HA     35       0.06      1.008   ; qtot 1
   106   opls_136      7    GLU     CB     36      -0.12     12.011   ; qtot 0.88
   107   opls_140      7    GLU    HB1     36       0.06      1.008   ; qtot 0.94
   108   opls_140      7    GLU    HB2     36       0.06      1.008   ; qtot 1
   109   opls_274      7    GLU     CG     37      -0.22     12.011   ; qtot 0.78
   110   opls_140      7    GLU    HG1     37       0.06      1.008   ; qtot 0.84
   111   opls_140      7    GLU    HG2     37       0.06      1.008   ; qtot 0.9
   112   opls_271      7    GLU     CD     38        0.7     12.011   ; qtot 1.6
   113   opls_272      7    GLU    OE1     38       -0.8    15.9994   ; qtot 0.8
   114   opls_272      7    GLU    OE2     38       -0.8    15.9994   ; qtot 0
   115   opls_235      7    GLU      C     39        0.5     12.011   ; qtot 0.5
   116   opls_236      7    GLU      O     39       -0.5    15.9994   ; qtot 0
; residue   8 PRO rtp PRO  q  0.0
   117   opls_239      8    PRO      N     40      -0.14    14.0067   ; qtot -0.14
   118   opls_246      8    PRO     CA     40       0.01     12.011   ; qtot -0.13
   119   opls_140      8    PRO     HA     40       0.06      1.008   ; qtot -0.07
   120   opls_136      8    PRO     CB     41      -0.12     12.011   ; qtot -0.19
   121   opls_140      8    PRO    HB1     41       0.06      1.008   ; qtot -0.13
   122   opls_140      8    PRO    HB2     41       0.06      1.008   ; qtot -0.07
   123   opls_136      8    PRO     CG     42      -0.12     12.011   ; qtot -0.19
   124   opls_140      8    PRO    HG1     42       0.06      1.008   ; qtot -0.13
   125   opls_140      8    PRO    HG2     42       0.06      1.008   ; qtot -0.07
   126   opls_245      8    PRO     CD     43      -0.05     12.011   ; qtot -0.12
   127   opls_140      8    PRO    HD1     43       0.06      1.008   ; qtot -0.06
   128   opls_140      8    PRO    HD2     43       0.06      1.008   ; qtot 0
   129   opls_235      8    PRO      C     44        0.5     12.011   ; qtot 0.5
   130   opls_236      8    PRO      O     44       -0.5    15.9994   ; qtot 0
; residue   9 PRO rtp PRO  q  0.0
   131   opls_239      9    PRO      N     45      -0.14    14.0067   ; qtot -0.14
   132   opls_246      9    PRO     CA     45       0.01     12.011   ; qtot -0.13
   133   opls_140      9    PRO     HA     45       0.06      1.008   ; qtot -0.07
   134   opls_136      9    PRO     CB     46      -0.12     12.011   ; qtot -0.19
   135   opls_140      9    PRO    HB1     46       0.06      1.008   ; qtot -0.13
   136   opls_140      9    PRO    HB2     46       0.06      1.008   ; qtot -0.07
   137   opls_136      9    PRO     CG     47      -0.12     12.011   ; qtot -0.19
   138   opls_140      9    PRO    HG1     47       0.06      1.008   ; qtot -0.13
   139   opls_140      9    PRO    HG2     47       0.06      1.008   ; qtot -0.07
   140   opls_245      9    PRO     CD     48      -0.05     12.011   ; qtot -0.12
   141   opls_140      9    PRO    HD1     48       0.06      1.008   ; qtot -0.06
   142   opls_140      9    PRO    HD2     48       0.06      1.008   ; qtot 0
   143   opls_235      9    PRO      C     49        0.5     12.011   ; qtot 0.5
   144   opls_236      9    PRO      O     49       -0.5    15.9994   ; qtot 0
; residue  10 TYR rtp TYR  q  0.0
   145   opls_238     10    TYR      N     50       -0.5    14.0067   ; qtot -0.5
   146   opls_241     10    TYR      H     50        0.3      1.008   ; qtot -0.2
   147  opls_224B     10    TYR     CA     50       0.14     12.011   ; qtot -0.06
   148   opls_140     10    TYR     HA     50       0.06      1.008   ; qtot 0
   149   opls_149     10    TYR     CB     51     -0.005     12.011   ; qtot -0.005
   150   opls_140     10    TYR    HB1     51       0.06      1.008   ; qtot 0.055
   151   opls_140     10    TYR    HB2     51       0.06      1.008   ; qtot 0.115
   152   opls_145     10    TYR     CG     51     -0.115     12.011   ; qtot 0
   153   opls_145     10    TYR    CD1     52     -0.115     12.011   ; qtot -0.115
   154   opls_146     10    TYR    HD1     52      0.115      1.008   ; qtot 0
   155   opls_145     10    TYR    CD2     53     -0.115     12.011   ; qtot -0.115
   156   opls_146     10    TYR    HD2     53      0.115      1.008   ; qtot 0
   157   opls_145     10    TYR    CE1     54     -0.115     12.011   ; qtot -0.115
   158   opls_146     10    TYR    HE1     54      0.115      1.008   ; qtot 0
   159   opls_145     10    TYR    CE2     55     -0.115     12.011   ; qtot -0.115
   160   opls_146     10    TYR    HE2     55      0.115      1.008   ; qtot 0
   161   opls_166     10    TYR     CZ     56       0.15     12.011   ; qtot 0.15
   162   opls_167     10    TYR     OH     56     -0.585    15.9994   ; qtot -0.435
   163   opls_168     10    TYR     HH     56      0.435      1.008   ; qtot 0
   164   opls_235     10    TYR      C     57        0.5     12.011   ; qtot 0.5
   165   opls_236     10    TYR      O     57       -0.5    15.9994   ; qtot 0
; residue  11 THR rtp THR  q  0.0
   166   opls_238     11    THR      N     58       -0.5    14.0067   ; qtot -0.5
   167   opls_241     11    THR      H     58        0.3      1.008   ; qtot -0.2
   168  opls_224B     11    THR     CA     58       0.14     12.011   ; qtot -0.06
   169   opls_140     11    THR     HA     58       0.06      1.008   ; qtot 0
   170   opls_158     11    THR     CB     59      0.205     12.011   ; qtot 0.205
   171   opls_140     11    THR     HB     59       0.06      1.008   ; qtot 0.265
   172   opls_154     11    THR    OG1     59     -0.683    15.9994   ; qtot -0.418
   173   opls_155     11    THR    HG1     59      0.418      1.008   ; qtot 0
   174   opls_135     11    THR    CG2     60      -0.18     12.011   ; qtot -0.18
   175   opls_140     11    THR   HG21     60       0.06      1.008   ; qtot -0.12
   176   opls_140     11    THR   HG22     60       0.06      1.008   ; qtot -0.06
   177   opls_140     11    THR   HG23     60       0.06      1.008   ; qtot 0
   178   opls_235     11    THR      C     61        0.5     12.011   ; qtot 0.5
   179   opls_236     11    THR      O     61       -0.5    15.9994   ; qtot 0
; residue  12 GLY rtp GLY  q  0.0
   180   opls_238     12    GLY      N     62       -0.5    14.0067   ; qtot -0.5
   181   opls_241     12    GLY      H     62        0.3      1.008   ; qtot -0.2
   182  opls_223B     12    GLY     CA     62       0.08     12.011   ; qtot -0.12
   183   opls_140     12    GLY    HA1     62       0.06      1.008   ; qtot -0.06
   184   opls_140     12    GLY    HA2     62       0.06      1.008   ; qtot 0
   185   opls_235     12    GLY      C     63        0.5     12.011   ; qtot 0.5
   186   opls_236     12    GLY      O     63       -0.5    15.9994   ; qtot 0
; residue  13 PRO rtp PRO  q  0.0
   187   opls_239     13    PRO      N     64      -0.14    14.0067   ; qtot -0.14
   188   opls_246     13    PRO     CA     64       0.01     12.011   ; qtot -0.13
   189   opls_140     13    PRO     HA     64       0.06      1.008   ; qtot -0.07
   190   opls_136     13    PRO     CB     65      -0.12     12.011   ; qtot -0.19
   191   opls_140     13    PRO    HB1     65       0.06      1.008   ; qtot -0.13
   192   opls_140     13    PRO    HB2     65       0.06      1.008   ; qtot -0.07
   193   opls_136     13    PRO     CG     66      -0.12     12.011   ; qtot -0.19
   194   opls_140     13    PRO    HG1     66       0.06      1.008   ; qtot -0.13
   195   opls_140     13    PRO    HG2     66       0.06      1.008   ; qtot -0.07
   196   opls_245     13    PRO     CD     67      -0.05     12.011   ; qtot -0.12
   197   opls_140     13    PRO    HD1     67       0.06      1.008   ; qtot -0.06
   198   opls_140     13    PRO    HD2     67       0.06      1.008   ; qtot 0
   199   opls_235     13    PRO      C     68        0.5     12.011   ; qtot 0.5
   200   opls_236     13    PRO      O     68       -0.5    15.9994   ; qtot 0
; residue  14 CYS rtp CYS2 q  0.0
   201   opls_238     14    CYS      N     69       -0.5    14.0067   ; qtot -0.5
   202   opls_241     14    CYS      H     69        0.3      1.008   ; qtot -0.2
   203  opls_224B     14    CYS     CA     69       0.14     12.011   ; qtot -0.06
   204   opls_140     14    CYS     HA     69       0.06      1.008   ; qtot 0
   205   opls_214     14    CYS     CB     70     0.0975     12.011   ; qtot 0.0975
   206   opls_140     14    CYS    HB1     70       0.06      1.008   ; qtot 0.1575
   207   opls_140     14    CYS    HB2     70       0.06      1.008   ; qtot 0.2175
   208   opls_203     14    CYS     SG     70    -0.2175      32.06   ; qtot 0
   209   opls_235     14    CYS      C     71        0.5     12.011   ; qtot 0.5
   210   opls_236     14    CYS      O     71       -0.5    15.9994   ; qtot 0
; residue  15 LYS rtp LYSH q +1.0
   211   opls_238     15    LYS      N     72       -0.5    14.0067   ; qtot -0.5
   212   opls_241     15    LYS      H     72        0.3      1.008   ; qtot -0.2
   213  opls_224B     15    LYS     CA     72       0.14     12.011   ; qtot -0.06
   214   opls_140     15    LYS     HA     72       0.06      1.008   ; qtot 0
   215   opls_136     15    LYS     CB     73      -0.12     12.011   ; qtot -0.12
   216   opls_140     15    LYS    HB1     73       0.06      1.008   ; qtot -0.06
   217   opls_140     15    LYS    HB2     73       0.06      1.008   ; qtot 0
   218   opls_136     15    LYS     CG     74      -0.12     12.011   ; qtot -0.12
   219   opls_140     15    LYS    HG1     74       0.06      1.008   ; qtot -0.06
   220   opls_140     15    LYS    HG2     74       0.06      1.008   ; qtot 0
   221   opls_136     15    LYS     CD     75      -0.12     12.011   ; qtot -0.12
   222   opls_140     15    LYS    HD1     75       0.06      1.008   ; qtot -0.06
   223   opls_140     15    LYS    HD2     75       0.06      1.008   ; qtot 0
   224   opls_292     15    LYS     CE     76       0.19     12.011   ; qtot 0.19
   225   opls_140     15    LYS    HE1     76       0.06      1.008   ; qtot 0.25
   226   opls_140     15    LYS    HE2     76       0.06      1.008   ; qtot 0.31
   227   opls_287     15    LYS     NZ     77       -0.3    14.0067   ; qtot 0.01
   228   opls_290     15    LYS    HZ1     77       0.33      1.008   ; qtot 0.34
   229   opls_290     15    LYS    HZ2     77       0.33      1.008   ; qtot 0.67
   230   opls_290     15    LYS    HZ3     77       0.33      1.008   ; qtot 1
   231   opls_235     15    LYS      C     78        0.5     12.011   ; qtot 1.5
   232   opls_236     15    LYS      O     78       -0.5    15.9994   ; qtot 1
; residue  16 ALA rtp ALA  q  0.0
   233   opls_238     16    ALA      N     79       -0.5    14.0067   ; qtot 0.5
   234   opls_241     16    ALA      H     79        0.3      1.008   ; qtot 0.8
   235  opls_224B     16    ALA     CA     79       0.14     12.011   ; qtot 0.94
   236   opls_140     16    ALA     HA     79       0.06      1.008   ; qtot 1
   237   opls_135     16    ALA     CB     80      -0.18     12.011   ; qtot 0.82
   238   opls_140     16    ALA    HB1     80       0.06      1.008   ; qtot 0.88
   239   opls_140     16    ALA    HB2     80       0.06      1.008   ; qtot 0.94
   240   opls_140     16    ALA    HB3     80       0.06      1.008   ; qtot 1
   241   opls_235     16    ALA      C     81        0.5     12.011   ; qtot 1.5
   242   opls_236     16    ALA      O     81       -0.5    15.9994   ; qtot 1
; residue  17 ARG rtp ARG  q +1.0
   243   opls_238     17    ARG      N     82       -0.5    14.0067   ; qtot 0.5
   244   opls_241     17    ARG      H     82        0.3      1.008   ; qtot 0.8
   245  opls_224B     17    ARG     CA     82       0.14     12.011   ; qtot 0.94
   246   opls_140     17    ARG     HA     82       0.06      1.008   ; qtot 1
   247   opls_136     17    ARG     CB     83      -0.12     12.011   ; qtot 0.88
   248   opls_140     17    ARG    HB1     83       0.06      1.008   ; qtot 0.94
   249   opls_140     17    ARG    HB2     83       0.06      1.008   ; qtot 1
   250   opls_308     17    ARG     CG     84      -0.05     12.011   ; qtot 0.95
   251   opls_140     17    ARG    HG1     84       0.06      1.008   ; qtot 1.01
   252   opls_140     17    ARG    HG2     84       0.06      1.008   ; qtot 1.07
   253   opls_307     17    ARG     CD     85       0.19     12.011   ; qtot 1.26
   254   opls_140     17    ARG    HD1     85       0.06      1.008   ; qtot 1.32
   255   opls_140     17    ARG    HD2     85       0.06      1.008   ; qtot 1.38
   256   opls_303     17    ARG     NE     86       -0.7    14.0067   ; qtot 0.68
   257   opls_304     17    ARG     HE     86       0.44      1.008   ; qtot 1.12
   258   opls_302     17    ARG     CZ     86       0.64     12.011   ; qtot 1.76
   259   opls_300     17    ARG    NH1     87       -0.8    14.0067   ; qtot 0.96
   260   opls_301     17    ARG   HH11     87       0.46      1.008   ; qtot 1.42
   261   opls_301     17    ARG   HH12     87       0.46      1.008   ; qtot 1.88
   262   opls_300     17    ARG    NH2     88       -0.8    14.0067   ; qtot 1.08
   263   opls_301     17    ARG   HH21     88       0.46      1.008   ; qtot 1.54
   264   opls_301     17    ARG   HH22     88       0.46      1.008   ; qtot 2
   265   opls_235     17    ARG      C     89        0.5     12.011   ; qtot 2.5
   266   opls_236     17    ARG      O     89       -0.5    15.9994   ; qtot 2
; residue  18 ILE rtp ILE  q  0.0
   267   opls_238     18    ILE      N     90       -0.5    14.0067   ; qtot 1.5
   268   opls_241     18    ILE      H     90        0.3      1.008   ; qtot 1.8
   269  opls_224B     18    ILE     CA     90       0.14     12.011   ; qtot 1.94
   270   opls_140     18    ILE     HA     90       0.06      1.008   ; qtot 2
   271   opls_137     18    ILE     CB     91      -0.06     12.011   ; qtot 1.94
   272   opls_140     18    ILE     HB     91       0.06      1.008   ; qtot 2
   273   opls_136     18    ILE    CG1     92      -0.12     12.011   ; qtot 1.88
   274   opls_140     18    ILE   HG11     92       0.06      1.008   ; qtot 1.94
   275   opls_140     18    ILE   HG12     92       0.06      1.008   ; qtot 2
   276   opls_135     18    ILE    CG2     93      -0.18     12.011   ; qtot 1.82
   277   opls_140     18    ILE   HG21     93       0.06      1.008   ; qtot 1.88
   278   opls_140     18    ILE   HG22     93       0.06      1.008   ; qtot 1.94
   279   opls_140     18    ILE   HG23     93       0.06      1.008   ; qtot 2
   280   opls_135     18    ILE     CD     94      -0.18     12.011   ; qtot 1.82
   281   opls_140     18    ILE    HD1     94       0.06      1.008   ; qtot 1.88
   282   opls_140     18    ILE    HD2     94       0.06      1.008   ; qtot 1.94
   283   opls_140     18    ILE    HD3     94       0.06      1.008   ; qtot 2
   284   opls_235     18    ILE      C     95        0.5     12.011   ; qtot 2.5
   285   opls_236     18    ILE      O     95       -0.5    15.9994   ; qtot 2
; residue  19 ILE rtp ILE  q  0.0
   286   opls_238     19    ILE      N     96       -0.5    14.0067   ; qtot 1.5
   287   opls_241     19    ILE      H     96        0.3      1.008   ; qtot 1.8
   288  opls_224B     19    ILE     CA     96       0.14     12.011   ; qtot 1.94
   289   opls_140     19    ILE     HA     96       0.06      1.008   ; qtot 2
   290   opls_137     19    ILE     CB     97      -0.06     12.011   ; qtot 1.94
   291   opls_140     19    ILE     HB     97       0.06      1.008   ; qtot 2
   292   opls_136     19    ILE    CG1     98      -0.12     12.011   ; qtot 1.88
   293   opls_140     19    ILE   HG11     98       0.06      1.008   ; qtot 1.94
   294   opls_140     19    ILE   HG12     98       0.06      1.008   ; qtot 2
   295   opls_135     19    ILE    CG2     99      -0.18     12.011   ; qtot 1.82
   296   opls_140     19    ILE   HG21     99       0.06      1.008   ; qtot 1.88
   297   opls_140     19    ILE   HG22     99       0.06      1.008   ; qtot 1.94
   298   opls_140     19    ILE   HG23     99       0.06      1.008   ; qtot 2
   299   opls_135     19    ILE     CD    100      -0.18     12.011   ; qtot 1.82
   300   opls_140     19    ILE    HD1    100       0.06      1.008   ; qtot 1.88
   301   opls_140     19    ILE    HD2    100       0.06      1.008   ; qtot 1.94
   302   opls_140     19    ILE    HD3    100       0.06      1.008   ; qtot 2
   303   opls_235     19    ILE      C    101        0.5     12.011   ; qtot 2.5
   304   opls_236     19    ILE      O    101       -0.5    15.9994   ; qtot 2
; residue  20 ARG rtp ARG  q +1.0
   305   opls_238     20    ARG      N    102       -0.5    14.0067   ; qtot 1.5
   306   opls_241     20    ARG      H    102        0.3      1.008   ; qtot 1.8
   307  opls_224B     20    ARG     CA    102       0.14     12.011   ; qtot 1.94
   308   opls_140     20    ARG     HA    102       0.06      1.008   ; qtot 2
   309   opls_136     20    ARG     CB    103      -0.12     12.011   ; qtot 1.88
   310   opls_140     20    ARG    HB1    103       0.06      1.008   ; qtot 1.94
   311   opls_140     20    ARG    HB2    103       0.06      1.008   ; qtot 2
   312   opls_308     20    ARG     CG    104      -0.05     12.011   ; qtot 1.95
   313   opls_140     20    ARG    HG1    104       0.06      1.008   ; qtot 2.01
   314   opls_140     20    ARG    HG2    104       0.06      1.008   ; qtot 2.07
   315   opls_307     20    ARG     CD    105       0.19     12.011   ; qtot 2.26
   316   opls_140     20    ARG    HD1    105       0.06      1.008   ; qtot 2.32
   317   opls_140     20    ARG    HD2    105       0.06      1.008   ; qtot 2.38
   318   opls_303     20    ARG     NE    106       -0.7    14.0067   ; qtot 1.68
   319   opls_304     20    ARG     HE    106       0.44      1.008   ; qtot 2.12
   320   opls_302     20    ARG     CZ    106       0.64     12.011   ; qtot 2.76
   321   opls_300     20    ARG    NH1    107       -0.8    14.0067   ; qtot 1.96
   322   opls_301     20    ARG   HH11    107       0.46      1.008   ; qtot 2.42
   323   opls_301     20    ARG   HH12    107       0.46      1.008   ; qtot 2.88
   324   opls_300     20    ARG    NH2    108       -0.8    14.0067   ; qtot 2.08
   325   opls_301     20    ARG   HH21    108       0.46      1.008   ; qtot 2.54
   326   opls_301     20    ARG   HH22    108       0.46      1.008   ; qtot 3
   327   opls_235     20    ARG      C    109        0.5     12.011   ; qtot 3.5
   328   opls_236     20    ARG      O    109       -0.5    15.9994   ; qtot 3
; residue  21 TYR rtp TYR  q  0.0
   329   opls_238     21    TYR      N    110       -0.5    14.0067   ; qtot 2.5
   330   opls_241     21    TYR      H    110        0.3      1.008   ; qtot 2.8
   331  opls_224B     21    TYR     CA    110       0.14     12.011   ; qtot 2.94
   332   opls_140     21    TYR     HA    110       0.06      1.008   ; qtot 3
   333   opls_149     21    TYR     CB    111     -0.005     12.011   ; qtot 2.995
   334   opls_140     21    TYR    HB1    111       0.06      1.008   ; qtot 3.055
   335   opls_140     21    TYR    HB2    111       0.06      1.008   ; qtot 3.115
   336   opls_145     21    TYR     CG    111     -0.115     12.011   ; qtot 3
   337   opls_145     21    TYR    CD1    112     -0.115     12.011   ; qtot 2.885
   338   opls_146     21    TYR    HD1    112      0.115      1.008   ; qtot 3
   339   opls_145     21    TYR    CD2    113     -0.115     12.011   ; qtot 2.885
   340   opls_146     21    TYR    HD2    113      0.115      1.008   ; qtot 3
   341   opls_145     21    TYR    CE1    114     -0.115     12.011   ; qtot 2.885
   342   opls_146     21    TYR    HE1    114      0.115      1.008   ; qtot 3
   343   opls_145     21    TYR    CE2    115     -0.115     12.011   ; qtot 2.885
   344   opls_146     21    TYR    HE2    115      0.115      1.008   ; qtot 3
   345   opls_166     21    TYR     CZ    116       0.15     12.011   ; qtot 3.15
   346   opls_167     21    TYR     OH    116     -0.585    15.9994   ; qtot 2.565
   347   opls_168     21    TYR     HH    116      0.435      1.008   ; qtot 3
   348   opls_235     21    TYR      C    117        0.5     12.011   ; qtot 3.5
   349   opls_236     21    TYR      O    117       -0.5    15.9994   ; qtot 3
; residue  22 PHE rtp PHE  q  0.0
   350   opls_238     22    PHE      N    118       -0.5    14.0067   ; qtot 2.5
   351   opls_241     22    PHE      H    118        0.3      1.008   ; qtot 2.8
   352  opls_224B     22    PHE     CA    118       0.14     12.011   ; qtot 2.94
   353   opls_140     22    PHE     HA    118       0.06      1.008   ; qtot 3
   354   opls_149     22    PHE     CB    119     -0.005     12.011   ; qtot 2.995
   355   opls_140     22    PHE    HB1    119       0.06      1.008   ; qtot 3.055
   356   opls_140     22    PHE    HB2    119       0.06      1.008   ; qtot 3.115
   357   opls_145     22    PHE     CG    119     -0.115     12.011   ; qtot 3
   358   opls_145     22    PHE    CD1    120     -0.115     12.011   ; qtot 2.885
   359   opls_146     22    PHE    HD1    120      0.115      1.008   ; qtot 3
   360   opls_145     22    PHE    CD2    121     -0.115     12.011   ; qtot 2.885
   361   opls_146     22    PHE    HD2    121      0.115      1.008   ; qtot 3
   362   opls_145     22    PHE    CE1    122     -0.115     12.011   ; qtot 2.885
   363   opls_146     22    PHE    HE1    122      0.115      1.008   ; qtot 3
   364   opls_145     22    PHE    CE2    123     -0.115     12.011   ; qtot 2.885
   365   opls_146     22    PHE    HE2    123      0.115      1.008   ; qtot 3
   366   opls_145     22    PHE     CZ    124     -0.115     12.011   ; qtot 2.885
   367   opls_146     22    PHE     HZ    124      0.115      1.008   ; qtot 3
   368   opls_235     22    PHE      C    125        0.5     12.011   ; qtot 3.5
   369   opls_236     22    PHE      O    125       -0.5    15.9994   ; qtot 3
; residue  23 TYR rtp TYR  q  0.0
   370   opls_238     23    TYR      N    126       -0.5    14.0067   ; qtot 2.5
   371   opls_241     23    TYR      H    126        0.3      1.008   ; qtot 2.8
   372  opls_224B     23    TYR     CA    126       0.14     12.011   ; qtot 2.94
   373   opls_140     23    TYR     HA    126       0.06      1.008   ; qtot 3
   374   opls_149     23    TYR     CB    127     -0.005     12.011   ; qtot 2.995
   375   opls_140     23    TYR    HB1    127       0.06      1.008   ; qtot 3.055
   376   opls_140     23    TYR    HB2    127       0.06      1.008   ; qtot 3.115
   377   opls_145     23    TYR     CG    127     -0.115     12.011   ; qtot 3
   378   opls_145     23    TYR    CD1    128     -0.115     12.011   ; qtot 2.885
   379   opls_146     23    TYR    HD1    128      0.115      1.008   ; qtot 3
   380   opls_145     23    TYR    CD2    129     -0.115     12.011   ; qtot 2.885
   381   opls_146     23    TYR    HD2    129      0.115      1.008   ; qtot 3
   382   opls_145     23    TYR    CE1    130     -0.115     12.011   ; qtot 2.885
   383   opls_146     23    TYR    HE1    130      0.115      1.008   ; qtot 3
   384   opls_145     23    TYR    CE2    131     -0.115     12.011   ; qtot 2.885
   385   opls_146     23    TYR    HE2    131      0.115      1.008   ; qtot 3
   386   opls_166     23    TYR     CZ    132       0.15     12.011   ; qtot 3.15
   387   opls_167     23    TYR     OH    132     -0.585    15.9994   ; qtot 2.565
   388   opls_168     23    TYR     HH    132      0.435      1.008   ; qtot 3
   389   opls_235     23    TYR      C    133        0.5     12.011   ; qtot 3.5
   390   opls_236     23    TYR      O    133       -0.5    15.9994   ; qtot 3
; residue  24 ASN rtp ASN  q  0.0
   391   opls_238     24    ASN      N    134       -0.5    14.0067   ; qtot 2.5
   392   opls_241     24    ASN      H    134        0.3      1.008   ; qtot 2.8
   393  opls_224B     24    ASN     CA    135       0.14     12.011   ; qtot 2.94
   394   opls_140     24    ASN     HA    135       0.06      1.008   ; qtot 3
   395   opls_136     24    ASN     CB    136      -0.12     12.011   ; qtot 2.88
   396   opls_140     24    ASN    HB1    136       0.06      1.008   ; qtot 2.94
   397   opls_140     24    ASN    HB2    136       0.06      1.008   ; qtot 3
   398   opls_235     24    ASN     CG    137        0.5     12.011   ; qtot 3.5
   399   opls_236     24    ASN    OD1    137       -0.5    15.9994   ; qtot 3
   400   opls_237     24    ASN    ND2    138      -0.76    14.0067   ; qtot 2.24
   401   opls_240     24    ASN   HD21    138       0.38      1.008   ; qtot 2.62
   402   opls_240     24    ASN   HD22    138       0.38      1.008   ; qtot 3
   403   opls_235     24    ASN      C    139        0.5     12.011   ; qtot 3.5
   404   opls_236     24    ASN      O    139       -0.5    15.9994   ; qtot 3
; residue  25 ALA rtp ALA  q  0.0
   405   opls_238     25    ALA      N    140       -0.5    14.0067   ; qtot 2.5
   406   opls_241     25    ALA      H    140        0.3      1.008   ; qtot 2.8
   407  opls_224B     25    ALA     CA    140       0.14     12.011   ; qtot 2.94
   408   opls_140     25    ALA     HA    140       0.06      1.008   ; qtot 3
   409   opls_135     25    ALA     CB    141      -0.18     12.011   ; qtot 2.82
   410   opls_140     25    ALA    HB1    141       0.06      1.008   ; qtot 2.88
   411   opls_140     25    ALA    HB2    141       0.06      1.008   ; qtot 2.94
   412   opls_140     25    ALA    HB3    141       0.06      1.008   ; qtot 3
   413   opls_235     25    ALA      C    142        0.5     12.011   ; qtot 3.5
   414   opls_236     25    ALA      O    142       -0.5    15.9994   ; qtot 3
; residue  26 LYS rtp LYSH q +1.0
   415   opls_238     26    LYS      N    143       -0.5    14.0067   ; qtot 2.5
   416   opls_241     26    LYS      H    143        0.3      1.008   ; qtot 2.8
   417  opls_224B     26    LYS     CA    143       0.14     12.011   ; qtot 2.94
   418   opls_140     26    LYS     HA    143       0.06      1.008   ; qtot 3
   419   opls_136     26    LYS     CB    144      -0.12     12.011   ; qtot 2.88
   420   opls_140     26    LYS    HB1    144       0.06      1.008   ; qtot 2.94
   421   opls_140     26    LYS    HB2    144       0.06      1.008   ; qtot 3
   422   opls_136     26    LYS     CG    145      -0.12     12.011   ; qtot 2.88
   423   opls_140     26    LYS    HG1    145       0.06      1.008   ; qtot 2.94
   424   opls_140     26    LYS    HG2    145       0.06      1.008   ; qtot 3
   425   opls_136     26    LYS     CD    146      -0.12     12.011   ; qtot 2.88
   426   opls_140     26    LYS    HD1    146       0.06      1.008   ; qtot 2.94
   427   opls_140     26    LYS    HD2    146       0.06      1.008   ; qtot 3
   428   opls_292     26    LYS     CE    147       0.19     12.011   ; qtot 3.19
   429   opls_140     26    LYS    HE1    147       0.06      1.008   ; qtot 3.25
   430   opls_140     26    LYS    HE2    147       0.06      1.008   ; qtot 3.31
   431   opls_287     26    LYS     NZ    148       -0.3    14.0067   ; qtot 3.01
   432   opls_290     26    LYS    HZ1    148       0.33      1.008   ; qtot 3.34
   433   opls_290     26    LYS    HZ2    148       0.33      1.008   ; qtot 3.67
   434   opls_290     26    LYS    HZ3    148       0.33      1.008   ; qtot 4
   435   opls_235     26    LYS      C    149        0.5     12.011   ; qtot 4.5
   436   opls_236     26    LYS      O    149       -0.5    15.9994   ; qtot 4
; residue  27 ALA rtp ALA  q  0.0
   437   opls_238     27    ALA      N    150       -0.5    14.0067   ; qtot 3.5
   438   opls_241     27    ALA      H    150        0.3      1.008   ; qtot 3.8
   439  opls_224B     27    ALA     CA    150       0.14     12.011   ; qtot 3.94
   440   opls_140     27    ALA     HA    150       0.06      1.008   ; qtot 4
   441   opls_135     27    ALA     CB    151      -0.18     12.011   ; qtot 3.82
   442   opls_140     27    ALA    HB1    151       0.06      1.008   ; qtot 3.88
   443   opls_140     27    ALA    HB2    151       0.06      1.008   ; qtot 3.94
   444   opls_140     27    ALA    HB3    151       0.06      1.008   ; qtot 4
   445   opls_235     27    ALA      C    152        0.5     12.011   ; qtot 4.5
   446   opls_236     27    ALA      O    152       -0.5    15.9994   ; qtot 4
; residue  28 GLY rtp GLY  q  0.0
   447   opls_238     28    GLY      N    153       -0.5    14.0067   ; qtot 3.5
   448   opls_241     28    GLY      H    153        0.3      1.008   ; qtot 3.8
   449  opls_223B     28    GLY     CA    153       0.08     12.011   ; qtot 3.88
   450   opls_140     28    GLY    HA1    153       0.06      1.008   ; qtot 3.94
   451   opls_140     28    GLY    HA2    153       0.06      1.008   ; qtot 4
   452   opls_235     28    GLY      C    154        0.5     12.011   ; qtot 4.5
   453   opls_236     28    GLY      O    154       -0.5    15.9994   ; qtot 4
; residue  29 LEU rtp LEU  q  0.0
   454   opls_238     29    LEU      N    155       -0.5    14.0067   ; qtot 3.5
   455   opls_241     29    LEU      H    155        0.3      1.008   ; qtot 3.8
   456  opls_224B     29    LEU     CA    155       0.14     12.011   ; qtot 3.94
   457   opls_140     29    LEU     HA    155       0.06      1.008   ; qtot 4
   458   opls_136     29    LEU     CB    156      -0.12     12.011   ; qtot 3.88
   459   opls_140     29    LEU    HB1    156       0.06      1.008   ; qtot 3.94
   460   opls_140     29    LEU    HB2    156       0.06      1.008   ; qtot 4
   461   opls_137     29    LEU     CG    157      -0.06     12.011   ; qtot 3.94
   462   opls_140     29    LEU     HG    157       0.06      1.008   ; qtot 4
   463   opls_135     29    LEU    CD1    158      -0.18     12.011   ; qtot 3.82
   464   opls_140     29    LEU   HD11    158       0.06      1.008   ; qtot 3.88
   465   opls_140     29    LEU   HD12    158       0.06      1.008   ; qtot 3.94
   466   opls_140     29    LEU   HD13    158       0.06      1.008   ; qtot 4
   467   opls_135     29    LEU    CD2    159      -0.18     12.011   ; qtot 3.82
   468   opls_140     29    LEU   HD21    159       0.06      1.008   ; qtot 3.88
   469   opls_140     29    LEU   HD22    159       0.06      1.008   ; qtot 3.94
   470   opls_140     29    LEU   HD23    159       0.06      1.008   ; qtot 4
   471   opls_235     29    LEU      C    160        0.5     12.011   ; qtot 4.5
   472   opls_236     29    LEU      O    160       -0.5    15.9994   ; qtot 4
; residue  30 CYS rtp CYS2 q  0.0
   473   opls_238     30    CYS      N    161       -0.5    14.0067   ; qtot 3.5
   474   opls_241     30    CYS      H    161        0.3      1.008   ; qtot 3.8
   475  opls_224B     30    CYS     CA    161       0.14     12.011   ; qtot 3.94
   476   opls_140     30    CYS     HA    161       0.06      1.008   ; qtot 4
   477   opls_214     30    CYS     CB    162     0.0975     12.011   ; qtot 4.098
   478   opls_140     30    CYS    HB1    162       0.06      1.008   ; qtot 4.158
   479   opls_140     30    CYS    HB2    162       0.06      1.008   ; qtot 4.218
   480   opls_203     30    CYS     SG    162    -0.2175      32.06   ; qtot 4
   481   opls_235     30    CYS      C    163        0.5     12.011   ; qtot 4.5
   482   opls_236     30    CYS      O    163       -0.5    15.9994   ; qtot 4
; residue  31 GLN rtp GLN  q  0.0
   483   opls_238     31    GLN      N    164       -0.5    14.0067   ; qtot 3.5
   484   opls_241     31    GLN      H    164        0.3      1.008   ; qtot 3.8
   485  opls_224B     31    GLN     CA    165       0.14     12.011   ; qtot 3.94
   486   opls_140     31    GLN     HA    165       0.06      1.008   ; qtot 4
   487   opls_136     31    GLN     CB    166      -0.12     12.011   ; qtot 3.88
   488   opls_140     31    GLN    HB1    166       0.06      1.008   ; qtot 3.94
   489   opls_140     31    GLN    HB2    166       0.06      1.008   ; qtot 4
   490   opls_136     31    GLN     CG    167      -0.12     12.011   ; qtot 3.88
   491   opls_140     31    GLN    HG1    167       0.06      1.008   ; qtot 3.94
   492   opls_140     31    GLN    HG2    167       0.06      1.008   ; qtot 4
   493   opls_235     31    GLN     CD    168        0.5     12.011   ; qtot 4.5
   494   opls_236     31    GLN    OE1    168       -0.5    15.9994   ; qtot 4
   495   opls_237     31    GLN    NE2    169      -0.76    14.0067   ; qtot 3.24
   496   opls_240     31    GLN   HE21    169       0.38      1.008   ; qtot 3.62
   497   opls_240     31    GLN   HE22    169       0.38      1.008   ; qtot 4
   498   opls_235     31    GLN      C    170        0.5     12.011   ; qtot 4.5
   499   opls_236     31    GLN      O    170       -0.5    15.9994   ; qtot 4
; residue  32 THR rtp THR  q  0.0
   500   opls_238     32    THR      N    171       -0.5    14.0067   ; qtot 3.5
   501   opls_241     32    THR      H    171        0.3      1.008   ; qtot 3.8
   502  opls_224B     32    THR     CA    171       0.14     12.011   ; qtot 3.94
   503   opls_140     32    THR     HA    171       0.06      1.008   ; qtot 4
   504   opls_158     32    THR     CB    172      0.205     12.011   ; qtot 4.205
   505   opls_140     32    THR     HB    172       0.06      1.008   ; qtot 4.265
   506   opls_154     32    THR    OG1    172     -0.683    15.9994   ; qtot 3.582
   507   opls_155     32    THR    HG1    172      0.418      1.008   ; qtot 4
   508   opls_135     32    THR    CG2    173      -0.18     12.011   ; qtot 3.82
   509   opls_140     32    THR   HG21    173       0.06      1.008   ; qtot 3.88
   510   opls_140     32    THR   HG22    173       0.06      1.008   ; qtot 3.94
   511   opls_140     32    THR   HG23    173       0.06      1.008   ; qtot 4
   512   opls_235     32    THR      C    174        0.5     12.011   ; qtot 4.5
   513   opls_236     32    THR      O    174       -0.5    15.9994   ; qtot 4
; residue  33 PHE rtp PHE  q  0.0
   514   opls_238     33    PHE      N    175       -0.5    14.0067   ; qtot 3.5
   515   opls_241     33    PHE      H    175        0.3      1.008   ; qtot 3.8
   516  opls_224B     33    PHE     CA    175       0.14     12.011   ; qtot 3.94
   517   opls_140     33    PHE     HA    175       0.06      1.008   ; qtot 4
   518   opls_149     33    PHE     CB    176     -0.005     12.011   ; qtot 3.995
   519   opls_140     33    PHE    HB1    176       0.06      1.008   ; qtot 4.055
   520   opls_140     33    PHE    HB2    176       0.06      1.008   ; qtot 4.115
   521   opls_145     33    PHE     CG    176     -0.115     12.011   ; qtot 4
   522   opls_145     33    PHE    CD1    177     -0.115     12.011   ; qtot 3.885
   523   opls_146     33    PHE    HD1    177      0.115      1.008   ; qtot 4
   524   opls_145     33    PHE    CD2    178     -0.115     12.011   ; qtot 3.885
   525   opls_146     33    PHE    HD2    178      0.115      1.008   ; qtot 4
   526   opls_145     33    PHE    CE1    179     -0.115     12.011   ; qtot 3.885
   527   opls_146     33    PHE    HE1    179      0.115      1.008   ; qtot 4
   528   opls_145     33    PHE    CE2    180     -0.115     12.011   ; qtot 3.885
   529   opls_146     33    PHE    HE2    180      0.115      1.008   ; qtot 4
   530   opls_145     33    PHE     CZ    181     -0.115     12.011   ; qtot 3.885
   531   opls_146     33    PHE     HZ    181      0.115      1.008   ; qtot 4
   532   opls_235     33    PHE      C    182        0.5     12.011   ; qtot 4.5
   533   opls_236     33    PHE      O    182       -0.5    15.9994   ; qtot 4
; residue  34 VAL rtp VAL  q  0.0
   534   opls_238     34    VAL      N    183       -0.5    14.0067   ; qtot 3.5
   535   opls_241     34    VAL      H    183        0.3      1.008   ; qtot 3.8
   536  opls_224B     34    VAL     CA    183       0.14     12.011   ; qtot 3.94
   537   opls_140     34    VAL     HA    183       0.06      1.008   ; qtot 4
   538   opls_137     34    VAL     CB    184      -0.06     12.011   ; qtot 3.94
   539   opls_140     34    VAL     HB    184       0.06      1.008   ; qtot 4
   540   opls_135     34    VAL    CG1    185      -0.18     12.011   ; qtot 3.82
   541   opls_140     34    VAL   HG11    185       0.06      1.008   ; qtot 3.88
   542   opls_140     34    VAL   HG12    185       0.06      1.008   ; qtot 3.94
   543   opls_140     34    VAL   HG13    185       0.06      1.008   ; qtot 4
   544   opls_135     34    VAL    CG2    186      -0.18     12.011   ; qtot 3.82
   545   opls_140     34    VAL   HG21    186       0.06      1.008   ; qtot 3.88
   546   opls_140     34    VAL   HG22    186       0.06      1.008   ; qtot 3.94
   547   opls_140     34    VAL   HG23    186       0.06      1.008   ; qtot 4
   548   opls_235     34    VAL      C    187        0.5     12.011   ; qtot 4.5
   549   opls_236     34    VAL      O    187       -0.5    15.9994   ; qtot 4
; residue  35 TYR rtp TYR  q  0.0
   550   opls_238     35    TYR      N    188       -0.5    14.0067   ; qtot 3.5
   551   opls_241     35    TYR      H    188        0.3      1.008   ; qtot 3.8
   552  opls_224B     35    TYR     CA    188       0.14     12.011   ; qtot 3.94
   553   opls_140     35    TYR     HA    188       0.06      1.008   ; qtot 4
   554   opls_149     35    TYR     CB    189     -0.005     12.011   ; qtot 3.995
   555   opls_140     35    TYR    HB1    189       0.06      1.008   ; qtot 4.055
   556   opls_140     35    TYR    HB2    189       0.06      1.008   ; qtot 4.115
   557   opls_145     35    TYR     CG    189     -0.115     12.011   ; qtot 4
   558   opls_145     35    TYR    CD1    190     -0.115     12.011   ; qtot 3.885
   559   opls_146     35    TYR    HD1    190      0.115      1.008   ; qtot 4
   560   opls_145     35    TYR    CD2    191     -0.115     12.011   ; qtot 3.885
   561   opls_146     35    TYR    HD2    191      0.115      1.008   ; qtot 4
   562   opls_145     35    TYR    CE1    192     -0.115     12.011   ; qtot 3.885
   563   opls_146     35    TYR    HE1    192      0.115      1.008   ; qtot 4
   564   opls_145     35    TYR    CE2    193     -0.115     12.011   ; qtot 3.885
   565   opls_146     35    TYR    HE2    193      0.115      1.008   ; qtot 4
   566   opls_166     35    TYR     CZ    194       0.15     12.011   ; qtot 4.15
   567   opls_167     35    TYR     OH    194     -0.585    15.9994   ; qtot 3.565
   568   opls_168     35    TYR     HH    194      0.435      1.008   ; qtot 4
   569   opls_235     35    TYR      C    195        0.5     12.011   ; qtot 4.5
   570   opls_236     35    TYR      O    195       -0.5    15.9994   ; qtot 4
; residue  36 GLY rtp GLY  q  0.0
   571   opls_238     36    GLY      N    196       -0.5    14.0067   ; qtot 3.5
   572   opls_241     36    GLY      H    196        0.3      1.008   ; qtot 3.8
   573  opls_223B     36    GLY     CA    196       0.08     12.011   ; qtot 3.88
   574   opls_140     36    GLY    HA1    196       0.06      1.008   ; qtot 3.94
   575   opls_140     36    GLY    HA2    196       0.06      1.008   ; qtot 4
   576   opls_235     36    GLY      C    197        0.5     12.011   ; qtot 4.5
   577   opls_236     36    GLY      O    197       -0.5    15.9994   ; qtot 4
; residue  37 GLY rtp GLY  q  0.0
   578   opls_238     37    GLY      N    198       -0.5    14.0067   ; qtot 3.5
   579   opls_241     37    GLY      H    198        0.3      1.008   ; qtot 3.8
   580  opls_223B     37    GLY     CA    198       0.08     12.011   ; qtot 3.88
   581   opls_140     37    GLY    HA1    198       0.06      1.008   ; qtot 3.94
   582   opls_140     37    GLY    HA2    198       0.06      1.008   ; qtot 4
   583   opls_235     37    GLY      C    199        0.5     12.011   ; qtot 4.5
   584   opls_236     37    GLY      O    199       -0.5    15.9994   ; qtot 4
; residue  38 CYS rtp CYS2 q  0.0
   585   opls_238     38    CYS      N    200       -0.5    14.0067   ; qtot 3.5
   586   opls_241     38    CYS      H    200        0.3      1.008   ; qtot 3.8
   587  opls_224B     38    CYS     CA    200       0.14     12.011   ; qtot 3.94
   588   opls_140     38    CYS     HA    200       0.06      1.008   ; qtot 4
   589   opls_214     38    CYS     CB    201     0.0975     12.011   ; qtot 4.098
   590   opls_140     38    CYS    HB1    201       0.06      1.008   ; qtot 4.158
   591   opls_140     38    CYS    HB2    201       0.06      1.008   ; qtot 4.218
   592   opls_203     38    CYS     SG    201    -0.2175      32.06   ; qtot 4
   593   opls_235     38    CYS      C    202        0.5     12.011   ; qtot 4.5
   594   opls_236     38    CYS      O    202       -0.5    15.9994   ; qtot 4
; residue  39 ARG rtp ARG  q +1.0
   595   opls_238     39    ARG      N    203       -0.5    14.0067   ; qtot 3.5
   596   opls_241     39    ARG      H    203        0.3      1.008   ; qtot 3.8
   597  opls_224B     39    ARG     CA    203       0.14     12.011   ; qtot 3.94
   598   opls_140     39    ARG     HA    203       0.06      1.008   ; qtot 4
   599   opls_136     39    ARG     CB    204      -0.12     12.011   ; qtot 3.88
   600   opls_140     39    ARG    HB1    204       0.06      1.008   ; qtot 3.94
   601   opls_140     39    ARG    HB2    204       0.06      1.008   ; qtot 4
   602   opls_308     39    ARG     CG    205      -0.05     12.011   ; qtot 3.95
   603   opls_140     39    ARG    HG1    205       0.06      1.008   ; qtot 4.01
   604   opls_140     39    ARG    HG2    205       0.06      1.008   ; qtot 4.07
   605   opls_307     39    ARG     CD    206       0.19     12.011   ; qtot 4.26
   606   opls_140     39    ARG    HD1    206       0.06      1.008   ; qtot 4.32
   607   opls_140     39    ARG    HD2    206       0.06      1.008   ; qtot 4.38
   608   opls_303     39    ARG     NE    207       -0.7    14.0067   ; qtot 3.68
   609   opls_304     39    ARG     HE    207       0.44      1.008   ; qtot 4.12
   610   opls_302     39    ARG     CZ    207       0.64     12.011   ; qtot 4.76
   611   opls_300     39    ARG    NH1    208       -0.8    14.0067   ; qtot 3.96
   612   opls_301     39    ARG   HH11    208       0.46      1.008   ; qtot 4.42
   613   opls_301     39    ARG   HH12    208       0.46      1.008   ; qtot 4.88
   614   opls_300     39    ARG    NH2    209       -0.8    14.0067   ; qtot 4.08
   615   opls_301     39    ARG   HH21    209       0.46      1.008   ; qtot 4.54
   616   opls_301     39    ARG   HH22    209       0.46      1.008   ; qtot 5
   617   opls_235     39    ARG      C    210        0.5     12.011   ; qtot 5.5
   618   opls_236     39    ARG      O    210       -0.5    15.9994   ; qtot 5
; residue  40 ALA rtp ALA  q  0.0
   619   opls_238     40    ALA      N    211       -0.5    14.0067   ; qtot 4.5
   620   opls_241     40    ALA      H    211        0.3      1.008   ; qtot 4.8
   621  opls_224B     40    ALA     CA    211       0.14     12.011   ; qtot 4.94
   622   opls_140     40    ALA     HA    211       0.06      1.008   ; qtot 5
   623   opls_135     40    ALA     CB    212      -0.18     12.011   ; qtot 4.82
   624   opls_140     40    ALA    HB1    212       0.06      1.008   ; qtot 4.88
   625   opls_140     40    ALA    HB2    212       0.06      1.008   ; qtot 4.94
   626   opls_140     40    ALA    HB3    212       0.06      1.008   ; qtot 5
   627   opls_235     40    ALA      C    213        0.5     12.011   ; qtot 5.5
   628   opls_236     40    ALA      O    213       -0.5    15.9994   ; qtot 5
; residue  41 LYS rtp LYSH q +1.0
   629   opls_238     41    LYS      N    214       -0.5    14.0067   ; qtot 4.5
   630   opls_241     41    LYS      H    214        0.3      1.008   ; qtot 4.8
   631  opls_224B     41    LYS     CA    214       0.14     12.011   ; qtot 4.94
   632   opls_140     41    LYS     HA    214       0.06      1.008   ; qtot 5
   633   opls_136     41    LYS     CB    215      -0.12     12.011   ; qtot 4.88
   634   opls_140     41    LYS    HB1    215       0.06      1.008   ; qtot 4.94
   635   opls_140     41    LYS    HB2    215       0.06      1.008   ; qtot 5
   636   opls_136     41    LYS     CG    216      -0.12     12.011   ; qtot 4.88
   637   opls_140     41    LYS    HG1    216       0.06      1.008   ; qtot 4.94
   638   opls_140     41    LYS    HG2    216       0.06      1.008   ; qtot 5
   639   opls_136     41    LYS     CD    217      -0.12     12.011   ; qtot 4.88
   640   opls_140     41    LYS    HD1    217       0.06      1.008   ; qtot 4.94
   641   opls_140     41    LYS    HD2    217       0.06      1.008   ; qtot 5
   642   opls_292     41    LYS     CE    218       0.19     12.011   ; qtot 5.19
   643   opls_140     41    LYS    HE1    218       0.06      1.008   ; qtot 5.25
   644   opls_140     41    LYS    HE2    218       0.06      1.008   ; qtot 5.31
   645   opls_287     41    LYS     NZ    219       -0.3    14.0067   ; qtot 5.01
   646   opls_290     41    LYS    HZ1    219       0.33      1.008   ; qtot 5.34
   647   opls_290     41    LYS    HZ2    219       0.33      1.008   ; qtot 5.67
   648   opls_290     41    LYS    HZ3    219       0.33      1.008   ; qtot 6
   649   opls_235     41    LYS      C    220        0.5     12.011   ; qtot 6.5
   650   opls_236     41    LYS      O    220       -0.5    15.9994   ; qtot 6
; residue  42 ARG rtp ARG  q +1.0
   651   opls_238     42    ARG      N    221       -0.5    14.0067   ; qtot 5.5
   652   opls_241     42    ARG      H    221        0.3      1.008   ; qtot 5.8
   653  opls_224B     42    ARG     CA    221       0.14     12.011   ; qtot 5.94
   654   opls_140     42    ARG     HA    221       0.06      1.008   ; qtot 6
   655   opls_136     42    ARG     CB    222      -0.12     12.011   ; qtot 5.88
   656   opls_140     42    ARG    HB1    222       0.06      1.008   ; qtot 5.94
   657   opls_140     42    ARG    HB2    222       0.06      1.008   ; qtot 6
   658   opls_308     42    ARG     CG    223      -0.05     12.011   ; qtot 5.95
   659   opls_140     42    ARG    HG1    223       0.06      1.008   ; qtot 6.01
   660   opls_140     42    ARG    HG2    223       0.06      1.008   ; qtot 6.07
   661   opls_307     42    ARG     CD    224       0.19     12.011   ; qtot 6.26
   662   opls_140     42    ARG    HD1    224       0.06      1.008   ; qtot 6.32
   663   opls_140     42    ARG    HD2    224       0.06      1.008   ; qtot 6.38
   664   opls_303     42    ARG     NE    225       -0.7    14.0067   ; qtot 5.68
   665   opls_304     42    ARG     HE    225       0.44      1.008   ; qtot 6.12
   666   opls_302     42    ARG     CZ    225       0.64     12.011   ; qtot 6.76
   667   opls_300     42    ARG    NH1    226       -0.8    14.0067   ; qtot 5.96
   668   opls_301     42    ARG   HH11    226       0.46      1.008   ; qtot 6.42
   669   opls_301     42    ARG   HH12    226       0.46      1.008   ; qtot 6.88
   670   opls_300     42    ARG    NH2    227       -0.8    14.0067   ; qtot 6.08
   671   opls_301     42    ARG   HH21    227       0.46      1.008   ; qtot 6.54
   672   opls_301     42    ARG   HH22    227       0.46      1.008   ; qtot 7
   673   opls_235     42    ARG      C    228        0.5     12.011   ; qtot 7.5
   674   opls_236     42    ARG      O    228       -0.5    15.9994   ; qtot 7
; residue  43 ASN rtp ASN  q  0.0
   675   opls_238     43    ASN      N    229       -0.5    14.0067   ; qtot 6.5
   676   opls_241     43    ASN      H    229        0.3      1.008   ; qtot 6.8
   677  opls_224B     43    ASN     CA    230       0.14     12.011   ; qtot 6.94
   678   opls_140     43    ASN     HA    230       0.06      1.008   ; qtot 7
   679   opls_136     43    ASN     CB    231      -0.12     12.011   ; qtot 6.88
   680   opls_140     43    ASN    HB1    231       0.06      1.008   ; qtot 6.94
   681   opls_140     43    ASN    HB2    231       0.06      1.008   ; qtot 7
   682   opls_235     43    ASN     CG    232        0.5     12.011   ; qtot 7.5
   683   opls_236     43    ASN    OD1    232       -0.5    15.9994   ; qtot 7
   684   opls_237     43    ASN    ND2    233      -0.76    14.0067   ; qtot 6.24
   685   opls_240     43    ASN   HD21    233       0.38      1.008   ; qtot 6.62
   686   opls_240     43    ASN   HD22    233       0.38      1.008   ; qtot 7
   687   opls_235     43    ASN      C    234        0.5     12.011   ; qtot 7.5
   688   opls_236     43    ASN      O    234       -0.5    15.9994   ; qtot 7
; residue  44 ASN rtp ASN  q  0.0
   689   opls_238     44    ASN      N    235       -0.5    14.0067   ; qtot 6.5
   690   opls_241     44    ASN      H    235        0.3      1.008   ; qtot 6.8
   691  opls_224B     44    ASN     CA    236       0.14     12.011   ; qtot 6.94
   692   opls_140     44    ASN     HA    236       0.06      1.008   ; qtot 7
   693   opls_136     44    ASN     CB    237      -0.12     12.011   ; qtot 6.88
   694   opls_140     44    ASN    HB1    237       0.06      1.008   ; qtot 6.94
   695   opls_140     44    ASN    HB2    237       0.06      1.008   ; qtot 7
   696   opls_235     44    ASN     CG    238        0.5     12.011   ; qtot 7.5
   697   opls_236     44    ASN    OD1    238       -0.5    15.9994   ; qtot 7
   698   opls_237     44    ASN    ND2    239      -0.76    14.0067   ; qtot 6.24
   699   opls_240     44    ASN   HD21    239       0.38      1.008   ; qtot 6.62
   700   opls_240     44    ASN   HD22    239       0.38      1.008   ; qtot 7
   701   opls_235     44    ASN      C    240        0.5     12.011   ; qtot 7.5
   702   opls_236     44    ASN      O    240       -0.5    15.9994   ; qtot 7
; residue  45 PHE rtp PHE  q  0.0
   703   opls_238     45    PHE      N    241       -0.5    14.0067   ; qtot 6.5
   704   opls_241     45    PHE      H    241        0.3      1.008   ; qtot 6.8
   705  opls_224B     45    PHE     CA    241       0.14     12.011   ; qtot 6.94
   706   opls_140     45    PHE     HA    241       0.06      1.008   ; qtot 7
   707   opls_149     45    PHE     CB    242     -0.005     12.011   ; qtot 6.995
   708   opls_140     45    PHE    HB1    242       0.06      1.008   ; qtot 7.055
   709   opls_140     45    PHE    HB2    242       0.06      1.008   ; qtot 7.115
   710   opls_145     45    PHE     CG    242     -0.115     12.011   ; qtot 7
   711   opls_145     45    PHE    CD1    243     -0.115     12.011   ; qtot 6.885
   712   opls_146     45    PHE    HD1    243      0.115      1.008   ; qtot 7
   713   opls_145     45    PHE    CD2    244     -0.115     12.011   ; qtot 6.885
   714   opls_146     45    PHE    HD2    244      0.115      1.008   ; qtot 7
   715   opls_145     45    PHE    CE1    245     -0.115     12.011   ; qtot 6.885
   716   opls_146     45    PHE    HE1    245      0.115      1.008   ; qtot 7
   717   opls_145     45    PHE    CE2    246     -0.115     12.011   ; qtot 6.885
   718   opls_146     45    PHE    HE2    246      0.115      1.008   ; qtot 7
   719   opls_145     45    PHE     CZ    247     -0.115     12.011   ; qtot 6.885
   720   opls_146     45    PHE     HZ    247      0.115      1.008   ; qtot 7
   721   opls_235     45    PHE      C    248        0.5     12.011   ; qtot 7.5
   722   opls_236     45    PHE      O    248       -0.5    15.9994   ; qtot 7
; residue  46 LYS rtp LYSH q +1.0
   723   opls_238     46    LYS      N    249       -0.5    14.0067   ; qtot 6.5
   724   opls_241     46    LYS      H    249        0.3      1.008   ; qtot 6.8
   725  opls_224B     46    LYS     CA    249       0.14     12.011   ; qtot 6.94
   726   opls_140     46    LYS     HA    249       0.06      1.008   ; qtot 7
   727   opls_136     46    LYS     CB    250      -0.12     12.011   ; qtot 6.88
   728   opls_140     46    LYS    HB1    250       0.06      1.008   ; qtot 6.94
   729   opls_140     46    LYS    HB2    250       0.06      1.008   ; qtot 7
   730   opls_136     46    LYS     CG    251      -0.12     12.011   ; qtot 6.88
   731   opls_140     46    LYS    HG1    251       0.06      1.008   ; qtot 6.94
   732   opls_140     46    LYS    HG2    251       0.06      1.008   ; qtot 7
   733   opls_136     46    LYS     CD    252      -0.12     12.011   ; qtot 6.88
   734   opls_140     46    LYS    HD1    252       0.06      1.008   ; qtot 6.94
   735   opls_140     46    LYS    HD2    252       0.06      1.008   ; qtot 7
   736   opls_292     46    LYS     CE    253       0.19     12.011   ; qtot 7.19
   737   opls_140     46    LYS    HE1    253       0.06      1.008   ; qtot 7.25
   738   opls_140     46    LYS    HE2    253       0.06      1.008   ; qtot 7.31
   739   opls_287     46    LYS     NZ    254       -0.3    14.0067   ; qtot 7.01
   740   opls_290     46    LYS    HZ1    254       0.33      1.008   ; qtot 7.34
   741   opls_290     46    LYS    HZ2    254       0.33      1.008   ; qtot 7.67
   742   opls_290     46    LYS    HZ3    254       0.33      1.008   ; qtot 8
   743   opls_235     46    LYS      C    255        0.5     12.011   ; qtot 8.5
   744   opls_236     46    LYS      O    255       -0.5    15.9994   ; qtot 8
; residue  47 SER rtp SER  q  0.0
   745   opls_238     47    SER      N    256       -0.5    14.0067   ; qtot 7.5
   746   opls_241     47    SER      H    256        0.3      1.008   ; qtot 7.8
   747  opls_224B     47    SER     CA    256       0.14     12.011   ; qtot 7.94
   748   opls_140     47    SER     HA    256       0.06      1.008   ; qtot 8
   749   opls_157     47    SER     CB    257      0.145     12.011   ; qtot 8.145
   750   opls_140     47    SER    HB1    257       0.06      1.008   ; qtot 8.205
   751   opls_140     47    SER    HB2    257       0.06      1.008   ; qtot 8.265
   752   opls_154     47    SER     OG    258     -0.683    15.9994   ; qtot 7.582
   753   opls_155     47    SER     HG    258      0.418      1.008   ; qtot 8
   754   opls_235     47    SER      C    259        0.5     12.011   ; qtot 8.5
   755   opls_236     47    SER      O    259       -0.5    15.9994   ; qtot 8
; residue  48 ALA rtp ALA  q  0.0
   756   opls_238     48    ALA      N    260       -0.5    14.0067   ; qtot 7.5
   757   opls_241     48    ALA      H    260        0.3      1.008   ; qtot 7.8
   758  opls_224B     48    ALA     CA    260       0.14     12.011   ; qtot 7.94
   759   opls_140     48    ALA     HA    260       0.06      1.008   ; qtot 8
   760   opls_135     48    ALA     CB    261      -0.18     12.011   ; qtot 7.82
   761   opls_140     48    ALA    HB1    261       0.06      1.008   ; qtot 7.88
   762   opls_140     48    ALA    HB2    261       0.06      1.008   ; qtot 7.94
   763   opls_140     48    ALA    HB3    261       0.06      1.008   ; qtot 8
   764   opls_235     48    ALA      C    262        0.5     12.011   ; qtot 8.5
   765   opls_236     48    ALA      O    262       -0.5    15.9994   ; qtot 8
; residue  49 GLU rtp GLU  q -1.0
   766   opls_238     49    GLU      N    263       -0.5    14.0067   ; qtot 7.5
   767   opls_241     49    GLU      H    263        0.3      1.008   ; qtot 7.8
   768  opls_224B     49    GLU     CA    263       0.14     12.011   ; qtot 7.94
   769   opls_140     49    GLU     HA    263       0.06      1.008   ; qtot 8
   770   opls_136     49    GLU     CB    264      -0.12     12.011   ; qtot 7.88
   771   opls_140     49    GLU    HB1    264       0.06      1.008   ; qtot 7.94
   772   opls_140     49    GLU    HB2    264       0.06      1.008   ; qtot 8
   773   opls_274     49    GLU     CG    265      -0.22     12.011   ; qtot 7.78
   774   opls_140     49    GLU    HG1    265       0.06      1.008   ; qtot 7.84
   775   opls_140     49    GLU    HG2    265       0.06      1.008   ; qtot 7.9
   776   opls_271     49    GLU     CD    266        0.7     12.011   ; qtot 8.6
   777   opls_272     49    GLU    OE1    266       -0.8    15.9994   ; qtot 7.8
   778   opls_272     49    GLU    OE2    266       -0.8    15.9994   ; qtot 7
   779   opls_235     49    GLU      C    267        0.5     12.011   ; qtot 7.5
   780   opls_236     49    GLU      O    267       -0.5    15.9994   ; qtot 7
; residue  50 ASP rtp ASP  q -1.0
   781   opls_238     50    ASP      N    268       -0.5    14.0067   ; qtot 6.5
   782   opls_241     50    ASP      H    268        0.3      1.008   ; qtot 6.8
   783  opls_224B     50    ASP     CA    268       0.14     12.011   ; qtot 6.94
   784   opls_140     50    ASP     HA    268       0.06      1.008   ; qtot 7
   785   opls_274     50    ASP     CB    269      -0.22     12.011   ; qtot 6.78
   786   opls_140     50    ASP    HB1    269       0.06      1.008   ; qtot 6.84
   787   opls_140     50    ASP    HB2    269       0.06      1.008   ; qtot 6.9
   788   opls_271     50    ASP     CG    270        0.7     12.011   ; qtot 7.6
   789   opls_272     50    ASP    OD1    270       -0.8    15.9994   ; qtot 6.8
   790   opls_272     50    ASP    OD2    270       -0.8    15.9994   ; qtot 6
   791   opls_235     50    ASP      C    271        0.5     12.011   ; qtot 6.5
   792   opls_236     50    ASP      O    271       -0.5    15.9994   ; qtot 6
; residue  51 CYS rtp CYS2 q  0.0
   793   opls_238     51    CYS      N    272       -0.5    14.0067   ; qtot 5.5
   794   opls_241     51    CYS      H    272        0.3      1.008   ; qtot 5.8
   795  opls_224B     51    CYS     CA    272       0.14     12.011   ; qtot 5.94
   796   opls_140     51    CYS     HA    272       0.06      1.008   ; qtot 6
   797   opls_214     51    CYS     CB    273     0.0975     12.011   ; qtot 6.098
   798   opls_140     51    CYS    HB1    273       0.06      1.008   ; qtot 6.158
   799   opls_140     51    CYS    HB2    273       0.06      1.008   ; qtot 6.218
   800   opls_203     51    CYS     SG    273    -0.2175      32.06   ; qtot 6
   801   opls_235     51    CYS      C    274        0.5     12.011   ; qtot 6.5
   802   opls_236     51    CYS      O    274       -0.5    15.9994   ; qtot 6
; residue  52 MET rtp MET  q  0.0
   803   opls_238     52    MET      N    275       -0.5    14.0067   ; qtot 5.5
   804   opls_241     52    MET      H    275        0.3      1.008   ; qtot 5.8
   805  opls_224B     52    MET     CA    275       0.14     12.011   ; qtot 5.94
   806   opls_140     52    MET     HA    275       0.06      1.008   ; qtot 6
   807   opls_136     52    MET     CB    276      -0.12     12.011   ; qtot 5.88
   808   opls_140     52    MET    HB1    276       0.06      1.008   ; qtot 5.94
   809   opls_140     52    MET    HB2    276       0.06      1.008   ; qtot 6
   810   opls_210     52    MET     CG    277      0.048     12.011   ; qtot 6.048
   811   opls_140     52    MET    HG1    277       0.06      1.008   ; qtot 6.108
   812   opls_140     52    MET    HG2    277       0.06      1.008   ; qtot 6.168
   813   opls_202     52    MET     SD    278     -0.335      32.06   ; qtot 5.833
   814   opls_209     52    MET     CE    279     -0.013     12.011   ; qtot 5.82
   815   opls_140     52    MET    HE1    279       0.06      1.008   ; qtot 5.88
   816   opls_140     52    MET    HE2    279       0.06      1.008   ; qtot 5.94
   817   opls_140     52    MET    HE3    279       0.06      1.008   ; qtot 6
   818   opls_235     52    MET      C    280        0.5     12.011   ; qtot 6.5
   819   opls_236     52    MET      O    280       -0.5    15.9994   ; qtot 6
; residue  53 ARG rtp ARG  q +1.0
   820   opls_238     53    ARG      N    281       -0.5    14.0067   ; qtot 5.5
   821   opls_241     53    ARG      H    281        0.3      1.008   ; qtot 5.8
   822  opls_224B     53    ARG     CA    281       0.14     12.011   ; qtot 5.94
   823   opls_140     53    ARG     HA    281       0.06      1.008   ; qtot 6
   824   opls_136     53    ARG     CB    282      -0.12     12.011   ; qtot 5.88
   825   opls_140     53    ARG    HB1    282       0.06      1.008   ; qtot 5.94
   826   opls_140     53    ARG    HB2    282       0.06      1.008   ; qtot 6
   827   opls_308     53    ARG     CG    283      -0.05     12.011   ; qtot 5.95
   828   opls_140     53    ARG    HG1    283       0.06      1.008   ; qtot 6.01
   829   opls_140     53    ARG    HG2    283       0.06      1.008   ; qtot 6.07
   830   opls_307     53    ARG     CD    284       0.19     12.011   ; qtot 6.26
   831   opls_140     53    ARG    HD1    284       0.06      1.008   ; qtot 6.32
   832   opls_140     53    ARG    HD2    284       0.06      1.008   ; qtot 6.38
   833   opls_303     53    ARG     NE    285       -0.7    14.0067   ; qtot 5.68
   834   opls_304     53    ARG     HE    285       0.44      1.008   ; qtot 6.12
   835   opls_302     53    ARG     CZ    285       0.64     12.011   ; qtot 6.76
   836   opls_300     53    ARG    NH1    286       -0.8    14.0067   ; qtot 5.96
   837   opls_301     53    ARG   HH11    286       0.46      1.008   ; qtot 6.42
   838   opls_301     53    ARG   HH12    286       0.46      1.008   ; qtot 6.88
   839   opls_300     53    ARG    NH2    287       -0.8    14.0067   ; qtot 6.08
   840   opls_301     53    ARG   HH21    287       0.46      1.008   ; qtot 6.54
   841   opls_301     53    ARG   HH22    287       0.46      1.008   ; qtot 7
   842   opls_235     53    ARG      C    288        0.5     12.011   ; qtot 7.5
   843   opls_236     53    ARG      O    288       -0.5    15.9994   ; qtot 7
; residue  54 THR rtp THR  q  0.0
   844   opls_238     54    THR      N    289       -0.5    14.0067   ; qtot 6.5
   845   opls_241     54    THR      H    289        0.3      1.008   ; qtot 6.8
   846  opls_224B     54    THR     CA    289       0.14     12.011   ; qtot 6.94
   847   opls_140     54    THR     HA    289       0.06      1.008   ; qtot 7
   848   opls_158     54    THR     CB    290      0.205     12.011   ; qtot 7.205
   849   opls_140     54    THR     HB    290       0.06      1.008   ; qtot 7.265
   850   opls_154     54    THR    OG1    290     -0.683    15.9994   ; qtot 6.582
   851   opls_155     54    THR    HG1    290      0.418      1.008   ; qtot 7
   852   opls_135     54    THR    CG2    291      -0.18     12.011   ; qtot 6.82
   853   opls_140     54    THR   HG21    291       0.06      1.008   ; qtot 6.88
   854   opls_140     54    THR   HG22    291       0.06      1.008   ; qtot 6.94
   855   opls_140     54    THR   HG23    291       0.06      1.008   ; qtot 7
   856   opls_235     54    THR      C    292        0.5     12.011   ; qtot 7.5
   857   opls_236     54    THR      O    292       -0.5    15.9994   ; qtot 7
; residue  55 CYS rtp CYS2 q  0.0
   858   opls_238     55    CYS      N    293       -0.5    14.0067   ; qtot 6.5
   859   opls_241     55    CYS      H    293        0.3      1.008   ; qtot 6.8
   860  opls_224B     55    CYS     CA    293       0.14     12.011   ; qtot 6.94
   861   opls_140     55    CYS     HA    293       0.06      1.008   ; qtot 7
   862   opls_214     55    CYS     CB    294     0.0975     12.011   ; qtot 7.098
   863   opls_140     55    CYS    HB1    294       0.06      1.008   ; qtot 7.158
   864   opls_140     55    CYS    HB2    294       0.06      1.008   ; qtot 7.218
   865   opls_203     55    CYS     SG    294    -0.2175      32.06   ; qtot 7
   866   opls_235     55    CYS      C    295        0.5     12.011   ; qtot 7.5
   867   opls_236     55    CYS      O    295       -0.5    15.9994   ; qtot 7
; residue  56 GLY rtp GLY  q  0.0
   868   opls_238     56    GLY      N    296       -0.5    14.0067   ; qtot 6.5
   869   opls_241     56    GLY      H    296        0.3      1.008   ; qtot 6.8
   870  opls_223B     56    GLY     CA    296       0.08     12.011   ; qtot 6.88
   871   opls_140     56    GLY    HA1    296       0.06      1.008   ; qtot 6.94
   872   opls_140     56    GLY    HA2    296       0.06      1.008   ; qtot 7
   873   opls_235     56    GLY      C    297        0.5     12.011   ; qtot 7.5
   874   opls_236     56    GLY      O    297       -0.5    15.9994   ; qtot 7
; residue  57 GLY rtp GLY  q  0.0
   875   opls_238     57    GLY      N    298       -0.5    14.0067   ; qtot 6.5
   876   opls_241     57    GLY      H    298        0.3      1.008   ; qtot 6.8
   877  opls_223B     57    GLY     CA    298       0.08     12.011   ; qtot 6.88
   878   opls_140     57    GLY    HA1    298       0.06      1.008   ; qtot 6.94
   879   opls_140     57    GLY    HA2    298       0.06      1.008   ; qtot 7
   880   opls_235     57    GLY      C    299        0.5     12.011   ; qtot 7.5
   881   opls_236     57    GLY      O    299       -0.5    15.9994   ; qtot 7
; residue  58 ALA rtp ALA  q -1.0
   882   opls_238     58    ALA      N    300       -0.5    14.0067   ; qtot 6.5
   883   opls_241     58    ALA      H    300        0.3      1.008   ; qtot 6.8
   884   opls_283     58    ALA     CA    300       0.04     12.011   ; qtot 6.84
   885   opls_140     58    ALA     HA    300       0.06      1.008   ; qtot 6.9
   886   opls_135     58    ALA     CB    301      -0.18     12.011   ; qtot 6.72
   887   opls_140     58    ALA    HB1    301       0.06      1.008   ; qtot 6.78
   888   opls_140     58    ALA    HB2    301       0.06      1.008   ; qtot 6.84
   889   opls_140     58    ALA    HB3    301       0.06      1.008   ; qtot 6.9
   890   opls_271     58    ALA      C    302        0.7     12.011   ; qtot 7.6
   891   opls_272     58    ALA     O1    302       -0.8    15.9994   ; qtot 6.8
   892   opls_272     58    ALA     O2    302       -0.8    15.9994   ; qtot 6

[ bonds ]
;  ai    aj funct            c0            c1            c2            c3
    1     2     1 
    1     3     1 
    1     4     1 
    1     5     1 
    5     6     1 
    5     7     1 
    5    25     1 
    7     8     1 
    7     9     1 
    7    10     1 
   10    11     1 
   10    12     1 
   10    13     1 
   13    14     1 
   13    15     1 
   13    16     1 
   16    17     1 
   16    18     1 
   18    19     1 
   18    22     1 
   19    20     1 
   19    21     1 
   22    23     1 
   22    24     1 
   25    26     1 
   25    27     1 
   27    28     1 
   27    36     1 
   28    29     1 
   28    30     1 
   28    39     1 
   30    31     1 
   30    32     1 
   30    33     1 
   33    34     1 
   33    35     1 
   33    36     1 
   36    37     1 
   36    38     1 
   39    40     1 
   39    41     1 
   41    42     1 
   41    43     1 
   43    44     1 
   43    45     1 
   43    51     1 
   45    46     1 
   45    47     1 
   45    48     1 
   48    49     1 
   48    50     1 
   51    52     1 
   51    53     1 
   53    54     1 
   53    55     1 
   55    56     1 
   55    57     1 
   55    71     1 
   57    58     1 
   57    59     1 
   57    60     1 
   60    61     1 
   60    63     1 
   61    62     1 
   61    65     1 
   63    64     1 
   63    67     1 
   65    66     1 
   65    69     1 
   67    68     1 
   67    69     1 
   69    70     1 
   71    72     1 
   71    73     1 
   73    74     1 
   73    75     1 
   75    76     1 
   75    77     1 
   75    81     1 
   77    78     1 
   77    79     1 
   77    80     1 
   80   865     1 
   81    82     1 
   81    83     1 
   83    84     1 
   83    85     1 
   85    86     1 
   85    87     1 
   85   100     1 
   87    88     1 
   87    89     1 
   87    90     1 
   90    91     1 
   90    92     1 
   90    96     1 
   92    93     1 
   92    94     1 
   92    95     1 
   96    97     1 
   96    98     1 
   96    99     1 
  100   101     1 
  100   102     1 
  102   103     1 
  102   104     1 
  104   105     1 
  104   106     1 
  104   115     1 
  106   107     1 
  106   108     1 
  106   109     1 
  109   110     1 
  109   111     1 
  109   112     1 
  112   113     1 
  112   114     1 
  115   116     1 
  115   117     1 
  117   118     1 
  117   126     1 
  118   119     1 
  118   120     1 
  118   129     1 
  120   121     1 
  120   122     1 
  120   123     1 
  123   124     1 
  123   125     1 
  123   126     1 
  126   127     1 
  126   128     1 
  129   130     1 
  129   131     1 
  131   132     1 
  131   140     1 
  132   133     1 
  132   134     1 
  132   143     1 
  134   135     1 
  134   136     1 
  134   137     1 
  137   138     1 
  137   139     1 
  137   140     1 
  140   141     1 
  140   142     1 
  143   144     1 
  143   145     1 
  145   146     1 
  145   147     1 
  147   148     1 
  147   149     1 
  147   164     1 
  149   150     1 
  149   151     1 
  149   152     1 
  152   153     1 
  152   155     1 
  153   154     1 
  153   157     1 
  155   156     1 
  155   159     1 
  157   158     1 
  157   161     1 
  159   160     1 
  159   161     1 
  161   162     1 
  162   163     1 
  164   165     1 
  164   166     1 
  166   167     1 
  166   168     1 
  168   169     1 
  168   170     1 
  168   178     1 
  170   171     1 
  170   172     1 
  170   174     1 
  172   173     1 
  174   175     1 
  174   176     1 
  174   177     1 
  178   179     1 
  178   180     1 
  180   181     1 
  180   182     1 
  182   183     1 
  182   184     1 
  182   185     1 
  185   186     1 
  185   187     1 
  187   188     1 
  187   196     1 
  188   189     1 
  188   190     1 
  188   199     1 
  190   191     1 
  190   192     1 
  190   193     1 
  193   194     1 
  193   195     1 
  193   196     1 
  196   197     1 
  196   198     1 
  199   200     1 
  199   201     1 
  201   202     1 
  201   203     1 
  203   204     1 
  203   205     1 
  203   209     1 
  205   206     1 
  205   207     1 
  205   208     1 
  208   592     1 
  209   210     1 
  209   211     1 
  211   212     1 
  211   213     1 
  213   214     1 
  213   215     1 
  213   231     1 
  215   216     1 
  215   217     1 
  215   218     1 
  218   219     1 
  218   220     1 
  218   221     1 
  221   222     1 
  221   223     1 
  221   224     1 
  224   225     1 
  224   226     1 
  224   227     1 
  227   228     1 
  227   229     1 
  227   230     1 
  231   232     1 
  231   233     1 
  233   234     1 
  233   235     1 
  235   236     1 
  235   237     1 
  235   241     1 
  237   238     1 
  237   239     1 
  237   240     1 
  241   242     1 
  241   243     1 
  243   244     1 
  243   245     1 
  245   246     1 
  245   247     1 
  245   265     1 
  247   248     1 
  247   249     1 
  247   250     1 
  250   251     1 
  250   252     1 
  250   253     1 
  253   254     1 
  253   255     1 
  253   256     1 
  256   257     1 
  256   258     1 
  258   259     1 
  258   262     1 
  259   260     1 
  259   261     1 
  262   263     1 
  262   264     1 
  265   266     1 
  265   267     1 
  267   268     1 
  267   269     1 
  269   270     1 
  269   271     1 
  269   284     1 
  271   272     1 
  271   273     1 
  271   276     1 
  273   274     1 
  273   275     1 
  273   280     1 
  276   277     1 
  276   278     1 
  276   279     1 
  280   281     1 
  280   282     1 
  280   283     1 
  284   285     1 
  284   286     1 
  286   287     1 
  286   288     1 
  288   289     1 
  288   290     1 
  288   303     1 
  290   291     1 
  290   292     1 
  290   295     1 
  292   293     1 
  292   294     1 
  292   299     1 
  295   296     1 
  295   297     1 
  295   298     1 
  299   300     1 
  299   301     1 
  299   302     1 
  303   304     1 
  303   305     1 
  305   306     1 
  305   307     1 
  307   308     1 
  307   309     1 
  307   327     1 
  309   310     1 
  309   311     1 
  309   312     1 
  312   313     1 
  312   314     1 
  312   315     1 
  315   316     1 
  315   317     1 
  315   318     1 
  318   319     1 
  318   320     1 
  320   321     1 
  320   324     1 
  321   322     1 
  321   323     1 
  324   325     1 
  324   326     1 
  327   328     1 
  327   329     1 
  329   330     1 
  329   331     1 
  331   332     1 
  331   333     1 
  331   348     1 
  333   334     1 
  333   335     1 
  333   336     1 
  336   337     1 
  336   339     1 
  337   338     1 
  337   341     1 
  339   340     1 
  339   343     1 
  341   342     1 
  341   345     1 
  343   344     1 
  343   345     1 
  345   346     1 
  346   347     1 
  348   349     1 
  348   350     1 
  350   351     1 
  350   352     1 
  352   353     1 
  352   354     1 
  352   368     1 
  354   355     1 
  354   356     1 
  354   357     1 
  357   358     1 
  357   360     1 
  358   359     1 
  358   362     1 
  360   361     1 
  360   364     1 
  362   363     1 
  362   366     1 
  364   365     1 
  364   366     1 
  366   367     1 
  368   369     1 
  368   370     1 
  370   371     1 
  370   372     1 
  372   373     1 
  372   374     1 
  372   389     1 
  374   375     1 
  374   376     1 
  374   377     1 
  377   378     1 
  377   380     1 
  378   379     1 
  378   382     1 
  380   381     1 
  380   384     1 
  382   383     1 
  382   386     1 
  384   385     1 
  384   386     1 
  386   387     1 
  387   388     1 
  389   390     1 
  389   391     1 
  391   392     1 
  391   393     1 
  393   394     1 
  393   395     1 
  393   403     1 
  395   396     1 
  395   397     1 
  395   398     1 
  398   399     1 
  398   400     1 
  400   401     1 
  400   402     1 
  403   404     1 
  403   405     1 
  405   406     1 
  405   407     1 
  407   408     1 
  407   409     1 
  407   413     1 
  409   410     1 
  409   411     1 
  409   412     1 
  413   414     1 
  413   415     1 
  415   416     1 
  415   417     1 
  417   418     1 
  417   419     1 
  417   435     1 
  419   420     1 
  419   421     1 
  419   422     1 
  422   423     1 
  422   424     1 
  422   425     1 
  425   426     1 
  425   427     1 
  425   428     1 
  428   429     1 
  428   430     1 
  428   431     1 
  431   432     1 
  431   433     1 
  431   434     1 
  435   436     1 
  435   437     1 
  437   438     1 
  437   439     1 
  439   440     1 
  439   441     1 
  439   445     1 
  441   442     1 
  441   443     1 
  441   444     1 
  445   446     1 
  445   447     1 
  447   448     1 
  447   449     1 
  449   450     1 
  449   451     1 
  449   452     1 
  452   453     1 
  452   454     1 
  454   455     1 
  454   456     1 
  456   457     1 
  456   458     1 
  456   471     1 
  458   459     1 
  458   460     1 
  458   461     1 
  461   462     1 
  461   463     1 
  461   467     1 
  463   464     1 
  463   465     1 
  463   466     1 
  467   468     1 
  467   469     1 
  467   470     1 
  471   472     1 
  471   473     1 
  473   474     1 
  473   475     1 
  475   476     1 
  475   477     1 
  475   481     1 
  477   478     1 
  477   479     1 
  477   480     1 
  480   800     1 
  481   482     1 
  481   483     1 
  483   484     1 
  483   485     1 
  485   486     1 
  485   487     1 
  485   498     1 
  487   488     1 
  487   489     1 
  487   490     1 
  490   491     1 
  490   492     1 
  490   493     1 
  493   494     1 
  493   495     1 
  495   496     1 
  495   497     1 
  498   499     1 
  498   500     1 
  500   501     1 
  500   502     1 
  502   503     1 
  502   504     1 
  502   512     1 
  504   505     1 
  504   506     1 
  504   508     1 
  506   507     1 
  508   509     1 
  508   510     1 
  508   511     1 
  512   513     1 
  512   514     1 
  514   515     1 
  514   516     1 
  516   517     1 
  516   518     1 
  516   532     1 
  518   519     1 
  518   520     1 
  518   521     1 
  521   522     1 
  521   524     1 
  522   523     1 
  522   526     1 
  524   525     1 
  524   528     1 
  526   527     1 
  526   530     1 
  528   529     1 
  528   530     1 
  530   531     1 
  532   533     1 
  532   534     1 
  534   535     1 
  534   536     1 
  536   537     1 
  536   538     1 
  536   548     1 
  538   539     1 
  538   540     1 
  538   544     1 
  540   541     1 
  540   542     1 
  540   543     1 
  544   545     1 
  544   546     1 
  544   547     1 
  548   549     1 
  548   550     1 
  550   551     1 
  550   552     1 
  552   553     1 
  552   554     1 
  552   569     1 
  554   555     1 
  554   556     1 
  554   557     1 
  557   558     1 
  557   560     1 
  558   559     1 
  558   562     1 
  560   561     1 
  560   564     1 
  562   563     1 
  562   566     1 
  564   565     1 
  564   566     1 
  566   567     1 
  567   568     1 
  569   570     1 
  569   571     1 
  571   572     1 
  571   573     1 
  573   574     1 
  573   575     1 
  573   576     1 
  576   577     1 
  576   578     1 
  578   579     1 
  578   580     1 
  580   581     1 
  580   582     1 
  580   583     1 
  583   584     1 
  583   585     1 
  585   586     1 
  585   587     1 
  587   588     1 
  587   589     1 
  587   593     1 
  589   590     1 
  589   591     1 
  589   592     1 
  593   594     1 
  593   595     1 
  595   596     1 
  595   597     1 
  597   598     1 
  597   599     1 
  597   617     1 
  599   600     1 
  599   601     1 
  599   602     1 
  602   603     1 
  602   604     1 
  602   605     1 
  605   606     1 
  605   607     1 
  605   608     1 
  608   609     1 
  608   610     1 
  610   611     1 
  610   614     1 
  611   612     1 
  611   613     1 
  614   615     1 
  614   616     1 
  617   618     1 
  617   619     1 
  619   620     1 
  619   621     1 
  621   622     1 
  621   623     1 
  621   627     1 
  623   624     1 
  623   625     1 
  623   626     1 
  627   628     1 
  627   629     1 
  629   630     1 
  629   631     1 
  631   632     1 
  631   633     1 
  631   649     1 
  633   634     1 
  633   635     1 
  633   636     1 
  636   637     1 
  636   638     1 
  636   639     1 
  639   640     1 
  639   641     1 
  639   642     1 
  642   643     1 
  642   644     1 
  642   645     1 
  645   646     1 
  645   647     1 
  645   648     1 
  649   650     1 
  649   651     1 
  651   652     1 
  651   653     1 
  653   654     1 
  653   655     1 
  653   673     1 
  655   656     1 
  655   657     1 
  655   658     1 
  658   659     1 
  658   660     1 
  658   661     1 
  661   662     1 
  661   663     1 
  661   664     1 
  664   665     1 
  664   666     1 
  666   667     1 
  666   670     1 
  667   668     1 
  667   669     1 
  670   671     1 
  670   672     1 
  673   674     1 
  673   675     1 
  675   676     1 
  675   677     1 
  677   678     1 
  677   679     1 
  677   687     1 
  679   680     1 
  679   681     1 
  679   682     1 
  682   683     1 
  682   684     1 
  684   685     1 
  684   686     1 
  687   688     1 
  687   689     1 
  689   690     1 
  689   691     1 
  691   692     1 
  691   693     1 
  691   701     1 
  693   694     1 
  693   695     1 
  693   696     1 
  696   697     1 
  696   698     1 
  698   699     1 
  698   700     1 
  701   702     1 
  701   703     1 
  703   704     1 
  703   705     1 
  705   706     1 
  705   707     1 
  705   721     1 
  707   708     1 
  707   709     1 
  707   710     1 
  710   711     1 
  710   713     1 
  711   712     1 
  711   715     1 
  713   714     1 
  713   717     1 
  715   716     1 
  715   719     1 
  717   718     1 
  717   719     1 
  719   720     1 
  721   722     1 
  721   723     1 
  723   724     1 
  723   725     1 
  725   726     1 
  725   727     1 
  725   743     1 
  727   728     1 
  727   729     1 
  727   730     1 
  730   731     1 
  730   732     1 
  730   733     1 
  733   734     1 
  733   735     1 
  733   736     1 
  736   737     1 
  736   738     1 
  736   739     1 
  739   740     1 
  739   741     1 
  739   742     1 
  743   744     1 
  743   745     1 
  745   746     1 
  745   747     1 
  747   748     1 
  747   749     1 
  747   754     1 
  749   750     1 
  749   751     1 
  749   752     1 
  752   753     1 
  754   755     1 
  754   756     1 
  756   757     1 
  756   758     1 
  758   759     1 
  758   760     1 
  758   764     1 
  760   761     1 
  760   762     1 
  760   763     1 
  764   765     1 
  764   766     1 
  766   767     1 
  766   768     1 
  768   769     1 
  768   770     1 
  768   779     1 
  770   771     1 
  770   772     1 
  770   773     1 
  773   774     1 
  773   775     1 
  773   776     1 
  776   777     1 
  776   778     1 
  779   780     1 
  779   781     1 
  781   782     1 
  781   783     1 
  783   784     1 
  783   785     1 
  783   791     1 
  785   786     1 
  785   787     1 
  785   788     1 
  788   789     1 
  788   790     1 
  791   792     1 
  791   793     1 
  793   794     1 
  793   795     1 
  795   796     1 
  795   797     1 
  795   801     1 
  797   798     1 
  797   799     1 
  797   800     1 
  801   802     1 
  801   803     1 
  803   804     1 
  803   805     1 
  805   806     1 
  805   807     1 
  805   818     1 
  807   808     1 
  807   809     1 
  807   810     1 
  810   811     1 
  810   812     1 
  810   813     1 
  813   814     1 
  814   815     1 
  814   816     1 
  814   817     1 
  818   819     1 
  818   820     1 
  820   821     1 
  820   822     1 
  822   823     1 
  822   824     1 
  822   842     1 
  824   825     1 
  824   826     1 
  824   827     1 
  827   828     1 
  827   829     1 
  827   830     1 
  830   831     1 
  830   832     1 
  830   833     1 
  833   834     1 
  833   835     1 
  835   836     1 
  835   839     1 
  836   837     1 
  836   838     1 
  839   840     1 
  839   841     1 
  842   843     1 
  842   844     1 
  844   845     1 
  844   846     1 
  846   847     1 
  846   848     1 
  846   856     1 
  848   849     1 
  848   850     1 
  848   852     1 
  850   851     1 
  852   853     1 
  852   854     1 
  852   855     1 
  856   857     1 
  856   858     1 
  858   859     1 
  858   860     1 
  860   861     1 
  860   862     1 
  860   866     1 
  862   863     1 
  862   864     1 
  862   865     1 
  866   867     1 
  866   868     1 
  868   869     1 
  868   870     1 
  870   871     1 
  870   872     1 
  870   873     1 
  873   874     1 
  873   875     1 
  875   876     1 
  875   877     1 
  877   878     1 
  877   879     1 
  877   880     1 
  880   881     1 
  880   882     1 
  882   883     1 
  882   884     1 
  884   885     1 
  884   886     1 
  884   890     1 
  886   887     1 
  886   888     1 
  886   889     1 
  890   891     1 
  890   892     1 

[ pairs ]
;  ai    aj funct            c0            c1            c2            c3
    1     8     1 
    1     9     1 
    1    10     1 
    1    26     1 
    1    27     1 
    2     6     1 
    2     7     1 
    2    25     1 
    3     6     1 
    3     7     1 
    3    25     1 
    4     6     1 
    4     7     1 
    4    25     1 
    5    11     1 
    5    12     1 
    5    13     1 
    5    28     1 
    5    36     1 
    6     8     1 
    6     9     1 
    6    10     1 
    6    26     1 
    6    27     1 
    7    14     1 
    7    15     1 
    7    16     1 
    7    26     1 
    7    27     1 
    8    11     1 
    8    12     1 
    8    13     1 
    8    25     1 
    9    11     1 
    9    12     1 
    9    13     1 
    9    25     1 
   10    17     1 
   10    18     1 
   10    25     1 
   11    14     1 
   11    15     1 
   11    16     1 
   12    14     1 
   12    15     1 
   12    16     1 
   13    19     1 
   13    22     1 
   14    17     1 
   14    18     1 
   15    17     1 
   15    18     1 
   16    20     1 
   16    21     1 
   16    23     1 
   16    24     1 
   17    19     1 
   17    22     1 
   19    23     1 
   19    24     1 
   20    22     1 
   21    22     1 
   25    29     1 
   25    30     1 
   25    33     1 
   25    37     1 
   25    38     1 
   25    39     1 
   26    28     1 
   26    36     1 
   27    31     1 
   27    32     1 
   27    34     1 
   27    35     1 
   27    40     1 
   27    41     1 
   28    34     1 
   28    35     1 
   28    37     1 
   28    38     1 
   28    42     1 
   28    43     1 
   29    31     1 
   29    32     1 
   29    33     1 
   29    36     1 
   29    40     1 
   29    41     1 
   30    37     1 
   30    38     1 
   30    40     1 
   30    41     1 
   31    34     1 
   31    35     1 
   31    36     1 
   31    39     1 
   32    34     1 
   32    35     1 
   32    36     1 
   32    39     1 
   33    39     1 
   34    37     1 
   34    38     1 
   35    37     1 
   35    38     1 
   36    39     1 
   39    44     1 
   39    45     1 
   39    51     1 
   40    42     1 
   40    43     1 
   41    46     1 
   41    47     1 
   41    48     1 
   41    52     1 
   41    53     1 
   42    44     1 
   42    45     1 
   42    51     1 
   43    49     1 
   43    50     1 
   43    54     1 
   43    55     1 
   44    46     1 
   44    47     1 
   44    48     1 
   44    52     1 
   44    53     1 
   45    52     1 
   45    53     1 
   46    49     1 
   46    50     1 
   46    51     1 
   47    49     1 
   47    50     1 
   47    51     1 
   48    51     1 
   51    56     1 
   51    57     1 
   51    71     1 
   52    54     1 
   52    55     1 
   53    58     1 
   53    59     1 
   53    60     1 
   53    72     1 
   53    73     1 
   54    56     1 
   54    57     1 
   54    71     1 
   55    61     1 
   55    63     1 
   55    74     1 
   55    75     1 
   56    58     1 
   56    59     1 
   56    60     1 
   56    72     1 
   56    73     1 
   57    62     1 
   57    64     1 
   57    65     1 
   57    67     1 
   57    72     1 
   57    73     1 
   58    61     1 
   58    63     1 
   58    71     1 
   59    61     1 
   59    63     1 
   59    71     1 
   60    66     1 
   60    68     1 
   60    69     1 
   60    71     1 
   61    64     1 
   61    67     1 
   61    70     1 
   62    63     1 
   62    66     1 
   62    69     1 
   63    65     1 
   63    70     1 
   64    68     1 
   64    69     1 
   65    68     1 
   66    67     1 
   66    70     1 
   68    70     1 
   71    76     1 
   71    77     1 
   71    81     1 
   72    74     1 
   72    75     1 
   73    78     1 
   73    79     1 
   73    80     1 
   73    82     1 
   73    83     1 
   74    76     1 
   74    77     1 
   74    81     1 
   75    84     1 
   75    85     1 
   75   865     1 
   76    78     1 
   76    79     1 
   76    80     1 
   76    82     1 
   76    83     1 
   77    82     1 
   77    83     1 
   77   862     1 
   78    81     1 
   78   865     1 
   79    81     1 
   79   865     1 
   80    81     1 
   80   860     1 
   80   863     1 
   80   864     1 
   81    86     1 
   81    87     1 
   81   100     1 
   82    84     1 
   82    85     1 
   83    88     1 
   83    89     1 
   83    90     1 
   83   101     1 
   83   102     1 
   84    86     1 
   84    87     1 
   84   100     1 
   85    91     1 
   85    92     1 
   85    96     1 
   85   103     1 
   85   104     1 
   86    88     1 
   86    89     1 
   86    90     1 
   86   101     1 
   86   102     1 
   87    93     1 
   87    94     1 
   87    95     1 
   87    97     1 
   87    98     1 
   87    99     1 
   87   101     1 
   87   102     1 
   88    91     1 
   88    92     1 
   88    96     1 
   88   100     1 
   89    91     1 
   89    92     1 
   89    96     1 
   89   100     1 
   90   100     1 
   91    93     1 
   91    94     1 
   91    95     1 
   91    97     1 
   91    98     1 
   91    99     1 
   92    97     1 
   92    98     1 
   92    99     1 
   93    96     1 
   94    96     1 
   95    96     1 
  100   105     1 
  100   106     1 
  100   115     1 
  101   103     1 
  101   104     1 
  102   107     1 
  102   108     1 
  102   109     1 
  102   116     1 
  102   117     1 
  103   105     1 
  103   106     1 
  103   115     1 
  104   110     1 
  104   111     1 
  104   112     1 
  104   118     1 
  104   126     1 
  105   107     1 
  105   108     1 
  105   109     1 
  105   116     1 
  105   117     1 
  106   113     1 
  106   114     1 
  106   116     1 
  106   117     1 
  107   110     1 
  107   111     1 
  107   112     1 
  107   115     1 
  108   110     1 
  108   111     1 
  108   112     1 
  108   115     1 
  109   115     1 
  110   113     1 
  110   114     1 
  111   113     1 
  111   114     1 
  115   119     1 
  115   120     1 
  115   123     1 
  115   127     1 
  115   128     1 
  115   129     1 
  116   118     1 
  116   126     1 
  117   121     1 
  117   122     1 
  117   124     1 
  117   125     1 
  117   130     1 
  117   131     1 
  118   124     1 
  118   125     1 
  118   127     1 
  118   128     1 
  118   132     1 
  118   140     1 
  119   121     1 
  119   122     1 
  119   123     1 
  119   126     1 
  119   130     1 
  119   131     1 
  120   127     1 
  120   128     1 
  120   130     1 
  120   131     1 
  121   124     1 
  121   125     1 
  121   126     1 
  121   129     1 
  122   124     1 
  122   125     1 
  122   126     1 
  122   129     1 
  123   129     1 
  124   127     1 
  124   128     1 
  125   127     1 
  125   128     1 
  126   129     1 
  129   133     1 
  129   134     1 
  129   137     1 
  129   141     1 
  129   142     1 
  129   143     1 
  130   132     1 
  130   140     1 
  131   135     1 
  131   136     1 
  131   138     1 
  131   139     1 
  131   144     1 
  131   145     1 
  132   138     1 
  132   139     1 
  132   141     1 
  132   142     1 
  132   146     1 
  132   147     1 
  133   135     1 
  133   136     1 
  133   137     1 
  133   140     1 
  133   144     1 
  133   145     1 
  134   141     1 
  134   142     1 
  134   144     1 
  134   145     1 
  135   138     1 
  135   139     1 
  135   140     1 
  135   143     1 
  136   138     1 
  136   139     1 
  136   140     1 
  136   143     1 
  137   143     1 
  138   141     1 
  138   142     1 
  139   141     1 
  139   142     1 
  140   143     1 
  143   148     1 
  143   149     1 
  143   164     1 
  144   146     1 
  144   147     1 
  145   150     1 
  145   151     1 
  145   152     1 
  145   165     1 
  145   166     1 
  146   148     1 
  146   149     1 
  146   164     1 
  147   153     1 
  147   155     1 
  147   167     1 
  147   168     1 
  148   150     1 
  148   151     1 
  148   152     1 
  148   165     1 
  148   166     1 
  149   154     1 
  149   156     1 
  149   157     1 
  149   159     1 
  149   165     1 
  149   166     1 
  150   153     1 
  150   155     1 
  150   164     1 
  151   153     1 
  151   155     1 
  151   164     1 
  152   158     1 
  152   160     1 
  152   161     1 
  152   164     1 
  153   156     1 
  153   159     1 
  153   162     1 
  154   155     1 
  154   158     1 
  154   161     1 
  155   157     1 
  155   162     1 
  156   160     1 
  156   161     1 
  157   160     1 
  157   163     1 
  158   159     1 
  158   162     1 
  159   163     1 
  160   162     1 
  164   169     1 
  164   170     1 
  164   178     1 
  165   167     1 
  165   168     1 
  166   171     1 
  166   172     1 
  166   174     1 
  166   179     1 
  166   180     1 
  167   169     1 
  167   170     1 
  167   178     1 
  168   173     1 
  168   175     1 
  168   176     1 
  168   177     1 
  168   181     1 
  168   182     1 
  169   171     1 
  169   172     1 
  169   174     1 
  169   179     1 
  169   180     1 
  170   179     1 
  170   180     1 
  171   173     1 
  171   175     1 
  171   176     1 
  171   177     1 
  171   178     1 
  172   175     1 
  172   176     1 
  172   177     1 
  172   178     1 
  173   174     1 
  174   178     1 
  178   183     1 
  178   184     1 
  178   185     1 
  179   181     1 
  179   182     1 
  180   186     1 
  180   187     1 
  181   183     1 
  181   184     1 
  181   185     1 
  182   188     1 
  182   196     1 
  183   186     1 
  183   187     1 
  184   186     1 
  184   187     1 
  185   189     1 
  185   190     1 
  185   193     1 
  185   197     1 
  185   198     1 
  185   199     1 
  186   188     1 
  186   196     1 
  187   191     1 
  187   192     1 
  187   194     1 
  187   195     1 
  187   200     1 
  187   201     1 
  188   194     1 
  188   195     1 
  188   197     1 
  188   198     1 
  188   202     1 
  188   203     1 
  189   191     1 
  189   192     1 
  189   193     1 
  189   196     1 
  189   200     1 
  189   201     1 
  190   197     1 
  190   198     1 
  190   200     1 
  190   201     1 
  191   194     1 
  191   195     1 
  191   196     1 
  191   199     1 
  192   194     1 
  192   195     1 
  192   196     1 
  192   199     1 
  193   199     1 
  194   197     1 
  194   198     1 
  195   197     1 
  195   198     1 
  196   199     1 
  199   204     1 
  199   205     1 
  199   209     1 
  200   202     1 
  200   203     1 
  201   206     1 
  201   207     1 
  201   208     1 
  201   210     1 
  201   211     1 
  202   204     1 
  202   205     1 
  202   209     1 
  203   212     1 
  203   213     1 
  203   592     1 
  204   206     1 
  204   207     1 
  204   208     1 
  204   210     1 
  204   211     1 
  205   210     1 
  205   211     1 
  205   589     1 
  206   209     1 
  206   592     1 
  207   209     1 
  207   592     1 
  208   209     1 
  208   587     1 
  208   590     1 
  208   591     1 
  209   214     1 
  209   215     1 
  209   231     1 
  210   212     1 
  210   213     1 
  211   216     1 
  211   217     1 
  211   218     1 
  211   232     1 
  211   233     1 
  212   214     1 
  212   215     1 
  212   231     1 
  213   219     1 
  213   220     1 
  213   221     1 
  213   234     1 
  213   235     1 
  214   216     1 
  214   217     1 
  214   218     1 
  214   232     1 
  214   233     1 
  215   222     1 
  215   223     1 
  215   224     1 
  215   232     1 
  215   233     1 
  216   219     1 
  216   220     1 
  216   221     1 
  216   231     1 
  217   219     1 
  217   220     1 
  217   221     1 
  217   231     1 
  218   225     1 
  218   226     1 
  218   227     1 
  218   231     1 
  219   222     1 
  219   223     1 
  219   224     1 
  220   222     1 
  220   223     1 
  220   224     1 
  221   228     1 
  221   229     1 
  221   230     1 
  222   225     1 
  222   226     1 
  222   227     1 
  223   225     1 
  223   226     1 
  223   227     1 
  225   228     1 
  225   229     1 
  225   230     1 
  226   228     1 
  226   229     1 
  226   230     1 
  231   236     1 
  231   237     1 
  231   241     1 
  232   234     1 
  232   235     1 
  233   238     1 
  233   239     1 
  233   240     1 
  233   242     1 
  233   243     1 
  234   236     1 
  234   237     1 
  234   241     1 
  235   244     1 
  235   245     1 
  236   238     1 
  236   239     1 
  236   240     1 
  236   242     1 
  236   243     1 
  237   242     1 
  237   243     1 
  238   241     1 
  239   241     1 
  240   241     1 
  241   246     1 
  241   247     1 
  241   265     1 
  242   244     1 
  242   245     1 
  243   248     1 
  243   249     1 
  243   250     1 
  243   266     1 
  243   267     1 
  244   246     1 
  244   247     1 
  244   265     1 
  245   251     1 
  245   252     1 
  245   253     1 
  245   268     1 
  245   269     1 
  246   248     1 
  246   249     1 
  246   250     1 
  246   266     1 
  246   267     1 
  247   254     1 
  247   255     1 
  247   256     1 
  247   266     1 
  247   267     1 
  248   251     1 
  248   252     1 
  248   253     1 
  248   265     1 
  249   251     1 
  249   252     1 
  249   253     1 
  249   265     1 
  250   257     1 
  250   258     1 
  250   265     1 
  251   254     1 
  251   255     1 
  251   256     1 
  252   254     1 
  252   255     1 
  252   256     1 
  253   259     1 
  253   262     1 
  254   257     1 
  254   258     1 
  255   257     1 
  255   258     1 
  256   260     1 
  256   261     1 
  256   263     1 
  256   264     1 
  257   259     1 
  257   262     1 
  259   263     1 
  259   264     1 
  260   262     1 
  261   262     1 
  265   270     1 
  265   271     1 
  265   284     1 
  266   268     1 
  266   269     1 
  267   272     1 
  267   273     1 
  267   276     1 
  267   285     1 
  267   286     1 
  268   270     1 
  268   271     1 
  268   284     1 
  269   274     1 
  269   275     1 
  269   277     1 
  269   278     1 
  269   279     1 
  269   280     1 
  269   287     1 
  269   288     1 
  270   272     1 
  270   273     1 
  270   276     1 
  270   285     1 
  270   286     1 
  271   281     1 
  271   282     1 
  271   283     1 
  271   285     1 
  271   286     1 
  272   274     1 
  272   275     1 
  272   277     1 
  272   278     1 
  272   279     1 
  272   280     1 
  272   284     1 
  273   277     1 
  273   278     1 
  273   279     1 
  273   284     1 
  274   276     1 
  274   281     1 
  274   282     1 
  274   283     1 
  275   276     1 
  275   281     1 
  275   282     1 
  275   283     1 
  276   280     1 
  276   284     1 
  284   289     1 
  284   290     1 
  284   303     1 
  285   287     1 
  285   288     1 
  286   291     1 
  286   292     1 
  286   295     1 
  286   304     1 
  286   305     1 
  287   289     1 
  287   290     1 
  287   303     1 
  288   293     1 
  288   294     1 
  288   296     1 
  288   297     1 
  288   298     1 
  288   299     1 
  288   306     1 
  288   307     1 
  289   291     1 
  289   292     1 
  289   295     1 
  289   304     1 
  289   305     1 
  290   300     1 
  290   301     1 
  290   302     1 
  290   304     1 
  290   305     1 
  291   293     1 
  291   294     1 
  291   296     1 
  291   297     1 
  291   298     1 
  291   299     1 
  291   303     1 
  292   296     1 
  292   297     1 
  292   298     1 
  292   303     1 
  293   295     1 
  293   300     1 
  293   301     1 
  293   302     1 
  294   295     1 
  294   300     1 
  294   301     1 
  294   302     1 
  295   299     1 
  295   303     1 
  303   308     1 
  303   309     1 
  303   327     1 
  304   306     1 
  304   307     1 
  305   310     1 
  305   311     1 
  305   312     1 
  305   328     1 
  305   329     1 
  306   308     1 
  306   309     1 
  306   327     1 
  307   313     1 
  307   314     1 
  307   315     1 
  307   330     1 
  307   331     1 
  308   310     1 
  308   311     1 
  308   312     1 
  308   328     1 
  308   329     1 
  309   316     1 
  309   317     1 
  309   318     1 
  309   328     1 
  309   329     1 
  310   313     1 
  310   314     1 
  310   315     1 
  310   327     1 
  311   313     1 
  311   314     1 
  311   315     1 
  311   327     1 
  312   319     1 
  312   320     1 
  312   327     1 
  313   316     1 
  313   317     1 
  313   318     1 
  314   316     1 
  314   317     1 
  314   318     1 
  315   321     1 
  315   324     1 
  316   319     1 
  316   320     1 
  317   319     1 
  317   320     1 
  318   322     1 
  318   323     1 
  318   325     1 
  318   326     1 
  319   321     1 
  319   324     1 
  321   325     1 
  321   326     1 
  322   324     1 
  323   324     1 
  327   332     1 
  327   333     1 
  327   348     1 
  328   330     1 
  328   331     1 
  329   334     1 
  329   335     1 
  329   336     1 
  329   349     1 
  329   350     1 
  330   332     1 
  330   333     1 
  330   348     1 
  331   337     1 
  331   339     1 
  331   351     1 
  331   352     1 
  332   334     1 
  332   335     1 
  332   336     1 
  332   349     1 
  332   350     1 
  333   338     1 
  333   340     1 
  333   341     1 
  333   343     1 
  333   349     1 
  333   350     1 
  334   337     1 
  334   339     1 
  334   348     1 
  335   337     1 
  335   339     1 
  335   348     1 
  336   342     1 
  336   344     1 
  336   345     1 
  336   348     1 
  337   340     1 
  337   343     1 
  337   346     1 
  338   339     1 
  338   342     1 
  338   345     1 
  339   341     1 
  339   346     1 
  340   344     1 
  340   345     1 
  341   344     1 
  341   347     1 
  342   343     1 
  342   346     1 
  343   347     1 
  344   346     1 
  348   353     1 
  348   354     1 
  348   368     1 
  349   351     1 
  349   352     1 
  350   355     1 
  350   356     1 
  350   357     1 
  350   369     1 
  350   370     1 
  351   353     1 
  351   354     1 
  351   368     1 
  352   358     1 
  352   360     1 
  352   371     1 
  352   372     1 
  353   355     1 
  353   356     1 
  353   357     1 
  353   369     1 
  353   370     1 
  354   359     1 
  354   361     1 
  354   362     1 
  354   364     1 
  354   369     1 
  354   370     1 
  355   358     1 
  355   360     1 
  355   368     1 
  356   358     1 
  356   360     1 
  356   368     1 
  357   363     1 
  357   365     1 
  357   366     1 
  357   368     1 
  358   361     1 
  358   364     1 
  358   367     1 
  359   360     1 
  359   363     1 
  359   366     1 
  360   362     1 
  360   367     1 
  361   365     1 
  361   366     1 
  362   365     1 
  363   364     1 
  363   367     1 
  365   367     1 
  368   373     1 
  368   374     1 
  368   389     1 
  369   371     1 
  369   372     1 
  370   375     1 
  370   376     1 
  370   377     1 
  370   390     1 
  370   391     1 
  371   373     1 
  371   374     1 
  371   389     1 
  372   378     1 
  372   380     1 
  372   392     1 
  372   393     1 
  373   375     1 
  373   376     1 
  373   377     1 
  373   390     1 
  373   391     1 
  374   379     1 
  374   381     1 
  374   382     1 
  374   384     1 
  374   390     1 
  374   391     1 
  375   378     1 
  375   380     1 
  375   389     1 
  376   378     1 
  376   380     1 
  376   389     1 
  377   383     1 
  377   385     1 
  377   386     1 
  377   389     1 
  378   381     1 
  378   384     1 
  378   387     1 
  379   380     1 
  379   383     1 
  379   386     1 
  380   382     1 
  380   387     1 
  381   385     1 
  381   386     1 
  382   385     1 
  382   388     1 
  383   384     1 
  383   387     1 
  384   388     1 
  385   387     1 
  389   394     1 
  389   395     1 
  389   403     1 
  390   392     1 
  390   393     1 
  391   396     1 
  391   397     1 
  391   398     1 
  391   404     1 
  391   405     1 
  392   394     1 
  392   395     1 
  392   403     1 
  393   399     1 
  393   400     1 
  393   406     1 
  393   407     1 
  394   396     1 
  394   397     1 
  394   398     1 
  394   404     1 
  394   405     1 
  395   401     1 
  395   402     1 
  395   404     1 
  395   405     1 
  396   399     1 
  396   400     1 
  396   403     1 
  397   399     1 
  397   400     1 
  397   403     1 
  398   403     1 
  399   401     1 
  399   402     1 
  403   408     1 
  403   409     1 
  403   413     1 
  404   406     1 
  404   407     1 
  405   410     1 
  405   411     1 
  405   412     1 
  405   414     1 
  405   415     1 
  406   408     1 
  406   409     1 
  406   413     1 
  407   416     1 
  407   417     1 
  408   410     1 
  408   411     1 
  408   412     1 
  408   414     1 
  408   415     1 
  409   414     1 
  409   415     1 
  410   413     1 
  411   413     1 
  412   413     1 
  413   418     1 
  413   419     1 
  413   435     1 
  414   416     1 
  414   417     1 
  415   420     1 
  415   421     1 
  415   422     1 
  415   436     1 
  415   437     1 
  416   418     1 
  416   419     1 
  416   435     1 
  417   423     1 
  417   424     1 
  417   425     1 
  417   438     1 
  417   439     1 
  418   420     1 
  418   421     1 
  418   422     1 
  418   436     1 
  418   437     1 
  419   426     1 
  419   427     1 
  419   428     1 
  419   436     1 
  419   437     1 
  420   423     1 
  420   424     1 
  420   425     1 
  420   435     1 
  421   423     1 
  421   424     1 
  421   425     1 
  421   435     1 
  422   429     1 
  422   430     1 
  422   431     1 
  422   435     1 
  423   426     1 
  423   427     1 
  423   428     1 
  424   426     1 
  424   427     1 
  424   428     1 
  425   432     1 
  425   433     1 
  425   434     1 
  426   429     1 
  426   430     1 
  426   431     1 
  427   429     1 
  427   430     1 
  427   431     1 
  429   432     1 
  429   433     1 
  429   434     1 
  430   432     1 
  430   433     1 
  430   434     1 
  435   440     1 
  435   441     1 
  435   445     1 
  436   438     1 
  436   439     1 
  437   442     1 
  437   443     1 
  437   444     1 
  437   446     1 
  437   447     1 
  438   440     1 
  438   441     1 
  438   445     1 
  439   448     1 
  439   449     1 
  440   442     1 
  440   443     1 
  440   444     1 
  440   446     1 
  440   447     1 
  441   446     1 
  441   447     1 
  442   445     1 
  443   445     1 
  444   445     1 
  445   450     1 
  445   451     1 
  445   452     1 
  446   448     1 
  446   449     1 
  447   453     1 
  447   454     1 
  448   450     1 
  448   451     1 
  448   452     1 
  449   455     1 
  449   456     1 
  450   453     1 
  450   454     1 
  451   453     1 
  451   454     1 
  452   457     1 
  452   458     1 
  452   471     1 
  453   455     1 
  453   456     1 
  454   459     1 
  454   460     1 
  454   461     1 
  454   472     1 
  454   473     1 
  455   457     1 
  455   458     1 
  455   471     1 
  456   462     1 
  456   463     1 
  456   467     1 
  456   474     1 
  456   475     1 
  457   459     1 
  457   460     1 
  457   461     1 
  457   472     1 
  457   473     1 
  458   464     1 
  458   465     1 
  458   466     1 
  458   468     1 
  458   469     1 
  458   470     1 
  458   472     1 
  458   473     1 
  459   462     1 
  459   463     1 
  459   467     1 
  459   471     1 
  460   462     1 
  460   463     1 
  460   467     1 
  460   471     1 
  461   471     1 
  462   464     1 
  462   465     1 
  462   466     1 
  462   468     1 
  462   469     1 
  462   470     1 
  463   468     1 
  463   469     1 
  463   470     1 
  464   467     1 
  465   467     1 
  466   467     1 
  471   476     1 
  471   477     1 
  471   481     1 
  472   474     1 
  472   475     1 
  473   478     1 
  473   479     1 
  473   480     1 
  473   482     1 
  473   483     1 
  474   476     1 
  474   477     1 
  474   481     1 
  475   484     1 
  475   485     1 
  475   800     1 
  476   478     1 
  476   479     1 
  476   480     1 
  476   482     1 
  476   483     1 
  477   482     1 
  477   483     1 
  477   797     1 
  478   481     1 
  478   800     1 
  479   481     1 
  479   800     1 
  480   481     1 
  480   795     1 
  480   798     1 
  480   799     1 
  481   486     1 
  481   487     1 
  481   498     1 
  482   484     1 
  482   485     1 
  483   488     1 
  483   489     1 
  483   490     1 
  483   499     1 
  483   500     1 
  484   486     1 
  484   487     1 
  484   498     1 
  485   491     1 
  485   492     1 
  485   493     1 
  485   501     1 
  485   502     1 
  486   488     1 
  486   489     1 
  486   490     1 
  486   499     1 
  486   500     1 
  487   494     1 
  487   495     1 
  487   499     1 
  487   500     1 
  488   491     1 
  488   492     1 
  488   493     1 
  488   498     1 
  489   491     1 
  489   492     1 
  489   493     1 
  489   498     1 
  490   496     1 
  490   497     1 
  490   498     1 
  491   494     1 
  491   495     1 
  492   494     1 
  492   495     1 
  494   496     1 
  494   497     1 
  498   503     1 
  498   504     1 
  498   512     1 
  499   501     1 
  499   502     1 
  500   505     1 
  500   506     1 
  500   508     1 
  500   513     1 
  500   514     1 
  501   503     1 
  501   504     1 
  501   512     1 
  502   507     1 
  502   509     1 
  502   510     1 
  502   511     1 
  502   515     1 
  502   516     1 
  503   505     1 
  503   506     1 
  503   508     1 
  503   513     1 
  503   514     1 
  504   513     1 
  504   514     1 
  505   507     1 
  505   509     1 
  505   510     1 
  505   511     1 
  505   512     1 
  506   509     1 
  506   510     1 
  506   511     1 
  506   512     1 
  507   508     1 
  508   512     1 
  512   517     1 
  512   518     1 
  512   532     1 
  513   515     1 
  513   516     1 
  514   519     1 
  514   520     1 
  514   521     1 
  514   533     1 
  514   534     1 
  515   517     1 
  515   518     1 
  515   532     1 
  516   522     1 
  516   524     1 
  516   535     1 
  516   536     1 
  517   519     1 
  517   520     1 
  517   521     1 
  517   533     1 
  517   534     1 
  518   523     1 
  518   525     1 
  518   526     1 
  518   528     1 
  518   533     1 
  518   534     1 
  519   522     1 
  519   524     1 
  519   532     1 
  520   522     1 
  520   524     1 
  520   532     1 
  521   527     1 
  521   529     1 
  521   530     1 
  521   532     1 
  522   525     1 
  522   528     1 
  522   531     1 
  523   524     1 
  523   527     1 
  523   530     1 
  524   526     1 
  524   531     1 
  525   529     1 
  525   530     1 
  526   529     1 
  527   528     1 
  527   531     1 
  529   531     1 
  532   537     1 
  532   538     1 
  532   548     1 
  533   535     1 
  533   536     1 
  534   539     1 
  534   540     1 
  534   544     1 
  534   549     1 
  534   550     1 
  535   537     1 
  535   538     1 
  535   548     1 
  536   541     1 
  536   542     1 
  536   543     1 
  536   545     1 
  536   546     1 
  536   547     1 
  536   551     1 
  536   552     1 
  537   539     1 
  537   540     1 
  537   544     1 
  537   549     1 
  537   550     1 
  538   549     1 
  538   550     1 
  539   541     1 
  539   542     1 
  539   543     1 
  539   545     1 
  539   546     1 
  539   547     1 
  539   548     1 
  540   545     1 
  540   546     1 
  540   547     1 
  540   548     1 
  541   544     1 
  542   544     1 
  543   544     1 
  544   548     1 
  548   553     1 
  548   554     1 
  548   569     1 
  549   551     1 
  549   552     1 
  550   555     1 
  550   556     1 
  550   557     1 
  550   570     1 
  550   571     1 
  551   553     1 
  551   554     1 
  551   569     1 
  552   558     1 
  552   560     1 
  552   572     1 
  552   573     1 
  553   555     1 
  553   556     1 
  553   557     1 
  553   570     1 
  553   571     1 
  554   559     1 
  554   561     1 
  554   562     1 
  554   564     1 
  554   570     1 
  554   571     1 
  555   558     1 
  555   560     1 
  555   569     1 
  556   558     1 
  556   560     1 
  556   569     1 
  557   563     1 
  557   565     1 
  557   566     1 
  557   569     1 
  558   561     1 
  558   564     1 
  558   567     1 
  559   560     1 
  559   563     1 
  559   566     1 
  560   562     1 
  560   567     1 
  561   565     1 
  561   566     1 
  562   565     1 
  562   568     1 
  563   564     1 
  563   567     1 
  564   568     1 
  565   567     1 
  569   574     1 
  569   575     1 
  569   576     1 
  570   572     1 
  570   573     1 
  571   577     1 
  571   578     1 
  572   574     1 
  572   575     1 
  572   576     1 
  573   579     1 
  573   580     1 
  574   577     1 
  574   578     1 
  575   577     1 
  575   578     1 
  576   581     1 
  576   582     1 
  576   583     1 
  577   579     1 
  577   580     1 
  578   584     1 
  578   585     1 
  579   581     1 
  579   582     1 
  579   583     1 
  580   586     1 
  580   587     1 
  581   584     1 
  581   585     1 
  582   584     1 
  582   585     1 
  583   588     1 
  583   589     1 
  583   593     1 
  584   586     1 
  584   587     1 
  585   590     1 
  585   591     1 
  585   592     1 
  585   594     1 
  585   595     1 
  586   588     1 
  586   589     1 
  586   593     1 
  587   596     1 
  587   597     1 
  588   590     1 
  588   591     1 
  588   592     1 
  588   594     1 
  588   595     1 
  589   594     1 
  589   595     1 
  590   593     1 
  591   593     1 
  592   593     1 
  593   598     1 
  593   599     1 
  593   617     1 
  594   596     1 
  594   597     1 
  595   600     1 
  595   601     1 
  595   602     1 
  595   618     1 
  595   619     1 
  596   598     1 
  596   599     1 
  596   617     1 
  597   603     1 
  597   604     1 
  597   605     1 
  597   620     1 
  597   621     1 
  598   600     1 
  598   601     1 
  598   602     1 
  598   618     1 
  598   619     1 
  599   606     1 
  599   607     1 
  599   608     1 
  599   618     1 
  599   619     1 
  600   603     1 
  600   604     1 
  600   605     1 
  600   617     1 
  601   603     1 
  601   604     1 
  601   605     1 
  601   617     1 
  602   609     1 
  602   610     1 
  602   617     1 
  603   606     1 
  603   607     1 
  603   608     1 
  604   606     1 
  604   607     1 
  604   608     1 
  605   611     1 
  605   614     1 
  606   609     1 
  606   610     1 
  607   609     1 
  607   610     1 
  608   612     1 
  608   613     1 
  608   615     1 
  608   616     1 
  609   611     1 
  609   614     1 
  611   615     1 
  611   616     1 
  612   614     1 
  613   614     1 
  617   622     1 
  617   623     1 
  617   627     1 
  618   620     1 
  618   621     1 
  619   624     1 
  619   625     1 
  619   626     1 
  619   628     1 
  619   629     1 
  620   622     1 
  620   623     1 
  620   627     1 
  621   630     1 
  621   631     1 
  622   624     1 
  622   625     1 
  622   626     1 
  622   628     1 
  622   629     1 
  623   628     1 
  623   629     1 
  624   627     1 
  625   627     1 
  626   627     1 
  627   632     1 
  627   633     1 
  627   649     1 
  628   630     1 
  628   631     1 
  629   634     1 
  629   635     1 
  629   636     1 
  629   650     1 
  629   651     1 
  630   632     1 
  630   633     1 
  630   649     1 
  631   637     1 
  631   638     1 
  631   639     1 
  631   652     1 
  631   653     1 
  632   634     1 
  632   635     1 
  632   636     1 
  632   650     1 
  632   651     1 
  633   640     1 
  633   641     1 
  633   642     1 
  633   650     1 
  633   651     1 
  634   637     1 
  634   638     1 
  634   639     1 
  634   649     1 
  635   637     1 
  635   638     1 
  635   639     1 
  635   649     1 
  636   643     1 
  636   644     1 
  636   645     1 
  636   649     1 
  637   640     1 
  637   641     1 
  637   642     1 
  638   640     1 
  638   641     1 
  638   642     1 
  639   646     1 
  639   647     1 
  639   648     1 
  640   643     1 
  640   644     1 
  640   645     1 
  641   643     1 
  641   644     1 
  641   645     1 
  643   646     1 
  643   647     1 
  643   648     1 
  644   646     1 
  644   647     1 
  644   648     1 
  649   654     1 
  649   655     1 
  649   673     1 
  650   652     1 
  650   653     1 
  651   656     1 
  651   657     1 
  651   658     1 
  651   674     1 
  651   675     1 
  652   654     1 
  652   655     1 
  652   673     1 
  653   659     1 
  653   660     1 
  653   661     1 
  653   676     1 
  653   677     1 
  654   656     1 
  654   657     1 
  654   658     1 
  654   674     1 
  654   675     1 
  655   662     1 
  655   663     1 
  655   664     1 
  655   674     1 
  655   675     1 
  656   659     1 
  656   660     1 
  656   661     1 
  656   673     1 
  657   659     1 
  657   660     1 
  657   661     1 
  657   673     1 
  658   665     1 
  658   666     1 
  658   673     1 
  659   662     1 
  659   663     1 
  659   664     1 
  660   662     1 
  660   663     1 
  660   664     1 
  661   667     1 
  661   670     1 
  662   665     1 
  662   666     1 
  663   665     1 
  663   666     1 
  664   668     1 
  664   669     1 
  664   671     1 
  664   672     1 
  665   667     1 
  665   670     1 
  667   671     1 
  667   672     1 
  668   670     1 
  669   670     1 
  673   678     1 
  673   679     1 
  673   687     1 
  674   676     1 
  674   677     1 
  675   680     1 
  675   681     1 
  675   682     1 
  675   688     1 
  675   689     1 
  676   678     1 
  676   679     1 
  676   687     1 
  677   683     1 
  677   684     1 
  677   690     1 
  677   691     1 
  678   680     1 
  678   681     1 
  678   682     1 
  678   688     1 
  678   689     1 
  679   685     1 
  679   686     1 
  679   688     1 
  679   689     1 
  680   683     1 
  680   684     1 
  680   687     1 
  681   683     1 
  681   684     1 
  681   687     1 
  682   687     1 
  683   685     1 
  683   686     1 
  687   692     1 
  687   693     1 
  687   701     1 
  688   690     1 
  688   691     1 
  689   694     1 
  689   695     1 
  689   696     1 
  689   702     1 
  689   703     1 
  690   692     1 
  690   693     1 
  690   701     1 
  691   697     1 
  691   698     1 
  691   704     1 
  691   705     1 
  692   694     1 
  692   695     1 
  692   696     1 
  692   702     1 
  692   703     1 
  693   699     1 
  693   700     1 
  693   702     1 
  693   703     1 
  694   697     1 
  694   698     1 
  694   701     1 
  695   697     1 
  695   698     1 
  695   701     1 
  696   701     1 
  697   699     1 
  697   700     1 
  701   706     1 
  701   707     1 
  701   721     1 
  702   704     1 
  702   705     1 
  703   708     1 
  703   709     1 
  703   710     1 
  703   722     1 
  703   723     1 
  704   706     1 
  704   707     1 
  704   721     1 
  705   711     1 
  705   713     1 
  705   724     1 
  705   725     1 
  706   708     1 
  706   709     1 
  706   710     1 
  706   722     1 
  706   723     1 
  707   712     1 
  707   714     1 
  707   715     1 
  707   717     1 
  707   722     1 
  707   723     1 
  708   711     1 
  708   713     1 
  708   721     1 
  709   711     1 
  709   713     1 
  709   721     1 
  710   716     1 
  710   718     1 
  710   719     1 
  710   721     1 
  711   714     1 
  711   717     1 
  711   720     1 
  712   713     1 
  712   716     1 
  712   719     1 
  713   715     1 
  713   720     1 
  714   718     1 
  714   719     1 
  715   718     1 
  716   717     1 
  716   720     1 
  718   720     1 
  721   726     1 
  721   727     1 
  721   743     1 
  722   724     1 
  722   725     1 
  723   728     1 
  723   729     1 
  723   730     1 
  723   744     1 
  723   745     1 
  724   726     1 
  724   727     1 
  724   743     1 
  725   731     1 
  725   732     1 
  725   733     1 
  725   746     1 
  725   747     1 
  726   728     1 
  726   729     1 
  726   730     1 
  726   744     1 
  726   745     1 
  727   734     1 
  727   735     1 
  727   736     1 
  727   744     1 
  727   745     1 
  728   731     1 
  728   732     1 
  728   733     1 
  728   743     1 
  729   731     1 
  729   732     1 
  729   733     1 
  729   743     1 
  730   737     1 
  730   738     1 
  730   739     1 
  730   743     1 
  731   734     1 
  731   735     1 
  731   736     1 
  732   734     1 
  732   735     1 
  732   736     1 
  733   740     1 
  733   741     1 
  733   742     1 
  734   737     1 
  734   738     1 
  734   739     1 
  735   737     1 
  735   738     1 
  735   739     1 
  737   740     1 
  737   741     1 
  737   742     1 
  738   740     1 
  738   741     1 
  738   742     1 
  743   748     1 
  743   749     1 
  743   754     1 
  744   746     1 
  744   747     1 
  745   750     1 
  745   751     1 
  745   752     1 
  745   755     1 
  745   756     1 
  746   748     1 
  746   749     1 
  746   754     1 
  747   753     1 
  747   757     1 
  747   758     1 
  748   750     1 
  748   751     1 
  748   752     1 
  748   755     1 
  748   756     1 
  749   755     1 
  749   756     1 
  750   753     1 
  750   754     1 
  751   753     1 
  751   754     1 
  752   754     1 
  754   759     1 
  754   760     1 
  754   764     1 
  755   757     1 
  755   758     1 
  756   761     1 
  756   762     1 
  756   763     1 
  756   765     1 
  756   766     1 
  757   759     1 
  757   760     1 
  757   764     1 
  758   767     1 
  758   768     1 
  759   761     1 
  759   762     1 
  759   763     1 
  759   765     1 
  759   766     1 
  760   765     1 
  760   766     1 
  761   764     1 
  762   764     1 
  763   764     1 
  764   769     1 
  764   770     1 
  764   779     1 
  765   767     1 
  765   768     1 
  766   771     1 
  766   772     1 
  766   773     1 
  766   780     1 
  766   781     1 
  767   769     1 
  767   770     1 
  767   779     1 
  768   774     1 
  768   775     1 
  768   776     1 
  768   782     1 
  768   783     1 
  769   771     1 
  769   772     1 
  769   773     1 
  769   780     1 
  769   781     1 
  770   777     1 
  770   778     1 
  770   780     1 
  770   781     1 
  771   774     1 
  771   775     1 
  771   776     1 
  771   779     1 
  772   774     1 
  772   775     1 
  772   776     1 
  772   779     1 
  773   779     1 
  774   777     1 
  774   778     1 
  775   777     1 
  775   778     1 
  779   784     1 
  779   785     1 
  779   791     1 
  780   782     1 
  780   783     1 
  781   786     1 
  781   787     1 
  781   788     1 
  781   792     1 
  781   793     1 
  782   784     1 
  782   785     1 
  782   791     1 
  783   789     1 
  783   790     1 
  783   794     1 
  783   795     1 
  784   786     1 
  784   787     1 
  784   788     1 
  784   792     1 
  784   793     1 
  785   792     1 
  785   793     1 
  786   789     1 
  786   790     1 
  786   791     1 
  787   789     1 
  787   790     1 
  787   791     1 
  788   791     1 
  791   796     1 
  791   797     1 
  791   801     1 
  792   794     1 
  792   795     1 
  793   798     1 
  793   799     1 
  793   800     1 
  793   802     1 
  793   803     1 
  794   796     1 
  794   797     1 
  794   801     1 
  795   804     1 
  795   805     1 
  796   798     1 
  796   799     1 
  796   800     1 
  796   802     1 
  796   803     1 
  797   802     1 
  797   803     1 
  798   801     1 
  799   801     1 
  800   801     1 
  801   806     1 
  801   807     1 
  801   818     1 
  802   804     1 
  802   805     1 
  803   808     1 
  803   809     1 
  803   810     1 
  803   819     1 
  803   820     1 
  804   806     1 
  804   807     1 
  804   818     1 
  805   811     1 
  805   812     1 
  805   813     1 
  805   821     1 
  805   822     1 
  806   808     1 
  806   809     1 
  806   810     1 
  806   819     1 
  806   820     1 
  807   814     1 
  807   819     1 
  807   820     1 
  808   811     1 
  808   812     1 
  808   813     1 
  808   818     1 
  809   811     1 
  809   812     1 
  809   813     1 
  809   818     1 
  810   815     1 
  810   816     1 
  810   817     1 
  810   818     1 
  811   814     1 
  812   814     1 
  818   823     1 
  818   824     1 
  818   842     1 
  819   821     1 
  819   822     1 
  820   825     1 
  820   826     1 
  820   827     1 
  820   843     1 
  820   844     1 
  821   823     1 
  821   824     1 
  821   842     1 
  822   828     1 
  822   829     1 
  822   830     1 
  822   845     1 
  822   846     1 
  823   825     1 
  823   826     1 
  823   827     1 
  823   843     1 
  823   844     1 
  824   831     1 
  824   832     1 
  824   833     1 
  824   843     1 
  824   844     1 
  825   828     1 
  825   829     1 
  825   830     1 
  825   842     1 
  826   828     1 
  826   829     1 
  826   830     1 
  826   842     1 
  827   834     1 
  827   835     1 
  827   842     1 
  828   831     1 
  828   832     1 
  828   833     1 
  829   831     1 
  829   832     1 
  829   833     1 
  830   836     1 
  830   839     1 
  831   834     1 
  831   835     1 
  832   834     1 
  832   835     1 
  833   837     1 
  833   838     1 
  833   840     1 
  833   841     1 
  834   836     1 
  834   839     1 
  836   840     1 
  836   841     1 
  837   839     1 
  838   839     1 
  842   847     1 
  842   848     1 
  842   856     1 
  843   845     1 
  843   846     1 
  844   849     1 
  844   850     1 
  844   852     1 
  844   857     1 
  844   858     1 
  845   847     1 
  845   848     1 
  845   856     1 
  846   851     1 
  846   853     1 
  846   854     1 
  846   855     1 
  846   859     1 
  846   860     1 
  847   849     1 
  847   850     1 
  847   852     1 
  847   857     1 
  847   858     1 
  848   857     1 
  848   858     1 
  849   851     1 
  849   853     1 
  849   854     1 
  849   855     1 
  849   856     1 
  850   853     1 
  850   854     1 
  850   855     1 
  850   856     1 
  851   852     1 
  852   856     1 
  856   861     1 
  856   862     1 
  856   866     1 
  857   859     1 
  857   860     1 
  858   863     1 
  858   864     1 
  858   865     1 
  858   867     1 
  858   868     1 
  859   861     1 
  859   862     1 
  859   866     1 
  860   869     1 
  860   870     1 
  861   863     1 
  861   864     1 
  861   865     1 
  861   867     1 
  861   868     1 
  862   867     1 
  862   868     1 
  863   866     1 
  864   866     1 
  865   866     1 
  866   871     1 
  866   872     1 
  866   873     1 
  867   869     1 
  867   870     1 
  868   874     1 
  868   875     1 
  869   871     1 
  869   872     1 
  869   873     1 
  870   876     1 
  870   877     1 
  871   874     1 
  871   875     1 
  872   874     1 
  872   875     1 
  873   878     1 
  873   879     1 
  873   880     1 
  874   876     1 
  874   877     1 
  875   881     1 
  875   882     1 
  876   878     1 
  876   879     1 
  876   880     1 
  877   883     1 
  877   884     1 
  878   881     1 
  878   882     1 
  879   881     1 
  879   882     1 
  880   885     1 
  880   886     1 
  880   890     1 
  881   883     1 
  881   884     1 
  882   887     1 
  882   888     1 
  882   889     1 
  882   891     1 
  882   892     1 
  883   885     1 
  883   886     1 
  883   890     1 
  885   887     1 
  885   888     1 
  885   889     1 
  885   891     1 
  885   892     1 
  886   891     1 
  886   892     1 
  887   890     1 
  888   890     1 
  889   890     1 

[ angles ]
;  ai    aj    ak funct            c0            c1            c2            c3
    2     1     3     1 
    2     1     4     1 
    2     1     5     1 
    3     1     4     1 
    3     1     5     1 
    4     1     5     1 
    1     5     6     1 
    1     5     7     1 
    1     5    25     1 
    6     5     7     1 
    6     5    25     1 
    7     5    25     1 
    5     7     8     1 
    5     7     9     1 
    5     7    10     1 
    8     7     9     1 
    8     7    10     1 
    9     7    10     1 
    7    10    11     1 
    7    10    12     1 
    7    10    13     1 
   11    10    12     1 
   11    10    13     1 
   12    10    13     1 
   10    13    14     1 
   10    13    15     1 
   10    13    16     1 
   14    13    15     1 
   14    13    16     1 
   15    13    16     1 
   13    16    17     1 
   13    16    18     1 
   17    16    18     1 
   16    18    19     1 
   16    18    22     1 
   19    18    22     1 
   18    19    20     1 
   18    19    21     1 
   20    19    21     1 
   18    22    23     1 
   18    22    24     1 
   23    22    24     1 
    5    25    26     1 
    5    25    27     1 
   26    25    27     1 
   25    27    28     1 
   25    27    36     1 
   28    27    36     1 
   27    28    29     1 
   27    28    30     1 
   27    28    39     1 
   29    28    30     1 
   29    28    39     1 
   30    28    39     1 
   28    30    31     1 
   28    30    32     1 
   28    30    33     1 
   31    30    32     1 
   31    30    33     1 
   32    30    33     1 
   30    33    34     1 
   30    33    35     1 
   30    33    36     1 
   34    33    35     1 
   34    33    36     1 
   35    33    36     1 
   27    36    33     1 
   27    36    37     1 
   27    36    38     1 
   33    36    37     1 
   33    36    38     1 
   37    36    38     1 
   28    39    40     1 
   28    39    41     1 
   40    39    41     1 
   39    41    42     1 
   39    41    43     1 
   42    41    43     1 
   41    43    44     1 
   41    43    45     1 
   41    43    51     1 
   44    43    45     1 
   44    43    51     1 
   45    43    51     1 
   43    45    46     1 
   43    45    47     1 
   43    45    48     1 
   46    45    47     1 
   46    45    48     1 
   47    45    48     1 
   45    48    49     1 
   45    48    50     1 
   49    48    50     1 
   43    51    52     1 
   43    51    53     1 
   52    51    53     1 
   51    53    54     1 
   51    53    55     1 
   54    53    55     1 
   53    55    56     1 
   53    55    57     1 
   53    55    71     1 
   56    55    57     1 
   56    55    71     1 
   57    55    71     1 
   55    57    58     1 
   55    57    59     1 
   55    57    60     1 
   58    57    59     1 
   58    57    60     1 
   59    57    60     1 
   57    60    61     1 
   57    60    63     1 
   61    60    63     1 
   60    61    62     1 
   60    61    65     1 
   62    61    65     1 
   60    63    64     1 
   60    63    67     1 
   64    63    67     1 
   61    65    66     1 
   61    65    69     1 
   66    65    69     1 
   63    67    68     1 
   63    67    69     1 
   68    67    69     1 
   65    69    67     1 
   65    69    70     1 
   67    69    70     1 
   55    71    72     1 
   55    71    73     1 
   72    71    73     1 
   71    73    74     1 
   71    73    75     1 
   74    73    75     1 
   73    75    76     1 
   73    75    77     1 
   73    75    81     1 
   76    75    77     1 
   76    75    81     1 
   77    75    81     1 
   75    77    78     1 
   75    77    79     1 
   75    77    80     1 
   78    77    79     1 
   78    77    80     1 
   79    77    80     1 
   77    80   865     1 
   75    81    82     1 
   75    81    83     1 
   82    81    83     1 
   81    83    84     1 
   81    83    85     1 
   84    83    85     1 
   83    85    86     1 
   83    85    87     1 
   83    85   100     1 
   86    85    87     1 
   86    85   100     1 
   87    85   100     1 
   85    87    88     1 
   85    87    89     1 
   85    87    90     1 
   88    87    89     1 
   88    87    90     1 
   89    87    90     1 
   87    90    91     1 
   87    90    92     1 
   87    90    96     1 
   91    90    92     1 
   91    90    96     1 
   92    90    96     1 
   90    92    93     1 
   90    92    94     1 
   90    92    95     1 
   93    92    94     1 
   93    92    95     1 
   94    92    95     1 
   90    96    97     1 
   90    96    98     1 
   90    96    99     1 
   97    96    98     1 
   97    96    99     1 
   98    96    99     1 
   85   100   101     1 
   85   100   102     1 
  101   100   102     1 
  100   102   103     1 
  100   102   104     1 
  103   102   104     1 
  102   104   105     1 
  102   104   106     1 
  102   104   115     1 
  105   104   106     1 
  105   104   115     1 
  106   104   115     1 
  104   106   107     1 
  104   106   108     1 
  104   106   109     1 
  107   106   108     1 
  107   106   109     1 
  108   106   109     1 
  106   109   110     1 
  106   109   111     1 
  106   109   112     1 
  110   109   111     1 
  110   109   112     1 
  111   109   112     1 
  109   112   113     1 
  109   112   114     1 
  113   112   114     1 
  104   115   116     1 
  104   115   117     1 
  116   115   117     1 
  115   117   118     1 
  115   117   126     1 
  118   117   126     1 
  117   118   119     1 
  117   118   120     1 
  117   118   129     1 
  119   118   120     1 
  119   118   129     1 
  120   118   129     1 
  118   120   121     1 
  118   120   122     1 
  118   120   123     1 
  121   120   122     1 
  121   120   123     1 
  122   120   123     1 
  120   123   124     1 
  120   123   125     1 
  120   123   126     1 
  124   123   125     1 
  124   123   126     1 
  125   123   126     1 
  117   126   123     1 
  117   126   127     1 
  117   126   128     1 
  123   126   127     1 
  123   126   128     1 
  127   126   128     1 
  118   129   130     1 
  118   129   131     1 
  130   129   131     1 
  129   131   132     1 
  129   131   140     1 
  132   131   140     1 
  131   132   133     1 
  131   132   134     1 
  131   132   143     1 
  133   132   134     1 
  133   132   143     1 
  134   132   143     1 
  132   134   135     1 
  132   134   136     1 
  132   134   137     1 
  135   134   136     1 
  135   134   137     1 
  136   134   137     1 
  134   137   138     1 
  134   137   139     1 
  134   137   140     1 
  138   137   139     1 
  138   137   140     1 
  139   137   140     1 
  131   140   137     1 
  131   140   141     1 
  131   140   142     1 
  137   140   141     1 
  137   140   142     1 
  141   140   142     1 
  132   143   144     1 
  132   143   145     1 
  144   143   145     1 
  143   145   146     1 
  143   145   147     1 
  146   145   147     1 
  145   147   148     1 
  145   147   149     1 
  145   147   164     1 
  148   147   149     1 
  148   147   164     1 
  149   147   164     1 
  147   149   150     1 
  147   149   151     1 
  147   149   152     1 
  150   149   151     1 
  150   149   152     1 
  151   149   152     1 
  149   152   153     1 
  149   152   155     1 
  153   152   155     1 
  152   153   154     1 
  152   153   157     1 
  154   153   157     1 
  152   155   156     1 
  152   155   159     1 
  156   155   159     1 
  153   157   158     1 
  153   157   161     1 
  158   157   161     1 
  155   159   160     1 
  155   159   161     1 
  160   159   161     1 
  157   161   159     1 
  157   161   162     1 
  159   161   162     1 
  161   162   163     1 
  147   164   165     1 
  147   164   166     1 
  165   164   166     1 
  164   166   167     1 
  164   166   168     1 
  167   166   168     1 
  166   168   169     1 
  166   168   170     1 
  166   168   178     1 
  169   168   170     1 
  169   168   178     1 
  170   168   178     1 
  168   170   171     1 
  168   170   172     1 
  168   170   174     1 
  171   170   172     1 
  171   170   174     1 
  172   170   174     1 
  170   172   173     1 
  170   174   175     1 
  170   174   176     1 
  170   174   177     1 
  175   174   176     1 
  175   174   177     1 
  176   174   177     1 
  168   178   179     1 
  168   178   180     1 
  179   178   180     1 
  178   180   181     1 
  178   180   182     1 
  181   180   182     1 
  180   182   183     1 
  180   182   184     1 
  180   182   185     1 
  183   182   184     1 
  183   182   185     1 
  184   182   185     1 
  182   185   186     1 
  182   185   187     1 
  186   185   187     1 
  185   187   188     1 
  185   187   196     1 
  188   187   196     1 
  187   188   189     1 
  187   188   190     1 
  187   188   199     1 
  189   188   190     1 
  189   188   199     1 
  190   188   199     1 
  188   190   191     1 
  188   190   192     1 
  188   190   193     1 
  191   190   192     1 
  191   190   193     1 
  192   190   193     1 
  190   193   194     1 
  190   193   195     1 
  190   193   196     1 
  194   193   195     1 
  194   193   196     1 
  195   193   196     1 
  187   196   193     1 
  187   196   197     1 
  187   196   198     1 
  193   196   197     1 
  193   196   198     1 
  197   196   198     1 
  188   199   200     1 
  188   199   201     1 
  200   199   201     1 
  199   201   202     1 
  199   201   203     1 
  202   201   203     1 
  201   203   204     1 
  201   203   205     1 
  201   203   209     1 
  204   203   205     1 
  204   203   209     1 
  205   203   209     1 
  203   205   206     1 
  203   205   207     1 
  203   205   208     1 
  206   205   207     1 
  206   205   208     1 
  207   205   208     1 
  205   208   592     1 
  203   209   210     1 
  203   209   211     1 
  210   209   211     1 
  209   211   212     1 
  209   211   213     1 
  212   211   213     1 
  211   213   214     1 
  211   213   215     1 
  211   213   231     1 
  214   213   215     1 
  214   213   231     1 
  215   213   231     1 
  213   215   216     1 
  213   215   217     1 
  213   215   218     1 
  216   215   217     1 
  216   215   218     1 
  217   215   218     1 
  215   218   219     1 
  215   218   220     1 
  215   218   221     1 
  219   218   220     1 
  219   218   221     1 
  220   218   221     1 
  218   221   222     1 
  218   221   223     1 
  218   221   224     1 
  222   221   223     1 
  222   221   224     1 
  223   221   224     1 
  221   224   225     1 
  221   224   226     1 
  221   224   227     1 
  225   224   226     1 
  225   224   227     1 
  226   224   227     1 
  224   227   228     1 
  224   227   229     1 
  224   227   230     1 
  228   227   229     1 
  228   227   230     1 
  229   227   230     1 
  213   231   232     1 
  213   231   233     1 
  232   231   233     1 
  231   233   234     1 
  231   233   235     1 
  234   233   235     1 
  233   235   236     1 
  233   235   237     1 
  233   235   241     1 
  236   235   237     1 
  236   235   241     1 
  237   235   241     1 
  235   237   238     1 
  235   237   239     1 
  235   237   240     1 
  238   237   239     1 
  238   237   240     1 
  239   237   240     1 
  235   241   242     1 
  235   241   243     1 
  242   241   243     1 
  241   243   244     1 
  241   243   245     1 
  244   243   245     1 
  243   245   246     1 
  243   245   247     1 
  243   245   265     1 
  246   245   247     1 
  246   245   265     1 
  247   245   265     1 
  245   247   248     1 
  245   247   249     1 
  245   247   250     1 
  248   247   249     1 
  248   247   250     1 
  249   247   250     1 
  247   250   251     1 
  247   250   252     1 
  247   250   253     1 
  251   250   252     1 
  251   250   253     1 
  252   250   253     1 
  250   253   254     1 
  250   253   255     1 
  250   253   256     1 
  254   253   255     1 
  254   253   256     1 
  255   253   256     1 
  253   256   257     1 
  253   256   258     1 
  257   256   258     1 
  256   258   259     1 
  256   258   262     1 
  259   258   262     1 
  258   259   260     1 
  258   259   261     1 
  260   259   261     1 
  258   262   263     1 
  258   262   264     1 
  263   262   264     1 
  245   265   266     1 
  245   265   267     1 
  266   265   267     1 
  265   267   268     1 
  265   267   269     1 
  268   267   269     1 
  267   269   270     1 
  267   269   271     1 
  267   269   284     1 
  270   269   271     1 
  270   269   284     1 
  271   269   284     1 
  269   271   272     1 
  269   271   273     1 
  269   271   276     1 
  272   271   273     1 
  272   271   276     1 
  273   271   276     1 
  271   273   274     1 
  271   273   275     1 
  271   273   280     1 
  274   273   275     1 
  274   273   280     1 
  275   273   280     1 
  271   276   277     1 
  271   276   278     1 
  271   276   279     1 
  277   276   278     1 
  277   276   279     1 
  278   276   279     1 
  273   280   281     1 
  273   280   282     1 
  273   280   283     1 
  281   280   282     1 
  281   280   283     1 
  282   280   283     1 
  269   284   285     1 
  269   284   286     1 
  285   284   286     1 
  284   286   287     1 
  284   286   288     1 
  287   286   288     1 
  286   288   289     1 
  286   288   290     1 
  286   288   303     1 
  289   288   290     1 
  289   288   303     1 
  290   288   303     1 
  288   290   291     1 
  288   290   292     1 
  288   290   295     1 
  291   290   292     1 
  291   290   295     1 
  292   290   295     1 
  290   292   293     1 
  290   292   294     1 
  290   292   299     1 
  293   292   294     1 
  293   292   299     1 
  294   292   299     1 
  290   295   296     1 
  290   295   297     1 
  290   295   298     1 
  296   295   297     1 
  296   295   298     1 
  297   295   298     1 
  292   299   300     1 
  292   299   301     1 
  292   299   302     1 
  300   299   301     1 
  300   299   302     1 
  301   299   302     1 
  288   303   304     1 
  288   303   305     1 
  304   303   305     1 
  303   305   306     1 
  303   305   307     1 
  306   305   307     1 
  305   307   308     1 
  305   307   309     1 
  305   307   327     1 
  308   307   309     1 
  308   307   327     1 
  309   307   327     1 
  307   309   310     1 
  307   309   311     1 
  307   309   312     1 
  310   309   311     1 
  310   309   312     1 
  311   309   312     1 
  309   312   313     1 
  309   312   314     1 
  309   312   315     1 
  313   312   314     1 
  313   312   315     1 
  314   312   315     1 
  312   315   316     1 
  312   315   317     1 
  312   315   318     1 
  316   315   317     1 
  316   315   318     1 
  317   315   318     1 
  315   318   319     1 
  315   318   320     1 
  319   318   320     1 
  318   320   321     1 
  318   320   324     1 
  321   320   324     1 
  320   321   322     1 
  320   321   323     1 
  322   321   323     1 
  320   324   325     1 
  320   324   326     1 
  325   324   326     1 
  307   327   328     1 
  307   327   329     1 
  328   327   329     1 
  327   329   330     1 
  327   329   331     1 
  330   329   331     1 
  329   331   332     1 
  329   331   333     1 
  329   331   348     1 
  332   331   333     1 
  332   331   348     1 
  333   331   348     1 
  331   333   334     1 
  331   333   335     1 
  331   333   336     1 
  334   333   335     1 
  334   333   336     1 
  335   333   336     1 
  333   336   337     1 
  333   336   339     1 
  337   336   339     1 
  336   337   338     1 
  336   337   341     1 
  338   337   341     1 
  336   339   340     1 
  336   339   343     1 
  340   339   343     1 
  337   341   342     1 
  337   341   345     1 
  342   341   345     1 
  339   343   344     1 
  339   343   345     1 
  344   343   345     1 
  341   345   343     1 
  341   345   346     1 
  343   345   346     1 
  345   346   347     1 
  331   348   349     1 
  331   348   350     1 
  349   348   350     1 
  348   350   351     1 
  348   350   352     1 
  351   350   352     1 
  350   352   353     1 
  350   352   354     1 
  350   352   368     1 
  353   352   354     1 
  353   352   368     1 
  354   352   368     1 
  352   354   355     1 
  352   354   356     1 
  352   354   357     1 
  355   354   356     1 
  355   354   357     1 
  356   354   357     1 
  354   357   358     1 
  354   357   360     1 
  358   357   360     1 
  357   358   359     1 
  357   358   362     1 
  359   358   362     1 
  357   360   361     1 
  357   360   364     1 
  361   360   364     1 
  358   362   363     1 
  358   362   366     1 
  363   362   366     1 
  360   364   365     1 
  360   364   366     1 
  365   364   366     1 
  362   366   364     1 
  362   366   367     1 
  364   366   367     1 
  352   368   369     1 
  352   368   370     1 
  369   368   370     1 
  368   370   371     1 
  368   370   372     1 
  371   370   372     1 
  370   372   373     1 
  370   372   374     1 
  370   372   389     1 
  373   372   374     1 
  373   372   389     1 
  374   372   389     1 
  372   374   375     1 
  372   374   376     1 
  372   374   377     1 
  375   374   376     1 
  375   374   377     1 
  376   374   377     1 
  374   377   378     1 
  374   377   380     1 
  378   377   380     1 
  377   378   379     1 
  377   378   382     1 
  379   378   382     1 
  377   380   381     1 
  377   380   384     1 
  381   380   384     1 
  378   382   383     1 
  378   382   386     1 
  383   382   386     1 
  380   384   385     1 
  380   384   386     1 
  385   384   386     1 
  382   386   384     1 
  382   386   387     1 
  384   386   387     1 
  386   387   388     1 
  372   389   390     1 
  372   389   391     1 
  390   389   391     1 
  389   391   392     1 
  389   391   393     1 
  392   391   393     1 
  391   393   394     1 
  391   393   395     1 
  391   393   403     1 
  394   393   395     1 
  394   393   403     1 
  395   393   403     1 
  393   395   396     1 
  393   395   397     1 
  393   395   398     1 
  396   395   397     1 
  396   395   398     1 
  397   395   398     1 
  395   398   399     1 
  395   398   400     1 
  399   398   400     1 
  398   400   401     1 
  398   400   402     1 
  401   400   402     1 
  393   403   404     1 
  393   403   405     1 
  404   403   405     1 
  403   405   406     1 
  403   405   407     1 
  406   405   407     1 
  405   407   408     1 
  405   407   409     1 
  405   407   413     1 
  408   407   409     1 
  408   407   413     1 
  409   407   413     1 
  407   409   410     1 
  407   409   411     1 
  407   409   412     1 
  410   409   411     1 
  410   409   412     1 
  411   409   412     1 
  407   413   414     1 
  407   413   415     1 
  414   413   415     1 
  413   415   416     1 
  413   415   417     1 
  416   415   417     1 
  415   417   418     1 
  415   417   419     1 
  415   417   435     1 
  418   417   419     1 
  418   417   435     1 
  419   417   435     1 
  417   419   420     1 
  417   419   421     1 
  417   419   422     1 
  420   419   421     1 
  420   419   422     1 
  421   419   422     1 
  419   422   423     1 
  419   422   424     1 
  419   422   425     1 
  423   422   424     1 
  423   422   425     1 
  424   422   425     1 
  422   425   426     1 
  422   425   427     1 
  422   425   428     1 
  426   425   427     1 
  426   425   428     1 
  427   425   428     1 
  425   428   429     1 
  425   428   430     1 
  425   428   431     1 
  429   428   430     1 
  429   428   431     1 
  430   428   431     1 
  428   431   432     1 
  428   431   433     1 
  428   431   434     1 
  432   431   433     1 
  432   431   434     1 
  433   431   434     1 
  417   435   436     1 
  417   435   437     1 
  436   435   437     1 
  435   437   438     1 
  435   437   439     1 
  438   437   439     1 
  437   439   440     1 
  437   439   441     1 
  437   439   445     1 
  440   439   441     1 
  440   439   445     1 
  441   439   445     1 
  439   441   442     1 
  439   441   443     1 
  439   441   444     1 
  442   441   443     1 
  442   441   444     1 
  443   441   444     1 
  439   445   446     1 
  439   445   447     1 
  446   445   447     1 
  445   447   448     1 
  445   447   449     1 
  448   447   449     1 
  447   449   450     1 
  447   449   451     1 
  447   449   452     1 
  450   449   451     1 
  450   449   452     1 
  451   449   452     1 
  449   452   453     1 
  449   452   454     1 
  453   452   454     1 
  452   454   455     1 
  452   454   456     1 
  455   454   456     1 
  454   456   457     1 
  454   456   458     1 
  454   456   471     1 
  457   456   458     1 
  457   456   471     1 
  458   456   471     1 
  456   458   459     1 
  456   458   460     1 
  456   458   461     1 
  459   458   460     1 
  459   458   461     1 
  460   458   461     1 
  458   461   462     1 
  458   461   463     1 
  458   461   467     1 
  462   461   463     1 
  462   461   467     1 
  463   461   467     1 
  461   463   464     1 
  461   463   465     1 
  461   463   466     1 
  464   463   465     1 
  464   463   466     1 
  465   463   466     1 
  461   467   468     1 
  461   467   469     1 
  461   467   470     1 
  468   467   469     1 
  468   467   470     1 
  469   467   470     1 
  456   471   472     1 
  456   471   473     1 
  472   471   473     1 
  471   473   474     1 
  471   473   475     1 
  474   473   475     1 
  473   475   476     1 
  473   475   477     1 
  473   475   481     1 
  476   475   477     1 
  476   475   481     1 
  477   475   481     1 
  475   477   478     1 
  475   477   479     1 
  475   477   480     1 
  478   477   479     1 
  478   477   480     1 
  479   477   480     1 
  477   480   800     1 
  475   481   482     1 
  475   481   483     1 
  482   481   483     1 
  481   483   484     1 
  481   483   485     1 
  484   483   485     1 
  483   485   486     1 
  483   485   487     1 
  483   485   498     1 
  486   485   487     1 
  486   485   498     1 
  487   485   498     1 
  485   487   488     1 
  485   487   489     1 
  485   487   490     1 
  488   487   489     1 
  488   487   490     1 
  489   487   490     1 
  487   490   491     1 
  487   490   492     1 
  487   490   493     1 
  491   490   492     1 
  491   490   493     1 
  492   490   493     1 
  490   493   494     1 
  490   493   495     1 
  494   493   495     1 
  493   495   496     1 
  493   495   497     1 
  496   495   497     1 
  485   498   499     1 
  485   498   500     1 
  499   498   500     1 
  498   500   501     1 
  498   500   502     1 
  501   500   502     1 
  500   502   503     1 
  500   502   504     1 
  500   502   512     1 
  503   502   504     1 
  503   502   512     1 
  504   502   512     1 
  502   504   505     1 
  502   504   506     1 
  502   504   508     1 
  505   504   506     1 
  505   504   508     1 
  506   504   508     1 
  504   506   507     1 
  504   508   509     1 
  504   508   510     1 
  504   508   511     1 
  509   508   510     1 
  509   508   511     1 
  510   508   511     1 
  502   512   513     1 
  502   512   514     1 
  513   512   514     1 
  512   514   515     1 
  512   514   516     1 
  515   514   516     1 
  514   516   517     1 
  514   516   518     1 
  514   516   532     1 
  517   516   518     1 
  517   516   532     1 
  518   516   532     1 
  516   518   519     1 
  516   518   520     1 
  516   518   521     1 
  519   518   520     1 
  519   518   521     1 
  520   518   521     1 
  518   521   522     1 
  518   521   524     1 
  522   521   524     1 
  521   522   523     1 
  521   522   526     1 
  523   522   526     1 
  521   524   525     1 
  521   524   528     1 
  525   524   528     1 
  522   526   527     1 
  522   526   530     1 
  527   526   530     1 
  524   528   529     1 
  524   528   530     1 
  529   528   530     1 
  526   530   528     1 
  526   530   531     1 
  528   530   531     1 
  516   532   533     1 
  516   532   534     1 
  533   532   534     1 
  532   534   535     1 
  532   534   536     1 
  535   534   536     1 
  534   536   537     1 
  534   536   538     1 
  534   536   548     1 
  537   536   538     1 
  537   536   548     1 
  538   536   548     1 
  536   538   539     1 
  536   538   540     1 
  536   538   544     1 
  539   538   540     1 
  539   538   544     1 
  540   538   544     1 
  538   540   541     1 
  538   540   542     1 
  538   540   543     1 
  541   540   542     1 
  541   540   543     1 
  542   540   543     1 
  538   544   545     1 
  538   544   546     1 
  538   544   547     1 
  545   544   546     1 
  545   544   547     1 
  546   544   547     1 
  536   548   549     1 
  536   548   550     1 
  549   548   550     1 
  548   550   551     1 
  548   550   552     1 
  551   550   552     1 
  550   552   553     1 
  550   552   554     1 
  550   552   569     1 
  553   552   554     1 
  553   552   569     1 
  554   552   569     1 
  552   554   555     1 
  552   554   556     1 
  552   554   557     1 
  555   554   556     1 
  555   554   557     1 
  556   554   557     1 
  554   557   558     1 
  554   557   560     1 
  558   557   560     1 
  557   558   559     1 
  557   558   562     1 
  559   558   562     1 
  557   560   561     1 
  557   560   564     1 
  561   560   564     1 
  558   562   563     1 
  558   562   566     1 
  563   562   566     1 
  560   564   565     1 
  560   564   566     1 
  565   564   566     1 
  562   566   564     1 
  562   566   567     1 
  564   566   567     1 
  566   567   568     1 
  552   569   570     1 
  552   569   571     1 
  570   569   571     1 
  569   571   572     1 
  569   571   573     1 
  572   571   573     1 
  571   573   574     1 
  571   573   575     1 
  571   573   576     1 
  574   573   575     1 
  574   573   576     1 
  575   573   576     1 
  573   576   577     1 
  573   576   578     1 
  577   576   578     1 
  576   578   579     1 
  576   578   580     1 
  579   578   580     1 
  578   580   581     1 
  578   580   582     1 
  578   580   583     1 
  581   580   582     1 
  581   580   583     1 
  582   580   583     1 
  580   583   584     1 
  580   583   585     1 
  584   583   585     1 
  583   585   586     1 
  583   585   587     1 
  586   585   587     1 
  585   587   588     1 
  585   587   589     1 
  585   587   593     1 
  588   587   589     1 
  588   587   593     1 
  589   587   593     1 
  587   589   590     1 
  587   589   591     1 
  587   589   592     1 
  590   589   591     1 
  590   589   592     1 
  591   589   592     1 
  208   592   589     1 
  587   593   594     1 
  587   593   595     1 
  594   593   595     1 
  593   595   596     1 
  593   595   597     1 
  596   595   597     1 
  595   597   598     1 
  595   597   599     1 
  595   597   617     1 
  598   597   599     1 
  598   597   617     1 
  599   597   617     1 
  597   599   600     1 
  597   599   601     1 
  597   599   602     1 
  600   599   601     1 
  600   599   602     1 
  601   599   602     1 
  599   602   603     1 
  599   602   604     1 
  599   602   605     1 
  603   602   604     1 
  603   602   605     1 
  604   602   605     1 
  602   605   606     1 
  602   605   607     1 
  602   605   608     1 
  606   605   607     1 
  606   605   608     1 
  607   605   608     1 
  605   608   609     1 
  605   608   610     1 
  609   608   610     1 
  608   610   611     1 
  608   610   614     1 
  611   610   614     1 
  610   611   612     1 
  610   611   613     1 
  612   611   613     1 
  610   614   615     1 
  610   614   616     1 
  615   614   616     1 
  597   617   618     1 
  597   617   619     1 
  618   617   619     1 
  617   619   620     1 
  617   619   621     1 
  620   619   621     1 
  619   621   622     1 
  619   621   623     1 
  619   621   627     1 
  622   621   623     1 
  622   621   627     1 
  623   621   627     1 
  621   623   624     1 
  621   623   625     1 
  621   623   626     1 
  624   623   625     1 
  624   623   626     1 
  625   623   626     1 
  621   627   628     1 
  621   627   629     1 
  628   627   629     1 
  627   629   630     1 
  627   629   631     1 
  630   629   631     1 
  629   631   632     1 
  629   631   633     1 
  629   631   649     1 
  632   631   633     1 
  632   631   649     1 
  633   631   649     1 
  631   633   634     1 
  631   633   635     1 
  631   633   636     1 
  634   633   635     1 
  634   633   636     1 
  635   633   636     1 
  633   636   637     1 
  633   636   638     1 
  633   636   639     1 
  637   636   638     1 
  637   636   639     1 
  638   636   639     1 
  636   639   640     1 
  636   639   641     1 
  636   639   642     1 
  640   639   641     1 
  640   639   642     1 
  641   639   642     1 
  639   642   643     1 
  639   642   644     1 
  639   642   645     1 
  643   642   644     1 
  643   642   645     1 
  644   642   645     1 
  642   645   646     1 
  642   645   647     1 
  642   645   648     1 
  646   645   647     1 
  646   645   648     1 
  647   645   648     1 
  631   649   650     1 
  631   649   651     1 
  650   649   651     1 
  649   651   652     1 
  649   651   653     1 
  652   651   653     1 
  651   653   654     1 
  651   653   655     1 
  651   653   673     1 
  654   653   655     1 
  654   653   673     1 
  655   653   673     1 
  653   655   656     1 
  653   655   657     1 
  653   655   658     1 
  656   655   657     1 
  656   655   658     1 
  657   655   658     1 
  655   658   659     1 
  655   658   660     1 
  655   658   661     1 
  659   658   660     1 
  659   658   661     1 
  660   658   661     1 
  658   661   662     1 
  658   661   663     1 
  658   661   664     1 
  662   661   663     1 
  662   661   664     1 
  663   661   664     1 
  661   664   665     1 
  661   664   666     1 
  665   664   666     1 
  664   666   667     1 
  664   666   670     1 
  667   666   670     1 
  666   667   668     1 
  666   667   669     1 
  668   667   669     1 
  666   670   671     1 
  666   670   672     1 
  671   670   672     1 
  653   673   674     1 
  653   673   675     1 
  674   673   675     1 
  673   675   676     1 
  673   675   677     1 
  676   675   677     1 
  675   677   678     1 
  675   677   679     1 
  675   677   687     1 
  678   677   679     1 
  678   677   687     1 
  679   677   687     1 
  677   679   680     1 
  677   679   681     1 
  677   679   682     1 
  680   679   681     1 
  680   679   682     1 
  681   679   682     1 
  679   682   683     1 
  679   682   684     1 
  683   682   684     1 
  682   684   685     1 
  682   684   686     1 
  685   684   686     1 
  677   687   688     1 
  677   687   689     1 
  688   687   689     1 
  687   689   690     1 
  687   689   691     1 
  690   689   691     1 
  689   691   692     1 
  689   691   693     1 
  689   691   701     1 
  692   691   693     1 
  692   691   701     1 
  693   691   701     1 
  691   693   694     1 
  691   693   695     1 
  691   693   696     1 
  694   693   695     1 
  694   693   696     1 
  695   693   696     1 
  693   696   697     1 
  693   696   698     1 
  697   696   698     1 
  696   698   699     1 
  696   698   700     1 
  699   698   700     1 
  691   701   702     1 
  691   701   703     1 
  702   701   703     1 
  701   703   704     1 
  701   703   705     1 
  704   703   705     1 
  703   705   706     1 
  703   705   707     1 
  703   705   721     1 
  706   705   707     1 
  706   705   721     1 
  707   705   721     1 
  705   707   708     1 
  705   707   709     1 
  705   707   710     1 
  708   707   709     1 
  708   707   710     1 
  709   707   710     1 
  707   710   711     1 
  707   710   713     1 
  711   710   713     1 
  710   711   712     1 
  710   711   715     1 
  712   711   715     1 
  710   713   714     1 
  710   713   717     1 
  714   713   717     1 
  711   715   716     1 
  711   715   719     1 
  716   715   719     1 
  713   717   718     1 
  713   717   719     1 
  718   717   719     1 
  715   719   717     1 
  715   719   720     1 
  717   719   720     1 
  705   721   722     1 
  705   721   723     1 
  722   721   723     1 
  721   723   724     1 
  721   723   725     1 
  724   723   725     1 
  723   725   726     1 
  723   725   727     1 
  723   725   743     1 
  726   725   727     1 
  726   725   743     1 
  727   725   743     1 
  725   727   728     1 
  725   727   729     1 
  725   727   730     1 
  728   727   729     1 
  728   727   730     1 
  729   727   730     1 
  727   730   731     1 
  727   730   732     1 
  727   730   733     1 
  731   730   732     1 
  731   730   733     1 
  732   730   733     1 
  730   733   734     1 
  730   733   735     1 
  730   733   736     1 
  734   733   735     1 
  734   733   736     1 
  735   733   736     1 
  733   736   737     1 
  733   736   738     1 
  733   736   739     1 
  737   736   738     1 
  737   736   739     1 
  738   736   739     1 
  736   739   740     1 
  736   739   741     1 
  736   739   742     1 
  740   739   741     1 
  740   739   742     1 
  741   739   742     1 
  725   743   744     1 
  725   743   745     1 
  744   743   745     1 
  743   745   746     1 
  743   745   747     1 
  746   745   747     1 
  745   747   748     1 
  745   747   749     1 
  745   747   754     1 
  748   747   749     1 
  748   747   754     1 
  749   747   754     1 
  747   749   750     1 
  747   749   751     1 
  747   749   752     1 
  750   749   751     1 
  750   749   752     1 
  751   749   752     1 
  749   752   753     1 
  747   754   755     1 
  747   754   756     1 
  755   754   756     1 
  754   756   757     1 
  754   756   758     1 
  757   756   758     1 
  756   758   759     1 
  756   758   760     1 
  756   758   764     1 
  759   758   760     1 
  759   758   764     1 
  760   758   764     1 
  758   760   761     1 
  758   760   762     1 
  758   760   763     1 
  761   760   762     1 
  761   760   763     1 
  762   760   763     1 
  758   764   765     1 
  758   764   766     1 
  765   764   766     1 
  764   766   767     1 
  764   766   768     1 
  767   766   768     1 
  766   768   769     1 
  766   768   770     1 
  766   768   779     1 
  769   768   770     1 
  769   768   779     1 
  770   768   779     1 
  768   770   771     1 
  768   770   772     1 
  768   770   773     1 
  771   770   772     1 
  771   770   773     1 
  772   770   773     1 
  770   773   774     1 
  770   773   775     1 
  770   773   776     1 
  774   773   775     1 
  774   773   776     1 
  775   773   776     1 
  773   776   777     1 
  773   776   778     1 
  777   776   778     1 
  768   779   780     1 
  768   779   781     1 
  780   779   781     1 
  779   781   782     1 
  779   781   783     1 
  782   781   783     1 
  781   783   784     1 
  781   783   785     1 
  781   783   791     1 
  784   783   785     1 
  784   783   791     1 
  785   783   791     1 
  783   785   786     1 
  783   785   787     1 
  783   785   788     1 
  786   785   787     1 
  786   785   788     1 
  787   785   788     1 
  785   788   789     1 
  785   788   790     1 
  789   788   790     1 
  783   791   792     1 
  783   791   793     1 
  792   791   793     1 
  791   793   794     1 
  791   793   795     1 
  794   793   795     1 
  793   795   796     1 
  793   795   797     1 
  793   795   801     1 
  796   795   797     1 
  796   795   801     1 
  797   795   801     1 
  795   797   798     1 
  795   797   799     1 
  795   797   800     1 
  798   797   799     1 
  798   797   800     1 
  799   797   800     1 
  480   800   797     1 
  795   801   802     1 
  795   801   803     1 
  802   801   803     1 
  801   803   804     1 
  801   803   805     1 
  804   803   805     1 
  803   805   806     1 
  803   805   807     1 
  803   805   818     1 
  806   805   807     1 
  806   805   818     1 
  807   805   818     1 
  805   807   808     1 
  805   807   809     1 
  805   807   810     1 
  808   807   809     1 
  808   807   810     1 
  809   807   810     1 
  807   810   811     1 
  807   810   812     1 
  807   810   813     1 
  811   810   812     1 
  811   810   813     1 
  812   810   813     1 
  810   813   814     1 
  813   814   815     1 
  813   814   816     1 
  813   814   817     1 
  815   814   816     1 
  815   814   817     1 
  816   814   817     1 
  805   818   819     1 
  805   818   820     1 
  819   818   820     1 
  818   820   821     1 
  818   820   822     1 
  821   820   822     1 
  820   822   823     1 
  820   822   824     1 
  820   822   842     1 
  823   822   824     1 
  823   822   842     1 
  824   822   842     1 
  822   824   825     1 
  822   824   826     1 
  822   824   827     1 
  825   824   826     1 
  825   824   827     1 
  826   824   827     1 
  824   827   828     1 
  824   827   829     1 
  824   827   830     1 
  828   827   829     1 
  828   827   830     1 
  829   827   830     1 
  827   830   831     1 
  827   830   832     1 
  827   830   833     1 
  831   830   832     1 
  831   830   833     1 
  832   830   833     1 
  830   833   834     1 
  830   833   835     1 
  834   833   835     1 
  833   835   836     1 
  833   835   839     1 
  836   835   839     1 
  835   836   837     1 
  835   836   838     1 
  837   836   838     1 
  835   839   840     1 
  835   839   841     1 
  840   839   841     1 
  822   842   843     1 
  822   842   844     1 
  843   842   844     1 
  842   844   845     1 
  842   844   846     1 
  845   844   846     1 
  844   846   847     1 
  844   846   848     1 
  844   846   856     1 
  847   846   848     1 
  847   846   856     1 
  848   846   856     1 
  846   848   849     1 
  846   848   850     1 
  846   848   852     1 
  849   848   850     1 
  849   848   852     1 
  850   848   852     1 
  848   850   851     1 
  848   852   853     1 
  848   852   854     1 
  848   852   855     1 
  853   852   854     1 
  853   852   855     1 
  854   852   855     1 
  846   856   857     1 
  846   856   858     1 
  857   856   858     1 
  856   858   859     1 
  856   858   860     1 
  859   858   860     1 
  858   860   861     1 
  858   860   862     1 
  858   860   866     1 
  861   860   862     1 
  861   860   866     1 
  862   860   866     1 
  860   862   863     1 
  860   862   864     1 
  860   862   865     1 
  863   862   864     1 
  863   862   865     1 
  864   862   865     1 
   80   865   862     1 
  860   866   867     1 
  860   866   868     1 
  867   866   868     1 
  866   868   869     1 
  866   868   870     1 
  869   868   870     1 
  868   870   871     1 
  868   870   872     1 
  868   870   873     1 
  871   870   872     1 
  871   870   873     1 
  872   870   873     1 
  870   873   874     1 
  870   873   875     1 
  874   873   875     1 
  873   875   876     1 
  873   875   877     1 
  876   875   877     1 
  875   877   878     1 
  875   877   879     1 
  875   877   880     1 
  878   877   879     1 
  878   877   880     1 
  879   877   880     1 
  877   880   881     1 
  877   880   882     1 
  881   880   882     1 
  880   882   883     1 
  880   882   884     1 
  883   882   884     1 
  882   884   885     1 
  882   884   886     1 
  882   884   890     1 
  885   884   886     1 
  885   884   890     1 
  886   884   890     1 
  884   886   887     1 
  884   886   888     1 
  884   886   889     1 
  887   886   888     1 
  887   886   889     1 
  888   886   889     1 
  884   890   891     1 
  884   890   892     1 
  891   890   892     1 

[ dihedrals ]
;  ai    aj    ak    al funct            c0            c1            c2            c3            c4            c5
    2     1     5     6     3 
    2     1     5     7     3 
    2     1     5    25     3 
    3     1     5     6     3 
    3     1     5     7     3 
    3     1     5    25     3 
    4     1     5     6     3 
    4     1     5     7     3 
    4     1     5    25     3 
    1     5     7    10     3    dih_ARG_chi1_N_C_C_C
   25     5     7    10     3    dih_ARG_chi1_C_C_C_CO
    1     5     7     8     3 
    1     5     7     9     3 
    6     5     7     8     3 
    6     5     7     9     3 
    6     5     7    10     3 
   25     5     7     8     3 
   25     5     7     9     3 
    1     5    25    26     3 
    1     5    25    27     3 
    6     5    25    26     3 
    6     5    25    27     3 
    7     5    25    26     3 
    7     5    25    27     3 
    5     7    10    11     3 
    5     7    10    12     3 
    5     7    10    13     3 
    8     7    10    11     3 
    8     7    10    12     3 
    8     7    10    13     3 
    9     7    10    11     3 
    9     7    10    12     3 
    9     7    10    13     3 
    7    10    13    14     3 
    7    10    13    15     3 
    7    10    13    16     3 
   11    10    13    14     3 
   11    10    13    15     3 
   11    10    13    16     3 
   12    10    13    14     3 
   12    10    13    15     3 
   12    10    13    16     3 
   10    13    16    17     3 
   10    13    16    18     3 
   14    13    16    17     3 
   14    13    16    18     3 
   15    13    16    17     3 
   15    13    16    18     3 
   13    16    18    19     3 
   13    16    18    22     3 
   17    16    18    19     3 
   17    16    18    22     3 
   16    18    19    20     3 
   16    18    19    21     3 
   22    18    19    20     3 
   22    18    19    21     3 
   16    18    22    23     3 
   16    18    22    24     3 
   19    18    22    23     3 
   19    18    22    24     3 
    5    25    27    28     3 
    5    25    27    36     3 
   26    25    27    28     3 
   26    25    27    36     3 
   25    27    28    29     3 
   25    27    28    30     3 
   25    27    28    39     3 
   36    27    28    29     3 
   36    27    28    30     3 
   36    27    28    39     3 
   25    27    36    33     3 
   25    27    36    37     3 
   25    27    36    38     3 
   28    27    36    33     3 
   28    27    36    37     3 
   28    27    36    38     3 
   27    28    30    31     3 
   27    28    30    32     3 
   27    28    30    33     3 
   29    28    30    31     3 
   29    28    30    32     3 
   29    28    30    33     3 
   39    28    30    31     3 
   39    28    30    32     3 
   39    28    30    33     3 
   27    28    39    40     3 
   27    28    39    41     3 
   29    28    39    40     3 
   29    28    39    41     3 
   30    28    39    40     3 
   30    28    39    41     3 
   28    30    33    34     3 
   28    30    33    35     3 
   28    30    33    36     3 
   31    30    33    34     3 
   31    30    33    35     3 
   31    30    33    36     3 
   32    30    33    34     3 
   32    30    33    35     3 
   32    30    33    36     3 
   30    33    36    27     3 
   30    33    36    37     3 
   30    33    36    38     3 
   34    33    36    27     3 
   34    33    36    37     3 
   34    33    36    38     3 
   35    33    36    27     3 
   35    33    36    37     3 
   35    33    36    38     3 
   28    39    41    42     3 
   28    39    41    43     3 
   40    39    41    42     3 
   40    39    41    43     3 
   39    41    43    44     3 
   39    41    43    45     3 
   39    41    43    51     3 
   42    41    43    44     3 
   42    41    43    45     3 
   42    41    43    51     3 
   41    43    45    48     3    dih_ASP_chi1_N_C_C_C
   51    43    45    48     3    dih_ASP_chi1_C_C_C_CO
   41    43    45    46     3 
   41    43    45    47     3 
   44    43    45    46     3 
   44    43    45    47     3 
   44    43    45    48     3 
   51    43    45    46     3 
   51    43    45    47     3 
   41    43    51    52     3 
   41    43    51    53     3 
   44    43    51    52     3 
   44    43    51    53     3 
   45    43    51    52     3 
   45    43    51    53     3 
   43    45    48    49     3 
   43    45    48    50     3 
   46    45    48    49     3 
   46    45    48    50     3 
   47    45    48    49     3 
   47    45    48    50     3 
   43    51    53    54     3 
   43    51    53    55     3 
   52    51    53    54     3 
   52    51    53    55     3 
   51    53    55    56     3 
   51    53    55    57     3 
   51    53    55    71     3 
   54    53    55    56     3 
   54    53    55    57     3 
   54    53    55    71     3 
   53    55    57    58     3 
   53    55    57    59     3 
   53    55    57    60     3 
   56    55    57    58     3 
   56    55    57    59     3 
   56    55    57    60     3 
   71    55    57    58     3 
   71    55    57    59     3 
   71    55    57    60     3 
   53    55    71    72     3 
   53    55    71    73     3 
   56    55    71    72     3 
   56    55    71    73     3 
   57    55    71    72     3 
   57    55    71    73     3 
   55    57    60    61     3 
   55    57    60    63     3 
   58    57    60    61     3 
   58    57    60    63     3 
   59    57    60    61     3 
   59    57    60    63     3 
   57    60    61    62     3 
   57    60    61    65     3 
   63    60    61    62     3 
   63    60    61    65     3 
   57    60    63    64     3 
   57    60    63    67     3 
   61    60    63    64     3 
   61    60    63    67     3 
   60    61    65    66     3 
   60    61    65    69     3 
   62    61    65    66     3 
   62    61    65    69     3 
   60    63    67    68     3 
   60    63    67    69     3 
   64    63    67    68     3 
   64    63    67    69     3 
   61    65    69    67     3 
   61    65    69    70     3 
   66    65    69    67     3 
   66    65    69    70     3 
   63    67    69    65     3 
   63    67    69    70     3 
   68    67    69    65     3 
   68    67    69    70     3 
   55    71    73    74     3 
   55    71    73    75     3 
   72    71    73    74     3 
   72    71    73    75     3 
   71    73    75    76     3 
   71    73    75    77     3 
   71    73    75    81     3 
   74    73    75    76     3 
   74    73    75    77     3 
   74    73    75    81     3 
   73    75    77    80     3    dih_CYS_chi1_N_C_C_S
   81    75    77    80     3    dih_CYS_chi1_CO_C_C_S
   73    75    77    78     3 
   73    75    77    79     3 
   76    75    77    78     3 
   76    75    77    79     3 
   76    75    77    80     3 
   81    75    77    78     3 
   81    75    77    79     3 
   73    75    81    82     3 
   73    75    81    83     3 
   76    75    81    82     3 
   76    75    81    83     3 
   77    75    81    82     3 
   77    75    81    83     3 
   75    77    80   865     3 
   78    77    80   865     3 
   79    77    80   865     3 
   77    80   865   862     3 
   75    81    83    84     3 
   75    81    83    85     3 
   82    81    83    84     3 
   82    81    83    85     3 
   81    83    85    86     3 
   81    83    85    87     3 
   81    83    85   100     3 
   84    83    85    86     3 
   84    83    85    87     3 
   84    83    85   100     3 
   83    85    87    90     3    dih_LEU_chi1_N_C_C_C
  100    85    87    90     3    dih_LEU_chi1_C_C_C_CO
   83    85    87    88     3 
   83    85    87    89     3 
   86    85    87    88     3 
   86    85    87    89     3 
   86    85    87    90     3 
  100    85    87    88     3 
  100    85    87    89     3 
   83    85   100   101     3 
   83    85   100   102     3 
   86    85   100   101     3 
   86    85   100   102     3 
   87    85   100   101     3 
   87    85   100   102     3 
   85    87    90    91     3 
   85    87    90    92     3 
   85    87    90    96     3 
   88    87    90    91     3 
   88    87    90    92     3 
   88    87    90    96     3 
   89    87    90    91     3 
   89    87    90    92     3 
   89    87    90    96     3 
   87    90    92    93     3 
   87    90    92    94     3 
   87    90    92    95     3 
   91    90    92    93     3 
   91    90    92    94     3 
   91    90    92    95     3 
   96    90    92    93     3 
   96    90    92    94     3 
   96    90    92    95     3 
   87    90    96    97     3 
   87    90    96    98     3 
   87    90    96    99     3 
   91    90    96    97     3 
   91    90    96    98     3 
   91    90    96    99     3 
   92    90    96    97     3 
   92    90    96    98     3 
   92    90    96    99     3 
   85   100   102   103     3 
   85   100   102   104     3 
  101   100   102   103     3 
  101   100   102   104     3 
  100   102   104   105     3 
  100   102   104   106     3 
  100   102   104   115     3 
  103   102   104   105     3 
  103   102   104   106     3 
  103   102   104   115     3 
  102   104   106   109     3    dih_GLU_chi1_N_C_C_C
  115   104   106   109     3    dih_GLU_chi1_C_C_C_CO
  102   104   106   107     3 
  102   104   106   108     3 
  105   104   106   107     3 
  105   104   106   108     3 
  105   104   106   109     3 
  115   104   106   107     3 
  115   104   106   108     3 
  102   104   115   116     3 
  102   104   115   117     3 
  105   104   115   116     3 
  105   104   115   117     3 
  106   104   115   116     3 
  106   104   115   117     3 
  104   106   109   110     3 
  104   106   109   111     3 
  104   106   109   112     3 
  107   106   109   110     3 
  107   106   109   111     3 
  107   106   109   112     3 
  108   106   109   110     3 
  108   106   109   111     3 
  108   106   109   112     3 
  106   109   112   113     3 
  106   109   112   114     3 
  110   109   112   113     3 
  110   109   112   114     3 
  111   109   112   113     3 
  111   109   112   114     3 
  104   115   117   118     3 
  104   115   117   126     3 
  116   115   117   118     3 
  116   115   117   126     3 
  115   117   118   119     3 
  115   117   118   120     3 
  115   117   118   129     3 
  126   117   118   119     3 
  126   117   118   120     3 
  126   117   118   129     3 
  115   117   126   123     3 
  115   117   126   127     3 
  115   117   126   128     3 
  118   117   126   123     3 
  118   117   126   127     3 
  118   117   126   128     3 
  117   118   120   121     3 
  117   118   120   122     3 
  117   118   120   123     3 
  119   118   120   121     3 
  119   118   120   122     3 
  119   118   120   123     3 
  129   118   120   121     3 
  129   118   120   122     3 
  129   118   120   123     3 
  117   118   129   130     3 
  117   118   129   131     3 
  119   118   129   130     3 
  119   118   129   131     3 
  120   118   129   130     3 
  120   118   129   131     3 
  118   120   123   124     3 
  118   120   123   125     3 
  118   120   123   126     3 
  121   120   123   124     3 
  121   120   123   125     3 
  121   120   123   126     3 
  122   120   123   124     3 
  122   120   123   125     3 
  122   120   123   126     3 
  120   123   126   117     3 
  120   123   126   127     3 
  120   123   126   128     3 
  124   123   126   117     3 
  124   123   126   127     3 
  124   123   126   128     3 
  125   123   126   117     3 
  125   123   126   127     3 
  125   123   126   128     3 
  118   129   131   132     3 
  118   129   131   140     3 
  130   129   131   132     3 
  130   129   131   140     3 
  129   131   132   133     3 
  129   131   132   134     3 
  129   131   132   143     3 
  140   131   132   133     3 
  140   131   132   134     3 
  140   131   132   143     3 
  129   131   140   137     3 
  129   131   140   141     3 
  129   131   140   142     3 
  132   131   140   137     3 
  132   131   140   141     3 
  132   131   140   142     3 
  131   132   134   135     3 
  131   132   134   136     3 
  131   132   134   137     3 
  133   132   134   135     3 
  133   132   134   136     3 
  133   132   134   137     3 
  143   132   134   135     3 
  143   132   134   136     3 
  143   132   134   137     3 
  131   132   143   144     3 
  131   132   143   145     3 
  133   132   143   144     3 
  133   132   143   145     3 
  134   132   143   144     3 
  134   132   143   145     3 
  132   134   137   138     3 
  132   134   137   139     3 
  132   134   137   140     3 
  135   134   137   138     3 
  135   134   137   139     3 
  135   134   137   140     3 
  136   134   137   138     3 
  136   134   137   139     3 
  136   134   137   140     3 
  134   137   140   131     3 
  134   137   140   141     3 
  134   137   140   142     3 
  138   137   140   131     3 
  138   137   140   141     3 
  138   137   140   142     3 
  139   137   140   131     3 
  139   137   140   141     3 
  139   137   140   142     3 
  132   143   145   146     3 
  132   143   145   147     3 
  144   143   145   146     3 
  144   143   145   147     3 
  143   145   147   148     3 
  143   145   147   149     3 
  143   145   147   164     3 
  146   145   147   148     3 
  146   145   147   149     3 
  146   145   147   164     3 
  145   147   149   150     3 
  145   147   149   151     3 
  145   147   149   152     3 
  148   147   149   150     3 
  148   147   149   151     3 
  148   147   149   152     3 
  164   147   149   150     3 
  164   147   149   151     3 
  164   147   149   152     3 
  145   147   164   165     3 
  145   147   164   166     3 
  148   147   164   165     3 
  148   147   164   166     3 
  149   147   164   165     3 
  149   147   164   166     3 
  147   149   152   153     3 
  147   149   152   155     3 
  150   149   152   153     3 
  150   149   152   155     3 
  151   149   152   153     3 
  151   149   152   155     3 
  149   152   153   154     3 
  149   152   153   157     3 
  155   152   153   154     3 
  155   152   153   157     3 
  149   152   155   156     3 
  149   152   155   159     3 
  153   152   155   156     3 
  153   152   155   159     3 
  152   153   157   158     3 
  152   153   157   161     3 
  154   153   157   158     3 
  154   153   157   161     3 
  152   155   159   160     3 
  152   155   159   161     3 
  156   155   159   160     3 
  156   155   159   161     3 
  153   157   161   159     3 
  153   157   161   162     3 
  158   157   161   159     3 
  158   157   161   162     3 
  155   159   161   157     3 
  155   159   161   162     3 
  160   159   161   157     3 
  160   159   161   162     3 
  157   161   162   163     3 
  159   161   162   163     3 
  147   164   166   167     3 
  147   164   166   168     3 
  165   164   166   167     3 
  165   164   166   168     3 
  164   166   168   169     3 
  164   166   168   170     3 
  164   166   168   178     3 
  167   166   168   169     3 
  167   166   168   170     3 
  167   166   168   178     3 
  166   168   170   172     3    dih_SER_THR_chi1_N_C_C_O
  178   168   170   172     3    dih_SER_THR_chi1_CO_C_C_O
  166   168   170   171     3 
  166   168   170   174     3 
  169   168   170   171     3 
  169   168   170   172     3 
  169   168   170   174     3 
  178   168   170   171     3 
  178   168   170   174     3 
  166   168   178   179     3 
  166   168   178   180     3 
  169   168   178   179     3 
  169   168   178   180     3 
  170   168   178   179     3 
  170   168   178   180     3 
  168   170   172   173     3    dih_SER_THR_chi2_C_C_OH_HO
  171   170   172   173     3 
  174   170   172   173     3 
  168   170   174   175     3 
  168   170   174   176     3 
  168   170   174   177     3 
  171   170   174   175     3 
  171   170   174   176     3 
  171   170   174   177     3 
  172   170   174   175     3 
  172   170   174   176     3 
  172   170   174   177     3 
  168   178   180   181     3 
  168   178   180   182     3 
  179   178   180   181     3 
  179   178   180   182     3 
  178   180   182   183     3 
  178   180   182   184     3 
  178   180   182   185     3 
  181   180   182   183     3 
  181   180   182   184     3 
  181   180   182   185     3 
  180   182   185   186     3 
  180   182   185   187     3 
  183   182   185   186     3 
  183   182   185   187     3 
  184   182   185   186     3 
  184   182   185   187     3 
  182   185   187   188     3 
  182   185   187   196     3 
  186   185   187   188     3 
  186   185   187   196     3 
  185   187   188   189     3 
  185   187   188   190     3 
  185   187   188   199     3 
  196   187   188   189     3 
  196   187   188   190     3 
  196   187   188   199     3 
  185   187   196   193     3 
  185   187   196   197     3 
  185   187   196   198     3 
  188   187   196   193     3 
  188   187   196   197     3 
  188   187   196   198     3 
  187   188   190   191     3 
  187   188   190   192     3 
  187   188   190   193     3 
  189   188   190   191     3 
  189   188   190   192     3 
  189   188   190   193     3 
  199   188   190   191     3 
  199   188   190   192     3 
  199   188   190   193     3 
  187   188   199   200     3 
  187   188   199   201     3 
  189   188   199   200     3 
  189   188   199   201     3 
  190   188   199   200     3 
  190   188   199   201     3 
  188   190   193   194     3 
  188   190   193   195     3 
  188   190   193   196     3 
  191   190   193   194     3 
  191   190   193   195     3 
  191   190   193   196     3 
  192   190   193   194     3 
  192   190   193   195     3 
  192   190   193   196     3 
  190   193   196   187     3 
  190   193   196   197     3 
  190   193   196   198     3 
  194   193   196   187     3 
  194   193   196   197     3 
  194   193   196   198     3 
  195   193   196   187     3 
  195   193   196   197     3 
  195   193   196   198     3 
  188   199   201   202     3 
  188   199   201   203     3 
  200   199   201   202     3 
  200   199   201   203     3 
  199   201   203   204     3 
  199   201   203   205     3 
  199   201   203   209     3 
  202   201   203   204     3 
  202   201   203   205     3 
  202   201   203   209     3 
  201   203   205   208     3    dih_CYS_chi1_N_C_C_S
  209   203   205   208     3    dih_CYS_chi1_CO_C_C_S
  201   203   205   206     3 
  201   203   205   207     3 
  204   203   205   206     3 
  204   203   205   207     3 
  204   203   205   208     3 
  209   203   205   206     3 
  209   203   205   207     3 
  201   203   209   210     3 
  201   203   209   211     3 
  204   203   209   210     3 
  204   203   209   211     3 
  205   203   209   210     3 
  205   203   209   211     3 
  203   205   208   592     3 
  206   205   208   592     3 
  207   205   208   592     3 
  205   208   592   589     3 
  203   209   211   212     3 
  203   209   211   213     3 
  210   209   211   212     3 
  210   209   211   213     3 
  209   211   213   214     3 
  209   211   213   215     3 
  209   211   213   231     3 
  212   211   213   214     3 
  212   211   213   215     3 
  212   211   213   231     3 
  211   213   215   218     3    dih_LYS_chi1_N_C_C_C
  231   213   215   218     3    dih_LYS_chi1_C_C_C_CO
  211   213   215   216     3 
  211   213   215   217     3 
  214   213   215   216     3 
  214   213   215   217     3 
  214   213   215   218     3 
  231   213   215   216     3 
  231   213   215   217     3 
  211   213   231   232     3 
  211   213   231   233     3 
  214   213   231   232     3 
  214   213   231   233     3 
  215   213   231   232     3 
  215   213   231   233     3 
  213   215   218   219     3 
  213   215   218   220     3 
  213   215   218   221     3 
  216   215   218   219     3 
  216   215   218   220     3 
  216   215   218   221     3 
  217   215   218   219     3 
  217   215   218   220     3 
  217   215   218   221     3 
  215   218   221   222     3 
  215   218   221   223     3 
  215   218   221   224     3 
  219   218   221   222     3 
  219   218   221   223     3 
  219   218   221   224     3 
  220   218   221   222     3 
  220   218   221   223     3 
  220   218   221   224     3 
  218   221   224   225     3 
  218   221   224   226     3 
  218   221   224   227     3 
  222   221   224   225     3 
  222   221   224   226     3 
  222   221   224   227     3 
  223   221   224   225     3 
  223   221   224   226     3 
  223   221   224   227     3 
  221   224   227   228     3    dih_LYS_chi5_C_C_N_H
  221   224   227   229     3    dih_LYS_chi5_C_C_N_H
  221   224   227   230     3    dih_LYS_chi5_C_C_N_H
  225   224   227   228     3 
  225   224   227   229     3 
  225   224   227   230     3 
  226   224   227   228     3 
  226   224   227   229     3 
  226   224   227   230     3 
  213   231   233   234     3 
  213   231   233   235     3 
  232   231   233   234     3 
  232   231   233   235     3 
  231   233   235   236     3 
  231   233   235   237     3 
  231   233   235   241     3 
  234   233   235   236     3 
  234   233   235   237     3 
  234   233   235   241     3 
  233   235   237   238     3 
  233   235   237   239     3 
  233   235   237   240     3 
  236   235   237   238     3 
  236   235   237   239     3 
  236   235   237   240     3 
  241   235   237   238     3 
  241   235   237   239     3 
  241   235   237   240     3 
  233   235   241   242     3 
  233   235   241   243     3 
  236   235   241   242     3 
  236   235   241   243     3 
  237   235   241   242     3 
  237   235   241   243     3 
  235   241   243   244     3 
  235   241   243   245     3 
  242   241   243   244     3 
  242   241   243   245     3 
  241   243   245   246     3 
  241   243   245   247     3 
  241   243   245   265     3 
  244   243   245   246     3 
  244   243   245   247     3 
  244   243   245   265     3 
  243   245   247   250     3    dih_ARG_chi1_N_C_C_C
  265   245   247   250     3    dih_ARG_chi1_C_C_C_CO
  243   245   247   248     3 
  243   245   247   249     3 
  246   245   247   248     3 
  246   245   247   249     3 
  246   245   247   250     3 
  265   245   247   248     3 
  265   245   247   249     3 
  243   245   265   266     3 
  243   245   265   267     3 
  246   245   265   266     3 
  246   245   265   267     3 
  247   245   265   266     3 
  247   245   265   267     3 
  245   247   250   251     3 
  245   247   250   252     3 
  245   247   250   253     3 
  248   247   250   251     3 
  248   247   250   252     3 
  248   247   250   253     3 
  249   247   250   251     3 
  249   247   250   252     3 
  249   247   250   253     3 
  247   250   253   254     3 
  247   250   253   255     3 
  247   250   253   256     3 
  251   250   253   254     3 
  251   250   253   255     3 
  251   250   253   256     3 
  252   250   253   254     3 
  252   250   253   255     3 
  252   250   253   256     3 
  250   253   256   257     3 
  250   253   256   258     3 
  254   253   256   257     3 
  254   253   256   258     3 
  255   253   256   257     3 
  255   253   256   258     3 
  253   256   258   259     3 
  253   256   258   262     3 
  257   256   258   259     3 
  257   256   258   262     3 
  256   258   259   260     3 
  256   258   259   261     3 
  262   258   259   260     3 
  262   258   259   261     3 
  256   258   262   263     3 
  256   258   262   264     3 
  259   258   262   263     3 
  259   258   262   264     3 
  245   265   267   268     3 
  245   265   267   269     3 
  266   265   267   268     3 
  266   265   267   269     3 
  265   267   269   270     3 
  265   267   269   271     3 
  265   267   269   284     3 
  268   267   269   270     3 
  268   267   269   271     3 
  268   267   269   284     3 
  267   269   271   273     3    dih_ILE_chi1_N_C_C_C
  267   269   271   276     3    dih_ILE_chi1_N_C_C_C
  284   269   271   273     3    dih_ILE_chi1_C_C_C_CO
  284   269   271   276     3    dih_ILE_chi1_C_C_C_CO
  267   269   271   272     3 
  270   269   271   272     3 
  270   269   271   273     3 
  270   269   271   276     3 
  284   269   271   272     3 
  267   269   284   285     3 
  267   269   284   286     3 
  270   269   284   285     3 
  270   269   284   286     3 
  271   269   284   285     3 
  271   269   284   286     3 
  269   271   273   274     3 
  269   271   273   275     3 
  269   271   273   280     3 
  272   271   273   274     3 
  272   271   273   275     3 
  272   271   273   280     3 
  276   271   273   274     3 
  276   271   273   275     3 
  276   271   273   280     3 
  269   271   276   277     3 
  269   271   276   278     3 
  269   271   276   279     3 
  272   271   276   277     3 
  272   271   276   278     3 
  272   271   276   279     3 
  273   271   276   277     3 
  273   271   276   278     3 
  273   271   276   279     3 
  271   273   280   281     3 
  271   273   280   282     3 
  271   273   280   283     3 
  274   273   280   281     3 
  274   273   280   282     3 
  274   273   280   283     3 
  275   273   280   281     3 
  275   273   280   282     3 
  275   273   280   283     3 
  269   284   286   287     3 
  269   284   286   288     3 
  285   284   286   287     3 
  285   284   286   288     3 
  284   286   288   289     3 
  284   286   288   290     3 
  284   286   288   303     3 
  287   286   288   289     3 
  287   286   288   290     3 
  287   286   288   303     3 
  286   288   290   292     3    dih_ILE_chi1_N_C_C_C
  286   288   290   295     3    dih_ILE_chi1_N_C_C_C
  303   288   290   292     3    dih_ILE_chi1_C_C_C_CO
  303   288   290   295     3    dih_ILE_chi1_C_C_C_CO
  286   288   290   291     3 
  289   288   290   291     3 
  289   288   290   292     3 
  289   288   290   295     3 
  303   288   290   291     3 
  286   288   303   304     3 
  286   288   303   305     3 
  289   288   303   304     3 
  289   288   303   305     3 
  290   288   303   304     3 
  290   288   303   305     3 
  288   290   292   293     3 
  288   290   292   294     3 
  288   290   292   299     3 
  291   290   292   293     3 
  291   290   292   294     3 
  291   290   292   299     3 
  295   290   292   293     3 
  295   290   292   294     3 
  295   290   292   299     3 
  288   290   295   296     3 
  288   290   295   297     3 
  288   290   295   298     3 
  291   290   295   296     3 
  291   290   295   297     3 
  291   290   295   298     3 
  292   290   295   296     3 
  292   290   295   297     3 
  292   290   295   298     3 
  290   292   299   300     3 
  290   292   299   301     3 
  290   292   299   302     3 
  293   292   299   300     3 
  293   292   299   301     3 
  293   292   299   302     3 
  294   292   299   300     3 
  294   292   299   301     3 
  294   292   299   302     3 
  288   303   305   306     3 
  288   303   305   307     3 
  304   303   305   306     3 
  304   303   305   307     3 
  303   305   307   308     3 
  303   305   307   309     3 
  303   305   307   327     3 
  306   305   307   308     3 
  306   305   307   309     3 
  306   305   307   327     3 
  305   307   309   312     3    dih_ARG_chi1_N_C_C_C
  327   307   309   312     3    dih_ARG_chi1_C_C_C_CO
  305   307   309   310     3 
  305   307   309   311     3 
  308   307   309   310     3 
  308   307   309   311     3 
  308   307   309   312     3 
  327   307   309   310     3 
  327   307   309   311     3 
  305   307   327   328     3 
  305   307   327   329     3 
  308   307   327   328     3 
  308   307   327   329     3 
  309   307   327   328     3 
  309   307   327   329     3 
  307   309   312   313     3 
  307   309   312   314     3 
  307   309   312   315     3 
  310   309   312   313     3 
  310   309   312   314     3 
  310   309   312   315     3 
  311   309   312   313     3 
  311   309   312   314     3 
  311   309   312   315     3 
  309   312   315   316     3 
  309   312   315   317     3 
  309   312   315   318     3 
  313   312   315   316     3 
  313   312   315   317     3 
  313   312   315   318     3 
  314   312   315   316     3 
  314   312   315   317     3 
  314   312   315   318     3 
  312   315   318   319     3 
  312   315   318   320     3 
  316   315   318   319     3 
  316   315   318   320     3 
  317   315   318   319     3 
  317   315   318   320     3 
  315   318   320   321     3 
  315   318   320   324     3 
  319   318   320   321     3 
  319   318   320   324     3 
  318   320   321   322     3 
  318   320   321   323     3 
  324   320   321   322     3 
  324   320   321   323     3 
  318   320   324   325     3 
  318   320   324   326     3 
  321   320   324   325     3 
  321   320   324   326     3 
  307   327   329   330     3 
  307   327   329   331     3 
  328   327   329   330     3 
  328   327   329   331     3 
  327   329   331   332     3 
  327   329   331   333     3 
  327   329   331   348     3 
  330   329   331   332     3 
  330   329   331   333     3 
  330   329   331   348     3 
  329   331   333   334     3 
  329   331   333   335     3 
  329   331   333   336     3 
  332   331   333   334     3 
  332   331   333   335     3 
  332   331   333   336     3 
  348   331   333   334     3 
  348   331   333   335     3 
  348   331   333   336     3 
  329   331   348   349     3 
  329   331   348   350     3 
  332   331   348   349     3 
  332   331   348   350     3 
  333   331   348   349     3 
  333   331   348   350     3 
  331   333   336   337     3 
  331   333   336   339     3 
  334   333   336   337     3 
  334   333   336   339     3 
  335   333   336   337     3 
  335   333   336   339     3 
  333   336   337   338     3 
  333   336   337   341     3 
  339   336   337   338     3 
  339   336   337   341     3 
  333   336   339   340     3 
  333   336   339   343     3 
  337   336   339   340     3 
  337   336   339   343     3 
  336   337   341   342     3 
  336   337   341   345     3 
  338   337   341   342     3 
  338   337   341   345     3 
  336   339   343   344     3 
  336   339   343   345     3 
  340   339   343   344     3 
  340   339   343   345     3 
  337   341   345   343     3 
  337   341   345   346     3 
  342   341   345   343     3 
  342   341   345   346     3 
  339   343   345   341     3 
  339   343   345   346     3 
  344   343   345   341     3 
  344   343   345   346     3 
  341   345   346   347     3 
  343   345   346   347     3 
  331   348   350   351     3 
  331   348   350   352     3 
  349   348   350   351     3 
  349   348   350   352     3 
  348   350   352   353     3 
  348   350   352   354     3 
  348   350   352   368     3 
  351   350   352   353     3 
  351   350   352   354     3 
  351   350   352   368     3 
  350   352   354   355     3 
  350   352   354   356     3 
  350   352   354   357     3 
  353   352   354   355     3 
  353   352   354   356     3 
  353   352   354   357     3 
  368   352   354   355     3 
  368   352   354   356     3 
  368   352   354   357     3 
  350   352   368   369     3 
  350   352   368   370     3 
  353   352   368   369     3 
  353   352   368   370     3 
  354   352   368   369     3 
  354   352   368   370     3 
  352   354   357   358     3 
  352   354   357   360     3 
  355   354   357   358     3 
  355   354   357   360     3 
  356   354   357   358     3 
  356   354   357   360     3 
  354   357   358   359     3 
  354   357   358   362     3 
  360   357   358   359     3 
  360   357   358   362     3 
  354   357   360   361     3 
  354   357   360   364     3 
  358   357   360   361     3 
  358   357   360   364     3 
  357   358   362   363     3 
  357   358   362   366     3 
  359   358   362   363     3 
  359   358   362   366     3 
  357   360   364   365     3 
  357   360   364   366     3 
  361   360   364   365     3 
  361   360   364   366     3 
  358   362   366   364     3 
  358   362   366   367     3 
  363   362   366   364     3 
  363   362   366   367     3 
  360   364   366   362     3 
  360   364   366   367     3 
  365   364   366   362     3 
  365   364   366   367     3 
  352   368   370   371     3 
  352   368   370   372     3 
  369   368   370   371     3 
  369   368   370   372     3 
  368   370   372   373     3 
  368   370   372   374     3 
  368   370   372   389     3 
  371   370   372   373     3 
  371   370   372   374     3 
  371   370   372   389     3 
  370   372   374   375     3 
  370   372   374   376     3 
  370   372   374   377     3 
  373   372   374   375     3 
  373   372   374   376     3 
  373   372   374   377     3 
  389   372   374   375     3 
  389   372   374   376     3 
  389   372   374   377     3 
  370   372   389   390     3 
  370   372   389   391     3 
  373   372   389   390     3 
  373   372   389   391     3 
  374   372   389   390     3 
  374   372   389   391     3 
  372   374   377   378     3 
  372   374   377   380     3 
  375   374   377   378     3 
  375   374   377   380     3 
  376   374   377   378     3 
  376   374   377   380     3 
  374   377   378   379     3 
  374   377   378   382     3 
  380   377   378   379     3 
  380   377   378   382     3 
  374   377   380   381     3 
  374   377   380   384     3 
  378   377   380   381     3 
  378   377   380   384     3 
  377   378   382   383     3 
  377   378   382   386     3 
  379   378   382   383     3 
  379   378   382   386     3 
  377   380   384   385     3 
  377   380   384   386     3 
  381   380   384   385     3 
  381   380   384   386     3 
  378   382   386   384     3 
  378   382   386   387     3 
  383   382   386   384     3 
  383   382   386   387     3 
  380   384   386   382     3 
  380   384   386   387     3 
  385   384   386   382     3 
  385   384   386   387     3 
  382   386   387   388     3 
  384   386   387   388     3 
  372   389   391   392     3 
  372   389   391   393     3 
  390   389   391   392     3 
  390   389   391   393     3 
  389   391   393   394     3 
  389   391   393   395     3 
  389   391   393   403     3 
  392   391   393   394     3 
  392   391   393   395     3 
  392   391   393   403     3 
  391   393   395   398     3    dih_ASN_chi1_N_C_C_C
  403   393   395   398     3    dih_ASN_chi1_C_C_C_CO
  391   393   395   396     3 
  391   393   395   397     3 
  394   393   395   396     3 
  394   393   395   397     3 
  394   393   395   398     3 
  403   393   395   396     3 
  403   393   395   397     3 
  391   393   403   404     3 
  391   393   403   405     3 
  394   393   403   404     3 
  394   393   403   405     3 
  395   393   403   404     3 
  395   393   403   405     3 
  393   395   398   400     3    dih_ASN_chi2_C_C_CO_N
  393   395   398   399     3 
  396   395   398   399     3 
  396   395   398   400     3 
  397   395   398   399     3 
  397   395   398   400     3 
  395   398   400   401     3 
  395   398   400   402     3 
  399   398   400   401     3 
  399   398   400   402     3 
  393   403   405   406     3 
  393   403   405   407     3 
  404   403   405   406     3 
  404   403   405   407     3 
  403   405   407   408     3 
  403   405   407   409     3 
  403   405   407   413     3 
  406   405   407   408     3 
  406   405   407   409     3 
  406   405   407   413     3 
  405   407   409   410     3 
  405   407   409   411     3 
  405   407   409   412     3 
  408   407   409   410     3 
  408   407   409   411     3 
  408   407   409   412     3 
  413   407   409   410     3 
  413   407   409   411     3 
  413   407   409   412     3 
  405   407   413   414     3 
  405   407   413   415     3 
  408   407   413   414     3 
  408   407   413   415     3 
  409   407   413   414     3 
  409   407   413   415     3 
  407   413   415   416     3 
  407   413   415   417     3 
  414   413   415   416     3 
  414   413   415   417     3 
  413   415   417   418     3 
  413   415   417   419     3 
  413   415   417   435     3 
  416   415   417   418     3 
  416   415   417   419     3 
  416   415   417   435     3 
  415   417   419   422     3    dih_LYS_chi1_N_C_C_C
  435   417   419   422     3    dih_LYS_chi1_C_C_C_CO
  415   417   419   420     3 
  415   417   419   421     3 
  418   417   419   420     3 
  418   417   419   421     3 
  418   417   419   422     3 
  435   417   419   420     3 
  435   417   419   421     3 
  415   417   435   436     3 
  415   417   435   437     3 
  418   417   435   436     3 
  418   417   435   437     3 
  419   417   435   436     3 
  419   417   435   437     3 
  417   419   422   423     3 
  417   419   422   424     3 
  417   419   422   425     3 
  420   419   422   423     3 
  420   419   422   424     3 
  420   419   422   425     3 
  421   419   422   423     3 
  421   419   422   424     3 
  421   419   422   425     3 
  419   422   425   426     3 
  419   422   425   427     3 
  419   422   425   428     3 
  423   422   425   426     3 
  423   422   425   427     3 
  423   422   425   428     3 
  424   422   425   426     3 
  424   422   425   427     3 
  424   422   425   428     3 
  422   425   428   429     3 
  422   425   428   430     3 
  422   425   428   431     3 
  426   425   428   429     3 
  426   425   428   430     3 
  426   425   428   431     3 
  427   425   428   429     3 
  427   425   428   430     3 
  427   425   428   431     3 
  425   428   431   432     3    dih_LYS_chi5_C_C_N_H
  425   428   431   433     3    dih_LYS_chi5_C_C_N_H
  425   428   431   434     3    dih_LYS_chi5_C_C_N_H
  429   428   431   432     3 
  429   428   431   433     3 
  429   428   431   434     3 
  430   428   431   432     3 
  430   428   431   433     3 
  430   428   431   434     3 
  417   435   437   438     3 
  417   435   437   439     3 
  436   435   437   438     3 
  436   435   437   439     3 
  435   437   439   440     3 
  435   437   439   441     3 
  435   437   439   445     3 
  438   437   439   440     3 
  438   437   439   441     3 
  438   437   439   445     3 
  437   439   441   442     3 
  437   439   441   443     3 
  437   439   441   444     3 
  440   439   441   442     3 
  440   439   441   443     3 
  440   439   441   444     3 
  445   439   441   442     3 
  445   439   441   443     3 
  445   439   441   444     3 
  437   439   445   446     3 
  437   439   445   447     3 
  440   439   445   446     3 
  440   439   445   447     3 
  441   439   445   446     3 
  441   439   445   447     3 
  439   445   447   448     3 
  439   445   447   449     3 
  446   445   447   448     3 
  446   445   447   449     3 
  445   447   449   450     3 
  445   447   449   451     3 
  445   447   449   452     3 
  448   447   449   450     3 
  448   447   449   451     3 
  448   447   449   452     3 
  447   449   452   453     3 
  447   449   452   454     3 
  450   449   452   453     3 
  450   449   452   454     3 
  451   449   452   453     3 
  451   449   452   454     3 
  449   452   454   455     3 
  449   452   454   456     3 
  453   452   454   455     3 
  453   452   454   456     3 
  452   454   456   457     3 
  452   454   456   458     3 
  452   454   456   471     3 
  455   454   456   457     3 
  455   454   456   458     3 
  455   454   456   471     3 
  454   456   458   461     3    dih_LEU_chi1_N_C_C_C
  471   456   458   461     3    dih_LEU_chi1_C_C_C_CO
  454   456   458   459     3 
  454   456   458   460     3 
  457   456   458   459     3 
  457   456   458   460     3 
  457   456   458   461     3 
  471   456   458   459     3 
  471   456   458   460     3 
  454   456   471   472     3 
  454   456   471   473     3 
  457   456   471   472     3 
  457   456   471   473     3 
  458   456   471   472     3 
  458   456   471   473     3 
  456   458   461   462     3 
  456   458   461   463     3 
  456   458   461   467     3 
  459   458   461   462     3 
  459   458   461   463     3 
  459   458   461   467     3 
  460   458   461   462     3 
  460   458   461   463     3 
  460   458   461   467     3 
  458   461   463   464     3 
  458   461   463   465     3 
  458   461   463   466     3 
  462   461   463   464     3 
  462   461   463   465     3 
  462   461   463   466     3 
  467   461   463   464     3 
  467   461   463   465     3 
  467   461   463   466     3 
  458   461   467   468     3 
  458   461   467   469     3 
  458   461   467   470     3 
  462   461   467   468     3 
  462   461   467   469     3 
  462   461   467   470     3 
  463   461   467   468     3 
  463   461   467   469     3 
  463   461   467   470     3 
  456   471   473   474     3 
  456   471   473   475     3 
  472   471   473   474     3 
  472   471   473   475     3 
  471   473   475   476     3 
  471   473   475   477     3 
  471   473   475   481     3 
  474   473   475   476     3 
  474   473   475   477     3 
  474   473   475   481     3 
  473   475   477   480     3    dih_CYS_chi1_N_C_C_S
  481   475   477   480     3    dih_CYS_chi1_CO_C_C_S
  473   475   477   478     3 
  473   475   477   479     3 
  476   475   477   478     3 
  476   475   477   479     3 
  476   475   477   480     3 
  481   475   477   478     3 
  481   475   477   479     3 
  473   475   481   482     3 
  473   475   481   483     3 
  476   475   481   482     3 
  476   475   481   483     3 
  477   475   481   482     3 
  477   475   481   483     3 
  475   477   480   800     3 
  478   477   480   800     3 
  479   477   480   800     3 
  477   480   800   797     3 
  475   481   483   484     3 
  475   481   483   485     3 
  482   481   483   484     3 
  482   481   483   485     3 
  481   483   485   486     3 
  481   483   485   487     3 
  481   483   485   498     3 
  484   483   485   486     3 
  484   483   485   487     3 
  484   483   485   498     3 
  483   485   487   490     3    dih_GLN_chi1_N_C_C_C
  498   485   487   490     3    dih_GLN_chi1_C_C_C_CO
  483   485   487   488     3 
  483   485   487   489     3 
  486   485   487   488     3 
  486   485   487   489     3 
  486   485   487   490     3 
  498   485   487   488     3 
  498   485   487   489     3 
  483   485   498   499     3 
  483   485   498   500     3 
  486   485   498   499     3 
  486   485   498   500     3 
  487   485   498   499     3 
  487   485   498   500     3 
  485   487   490   491     3 
  485   487   490   492     3 
  485   487   490   493     3 
  488   487   490   491     3 
  488   487   490   492     3 
  488   487   490   493     3 
  489   487   490   491     3 
  489   487   490   492     3 
  489   487   490   493     3 
  487   490   493   495     3    dih_GLN_chi3_C_C_CO_N
  487   490   493   494     3 
  491   490   493   494     3 
  491   490   493   495     3 
  492   490   493   494     3 
  492   490   493   495     3 
  490   493   495   496     3 
  490   493   495   497     3 
  494   493   495   496     3 
  494   493   495   497     3 
  485   498   500   501     3 
  485   498   500   502     3 
  499   498   500   501     3 
  499   498   500   502     3 
  498   500   502   503     3 
  498   500   502   504     3 
  498   500   502   512     3 
  501   500   502   503     3 
  501   500   502   504     3 
  501   500   502   512     3 
  500   502   504   506     3    dih_SER_THR_chi1_N_C_C_O
  512   502   504   506     3    dih_SER_THR_chi1_CO_C_C_O
  500   502   504   505     3 
  500   502   504   508     3 
  503   502   504   505     3 
  503   502   504   506     3 
  503   502   504   508     3 
  512   502   504   505     3 
  512   502   504   508     3 
  500   502   512   513     3 
  500   502   512   514     3 
  503   502   512   513     3 
  503   502   512   514     3 
  504   502   512   513     3 
  504   502   512   514     3 
  502   504   506   507     3    dih_SER_THR_chi2_C_C_OH_HO
  505   504   506   507     3 
  508   504   506   507     3 
  502   504   508   509     3 
  502   504   508   510     3 
  502   504   508   511     3 
  505   504   508   509     3 
  505   504   508   510     3 
  505   504   508   511     3 
  506   504   508   509     3 
  506   504   508   510     3 
  506   504   508   511     3 
  502   512   514   515     3 
  502   512   514   516     3 
  513   512   514   515     3 
  513   512   514   516     3 
  512   514   516   517     3 
  512   514   516   518     3 
  512   514   516   532     3 
  515   514   516   517     3 
  515   514   516   518     3 
  515   514   516   532     3 
  514   516   518   519     3 
  514   516   518   520     3 
  514   516   518   521     3 
  517   516   518   519     3 
  517   516   518   520     3 
  517   516   518   521     3 
  532   516   518   519     3 
  532   516   518   520     3 
  532   516   518   521     3 
  514   516   532   533     3 
  514   516   532   534     3 
  517   516   532   533     3 
  517   516   532   534     3 
  518   516   532   533     3 
  518   516   532   534     3 
  516   518   521   522     3 
  516   518   521   524     3 
  519   518   521   522     3 
  519   518   521   524     3 
  520   518   521   522     3 
  520   518   521   524     3 
  518   521   522   523     3 
  518   521   522   526     3 
  524   521   522   523     3 
  524   521   522   526     3 
  518   521   524   525     3 
  518   521   524   528     3 
  522   521   524   525     3 
  522   521   524   528     3 
  521   522   526   527     3 
  521   522   526   530     3 
  523   522   526   527     3 
  523   522   526   530     3 
  521   524   528   529     3 
  521   524   528   530     3 
  525   524   528   529     3 
  525   524   528   530     3 
  522   526   530   528     3 
  522   526   530   531     3 
  527   526   530   528     3 
  527   526   530   531     3 
  524   528   530   526     3 
  524   528   530   531     3 
  529   528   530   526     3 
  529   528   530   531     3 
  516   532   534   535     3 
  516   532   534   536     3 
  533   532   534   535     3 
  533   532   534   536     3 
  532   534   536   537     3 
  532   534   536   538     3 
  532   534   536   548     3 
  535   534   536   537     3 
  535   534   536   538     3 
  535   534   536   548     3 
  534   536   538   540     3    dih_VAL_chi1_N_C_C_C
  534   536   538   544     3    dih_VAL_chi1_N_C_C_C
  548   536   538   540     3    dih_VAL_chi1_C_C_C_CO
  548   536   538   544     3    dih_VAL_chi1_C_C_C_CO
  534   536   538   539     3 
  537   536   538   539     3 
  537   536   538   540     3 
  537   536   538   544     3 
  548   536   538   539     3 
  534   536   548   549     3 
  534   536   548   550     3 
  537   536   548   549     3 
  537   536   548   550     3 
  538   536   548   549     3 
  538   536   548   550     3 
  536   538   540   541     3 
  536   538   540   542     3 
  536   538   540   543     3 
  539   538   540   541     3 
  539   538   540   542     3 
  539   538   540   543     3 
  544   538   540   541     3 
  544   538   540   542     3 
  544   538   540   543     3 
  536   538   544   545     3 
  536   538   544   546     3 
  536   538   544   547     3 
  539   538   544   545     3 
  539   538   544   546     3 
  539   538   544   547     3 
  540   538   544   545     3 
  540   538   544   546     3 
  540   538   544   547     3 
  536   548   550   551     3 
  536   548   550   552     3 
  549   548   550   551     3 
  549   548   550   552     3 
  548   550   552   553     3 
  548   550   552   554     3 
  548   550   552   569     3 
  551   550   552   553     3 
  551   550   552   554     3 
  551   550   552   569     3 
  550   552   554   555     3 
  550   552   554   556     3 
  550   552   554   557     3 
  553   552   554   555     3 
  553   552   554   556     3 
  553   552   554   557     3 
  569   552   554   555     3 
  569   552   554   556     3 
  569   552   554   557     3 
  550   552   569   570     3 
  550   552   569   571     3 
  553   552   569   570     3 
  553   552   569   571     3 
  554   552   569   570     3 
  554   552   569   571     3 
  552   554   557   558     3 
  552   554   557   560     3 
  555   554   557   558     3 
  555   554   557   560     3 
  556   554   557   558     3 
  556   554   557   560     3 
  554   557   558   559     3 
  554   557   558   562     3 
  560   557   558   559     3 
  560   557   558   562     3 
  554   557   560   561     3 
  554   557   560   564     3 
  558   557   560   561     3 
  558   557   560   564     3 
  557   558   562   563     3 
  557   558   562   566     3 
  559   558   562   563     3 
  559   558   562   566     3 
  557   560   564   565     3 
  557   560   564   566     3 
  561   560   564   565     3 
  561   560   564   566     3 
  558   562   566   564     3 
  558   562   566   567     3 
  563   562   566   564     3 
  563   562   566   567     3 
  560   564   566   562     3 
  560   564   566   567     3 
  565   564   566   562     3 
  565   564   566   567     3 
  562   566   567   568     3 
  564   566   567   568     3 
  552   569   571   572     3 
  552   569   571   573     3 
  570   569   571   572     3 
  570   569   571   573     3 
  569   571   573   574     3 
  569   571   573   575     3 
  569   571   573   576     3 
  572   571   573   574     3 
  572   571   573   575     3 
  572   571   573   576     3 
  571   573   576   577     3 
  571   573   576   578     3 
  574   573   576   577     3 
  574   573   576   578     3 
  575   573   576   577     3 
  575   573   576   578     3 
  573   576   578   579     3 
  573   576   578   580     3 
  577   576   578   579     3 
  577   576   578   580     3 
  576   578   580   581     3 
  576   578   580   582     3 
  576   578   580   583     3 
  579   578   580   581     3 
  579   578   580   582     3 
  579   578   580   583     3 
  578   580   583   584     3 
  578   580   583   585     3 
  581   580   583   584     3 
  581   580   583   585     3 
  582   580   583   584     3 
  582   580   583   585     3 
  580   583   585   586     3 
  580   583   585   587     3 
  584   583   585   586     3 
  584   583   585   587     3 
  583   585   587   588     3 
  583   585   587   589     3 
  583   585   587   593     3 
  586   585   587   588     3 
  586   585   587   589     3 
  586   585   587   593     3 
  585   587   589   592     3    dih_CYS_chi1_N_C_C_S
  593   587   589   592     3    dih_CYS_chi1_CO_C_C_S
  585   587   589   590     3 
  585   587   589   591     3 
  588   587   589   590     3 
  588   587   589   591     3 
  588   587   589   592     3 
  593   587   589   590     3 
  593   587   589   591     3 
  585   587   593   594     3 
  585   587   593   595     3 
  588   587   593   594     3 
  588   587   593   595     3 
  589   587   593   594     3 
  589   587   593   595     3 
  587   589   592   208     3 
  590   589   592   208     3 
  591   589   592   208     3 
  587   593   595   596     3 
  587   593   595   597     3 
  594   593   595   596     3 
  594   593   595   597     3 
  593   595   597   598     3 
  593   595   597   599     3 
  593   595   597   617     3 
  596   595   597   598     3 
  596   595   597   599     3 
  596   595   597   617     3 
  595   597   599   602     3    dih_ARG_chi1_N_C_C_C
  617   597   599   602     3    dih_ARG_chi1_C_C_C_CO
  595   597   599   600     3 
  595   597   599   601     3 
  598   597   599   600     3 
  598   597   599   601     3 
  598   597   599   602     3 
  617   597   599   600     3 
  617   597   599   601     3 
  595   597   617   618     3 
  595   597   617   619     3 
  598   597   617   618     3 
  598   597   617   619     3 
  599   597   617   618     3 
  599   597   617   619     3 
  597   599   602   603     3 
  597   599   602   604     3 
  597   599   602   605     3 
  600   599   602   603     3 
  600   599   602   604     3 
  600   599   602   605     3 
  601   599   602   603     3 
  601   599   602   604     3 
  601   599   602   605     3 
  599   602   605   606     3 
  599   602   605   607     3 
  599   602   605   608     3 
  603   602   605   606     3 
  603   602   605   607     3 
  603   602   605   608     3 
  604   602   605   606     3 
  604   602   605   607     3 
  604   602   605   608     3 
  602   605   608   609     3 
  602   605   608   610     3 
  606   605   608   609     3 
  606   605   608   610     3 
  607   605   608   609     3 
  607   605   608   610     3 
  605   608   610   611     3 
  605   608   610   614     3 
  609   608   610   611     3 
  609   608   610   614     3 
  608   610   611   612     3 
  608   610   611   613     3 
  614   610   611   612     3 
  614   610   611   613     3 
  608   610   614   615     3 
  608   610   614   616     3 
  611   610   614   615     3 
  611   610   614   616     3 
  597   617   619   620     3 
  597   617   619   621     3 
  618   617   619   620     3 
  618   617   619   621     3 
  617   619   621   622     3 
  617   619   621   623     3 
  617   619   621   627     3 
  620   619   621   622     3 
  620   619   621   623     3 
  620   619   621   627     3 
  619   621   623   624     3 
  619   621   623   625     3 
  619   621   623   626     3 
  622   621   623   624     3 
  622   621   623   625     3 
  622   621   623   626     3 
  627   621   623   624     3 
  627   621   623   625     3 
  627   621   623   626     3 
  619   621   627   628     3 
  619   621   627   629     3 
  622   621   627   628     3 
  622   621   627   629     3 
  623   621   627   628     3 
  623   621   627   629     3 
  621   627   629   630     3 
  621   627   629   631     3 
  628   627   629   630     3 
  628   627   629   631     3 
  627   629   631   632     3 
  627   629   631   633     3 
  627   629   631   649     3 
  630   629   631   632     3 
  630   629   631   633     3 
  630   629   631   649     3 
  629   631   633   636     3    dih_LYS_chi1_N_C_C_C
  649   631   633   636     3    dih_LYS_chi1_C_C_C_CO
  629   631   633   634     3 
  629   631   633   635     3 
  632   631   633   634     3 
  632   631   633   635     3 
  632   631   633   636     3 
  649   631   633   634     3 
  649   631   633   635     3 
  629   631   649   650     3 
  629   631   649   651     3 
  632   631   649   650     3 
  632   631   649   651     3 
  633   631   649   650     3 
  633   631   649   651     3 
  631   633   636   637     3 
  631   633   636   638     3 
  631   633   636   639     3 
  634   633   636   637     3 
  634   633   636   638     3 
  634   633   636   639     3 
  635   633   636   637     3 
  635   633   636   638     3 
  635   633   636   639     3 
  633   636   639   640     3 
  633   636   639   641     3 
  633   636   639   642     3 
  637   636   639   640     3 
  637   636   639   641     3 
  637   636   639   642     3 
  638   636   639   640     3 
  638   636   639   641     3 
  638   636   639   642     3 
  636   639   642   643     3 
  636   639   642   644     3 
  636   639   642   645     3 
  640   639   642   643     3 
  640   639   642   644     3 
  640   639   642   645     3 
  641   639   642   643     3 
  641   639   642   644     3 
  641   639   642   645     3 
  639   642   645   646     3    dih_LYS_chi5_C_C_N_H
  639   642   645   647     3    dih_LYS_chi5_C_C_N_H
  639   642   645   648     3    dih_LYS_chi5_C_C_N_H
  643   642   645   646     3 
  643   642   645   647     3 
  643   642   645   648     3 
  644   642   645   646     3 
  644   642   645   647     3 
  644   642   645   648     3 
  631   649   651   652     3 
  631   649   651   653     3 
  650   649   651   652     3 
  650   649   651   653     3 
  649   651   653   654     3 
  649   651   653   655     3 
  649   651   653   673     3 
  652   651   653   654     3 
  652   651   653   655     3 
  652   651   653   673     3 
  651   653   655   658     3    dih_ARG_chi1_N_C_C_C
  673   653   655   658     3    dih_ARG_chi1_C_C_C_CO
  651   653   655   656     3 
  651   653   655   657     3 
  654   653   655   656     3 
  654   653   655   657     3 
  654   653   655   658     3 
  673   653   655   656     3 
  673   653   655   657     3 
  651   653   673   674     3 
  651   653   673   675     3 
  654   653   673   674     3 
  654   653   673   675     3 
  655   653   673   674     3 
  655   653   673   675     3 
  653   655   658   659     3 
  653   655   658   660     3 
  653   655   658   661     3 
  656   655   658   659     3 
  656   655   658   660     3 
  656   655   658   661     3 
  657   655   658   659     3 
  657   655   658   660     3 
  657   655   658   661     3 
  655   658   661   662     3 
  655   658   661   663     3 
  655   658   661   664     3 
  659   658   661   662     3 
  659   658   661   663     3 
  659   658   661   664     3 
  660   658   661   662     3 
  660   658   661   663     3 
  660   658   661   664     3 
  658   661   664   665     3 
  658   661   664   666     3 
  662   661   664   665     3 
  662   661   664   666     3 
  663   661   664   665     3 
  663   661   664   666     3 
  661   664   666   667     3 
  661   664   666   670     3 
  665   664   666   667     3 
  665   664   666   670     3 
  664   666   667   668     3 
  664   666   667   669     3 
  670   666   667   668     3 
  670   666   667   669     3 
  664   666   670   671     3 
  664   666   670   672     3 
  667   666   670   671     3 
  667   666   670   672     3 
  653   673   675   676     3 
  653   673   675   677     3 
  674   673   675   676     3 
  674   673   675   677     3 
  673   675   677   678     3 
  673   675   677   679     3 
  673   675   677   687     3 
  676   675   677   678     3 
  676   675   677   679     3 
  676   675   677   687     3 
  675   677   679   682     3    dih_ASN_chi1_N_C_C_C
  687   677   679   682     3    dih_ASN_chi1_C_C_C_CO
  675   677   679   680     3 
  675   677   679   681     3 
  678   677   679   680     3 
  678   677   679   681     3 
  678   677   679   682     3 
  687   677   679   680     3 
  687   677   679   681     3 
  675   677   687   688     3 
  675   677   687   689     3 
  678   677   687   688     3 
  678   677   687   689     3 
  679   677   687   688     3 
  679   677   687   689     3 
  677   679   682   684     3    dih_ASN_chi2_C_C_CO_N
  677   679   682   683     3 
  680   679   682   683     3 
  680   679   682   684     3 
  681   679   682   683     3 
  681   679   682   684     3 
  679   682   684   685     3 
  679   682   684   686     3 
  683   682   684   685     3 
  683   682   684   686     3 
  677   687   689   690     3 
  677   687   689   691     3 
  688   687   689   690     3 
  688   687   689   691     3 
  687   689   691   692     3 
  687   689   691   693     3 
  687   689   691   701     3 
  690   689   691   692     3 
  690   689   691   693     3 
  690   689   691   701     3 
  689   691   693   696     3    dih_ASN_chi1_N_C_C_C
  701   691   693   696     3    dih_ASN_chi1_C_C_C_CO
  689   691   693   694     3 
  689   691   693   695     3 
  692   691   693   694     3 
  692   691   693   695     3 
  692   691   693   696     3 
  701   691   693   694     3 
  701   691   693   695     3 
  689   691   701   702     3 
  689   691   701   703     3 
  692   691   701   702     3 
  692   691   701   703     3 
  693   691   701   702     3 
  693   691   701   703     3 
  691   693   696   698     3    dih_ASN_chi2_C_C_CO_N
  691   693   696   697     3 
  694   693   696   697     3 
  694   693   696   698     3 
  695   693   696   697     3 
  695   693   696   698     3 
  693   696   698   699     3 
  693   696   698   700     3 
  697   696   698   699     3 
  697   696   698   700     3 
  691   701   703   704     3 
  691   701   703   705     3 
  702   701   703   704     3 
  702   701   703   705     3 
  701   703   705   706     3 
  701   703   705   707     3 
  701   703   705   721     3 
  704   703   705   706     3 
  704   703   705   707     3 
  704   703   705   721     3 
  703   705   707   708     3 
  703   705   707   709     3 
  703   705   707   710     3 
  706   705   707   708     3 
  706   705   707   709     3 
  706   705   707   710     3 
  721   705   707   708     3 
  721   705   707   709     3 
  721   705   707   710     3 
  703   705   721   722     3 
  703   705   721   723     3 
  706   705   721   722     3 
  706   705   721   723     3 
  707   705   721   722     3 
  707   705   721   723     3 
  705   707   710   711     3 
  705   707   710   713     3 
  708   707   710   711     3 
  708   707   710   713     3 
  709   707   710   711     3 
  709   707   710   713     3 
  707   710   711   712     3 
  707   710   711   715     3 
  713   710   711   712     3 
  713   710   711   715     3 
  707   710   713   714     3 
  707   710   713   717     3 
  711   710   713   714     3 
  711   710   713   717     3 
  710   711   715   716     3 
  710   711   715   719     3 
  712   711   715   716     3 
  712   711   715   719     3 
  710   713   717   718     3 
  710   713   717   719     3 
  714   713   717   718     3 
  714   713   717   719     3 
  711   715   719   717     3 
  711   715   719   720     3 
  716   715   719   717     3 
  716   715   719   720     3 
  713   717   719   715     3 
  713   717   719   720     3 
  718   717   719   715     3 
  718   717   719   720     3 
  705   721   723   724     3 
  705   721   723   725     3 
  722   721   723   724     3 
  722   721   723   725     3 
  721   723   725   726     3 
  721   723   725   727     3 
  721   723   725   743     3 
  724   723   725   726     3 
  724   723   725   727     3 
  724   723   725   743     3 
  723   725   727   730     3    dih_LYS_chi1_N_C_C_C
  743   725   727   730     3    dih_LYS_chi1_C_C_C_CO
  723   725   727   728     3 
  723   725   727   729     3 
  726   725   727   728     3 
  726   725   727   729     3 
  726   725   727   730     3 
  743   725   727   728     3 
  743   725   727   729     3 
  723   725   743   744     3 
  723   725   743   745     3 
  726   725   743   744     3 
  726   725   743   745     3 
  727   725   743   744     3 
  727   725   743   745     3 
  725   727   730   731     3 
  725   727   730   732     3 
  725   727   730   733     3 
  728   727   730   731     3 
  728   727   730   732     3 
  728   727   730   733     3 
  729   727   730   731     3 
  729   727   730   732     3 
  729   727   730   733     3 
  727   730   733   734     3 
  727   730   733   735     3 
  727   730   733   736     3 
  731   730   733   734     3 
  731   730   733   735     3 
  731   730   733   736     3 
  732   730   733   734     3 
  732   730   733   735     3 
  732   730   733   736     3 
  730   733   736   737     3 
  730   733   736   738     3 
  730   733   736   739     3 
  734   733   736   737     3 
  734   733   736   738     3 
  734   733   736   739     3 
  735   733   736   737     3 
  735   733   736   738     3 
  735   733   736   739     3 
  733   736   739   740     3    dih_LYS_chi5_C_C_N_H
  733   736   739   741     3    dih_LYS_chi5_C_C_N_H
  733   736   739   742     3    dih_LYS_chi5_C_C_N_H
  737   736   739   740     3 
  737   736   739   741     3 
  737   736   739   742     3 
  738   736   739   740     3 
  738   736   739   741     3 
  738   736   739   742     3 
  725   743   745   746     3 
  725   743   745   747     3 
  744   743   745   746     3 
  744   743   745   747     3 
  743   745   747   748     3 
  743   745   747   749     3 
  743   745   747   754     3 
  746   745   747   748     3 
  746   745   747   749     3 
  746   745   747   754     3 
  745   747   749   752     3    dih_SER_THR_chi1_N_C_C_O
  754   747   749   752     3    dih_SER_THR_chi1_CO_C_C_O
  745   747   749   750     3 
  745   747   749   751     3 
  748   747   749   750     3 
  748   747   749   751     3 
  748   747   749   752     3 
  754   747   749   750     3 
  754   747   749   751     3 
  745   747   754   755     3 
  745   747   754   756     3 
  748   747   754   755     3 
  748   747   754   756     3 
  749   747   754   755     3 
  749   747   754   756     3 
  747   749   752   753     3    dih_SER_THR_chi2_C_C_OH_HO
  750   749   752   753     3 
  751   749   752   753     3 
  747   754   756   757     3 
  747   754   756   758     3 
  755   754   756   757     3 
  755   754   756   758     3 
  754   756   758   759     3 
  754   756   758   760     3 
  754   756   758   764     3 
  757   756   758   759     3 
  757   756   758   760     3 
  757   756   758   764     3 
  756   758   760   761     3 
  756   758   760   762     3 
  756   758   760   763     3 
  759   758   760   761     3 
  759   758   760   762     3 
  759   758   760   763     3 
  764   758   760   761     3 
  764   758   760   762     3 
  764   758   760   763     3 
  756   758   764   765     3 
  756   758   764   766     3 
  759   758   764   765     3 
  759   758   764   766     3 
  760   758   764   765     3 
  760   758   764   766     3 
  758   764   766   767     3 
  758   764   766   768     3 
  765   764   766   767     3 
  765   764   766   768     3 
  764   766   768   769     3 
  764   766   768   770     3 
  764   766   768   779     3 
  767   766   768   769     3 
  767   766   768   770     3 
  767   766   768   779     3 
  766   768   770   773     3    dih_GLU_chi1_N_C_C_C
  779   768   770   773     3    dih_GLU_chi1_C_C_C_CO
  766   768   770   771     3 
  766   768   770   772     3 
  769   768   770   771     3 
  769   768   770   772     3 
  769   768   770   773     3 
  779   768   770   771     3 
  779   768   770   772     3 
  766   768   779   780     3 
  766   768   779   781     3 
  769   768   779   780     3 
  769   768   779   781     3 
  770   768   779   780     3 
  770   768   779   781     3 
  768   770   773   774     3 
  768   770   773   775     3 
  768   770   773   776     3 
  771   770   773   774     3 
  771   770   773   775     3 
  771   770   773   776     3 
  772   770   773   774     3 
  772   770   773   775     3 
  772   770   773   776     3 
  770   773   776   777     3 
  770   773   776   778     3 
  774   773   776   777     3 
  774   773   776   778     3 
  775   773   776   777     3 
  775   773   776   778     3 
  768   779   781   782     3 
  768   779   781   783     3 
  780   779   781   782     3 
  780   779   781   783     3 
  779   781   783   784     3 
  779   781   783   785     3 
  779   781   783   791     3 
  782   781   783   784     3 
  782   781   783   785     3 
  782   781   783   791     3 
  781   783   785   788     3    dih_ASP_chi1_N_C_C_C
  791   783   785   788     3    dih_ASP_chi1_C_C_C_CO
  781   783   785   786     3 
  781   783   785   787     3 
  784   783   785   786     3 
  784   783   785   787     3 
  784   783   785   788     3 
  791   783   785   786     3 
  791   783   785   787     3 
  781   783   791   792     3 
  781   783   791   793     3 
  784   783   791   792     3 
  784   783   791   793     3 
  785   783   791   792     3 
  785   783   791   793     3 
  783   785   788   789     3 
  783   785   788   790     3 
  786   785   788   789     3 
  786   785   788   790     3 
  787   785   788   789     3 
  787   785   788   790     3 
  783   791   793   794     3 
  783   791   793   795     3 
  792   791   793   794     3 
  792   791   793   795     3 
  791   793   795   796     3 
  791   793   795   797     3 
  791   793   795   801     3 
  794   793   795   796     3 
  794   793   795   797     3 
  794   793   795   801     3 
  793   795   797   800     3    dih_CYS_chi1_N_C_C_S
  801   795   797   800     3    dih_CYS_chi1_CO_C_C_S
  793   795   797   798     3 
  793   795   797   799     3 
  796   795   797   798     3 
  796   795   797   799     3 
  796   795   797   800     3 
  801   795   797   798     3 
  801   795   797   799     3 
  793   795   801   802     3 
  793   795   801   803     3 
  796   795   801   802     3 
  796   795   801   803     3 
  797   795   801   802     3 
  797   795   801   803     3 
  795   797   800   480     3 
  798   797   800   480     3 
  799   797   800   480     3 
  795   801   803   804     3 
  795   801   803   805     3 
  802   801   803   804     3 
  802   801   803   805     3 
  801   803   805   806     3 
  801   803   805   807     3 
  801   803   805   818     3 
  804   803   805   806     3 
  804   803   805   807     3 
  804   803   805   818     3 
  803   805   807   810     3    dih_MET_chi1_N_C_C_C
  818   805   807   810     3    dih_MET_chi1_C_C_C_CO
  803   805   807   808     3 
  803   805   807   809     3 
  806   805   807   808     3 
  806   805   807   809     3 
  806   805   807   810     3 
  818   805   807   808     3 
  818   805   807   809     3 
  803   805   818   819     3 
  803   805   818   820     3 
  806   805   818   819     3 
  806   805   818   820     3 
  807   805   818   819     3 
  807   805   818   820     3 
  805   807   810   811     3 
  805   807   810   812     3 
  805   807   810   813     3 
  808   807   810   811     3 
  808   807   810   812     3 
  808   807   810   813     3 
  809   807   810   811     3 
  809   807   810   812     3 
  809   807   810   813     3 
  807   810   813   814     3 
  811   810   813   814     3 
  812   810   813   814     3 
  810   813   814   815     3 
  810   813   814   816     3 
  810   813   814   817     3 
  805   818   820   821     3 
  805   818   820   822     3 
  819   818   820   821     3 
  819   818   820   822     3 
  818   820   822   823     3 
  818   820   822   824     3 
  818   820   822   842     3 
  821   820   822   823     3 
  821   820   822   824     3 
  821   820   822   842     3 
  820   822   824   827     3    dih_ARG_chi1_N_C_C_C
  842   822   824   827     3    dih_ARG_chi1_C_C_C_CO
  820   822   824   825     3 
  820   822   824   826     3 
  823   822   824   825     3 
  823   822   824   826     3 
  823   822   824   827     3 
  842   822   824   825     3 
  842   822   824   826     3 
  820   822   842   843     3 
  820   822   842   844     3 
  823   822   842   843     3 
  823   822   842   844     3 
  824   822   842   843     3 
  824   822   842   844     3 
  822   824   827   828     3 
  822   824   827   829     3 
  822   824   827   830     3 
  825   824   827   828     3 
  825   824   827   829     3 
  825   824   827   830     3 
  826   824   827   828     3 
  826   824   827   829     3 
  826   824   827   830     3 
  824   827   830   831     3 
  824   827   830   832     3 
  824   827   830   833     3 
  828   827   830   831     3 
  828   827   830   832     3 
  828   827   830   833     3 
  829   827   830   831     3 
  829   827   830   832     3 
  829   827   830   833     3 
  827   830   833   834     3 
  827   830   833   835     3 
  831   830   833   834     3 
  831   830   833   835     3 
  832   830   833   834     3 
  832   830   833   835     3 
  830   833   835   836     3 
  830   833   835   839     3 
  834   833   835   836     3 
  834   833   835   839     3 
  833   835   836   837     3 
  833   835   836   838     3 
  839   835   836   837     3 
  839   835   836   838     3 
  833   835   839   840     3 
  833   835   839   841     3 
  836   835   839   840     3 
  836   835   839   841     3 
  822   842   844   845     3 
  822   842   844   846     3 
  843   842   844   845     3 
  843   842   844   846     3 
  842   844   846   847     3 
  842   844   846   848     3 
  842   844   846   856     3 
  845   844   846   847     3 
  845   844   846   848     3 
  845   844   846   856     3 
  844   846   848   850     3    dih_SER_THR_chi1_N_C_C_O
  856   846   848   850     3    dih_SER_THR_chi1_CO_C_C_O
  844   846   848   849     3 
  844   846   848   852     3 
  847   846   848   849     3 
  847   846   848   850     3 
  847   846   848   852     3 
  856   846   848   849     3 
  856   846   848   852     3 
  844   846   856   857     3 
  844   846   856   858     3 
  847   846   856   857     3 
  847   846   856   858     3 
  848   846   856   857     3 
  848   846   856   858     3 
  846   848   850   851     3    dih_SER_THR_chi2_C_C_OH_HO
  849   848   850   851     3 
  852   848   850   851     3 
  846   848   852   853     3 
  846   848   852   854     3 
  846   848   852   855     3 
  849   848   852   853     3 
  849   848   852   854     3 
  849   848   852   855     3 
  850   848   852   853     3 
  850   848   852   854     3 
  850   848   852   855     3 
  846   856   858   859     3 
  846   856   858   860     3 
  857   856   858   859     3 
  857   856   858   860     3 
  856   858   860   861     3 
  856   858   860   862     3 
  856   858   860   866     3 
  859   858   860   861     3 
  859   858   860   862     3 
  859   858   860   866     3 
  858   860   862   865     3    dih_CYS_chi1_N_C_C_S
  866   860   862   865     3    dih_CYS_chi1_CO_C_C_S
  858   860   862   863     3 
  858   860   862   864     3 
  861   860   862   863     3 
  861   860   862   864     3 
  861   860   862   865     3 
  866   860   862   863     3 
  866   860   862   864     3 
  858   860   866   867     3 
  858   860   866   868     3 
  861   860   866   867     3 
  861   860   866   868     3 
  862   860   866   867     3 
  862   860   866   868     3 
  860   862   865    80     3 
  863   862   865    80     3 
  864   862   865    80     3 
  860   866   868   869     3 
  860   866   868   870     3 
  867   866   868   869     3 
  867   866   868   870     3 
  866   868   870   871     3 
  866   868   870   872     3 
  866   868   870   873     3 
  869   868   870   871     3 
  869   868   870   872     3 
  869   868   870   873     3 
  868   870   873   874     3 
  868   870   873   875     3 
  871   870   873   874     3 
  871   870   873   875     3 
  872   870   873   874     3 
  872   870   873   875     3 
  870   873   875   876     3 
  870   873   875   877     3 
  874   873   875   876     3 
  874   873   875   877     3 
  873   875   877   878     3 
  873   875   877   879     3 
  873   875   877   880     3 
  876   875   877   878     3 
  876   875   877   879     3 
  876   875   877   880     3 
  875   877   880   881     3 
  875   877   880   882     3 
  878   877   880   881     3 
  878   877   880   882     3 
  879   877   880   881     3 
  879   877   880   882     3 
  877   880   882   883     3 
  877   880   882   884     3 
  881   880   882   883     3 
  881   880   882   884     3 
  880   882   884   885     3 
  880   882   884   886     3 
  880   882   884   890     3 
  883   882   884   885     3 
  883   882   884   886     3 
  883   882   884   890     3 
  882   884   886   887     3 
  882   884   886   888     3 
  882   884   886   889     3 
  885   884   886   887     3 
  885   884   886   888     3 
  885   884   886   889     3 
  890   884   886   887     3 
  890   884   886   888     3 
  890   884   886   889     3 
  882   884   890   891     3 
  882   884   890   892     3 
  885   884   890   891     3 
  885   884   890   892     3 
  886   884   890   891     3 
  886   884   890   892     3 

[ dihedrals ]
;  ai    aj    ak    al funct            c0            c1            c2            c3
    5    27    25    26     1    improper_O_C_X_Y
   13    18    16    17     1    improper_Z_N_X_Y
   16    19    18    22     1    improper_O_C_X_Y
   18    20    19    21     1    improper_Z_N_X_Y
   18    23    22    24     1    improper_Z_N_X_Y
   25    28    27    36     1    improper_Z_N_X_Y
   28    41    39    40     1    improper_O_C_X_Y
   39    43    41    42     1    improper_Z_N_X_Y
   43    53    51    52     1    improper_O_C_X_Y
   45    49    48    50     1    improper_O_C_X_Y
   51    55    53    54     1    improper_Z_N_X_Y
   55    73    71    72     1    improper_O_C_X_Y
   57    60    63    61     1    improper_Z_CA_X_Y
   60    65    61    62     1    improper_Z_CA_X_Y
   60    67    63    64     1    improper_Z_CA_X_Y
   61    69    65    66     1    improper_Z_CA_X_Y
   63    69    67    68     1    improper_Z_CA_X_Y
   65    67    69    70     1    improper_Z_CA_X_Y
   71    75    73    74     1    improper_Z_N_X_Y
   75    83    81    82     1    improper_O_C_X_Y
   81    85    83    84     1    improper_Z_N_X_Y
   85   102   100   101     1    improper_O_C_X_Y
  100   104   102   103     1    improper_Z_N_X_Y
  104   117   115   116     1    improper_O_C_X_Y
  109   113   112   114     1    improper_O_C_X_Y
  115   118   117   126     1    improper_Z_N_X_Y
  118   131   129   130     1    improper_O_C_X_Y
  129   132   131   140     1    improper_Z_N_X_Y
  132   145   143   144     1    improper_O_C_X_Y
  143   147   145   146     1    improper_Z_N_X_Y
  147   166   164   165     1    improper_O_C_X_Y
  149   152   155   153     1    improper_Z_CA_X_Y
  152   157   153   154     1    improper_Z_CA_X_Y
  152   159   155   156     1    improper_Z_CA_X_Y
  153   161   157   158     1    improper_Z_CA_X_Y
  155   161   159   160     1    improper_Z_CA_X_Y
  157   159   161   162     1    improper_Z_CA_X_Y
  164   168   166   167     1    improper_Z_N_X_Y
  168   180   178   179     1    improper_O_C_X_Y
  178   182   180   181     1    improper_Z_N_X_Y
  182   187   185   186     1    improper_O_C_X_Y
  185   188   187   196     1    improper_Z_N_X_Y
  188   201   199   200     1    improper_O_C_X_Y
  199   203   201   202     1    improper_Z_N_X_Y
  203   211   209   210     1    improper_O_C_X_Y
  209   213   211   212     1    improper_Z_N_X_Y
  213   233   231   232     1    improper_O_C_X_Y
  231   235   233   234     1    improper_Z_N_X_Y
  235   243   241   242     1    improper_O_C_X_Y
  241   245   243   244     1    improper_Z_N_X_Y
  245   267   265   266     1    improper_O_C_X_Y
  253   258   256   257     1    improper_Z_N_X_Y
  256   259   258   262     1    improper_O_C_X_Y
  258   260   259   261     1    improper_Z_N_X_Y
  258   263   262   264     1    improper_Z_N_X_Y
  265   269   267   268     1    improper_Z_N_X_Y
  269   286   284   285     1    improper_O_C_X_Y
  284   288   286   287     1    improper_Z_N_X_Y
  288   305   303   304     1    improper_O_C_X_Y
  303   307   305   306     1    improper_Z_N_X_Y
  307   329   327   328     1    improper_O_C_X_Y
  315   320   318   319     1    improper_Z_N_X_Y
  318   321   320   324     1    improper_O_C_X_Y
  320   322   321   323     1    improper_Z_N_X_Y
  320   325   324   326     1    improper_Z_N_X_Y
  327   331   329   330     1    improper_Z_N_X_Y
  331   350   348   349     1    improper_O_C_X_Y
  333   336   339   337     1    improper_Z_CA_X_Y
  336   341   337   338     1    improper_Z_CA_X_Y
  336   343   339   340     1    improper_Z_CA_X_Y
  337   345   341   342     1    improper_Z_CA_X_Y
  339   345   343   344     1    improper_Z_CA_X_Y
  341   343   345   346     1    improper_Z_CA_X_Y
  348   352   350   351     1    improper_Z_N_X_Y
  352   370   368   369     1    improper_O_C_X_Y
  354   357   360   358     1    improper_Z_CA_X_Y
  357   362   358   359     1    improper_Z_CA_X_Y
  357   364   360   361     1    improper_Z_CA_X_Y
  358   366   362   363     1    improper_Z_CA_X_Y
  360   366   364   365     1    improper_Z_CA_X_Y
  362   364   366   367     1    improper_Z_CA_X_Y
  368   372   370   371     1    improper_Z_N_X_Y
  372   391   389   390     1    improper_O_C_X_Y
  374   377   380   378     1    improper_Z_CA_X_Y
  377   382   378   379     1    improper_Z_CA_X_Y
  377   384   380   381     1    improper_Z_CA_X_Y
  378   386   382   383     1    improper_Z_CA_X_Y
  380   386   384   385     1    improper_Z_CA_X_Y
  382   384   386   387     1    improper_Z_CA_X_Y
  389   393   391   392     1    improper_Z_N_X_Y
  393   405   403   404     1    improper_O_C_X_Y
  395   400   398   399     1    improper_O_C_X_Y
  398   401   400   402     1    improper_Z_N_X_Y
  403   407   405   406     1    improper_Z_N_X_Y
  407   415   413   414     1    improper_O_C_X_Y
  413   417   415   416     1    improper_Z_N_X_Y
  417   437   435   436     1    improper_O_C_X_Y
  435   439   437   438     1    improper_Z_N_X_Y
  439   447   445   446     1    improper_O_C_X_Y
  445   449   447   448     1    improper_Z_N_X_Y
  449   454   452   453     1    improper_O_C_X_Y
  452   456   454   455     1    improper_Z_N_X_Y
  456   473   471   472     1    improper_O_C_X_Y
  471   475   473   474     1    improper_Z_N_X_Y
  475   483   481   482     1    improper_O_C_X_Y
  481   485   483   484     1    improper_Z_N_X_Y
  485   500   498   499     1    improper_O_C_X_Y
  490   495   493   494     1    improper_O_C_X_Y
  493   496   495   497     1    improper_Z_N_X_Y
  498   502   500   501     1    improper_Z_N_X_Y
  502   514   512   513     1    improper_O_C_X_Y
  512   516   514   515     1    improper_Z_N_X_Y
  516   534   532   533     1    improper_O_C_X_Y
  518   521   524   522     1    improper_Z_CA_X_Y
  521   526   522   523     1    improper_Z_CA_X_Y
  521   528   524   525     1    improper_Z_CA_X_Y
  522   530   526   527     1    improper_Z_CA_X_Y
  524   530   528   529     1    improper_Z_CA_X_Y
  526   528   530   531     1    improper_Z_CA_X_Y
  532   536   534   535     1    improper_Z_N_X_Y
  536   550   548   549     1    improper_O_C_X_Y
  548   552   550   551     1    improper_Z_N_X_Y
  552   571   569   570     1    improper_O_C_X_Y
  554   557   560   558     1    improper_Z_CA_X_Y
  557   562   558   559     1    improper_Z_CA_X_Y
  557   564   560   561     1    improper_Z_CA_X_Y
  558   566   562   563     1    improper_Z_CA_X_Y
  560   566   564   565     1    improper_Z_CA_X_Y
  562   564   566   567     1    improper_Z_CA_X_Y
  569   573   571   572     1    improper_Z_N_X_Y
  573   578   576   577     1    improper_O_C_X_Y
  576   580   578   579     1    improper_Z_N_X_Y
  580   585   583   584     1    improper_O_C_X_Y
  583   587   585   586     1    improper_Z_N_X_Y
  587   595   593   594     1    improper_O_C_X_Y
  593   597   595   596     1    improper_Z_N_X_Y
  597   619   617   618     1    improper_O_C_X_Y
  605   610   608   609     1    improper_Z_N_X_Y
  608   611   610   614     1    improper_O_C_X_Y
  610   612   611   613     1    improper_Z_N_X_Y
  610   615   614   616     1    improper_Z_N_X_Y
  617   621   619   620     1    improper_Z_N_X_Y
  621   629   627   628     1    improper_O_C_X_Y
  627   631   629   630     1    improper_Z_N_X_Y
  631   651   649   650     1    improper_O_C_X_Y
  649   653   651   652     1    improper_Z_N_X_Y
  653   675   673   674     1    improper_O_C_X_Y
  661   666   664   665     1    improper_Z_N_X_Y
  664   667   666   670     1    improper_O_C_X_Y
  666   668   667   669     1    improper_Z_N_X_Y
  666   671   670   672     1    improper_Z_N_X_Y
  673   677   675   676     1    improper_Z_N_X_Y
  677   689   687   688     1    improper_O_C_X_Y
  679   684   682   683     1    improper_O_C_X_Y
  682   685   684   686     1    improper_Z_N_X_Y
  687   691   689   690     1    improper_Z_N_X_Y
  691   703   701   702     1    improper_O_C_X_Y
  693   698   696   697     1    improper_O_C_X_Y
  696   699   698   700     1    improper_Z_N_X_Y
  701   705   703   704     1    improper_Z_N_X_Y
  705   723   721   722     1    improper_O_C_X_Y
  707   710   713   711     1    improper_Z_CA_X_Y
  710   715   711   712     1    improper_Z_CA_X_Y
  710   717   713   714     1    improper_Z_CA_X_Y
  711   719   715   716     1    improper_Z_CA_X_Y
  713   719   717   718     1    improper_Z_CA_X_Y
  715   717   719   720     1    improper_Z_CA_X_Y
  721   725   723   724     1    improper_Z_N_X_Y
  725   745   743   744     1    improper_O_C_X_Y
  743   747   745   746     1    improper_Z_N_X_Y
  747   756   754   755     1    improper_O_C_X_Y
  754   758   756   757     1    improper_Z_N_X_Y
  758   766   764   765     1    improper_O_C_X_Y
  764   768   766   767     1    improper_Z_N_X_Y
  768   781   779   780     1    improper_O_C_X_Y
  773   777   776   778     1    improper_O_C_X_Y
  779   783   781   782     1    improper_Z_N_X_Y
  783   793   791   792     1    improper_O_C_X_Y
  785   789   788   790     1    improper_O_C_X_Y
  791   795   793   794     1    improper_Z_N_X_Y
  795   803   801   802     1    improper_O_C_X_Y
  801   805   803   804     1    improper_Z_N_X_Y
  805   820   818   819     1    improper_O_C_X_Y
  818   822   820   821     1    improper_Z_N_X_Y
  822   844   842   843     1    improper_O_C_X_Y
  830   835   833   834     1    improper_Z_N_X_Y
  833   836   835   839     1    improper_O_C_X_Y
  835   837   836   838     1    improper_Z_N_X_Y
  835   840   839   841     1    improper_Z_N_X_Y
  842   846   844   845     1    improper_Z_N_X_Y
  846   858   856   857     1    improper_O_C_X_Y
  856   860   858   859     1    improper_Z_N_X_Y
  860   868   866   867     1    improper_O_C_X_Y
  866   870   868   869     1    improper_Z_N_X_Y
  870   875   873   874     1    improper_O_C_X_Y
  873   877   875   876     1    improper_Z_N_X_Y
  877   882   880   881     1    improper_O_C_X_Y
  880   884   882   883     1    improper_Z_N_X_Y
  884   891   890   892     1    improper_O_C_X_Y

; Include Position restraint file
#ifdef POSRES
#include "posre.itp"
#endif

; Include water topology
#include "oplsaa.ff/spce.itp"

#ifdef POSRES_WATER
; Position restraint for each water oxygen
[ position_restraints ]
;  i funct       fcx        fcy        fcz
   1    1       1000       1000       1000
#endif

; Include topology for ions
#include "oplsaa.ff/ions.itp"

[ system ]
; Name
TRYPSIN INHIBITOR in water

[ molecules ]
; Compound        #mols
Protein_chain_A     1
SOL         6898
CL               6
SOL             16714
