# Supplementary material for: AIM: A Mapping Program for Infrared Spectroscopy of Proteins
Source: J Chem Theory Comput. 2022 Apr 7;18(5):3089–98. doi: 10.1021/acs.jctc.2c00113 (PMC9097285; doi:10.1021/acs.jctc.2c00113)
Supplement: Supplementary file 2 — ct2c00113_si_002.zip [file ct2c00113_si_002.zip › AIM_Examples/Gromacs/README.txt]

The files in this folder allow you to calculate the data plotted in the paper yourself.

There are two datasets based on the same gromacs calculation. Of course, an installed version of gromacs is required to perform the following steps. To do this calculation, run the following command from the directory in which the files are located:
gmx mdrun -deffnm md_0_1

This command makes use of the already-present md_0_1.tpr file. If you would rather build this file yourself, use the following command to generate it. Then use this newly created file to run the previous command.
gmx grompp -f md_0_1.mdp -c npt.gro -t npt.cpt -p topol.top -o md_0_1.tpr


This calculation generates the file needed for the next step: md_0_1.xtc. The other needed file, md_0_1.tpr, was already present.
Then, enter the correct file locations in the Parameters_Skinner.txt and Parameters_Jansen.txt files. The steps after (both AIM and NISE) have to be executed for both these files, in order to create the data for both the Jansen and Skinner methods. From here on, we will assume the Jansen method.

Of course, for running AIM, an installed version of AIM is required to perform the following steps. To do this calculation, run the following command from the directory in which the files are located:
python [put location of AIM.py file here] Parameters_Jansen.txt
Of course, replace the square brackets and the text between them with the actual location of the AIM.py file (including the AIM.py part). If AIM has been installed in your home directory, the location should look something like this: /home/AIM/AIM.py
Please note that your location will most likely differ from this.

This generates the Hamiltonian, Dipoles and AtomPos files.


The last step is to calculate the spectral data using NISE. Of course, again, an installed version of NISE is required to do the following.
Firstly, make sure the locations of the files created using AIM are noted correctly in the input1DIR, input2DIR, inputCD and inputAnalyse files. Then, the following commands are needed.

To calculate the linear absorption spectra:
[put location of NISE file here] input1DIR

To calculate the 2D IR spectra:
[put location of NISE file here] input2DIR
After the calculation finishes (takes a while!) run the following (this will be rather quick):
[put location of FFT file here] input2DIR

To calculate the CD spectra:
[put location of NISE file here] inputCD

To calculate the average hamiltonian:
[put location of NISE file here] inputAnalyse

Please note that the square brackets and the text between them should be replaced by the actual file. When installed in your home directory, the location should look something like this: /home/NISE_2017/bin/NISE
And for the other file: /home/NISE_2017/bin/FFT
Please note that your location will most likely differ from these.

For the plotted 2DIR spectra, use the 2D.per.dat file (from input2D)
For the plotted diagonal cuts, use the diagonal from the 2D.per.dat file (from input2D)
For the plotted pump-probe spectra, use the PP.per.dat file (from input2D)

The plotted linear absorption spectra contain different contributions. The input1DIR file, as given, calculates the spectrum for the whole protein. To calculate those of the parts (only the side chains, for example), the '#' has to be removed from 3 lines in the input1DIR file.
For the side chains, make sure to remove the '#' from the following 3 lines (not here, in the input1DIR file)
#Project
#Sites 4
#57 58 59 60

For the pre-prolines, the same, but for these:
#Project
#Sites 4
#0 6 7 11

And for the 'rest' of the protein, without those:
#Project
#Sites 53
#1 2 3 4 5 8 9 10 12 13 14 15 16 17 18 19 20 21 22 23 24 25 26 27 28 29 30 31 32 33 34 35 36 37 38 39 40 41 42 43 44 45 46 47 48 49 50 51 52 53 54 55 56
