# Supplementary material for: AIM: A Mapping Program for Infrared Spectroscopy of Proteins
Source: J Chem Theory Comput. 2022 Apr 7;18(5):3089–98. doi: 10.1021/acs.jctc.2c00113 (PMC9097285; doi:10.1021/acs.jctc.2c00113)
Supplement: Supplementary file 2 — ct2c00113_si_002.zip [file ct2c00113_si_002.zip › AIM_Examples/Gromacs/inputCD]

Propagation Coupling
Couplingcut 0.01
Hamiltonianfile [put location of the Hamiltonian.bin file here]
Dipolefile      [put location of the Dipoles.bin file here]
Anharmonicfile Anharmonicity.bin
Overtonedipolefile OvertoneDipole.bin
Positionfile    [put location of the AtomPos.bin file here]
Length 50000
Samplerate 50
Lifetime 1800
Timestep 20
TimeIncrement 1 1 1
Threshold 0.001
Doubles 0
Trotter 1
Anharmonicity 16
Format Dislin
MinFrequencies 1550 1550 1550
MaxFrequencies 1750 1750 1750
Technique CD
FFT 2000
Timevariables 1 3
#BeginPoint 0
#EndPoint 25
RunTimes 128 0 128
Singles 61
