# Supplementary material for: AIM: A Mapping Program for Infrared Spectroscopy of Proteins
Source: J Chem Theory Comput. 2022 Apr 7;18(5):3089–98. doi: 10.1021/acs.jctc.2c00113 (PMC9097285; doi:10.1021/acs.jctc.2c00113)
Supplement: Supplementary file 2 — ct2c00113_si_002.zip [file ct2c00113_si_002.zip › AIM_Examples/Gromacs/Parameters_Skinner.txt]

# topology and trajectory files, including folder

topfile                                         [put location of the md_0_1.tpr file here]
trjfile                                         [put location of the md_0_1.xtc file here]


# Support files location

sourcedir                                       [put location of the AIM/sourcefiles directory here]
resnamesfile                                    resnames.dat
atnamesfile                                     atnames_Gromacs.dat
libfile                                         AIMV1-0-0.so
#use_c_lib                                       True


# output files

outfilename                                     Hamiltonian_Skinner
outdipfilename                                  Dipoles_Skinner
outposfilename                                  AtomPos_Skinner
outparfilename                                  Parameters_Skinner.txt

logfilename                                     AIMrun_Skinner.log
proffilename                                    [now]AIM_[version].pstats
pngfilename                                     [now]AIM_[version].png


# Output file settings

output_format                                   bin
output_type                                     Ham Dip Pos
Verbose                                         2
Verbose_log                                     3
profiler                                        False
pngout                                          False


# Run Parameters

influencers                                     All 
oscillators                                     AmideBB AmideSC 
apply_dd_coupling                               Same
map_choice                                      Skinner
Dipole_choice                                   Torii
coupling_choice                                 TCC
NN_coupling_choice                              GLDP
AtomPos_choice                                  C
start_frame                                     0
nFrames_to_calculate                            999999999
end_frame                                       999999999
max_time                                        595
SphereSize                                      20.0

replicate_orig_AIM                              False
NSA_toggle                                      True
NSA_nframes                                     50
NSA_spheresize                                  25.0

atom_based_chainID                              False
use_protein_specials                            True
Scale_LRCoupling                                1.0

Use_AmGroup_selection_criteria                  False

TreatNN                                         True
