# Supplementary material for: AIM: A Mapping Program for Infrared Spectroscopy of Proteins
Source: J Chem Theory Comput. 2022 Apr 7;18(5):3089–98. doi: 10.1021/acs.jctc.2c00113 (PMC9097285; doi:10.1021/acs.jctc.2c00113)
Supplement: Supplementary file 2 — ct2c00113_si_002.zip [file ct2c00113_si_002.zip › AIM_Examples/NAMD/prodrun.namd]

# ----------input-----

coordinates             ionized.pdb
structure               ionized.psf
parameters              ../toppar_c36_jul21/toppar_c36_jul21/par_all36m_prot.prm
parameters              ../toppar_c36_jul21/toppar_c36_jul21/par_all36_na.prm
parameters              ../toppar_c36_jul21/toppar_c36_jul21/par_all36_lipid.prm
parameters              ../toppar_c36_jul21/toppar_c36_jul21/par_all36_carb.prm
parameters              ../toppar_c36_jul21/toppar_c36_jul21/par_all36_cgenff.prm
parameters              toppar_water_ions_namd.str
#parameters              ../toppar_c36_jul21/toppar_c36_jul21/toppar_water_ions.str
#param.prm
paratypecharmm          on
bincoordinates          output.coor
binvelocities           output.vel

# ----------output------

set output              production

outputname              $output
dcdfile                 ${output}.dcd
xstFile                 ${output}.xst
dcdfreq                 10
xstFreq                 100
binaryoutput            yes
binaryrestart           yes
outputEnergies          500
restartfreq             500


# ---------Basic dynamics-------
exclude                 scaled1-4
1-4scaling              1
COMmotion               no
dielectric              1.0

# --------Simulation space partitioning----
switching               on
switchdist              9
cutoff                  10
pairlistdist            11

# --------Multiple time stepping----
firsttimestep           0
timestep                2
stepspercycle           1

# -------Temperature control----
set temperature         300
#temperature             $temperature;  # initial temperature

# -------Langevin Dynamics------
langevin                on;            # do langevin dynamics
langevinDamping         1;              # damping coefficient (gamma) of 1/ps
langevinTemp            $temperature;   # bath temperature

# ===============================================

PME on
PMEGridSizeX 48
PMEGridSizeY 42
PMEGridSizeZ 48

# doesnt work with just pme

useGroupPressure yes

# with grouppressure, works better, holes still there

LangevinPiston   on
LangevinPistonTarget 1.02
LangevinPistonPeriod 150
LangevinPistonDecay  90
LangevinPistonTemp  $temperature

# with langevin piston, works!!! But slower.

# ===============================================

# Periodic Boundary conditions
cellBasisVector1 47.581 0 0
cellBasisVector2 0 42.098 0
cellBasisVector3 0 0 48.056
cellOrigin 15.3615 22.691000000000003 7.831999999999999


wrapWater           on              ;# wrap water to central cell
wrapAll             on              ;# wrap other molecules too
wrapNearest         off

# ---------Scripting
#minimize            100          ;# lower potential energy for 1000 steps
#reinitvels          $temperature  ;# since minimization zeros velocities
run 500000;

# END
