# Supplementary material for: AIM: A Mapping Program for Infrared Spectroscopy of Proteins
Source: J Chem Theory Comput. 2022 Apr 7;18(5):3089–98. doi: 10.1021/acs.jctc.2c00113 (PMC9097285; doi:10.1021/acs.jctc.2c00113)
Supplement: Supplementary file 2 — ct2c00113_si_002.zip [file ct2c00113_si_002.zip › AIM_Examples/NAMD/ionized.pdb]

CRYST1   47.598   42.137   48.104  90.00  90.00  90.00 P 1           1
ATOM      1  N   ARG A   1      26.465  27.452  -2.490  1.00  0.00      AP1  N
ATOM      2  HT1 ARG A   1      25.974  27.900  -3.237  1.00  0.00      AP1   
ATOM      3  HT2 ARG A   1      27.052  26.729  -2.853  1.00  0.00      AP1   
ATOM      4  HT3 ARG A   1      27.017  28.122  -1.994  1.00  0.00      AP1   
ATOM      5  CA  ARG A   1      25.497  26.862  -1.573  1.00  0.00      AP1  C
ATOM      6  HA  ARG A   1      24.903  27.657  -1.139  1.00  0.00      AP1   
ATOM      7  CB  ARG A   1      24.583  25.804  -2.239  1.00  0.00      AP1  C
ATOM      8  HB1 ARG A   1      23.666  25.736  -1.606  1.00  0.00      AP1   
ATOM      9  HB2 ARG A   1      24.244  26.177  -3.231  1.00  0.00      AP1   
ATOM     10  CG  ARG A   1      25.091  24.375  -2.409  1.00  0.00      AP1  C
ATOM     11  HG1 ARG A   1      26.018  24.400  -3.023  1.00  0.00      AP1   
ATOM     12  HG2 ARG A   1      25.402  23.980  -1.414  1.00  0.00      AP1   
ATOM     13  CD  ARG A   1      24.019  23.428  -2.996  1.00  0.00      AP1  C
ATOM     14  HD1 ARG A   1      24.459  22.415  -3.141  1.00  0.00      AP1   
ATOM     15  HD2 ARG A   1      23.136  23.341  -2.320  1.00  0.00      AP1   
ATOM     16  NE  ARG A   1      23.591  24.028  -4.287  1.00  0.00      AP1  N
ATOM     17  HE  ARG A   1      22.696  24.486  -4.233  1.00  0.00      AP1   
ATOM     18  CZ  ARG A   1      24.299  23.972  -5.389  1.00  0.00      AP1  C
ATOM     19  NH1 ARG A   1      25.432  23.261  -5.440  1.00  0.00      AP1  N
ATOM     20 HH11 ARG A   1      25.978  23.241  -6.266  1.00  0.00      AP1   
ATOM     21 HH12 ARG A   1      25.754  22.877  -4.572  1.00  0.00      AP1   
ATOM     22  NH2 ARG A   1      23.721  24.373  -6.467  1.00  0.00      AP1  N
ATOM     23 HH21 ARG A   1      24.178  24.271  -7.339  1.00  0.00      AP1   
ATOM     24 HH22 ARG A   1      22.753  24.577  -6.407  1.00  0.00      AP1   
ATOM     25  C   ARG A   1      26.193  26.179  -0.437  1.00  0.00      AP1  C
ATOM     26  O   ARG A   1      27.270  25.549  -0.624  1.00  0.00      AP1  O
ATOM     27  N   PRO A   2      25.667  26.396   0.708  1.00  0.00      AP1  N
ATOM     28  CD  PRO A   2      24.606  27.382   0.978  1.00  0.00      AP1  C
ATOM     29  HD1 PRO A   2      23.630  27.066   0.545  1.00  0.00      AP1   
ATOM     30  HD2 PRO A   2      24.868  28.390   0.582  1.00  0.00      AP1   
ATOM     31  CA  PRO A   2      26.222  25.760   1.891  1.00  0.00      AP1  C
ATOM     32  HA  PRO A   2      27.241  26.099   2.038  1.00  0.00      AP1   
ATOM     33  CB  PRO A   2      25.260  26.207   3.033  1.00  0.00      AP1  C
ATOM     34  HB1 PRO A   2      25.822  26.501   3.948  1.00  0.00      AP1   
ATOM     35  HB2 PRO A   2      24.523  25.410   3.280  1.00  0.00      AP1   
ATOM     36  CG  PRO A   2      24.512  27.428   2.493  1.00  0.00      AP1  C
ATOM     37  HG1 PRO A   2      24.961  28.344   2.926  1.00  0.00      AP1   
ATOM     38  HG2 PRO A   2      23.440  27.397   2.795  1.00  0.00      AP1   
ATOM     39  C   PRO A   2      26.207  24.242   1.830  1.00  0.00      AP1  C
ATOM     40  O   PRO A   2      25.400  23.576   1.139  1.00  0.00      AP1  O
ATOM     41  N   ASP A   3      27.170  23.634   2.462  1.00  0.00      AP1  N
ATOM     42  HN  ASP A   3      27.898  24.092   2.965  1.00  0.00      AP1   
ATOM     43  CA  ASP A   3      27.284  22.163   2.498  1.00  0.00      AP1  C
ATOM     44  HA  ASP A   3      27.355  21.833   1.468  1.00  0.00      AP1   
ATOM     45  CB  ASP A   3      28.425  21.747   3.461  1.00  0.00      AP1  C
ATOM     46  HB1 ASP A   3      28.410  22.407   4.351  1.00  0.00      AP1   
ATOM     47  HB2 ASP A   3      28.288  20.701   3.800  1.00  0.00      AP1   
ATOM     48  CG  ASP A   3      29.791  21.886   2.787  1.00  0.00      AP1  C
ATOM     49  OD1 ASP A   3      29.875  22.104   1.543  1.00  0.00      AP1  O
ATOM     50  OD2 ASP A   3      30.806  21.501   3.431  1.00  0.00      AP1  O
ATOM     51  C   ASP A   3      26.043  21.506   3.085  1.00  0.00      AP1  C
ATOM     52  O   ASP A   3      25.752  20.350   2.705  1.00  0.00      AP1  O
ATOM     53  N   PHE A   4      25.394  22.184   4.041  1.00  0.00      AP1  N
ATOM     54  HN  PHE A   4      25.640  23.072   4.425  1.00  0.00      AP1   
ATOM     55  CA  PHE A   4      24.172  21.585   4.618  1.00  0.00      AP1  C
ATOM     56  HA  PHE A   4      24.485  20.603   4.953  1.00  0.00      AP1   
ATOM     57  CB  PHE A   4      23.692  22.331   5.862  1.00  0.00      AP1  C
ATOM     58  HB1 PHE A   4      22.822  21.792   6.297  1.00  0.00      AP1   
ATOM     59  HB2 PHE A   4      24.483  22.359   6.642  1.00  0.00      AP1   
ATOM     60  CG  PHE A   4      23.192  23.779   5.639  1.00  0.00      AP1  C
ATOM     61  CD1 PHE A   4      21.961  24.002   5.060  1.00  0.00      AP1  C
ATOM     62  HD1 PHE A   4      21.356  23.161   4.748  1.00  0.00      AP1   
ATOM     63  CE1 PHE A   4      21.497  25.281   4.869  1.00  0.00      AP1  C
ATOM     64  HE1 PHE A   4      20.524  25.443   4.428  1.00  0.00      AP1   
ATOM     65  CZ  PHE A   4      22.277  26.363   5.249  1.00  0.00      AP1  C
ATOM     66  HZ  PHE A   4      21.941  27.378   5.091  1.00  0.00      AP1   
ATOM     67  CD2 PHE A   4      23.951  24.841   6.050  1.00  0.00      AP1  C
ATOM     68  HD2 PHE A   4      24.913  24.671   6.513  1.00  0.00      AP1   
ATOM     69  CE2 PHE A   4      23.510  26.124   5.854  1.00  0.00      AP1  C
ATOM     70  HE2 PHE A   4      24.122  26.958   6.169  1.00  0.00      AP1   
ATOM     71  C   PHE A   4      23.009  21.375   3.624  1.00  0.00      AP1  C
ATOM     72  O   PHE A   4      22.082  20.603   3.921  1.00  0.00      AP1  O
ATOM     73  N   CYS A   5      23.095  22.004   2.522  1.00  0.00      AP1  N
ATOM     74  HN  CYS A   5      23.843  22.631   2.313  1.00  0.00      AP1   
ATOM     75  CA  CYS A   5      22.106  21.863   1.467  1.00  0.00      AP1  C
ATOM     76  HA  CYS A   5      21.135  21.942   1.941  1.00  0.00      AP1   
ATOM     77  CB  CYS A   5      22.358  22.904   0.371  1.00  0.00      AP1   
ATOM     78  HB1 CYS A   5      23.411  22.778   0.032  1.00  0.00      AP1   
ATOM     79  HB2 CYS A   5      21.722  22.681  -0.514  1.00  0.00      AP1   
ATOM     80  SG  CYS A   5      22.145  24.592   0.888  1.00  0.00      AP1   
ATOM     81  C   CYS A   5      22.192  20.518   0.830  1.00  0.00      AP1  C
ATOM     82  O   CYS A   5      21.230  20.068   0.167  1.00  0.00      AP1  O
ATOM     83  N   LEU A   6      23.326  19.826   1.008  1.00  0.00      AP1  N
ATOM     84  HN  LEU A   6      24.141  20.141   1.490  1.00  0.00      AP1   
ATOM     85  CA  LEU A   6      23.436  18.460   0.459  1.00  0.00      AP1  C
ATOM     86  HA  LEU A   6      22.788  18.447  -0.408  1.00  0.00      AP1   
ATOM     87  CB  LEU A   6      24.898  18.084   0.131  1.00  0.00      AP1  C
ATOM     88  HB1 LEU A   6      25.443  18.006   1.100  1.00  0.00      AP1   
ATOM     89  HB2 LEU A   6      24.918  17.065  -0.316  1.00  0.00      AP1   
ATOM     90  CG  LEU A   6      25.572  19.129  -0.776  1.00  0.00      AP1  C
ATOM     91  HG  LEU A   6      25.596  20.032  -0.119  1.00  0.00      AP1   
ATOM     92  CD1 LEU A   6      27.037  18.695  -1.116  1.00  0.00      AP1  C
ATOM     93 HD11 LEU A   6      27.509  19.424  -1.809  1.00  0.00      AP1   
ATOM     94 HD12 LEU A   6      27.654  18.642  -0.193  1.00  0.00      AP1   
ATOM     95 HD13 LEU A   6      27.048  17.697  -1.603  1.00  0.00      AP1   
ATOM     96  CD2 LEU A   6      24.791  19.488  -2.049  1.00  0.00      AP1  C
ATOM     97 HD21 LEU A   6      25.338  20.259  -2.633  1.00  0.00      AP1   
ATOM     98 HD22 LEU A   6      24.650  18.606  -2.706  1.00  0.00      AP1   
ATOM     99 HD23 LEU A   6      23.790  19.895  -1.789  1.00  0.00      AP1   
ATOM    100  C   LEU A   6      22.958  17.365   1.407  1.00  0.00      AP1  C
ATOM    101  O   LEU A   6      22.938  16.180   0.999  1.00  0.00      AP1  O
ATOM    102  N   GLU A   7      22.545  17.716   2.628  1.00  0.00      AP1  N
ATOM    103  HN  GLU A   7      22.529  18.626   3.032  1.00  0.00      AP1   
ATOM    104  CA  GLU A   7      22.039  16.646   3.528  1.00  0.00      AP1  C
ATOM    105  HA  GLU A   7      22.645  15.758   3.402  1.00  0.00      AP1   
ATOM    106  CB  GLU A   7      21.764  17.217   4.920  1.00  0.00      AP1  C
ATOM    107  HB1 GLU A   7      20.871  17.880   4.853  1.00  0.00      AP1   
ATOM    108  HB2 GLU A   7      21.483  16.395   5.616  1.00  0.00      AP1   
ATOM    109  CG  GLU A   7      22.814  18.035   5.647  1.00  0.00      AP1  C
ATOM    110  HG1 GLU A   7      23.610  17.365   6.020  1.00  0.00      AP1   
ATOM    111  HG2 GLU A   7      23.261  18.794   4.975  1.00  0.00      AP1   
ATOM    112  CD  GLU A   7      22.152  18.707   6.870  1.00  0.00      AP1  C
ATOM    113  OE1 GLU A   7      22.980  19.100   7.718  1.00  0.00      AP1  O
ATOM    114  OE2 GLU A   7      21.086  19.404   6.779  1.00  0.00      AP1  O
ATOM    115  C   GLU A   7      20.616  16.285   3.113  1.00  0.00      AP1  C
ATOM    116  O   GLU A   7      19.860  17.136   2.576  1.00  0.00      AP1  O
ATOM    117  N   PRO A   8      20.254  15.031   3.334  1.00  0.00      AP1  N
ATOM    118  CD  PRO A   8      21.107  14.009   3.934  1.00  0.00      AP1  C
ATOM    119  HD1 PRO A   8      21.443  14.310   4.952  1.00  0.00      AP1   
ATOM    120  HD2 PRO A   8      22.003  13.808   3.302  1.00  0.00      AP1   
ATOM    121  CA  PRO A   8      18.892  14.554   3.034  1.00  0.00      AP1  C
ATOM    122  HA  PRO A   8      18.556  14.845   2.045  1.00  0.00      AP1   
ATOM    123  CB  PRO A   8      18.910  13.045   3.274  1.00  0.00      AP1  C
ATOM    124  HB1 PRO A   8      18.901  12.483   2.313  1.00  0.00      AP1   
ATOM    125  HB2 PRO A   8      18.052  12.727   3.907  1.00  0.00      AP1   
ATOM    126  CG  PRO A   8      20.226  12.742   4.021  1.00  0.00      AP1  C
ATOM    127  HG1 PRO A   8      20.702  11.853   3.562  1.00  0.00      AP1   
ATOM    128  HG2 PRO A   8      20.025  12.508   5.092  1.00  0.00      AP1   
ATOM    129  C   PRO A   8      17.954  15.160   4.079  1.00  0.00      AP1  C
ATOM    130  O   PRO A   8      18.443  15.606   5.146  1.00  0.00      AP1  O
ATOM    131  N   PRO A   9      16.682  15.232   3.767  1.00  0.00      AP1  N
ATOM    132  CD  PRO A   9      16.090  14.597   2.574  1.00  0.00      AP1  C
ATOM    133  HD1 PRO A   9      16.385  13.525   2.518  1.00  0.00      AP1   
ATOM    134  HD2 PRO A   9      16.431  15.115   1.648  1.00  0.00      AP1   
ATOM    135  CA  PRO A   9      15.690  15.852   4.661  1.00  0.00      AP1  C
ATOM    136  HA  PRO A   9      15.977  16.859   4.942  1.00  0.00      AP1   
ATOM    137  CB  PRO A   9      14.367  15.707   3.867  1.00  0.00      AP1  C
ATOM    138  HB1 PRO A   9      14.069  16.695   3.450  1.00  0.00      AP1   
ATOM    139  HB2 PRO A   9      13.567  15.322   4.538  1.00  0.00      AP1   
ATOM    140  CG  PRO A   9      14.571  14.716   2.710  1.00  0.00      AP1  C
ATOM    141  HG1 PRO A   9      14.083  15.091   1.789  1.00  0.00      AP1   
ATOM    142  HG2 PRO A   9      14.143  13.713   2.938  1.00  0.00      AP1   
ATOM    143  C   PRO A   9      15.550  15.006   5.916  1.00  0.00      AP1  C
ATOM    144  O   PRO A   9      15.693  13.769   5.836  1.00  0.00      AP1  O
ATOM    145  N   TYR A  10      15.365  15.630   7.042  1.00  0.00      AP1  N
ATOM    146  HN  TYR A  10      15.251  16.618   7.126  1.00  0.00      AP1   
ATOM    147  CA  TYR A  10      15.310  14.908   8.298  1.00  0.00      AP1  C
ATOM    148  HA  TYR A  10      15.352  13.849   8.072  1.00  0.00      AP1   
ATOM    149  CB  TYR A  10      16.532  15.383   9.122  1.00  0.00      AP1  C
ATOM    150  HB1 TYR A  10      17.465  15.080   8.598  1.00  0.00      AP1   
ATOM    151  HB2 TYR A  10      16.545  16.492   9.202  1.00  0.00      AP1   
ATOM    152  CG  TYR A  10      16.608  14.781  10.525  1.00  0.00      AP1  C
ATOM    153  CD1 TYR A  10      17.132  13.535  10.707  1.00  0.00      AP1  C
ATOM    154  HD1 TYR A  10      17.465  12.962   9.852  1.00  0.00      AP1   
ATOM    155  CE1 TYR A  10      17.216  12.999  11.982  1.00  0.00      AP1  C
ATOM    156  HE1 TYR A  10      17.594  11.999  12.134  1.00  0.00      AP1   
ATOM    157  CZ  TYR A  10      16.808  13.746  13.047  1.00  0.00      AP1  C
ATOM    158  OH  TYR A  10      16.878  13.192  14.372  1.00  0.00      AP1  O
ATOM    159  HH  TYR A  10      16.620  13.882  14.987  1.00  0.00      AP1   
ATOM    160  CD2 TYR A  10      16.155  15.523  11.588  1.00  0.00      AP1  C
ATOM    161  HD2 TYR A  10      15.689  16.484  11.417  1.00  0.00      AP1   
ATOM    162  CE2 TYR A  10      16.266  14.985  12.862  1.00  0.00      AP1  C
ATOM    163  HE2 TYR A  10      15.902  15.542  13.712  1.00  0.00      AP1   
ATOM    164  C   TYR A  10      13.953  15.177   8.952  1.00  0.00      AP1  C
ATOM    165  O   TYR A  10      13.699  16.320   9.382  1.00  0.00      AP1  O
ATOM    166  N   THR A  11      13.161  14.146   9.088  1.00  0.00      AP1  N
ATOM    167  HN  THR A  11      13.387  13.203   8.845  1.00  0.00      AP1   
ATOM    168  CA  THR A  11      11.802  14.321   9.642  1.00  0.00      AP1  C
ATOM    169  HA  THR A  11      11.434  15.257   9.244  1.00  0.00      AP1   
ATOM    170  CB  THR A  11      10.963  13.105   9.273  1.00  0.00      AP1  C
ATOM    171  HB  THR A  11      11.604  12.213   9.477  1.00  0.00      AP1   
ATOM    172  OG1 THR A  11      10.706  13.192   7.854  1.00  0.00      AP1  O
ATOM    173  HG1 THR A  11      10.166  12.423   7.643  1.00  0.00      AP1   
ATOM    174  CG2 THR A  11       9.611  13.152  10.045  1.00  0.00      AP1  C
ATOM    175 HG21 THR A  11       9.030  12.220   9.881  1.00  0.00      AP1   
ATOM    176 HG22 THR A  11       9.791  13.254  11.136  1.00  0.00      AP1   
ATOM    177 HG23 THR A  11       8.990  14.012   9.713  1.00  0.00      AP1   
ATOM    178  C   THR A  11      11.855  14.484  11.146  1.00  0.00      AP1  C
ATOM    179  O   THR A  11      11.105  15.314  11.759  1.00  0.00      AP1  O
ATOM    180  N   GLY A  12      12.789  13.760  11.726  1.00  0.00      AP1  N
ATOM    181  HN  GLY A  12      13.385  13.097  11.274  1.00  0.00      AP1   
ATOM    182  CA  GLY A  12      13.002  13.922  13.198  1.00  0.00      AP1  C
ATOM    183  HA1 GLY A  12      12.706  14.920  13.490  1.00  0.00      AP1   
ATOM    184  HA2 GLY A  12      14.026  13.674  13.441  1.00  0.00      AP1   
ATOM    185  C   GLY A  12      12.107  12.944  13.909  1.00  0.00      AP1  C
ATOM    186  O   GLY A  12      11.333  12.212  13.239  1.00  0.00      AP1  O
ATOM    187  N   PRO A  13      12.235  12.905  15.210  1.00  0.00      AP1  N
ATOM    188  CD  PRO A  13      13.281  13.627  15.925  1.00  0.00      AP1  C
ATOM    189  HD1 PRO A  13      13.131  14.728  15.853  1.00  0.00      AP1   
ATOM    190  HD2 PRO A  13      14.290  13.373  15.527  1.00  0.00      AP1   
ATOM    191  CA  PRO A  13      11.516  11.958  16.067  1.00  0.00      AP1  C
ATOM    192  HA  PRO A  13      11.509  11.001  15.559  1.00  0.00      AP1   
ATOM    193  CB  PRO A  13      12.272  11.936  17.370  1.00  0.00      AP1  C
ATOM    194  HB1 PRO A  13      12.910  11.027  17.440  1.00  0.00      AP1   
ATOM    195  HB2 PRO A  13      11.570  11.975  18.233  1.00  0.00      AP1   
ATOM    196  CG  PRO A  13      13.164  13.172  17.399  1.00  0.00      AP1  C
ATOM    197  HG1 PRO A  13      14.143  12.921  17.852  1.00  0.00      AP1   
ATOM    198  HG2 PRO A  13      12.709  13.992  18.001  1.00  0.00      AP1   
ATOM    199  C   PRO A  13      10.094  12.319  16.468  1.00  0.00      AP1  C
ATOM    200  O   PRO A  13       9.440  11.442  17.052  1.00  0.00      AP1  O
ATOM    201  N   CYS A  14       9.629  13.519  16.214  1.00  0.00      AP1  N
ATOM    202  HN  CYS A  14      10.174  14.196  15.723  1.00  0.00      AP1   
ATOM    203  CA  CYS A  14       8.290  13.980  16.616  1.00  0.00      AP1  C
ATOM    204  HA  CYS A  14       8.005  13.387  17.477  1.00  0.00      AP1   
ATOM    205  CB  CYS A  14       8.279  15.441  16.967  1.00  0.00      AP1   
ATOM    206  HB1 CYS A  14       8.747  15.988  16.118  1.00  0.00      AP1   
ATOM    207  HB2 CYS A  14       7.230  15.807  17.027  1.00  0.00      AP1   
ATOM    208  SG  CYS A  14       9.221  15.735  18.490  1.00  0.00      AP1   
ATOM    209  C   CYS A  14       7.268  13.720  15.515  1.00  0.00      AP1  C
ATOM    210  O   CYS A  14       7.672  13.397  14.387  1.00  0.00      AP1  O
ATOM    211  N   LYS A  15       6.027  13.680  15.869  1.00  0.00      AP1  N
ATOM    212  HN  LYS A  15       5.692  13.952  16.770  1.00  0.00      AP1   
ATOM    213  CA  LYS A  15       5.005  13.220  14.945  1.00  0.00      AP1  C
ATOM    214  HA  LYS A  15       5.517  12.984  14.020  1.00  0.00      AP1   
ATOM    215  CB  LYS A  15       4.310  11.998  15.592  1.00  0.00      AP1  C
ATOM    216  HB1 LYS A  15       3.830  12.354  16.533  1.00  0.00      AP1   
ATOM    217  HB2 LYS A  15       3.484  11.658  14.928  1.00  0.00      AP1   
ATOM    218  CG  LYS A  15       5.273  10.848  15.913  1.00  0.00      AP1  C
ATOM    219  HG1 LYS A  15       6.171  11.258  16.428  1.00  0.00      AP1   
ATOM    220  HG2 LYS A  15       4.776  10.146  16.621  1.00  0.00      AP1   
ATOM    221  CD  LYS A  15       5.781  10.034  14.702  1.00  0.00      AP1  C
ATOM    222  HD1 LYS A  15       4.910   9.522  14.232  1.00  0.00      AP1   
ATOM    223  HD2 LYS A  15       6.193  10.748  13.952  1.00  0.00      AP1   
ATOM    224  CE  LYS A  15       6.855   9.016  15.126  1.00  0.00      AP1  C
ATOM    225  HE1 LYS A  15       7.711   9.533  15.615  1.00  0.00      AP1   
ATOM    226  HE2 LYS A  15       6.433   8.279  15.844  1.00  0.00      AP1   
ATOM    227  NZ  LYS A  15       7.357   8.291  13.953  1.00  0.00      AP1  N
ATOM    228  HZ1 LYS A  15       8.084   7.605  14.242  1.00  0.00      AP1   
ATOM    229  HZ2 LYS A  15       6.571   7.789  13.493  1.00  0.00      AP1   
ATOM    230  HZ3 LYS A  15       7.771   8.967  13.280  1.00  0.00      AP1   
ATOM    231  C   LYS A  15       3.964  14.283  14.630  1.00  0.00      AP1  C
ATOM    232  O   LYS A  15       2.777  13.949  14.377  1.00  0.00      AP1  O
ATOM    233  N   ALA A  16       4.325  15.549  14.618  1.00  0.00      AP1  N
ATOM    234  HN  ALA A  16       5.223  15.809  14.972  1.00  0.00      AP1   
ATOM    235  CA  ALA A  16       3.513  16.640  14.122  1.00  0.00      AP1  C
ATOM    236  HA  ALA A  16       2.471  16.527  14.397  1.00  0.00      AP1   
ATOM    237  CB  ALA A  16       3.984  17.995  14.670  1.00  0.00      AP1  C
ATOM    238  HB1 ALA A  16       3.892  18.002  15.777  1.00  0.00      AP1   
ATOM    239  HB2 ALA A  16       5.050  18.180  14.415  1.00  0.00      AP1   
ATOM    240  HB3 ALA A  16       3.373  18.833  14.270  1.00  0.00      AP1   
ATOM    241  C   ALA A  16       3.561  16.615  12.586  1.00  0.00      AP1  C
ATOM    242  O   ALA A  16       4.270  15.752  12.023  1.00  0.00      AP1  O
ATOM    243  N   ARG A  17       2.781  17.425  11.943  1.00  0.00      AP1  N
ATOM    244  HN  ARG A  17       2.214  18.113  12.390  1.00  0.00      AP1   
ATOM    245  CA  ARG A  17       2.700  17.355  10.457  1.00  0.00      AP1  C
ATOM    246  HA  ARG A  17       3.523  16.758  10.082  1.00  0.00      AP1   
ATOM    247  CB  ARG A  17       1.320  16.787   9.970  1.00  0.00      AP1  C
ATOM    248  HB1 ARG A  17       0.533  17.418  10.449  1.00  0.00      AP1   
ATOM    249  HB2 ARG A  17       1.217  16.948   8.874  1.00  0.00      AP1   
ATOM    250  CG  ARG A  17       1.186  15.339  10.395  1.00  0.00      AP1  C
ATOM    251  HG1 ARG A  17       2.055  14.771   9.997  1.00  0.00      AP1   
ATOM    252  HG2 ARG A  17       1.272  15.278  11.504  1.00  0.00      AP1   
ATOM    253  CD  ARG A  17      -0.170  14.751   9.963  1.00  0.00      AP1  C
ATOM    254  HD1 ARG A  17      -0.324  14.936   8.875  1.00  0.00      AP1   
ATOM    255  HD2 ARG A  17      -0.217  13.653  10.148  1.00  0.00      AP1   
ATOM    256  NE  ARG A  17      -1.132  15.455  10.801  1.00  0.00      AP1  N
ATOM    257  HE  ARG A  17      -1.421  16.339  10.415  1.00  0.00      AP1   
ATOM    258  CZ  ARG A  17      -1.531  14.913  11.939  1.00  0.00      AP1  C
ATOM    259  NH1 ARG A  17      -1.172  13.658  12.165  1.00  0.00      AP1  N
ATOM    260 HH11 ARG A  17      -1.463  13.191  12.988  1.00  0.00      AP1   
ATOM    261 HH12 ARG A  17      -0.720  13.182  11.408  1.00  0.00      AP1   
ATOM    262  NH2 ARG A  17      -2.202  15.647  12.795  1.00  0.00      AP1  N
ATOM    263 HH21 ARG A  17      -2.431  15.281  13.686  1.00  0.00      AP1   
ATOM    264 HH22 ARG A  17      -2.273  16.616  12.596  1.00  0.00      AP1   
ATOM    265  C   ARG A  17       2.875  18.731   9.887  1.00  0.00      AP1  C
ATOM    266  O   ARG A  17       1.878  19.470   9.653  1.00  0.00      AP1  O
ATOM    267  N   ILE A  18       4.154  19.110   9.817  1.00  0.00      AP1  N
ATOM    268  HN  ILE A  18       4.899  18.490  10.057  1.00  0.00      AP1   
ATOM    269  CA  ILE A  18       4.595  20.444   9.391  1.00  0.00      AP1  C
ATOM    270  HA  ILE A  18       3.700  21.045   9.289  1.00  0.00      AP1   
ATOM    271  CB  ILE A  18       5.590  20.988  10.452  1.00  0.00      AP1  C
ATOM    272  HB  ILE A  18       6.369  20.189  10.542  1.00  0.00      AP1   
ATOM    273  CG2 ILE A  18       5.985  22.451  10.085  1.00  0.00      AP1  C
ATOM    274 HG21 ILE A  18       6.811  22.808  10.736  1.00  0.00      AP1   
ATOM    275 HG22 ILE A  18       6.334  22.515   9.033  1.00  0.00      AP1   
ATOM    276 HG23 ILE A  18       5.122  23.139  10.211  1.00  0.00      AP1   
ATOM    277  CG1 ILE A  18       4.792  21.062  11.815  1.00  0.00      AP1  C
ATOM    278 HG11 ILE A  18       3.918  21.742  11.703  1.00  0.00      AP1   
ATOM    279 HG12 ILE A  18       4.393  20.050  12.055  1.00  0.00      AP1   
ATOM    280  CD  ILE A  18       5.689  21.536  12.955  1.00  0.00      AP1  C
ATOM    281  HD1 ILE A  18       5.130  21.527  13.915  1.00  0.00      AP1   
ATOM    282  HD2 ILE A  18       6.573  20.871  13.061  1.00  0.00      AP1   
ATOM    283  HD3 ILE A  18       6.047  22.572  12.776  1.00  0.00      AP1   
ATOM    284  C   ILE A  18       5.249  20.388   8.012  1.00  0.00      AP1  C
ATOM    285  O   ILE A  18       6.193  19.612   7.834  1.00  0.00      AP1  O
ATOM    286  N   ILE A  19       4.586  20.956   7.035  1.00  0.00      AP1  N
ATOM    287  HN  ILE A  19       3.720  21.449   7.084  1.00  0.00      AP1   
ATOM    288  CA  ILE A  19       5.154  20.879   5.697  1.00  0.00      AP1  C
ATOM    289  HA  ILE A  19       5.609  19.902   5.597  1.00  0.00      AP1   
ATOM    290  CB  ILE A  19       4.095  21.205   4.648  1.00  0.00      AP1  C
ATOM    291  HB  ILE A  19       3.800  22.263   4.867  1.00  0.00      AP1   
ATOM    292  CG2 ILE A  19       4.655  20.930   3.250  1.00  0.00      AP1  C
ATOM    293 HG21 ILE A  19       3.961  21.306   2.470  1.00  0.00      AP1   
ATOM    294 HG22 ILE A  19       5.630  21.441   3.107  1.00  0.00      AP1   
ATOM    295 HG23 ILE A  19       4.802  19.841   3.088  1.00  0.00      AP1   
ATOM    296  CG1 ILE A  19       2.836  20.317   4.886  1.00  0.00      AP1  C
ATOM    297 HG11 ILE A  19       2.375  20.572   5.866  1.00  0.00      AP1   
ATOM    298 HG12 ILE A  19       2.081  20.543   4.098  1.00  0.00      AP1   
ATOM    299  CD  ILE A  19       3.122  18.814   4.850  1.00  0.00      AP1  C
ATOM    300  HD1 ILE A  19       2.178  18.239   4.968  1.00  0.00      AP1   
ATOM    301  HD2 ILE A  19       3.586  18.526   3.882  1.00  0.00      AP1   
ATOM    302  HD3 ILE A  19       3.809  18.519   5.671  1.00  0.00      AP1   
ATOM    303  C   ILE A  19       6.286  21.912   5.572  1.00  0.00      AP1  C
ATOM    304  O   ILE A  19       6.156  23.146   5.785  1.00  0.00      AP1  O
ATOM    305  N   ARG A  20       7.451  21.372   5.297  1.00  0.00      AP1  N
ATOM    306  HN  ARG A  20       7.620  20.391   5.235  1.00  0.00      AP1   
ATOM    307  CA  ARG A  20       8.602  22.257   5.060  1.00  0.00      AP1  C
ATOM    308  HA  ARG A  20       8.274  23.290   5.042  1.00  0.00      AP1   
ATOM    309  CB  ARG A  20       9.698  21.897   6.092  1.00  0.00      AP1  C
ATOM    310  HB1 ARG A  20       9.848  20.793   6.020  1.00  0.00      AP1   
ATOM    311  HB2 ARG A  20      10.663  22.358   5.786  1.00  0.00      AP1   
ATOM    312  CG  ARG A  20       9.226  22.300   7.493  1.00  0.00      AP1  C
ATOM    313  HG1 ARG A  20       8.229  21.842   7.676  1.00  0.00      AP1   
ATOM    314  HG2 ARG A  20       9.907  21.846   8.249  1.00  0.00      AP1   
ATOM    315  CD  ARG A  20       9.248  23.850   7.622  1.00  0.00      AP1  C
ATOM    316  HD1 ARG A  20      10.282  24.222   7.439  1.00  0.00      AP1   
ATOM    317  HD2 ARG A  20       8.560  24.331   6.888  1.00  0.00      AP1   
ATOM    318  NE  ARG A  20       8.810  24.311   8.962  1.00  0.00      AP1  N
ATOM    319  HE  ARG A  20       7.852  24.619   8.981  1.00  0.00      AP1   
ATOM    320  CZ  ARG A  20       9.575  24.336  10.075  1.00  0.00      AP1  C
ATOM    321  NH1 ARG A  20      10.888  24.077  10.044  1.00  0.00      AP1  N
ATOM    322 HH11 ARG A  20      11.422  24.077  10.878  1.00  0.00      AP1   
ATOM    323 HH12 ARG A  20      11.257  23.755   9.169  1.00  0.00      AP1   
ATOM    324  NH2 ARG A  20       9.050  24.893  11.170  1.00  0.00      AP1  N
ATOM    325 HH21 ARG A  20       9.607  25.010  11.980  1.00  0.00      AP1   
ATOM    326 HH22 ARG A  20       8.182  25.360  11.063  1.00  0.00      AP1   
ATOM    327  C   ARG A  20       9.150  21.950   3.673  1.00  0.00      AP1  C
ATOM    328  O   ARG A  20       8.840  20.896   3.088  1.00  0.00      AP1  O
ATOM    329  N   TYR A  21      10.178  22.695   3.318  1.00  0.00      AP1  N
ATOM    330  HN  TYR A  21      10.494  23.474   3.858  1.00  0.00      AP1   
ATOM    331  CA  TYR A  21      10.959  22.444   2.085  1.00  0.00      AP1  C
ATOM    332  HA  TYR A  21      10.473  21.613   1.588  1.00  0.00      AP1   
ATOM    333  CB  TYR A  21      10.997  23.770   1.282  1.00  0.00      AP1  C
ATOM    334  HB1 TYR A  21      11.220  24.610   1.976  1.00  0.00      AP1   
ATOM    335  HB2 TYR A  21      11.808  23.746   0.523  1.00  0.00      AP1   
ATOM    336  CG  TYR A  21       9.641  24.038   0.627  1.00  0.00      AP1  C
ATOM    337  CD1 TYR A  21       8.639  24.592   1.399  1.00  0.00      AP1  C
ATOM    338  HD1 TYR A  21       8.818  24.797   2.446  1.00  0.00      AP1   
ATOM    339  CE1 TYR A  21       7.403  24.861   0.831  1.00  0.00      AP1  C
ATOM    340  HE1 TYR A  21       6.605  25.281   1.425  1.00  0.00      AP1   
ATOM    341  CZ  TYR A  21       7.215  24.576  -0.494  1.00  0.00      AP1  C
ATOM    342  OH  TYR A  21       5.879  24.769  -1.060  1.00  0.00      AP1  O
ATOM    343  HH  TYR A  21       5.937  24.595  -2.002  1.00  0.00      AP1   
ATOM    344  CD2 TYR A  21       9.451  23.725  -0.691  1.00  0.00      AP1  C
ATOM    345  HD2 TYR A  21      10.242  23.247  -1.252  1.00  0.00      AP1   
ATOM    346  CE2 TYR A  21       8.213  23.993  -1.249  1.00  0.00      AP1  C
ATOM    347  HE2 TYR A  21       8.019  23.725  -2.277  1.00  0.00      AP1   
ATOM    348  C   TYR A  21      12.407  22.010   2.386  1.00  0.00      AP1  C
ATOM    349  O   TYR A  21      12.987  22.512   3.378  1.00  0.00      AP1  O
ATOM    350  N   PHE A  22      12.977  21.141   1.535  1.00  0.00      AP1  N
ATOM    351  HN  PHE A  22      12.513  20.621   0.820  1.00  0.00      AP1   
ATOM    352  CA  PHE A  22      14.449  20.892   1.626  1.00  0.00      AP1  C
ATOM    353  HA  PHE A  22      14.882  21.676   2.235  1.00  0.00      AP1   
ATOM    354  CB  PHE A  22      14.664  19.435   2.142  1.00  0.00      AP1  C
ATOM    355  HB1 PHE A  22      15.746  19.277   2.345  1.00  0.00      AP1   
ATOM    356  HB2 PHE A  22      14.123  19.265   3.098  1.00  0.00      AP1   
ATOM    357  CG  PHE A  22      14.283  18.276   1.191  1.00  0.00      AP1  C
ATOM    358  CD1 PHE A  22      15.290  17.639   0.506  1.00  0.00      AP1  C
ATOM    359  HD1 PHE A  22      16.318  17.933   0.670  1.00  0.00      AP1   
ATOM    360  CE1 PHE A  22      14.981  16.632  -0.392  1.00  0.00      AP1  C
ATOM    361  HE1 PHE A  22      15.771  16.117  -0.920  1.00  0.00      AP1   
ATOM    362  CZ  PHE A  22      13.673  16.262  -0.626  1.00  0.00      AP1  C
ATOM    363  HZ  PHE A  22      13.444  15.473  -1.328  1.00  0.00      AP1   
ATOM    364  CD2 PHE A  22      12.962  17.907   0.976  1.00  0.00      AP1  C
ATOM    365  HD2 PHE A  22      12.167  18.411   1.507  1.00  0.00      AP1   
ATOM    366  CE2 PHE A  22      12.638  16.909   0.061  1.00  0.00      AP1  C
ATOM    367  HE2 PHE A  22      11.602  16.649  -0.108  1.00  0.00      AP1   
ATOM    368  C   PHE A  22      15.018  21.045   0.237  1.00  0.00      AP1  C
ATOM    369  O   PHE A  22      14.250  20.837  -0.740  1.00  0.00      AP1  O
ATOM    370  N   TYR A  23      16.336  21.281   0.152  1.00  0.00      AP1  N
ATOM    371  HN  TYR A  23      16.966  21.456   0.907  1.00  0.00      AP1   
ATOM    372  CA  TYR A  23      16.948  21.292  -1.153  1.00  0.00      AP1  C
ATOM    373  HA  TYR A  23      16.188  21.606  -1.858  1.00  0.00      AP1   
ATOM    374  CB  TYR A  23      18.188  22.194  -1.071  1.00  0.00      AP1  C
ATOM    375  HB1 TYR A  23      17.872  23.223  -0.794  1.00  0.00      AP1   
ATOM    376  HB2 TYR A  23      18.881  21.838  -0.278  1.00  0.00      AP1   
ATOM    377  CG  TYR A  23      18.906  22.263  -2.442  1.00  0.00      AP1  C
ATOM    378  CD1 TYR A  23      20.089  21.621  -2.663  1.00  0.00      AP1  C
ATOM    379  HD1 TYR A  23      20.525  21.013  -1.882  1.00  0.00      AP1   
ATOM    380  CE1 TYR A  23      20.733  21.779  -3.896  1.00  0.00      AP1  C
ATOM    381  HE1 TYR A  23      21.674  21.287  -4.091  1.00  0.00      AP1   
ATOM    382  CZ  TYR A  23      20.185  22.562  -4.864  1.00  0.00      AP1  C
ATOM    383  OH  TYR A  23      20.826  22.768  -6.115  1.00  0.00      AP1  O
ATOM    384  HH  TYR A  23      20.232  23.288  -6.661  1.00  0.00      AP1   
ATOM    385  CD2 TYR A  23      18.361  23.033  -3.436  1.00  0.00      AP1  C
ATOM    386  HD2 TYR A  23      17.439  23.570  -3.260  1.00  0.00      AP1   
ATOM    387  CE2 TYR A  23      18.991  23.185  -4.662  1.00  0.00      AP1  C
ATOM    388  HE2 TYR A  23      18.541  23.806  -5.423  1.00  0.00      AP1   
ATOM    389  C   TYR A  23      17.365  19.888  -1.542  1.00  0.00      AP1  C
ATOM    390  O   TYR A  23      18.009  19.184  -0.744  1.00  0.00      AP1  O
ATOM    391  N   ASN A  24      16.913  19.453  -2.726  1.00  0.00      AP1  N
ATOM    392  HN  ASN A  24      16.288  19.985  -3.295  1.00  0.00      AP1   
ATOM    393  CA  ASN A  24      17.295  18.160  -3.291  1.00  0.00      AP1  C
ATOM    394  HA  ASN A  24      17.706  17.583  -2.470  1.00  0.00      AP1   
ATOM    395  CB  ASN A  24      16.052  17.558  -3.946  1.00  0.00      AP1  C
ATOM    396  HB1 ASN A  24      15.298  17.382  -3.148  1.00  0.00      AP1   
ATOM    397  HB2 ASN A  24      15.611  18.275  -4.668  1.00  0.00      AP1   
ATOM    398  CG  ASN A  24      16.354  16.227  -4.626  1.00  0.00      AP1  C
ATOM    399  OD1 ASN A  24      17.531  15.754  -4.725  1.00  0.00      AP1  O
ATOM    400  ND2 ASN A  24      15.234  15.549  -4.870  1.00  0.00      AP1  N
ATOM    401 HD21 ASN A  24      15.324  14.657  -5.304  1.00  0.00      AP1   
ATOM    402 HD22 ASN A  24      14.354  15.924  -4.594  1.00  0.00      AP1   
ATOM    403  C   ASN A  24      18.406  18.332  -4.341  1.00  0.00      AP1  C
ATOM    404  O   ASN A  24      18.166  18.843  -5.464  1.00  0.00      AP1  O
ATOM    405  N   ALA A  25      19.655  18.124  -3.871  1.00  0.00      AP1  N
ATOM    406  HN  ALA A  25      19.835  17.761  -2.957  1.00  0.00      AP1   
ATOM    407  CA  ALA A  25      20.851  18.420  -4.681  1.00  0.00      AP1  C
ATOM    408  HA  ALA A  25      20.854  19.473  -4.937  1.00  0.00      AP1   
ATOM    409  CB  ALA A  25      22.112  18.071  -3.866  1.00  0.00      AP1  C
ATOM    410  HB1 ALA A  25      22.116  18.652  -2.919  1.00  0.00      AP1   
ATOM    411  HB2 ALA A  25      22.132  16.990  -3.605  1.00  0.00      AP1   
ATOM    412  HB3 ALA A  25      23.041  18.318  -4.424  1.00  0.00      AP1   
ATOM    413  C   ALA A  25      20.920  17.650  -6.010  1.00  0.00      AP1  C
ATOM    414  O   ALA A  25      21.385  18.257  -6.997  1.00  0.00      AP1  O
ATOM    415  N   LYS A  26      20.333  16.480  -6.081  1.00  0.00      AP1  N
ATOM    416  HN  LYS A  26      19.924  15.993  -5.311  1.00  0.00      AP1   
ATOM    417  CA  LYS A  26      20.244  15.784  -7.383  1.00  0.00      AP1  C
ATOM    418  HA  LYS A  26      21.229  15.827  -7.831  1.00  0.00      AP1   
ATOM    419  CB  LYS A  26      19.732  14.353  -7.259  1.00  0.00      AP1  C
ATOM    420  HB1 LYS A  26      18.812  14.387  -6.631  1.00  0.00      AP1   
ATOM    421  HB2 LYS A  26      19.412  13.995  -8.263  1.00  0.00      AP1   
ATOM    422  CG  LYS A  26      20.800  13.485  -6.626  1.00  0.00      AP1  C
ATOM    423  HG1 LYS A  26      21.724  13.533  -7.246  1.00  0.00      AP1   
ATOM    424  HG2 LYS A  26      21.053  13.896  -5.622  1.00  0.00      AP1   
ATOM    425  CD  LYS A  26      20.299  12.037  -6.533  1.00  0.00      AP1  C
ATOM    426  HD1 LYS A  26      19.417  12.013  -5.852  1.00  0.00      AP1   
ATOM    427  HD2 LYS A  26      19.948  11.726  -7.544  1.00  0.00      AP1   
ATOM    428  CE  LYS A  26      21.387  11.067  -6.033  1.00  0.00      AP1  C
ATOM    429  HE1 LYS A  26      20.997  10.025  -6.004  1.00  0.00      AP1   
ATOM    430  HE2 LYS A  26      22.272  11.092  -6.706  1.00  0.00      AP1   
ATOM    431  NZ  LYS A  26      21.821  11.437  -4.681  1.00  0.00      AP1  N
ATOM    432  HZ1 LYS A  26      22.554  10.778  -4.349  1.00  0.00      AP1   
ATOM    433  HZ2 LYS A  26      22.205  12.404  -4.692  1.00  0.00      AP1   
ATOM    434  HZ3 LYS A  26      21.007  11.400  -4.035  1.00  0.00      AP1   
ATOM    435  C   LYS A  26      19.287  16.482  -8.327  1.00  0.00      AP1  C
ATOM    436  O   LYS A  26      19.478  16.369  -9.556  1.00  0.00      AP1  O
ATOM    437  N   ALA A  27      18.213  17.041  -7.772  1.00  0.00      AP1  N
ATOM    438  HN  ALA A  27      18.039  17.106  -6.790  1.00  0.00      AP1   
ATOM    439  CA  ALA A  27      17.182  17.617  -8.631  1.00  0.00      AP1  C
ATOM    440  HA  ALA A  27      17.158  17.113  -9.590  1.00  0.00      AP1   
ATOM    441  CB  ALA A  27      15.833  17.423  -7.901  1.00  0.00      AP1  C
ATOM    442  HB1 ALA A  27      15.642  16.339  -7.753  1.00  0.00      AP1   
ATOM    443  HB2 ALA A  27      15.847  17.907  -6.900  1.00  0.00      AP1   
ATOM    444  HB3 ALA A  27      14.987  17.844  -8.486  1.00  0.00      AP1   
ATOM    445  C   ALA A  27      17.468  19.070  -8.921  1.00  0.00      AP1  C
ATOM    446  O   ALA A  27      16.909  19.707  -9.863  1.00  0.00      AP1  O
ATOM    447  N   GLY A  28      18.299  19.622  -8.061  1.00  0.00      AP1  N
ATOM    448  HN  GLY A  28      18.739  19.170  -7.286  1.00  0.00      AP1   
ATOM    449  CA  GLY A  28      18.626  21.036  -8.237  1.00  0.00      AP1  C
ATOM    450  HA1 GLY A  28      18.735  21.166  -9.305  1.00  0.00      AP1   
ATOM    451  HA2 GLY A  28      19.538  21.188  -7.675  1.00  0.00      AP1   
ATOM    452  C   GLY A  28      17.588  22.051  -7.738  1.00  0.00      AP1  C
ATOM    453  O   GLY A  28      17.702  23.258  -8.056  1.00  0.00      AP1  O
ATOM    454  N   LEU A  29      16.632  21.566  -6.970  1.00  0.00      AP1  N
ATOM    455  HN  LEU A  29      16.554  20.616  -6.676  1.00  0.00      AP1   
ATOM    456  CA  LEU A  29      15.576  22.432  -6.478  1.00  0.00      AP1  C
ATOM    457  HA  LEU A  29      16.042  23.377  -6.231  1.00  0.00      AP1   
ATOM    458  CB  LEU A  29      14.553  22.765  -7.568  1.00  0.00      AP1  C
ATOM    459  HB1 LEU A  29      13.713  23.308  -7.076  1.00  0.00      AP1   
ATOM    460  HB2 LEU A  29      15.008  23.486  -8.283  1.00  0.00      AP1   
ATOM    461  CG  LEU A  29      14.018  21.514  -8.283  1.00  0.00      AP1  C
ATOM    462  HG  LEU A  29      14.942  20.995  -8.635  1.00  0.00      AP1   
ATOM    463  CD1 LEU A  29      13.211  20.593  -7.394  1.00  0.00      AP1  C
ATOM    464 HD11 LEU A  29      12.814  19.736  -7.979  1.00  0.00      AP1   
ATOM    465 HD12 LEU A  29      13.841  20.192  -6.571  1.00  0.00      AP1   
ATOM    466 HD13 LEU A  29      12.351  21.135  -6.946  1.00  0.00      AP1   
ATOM    467  CD2 LEU A  29      13.189  21.898  -9.518  1.00  0.00      AP1  C
ATOM    468 HD21 LEU A  29      12.824  20.985 -10.037  1.00  0.00      AP1   
ATOM    469 HD22 LEU A  29      12.304  22.507  -9.244  1.00  0.00      AP1   
ATOM    470 HD23 LEU A  29      13.806  22.481 -10.235  1.00  0.00      AP1   
ATOM    471  C   LEU A  29      14.947  21.880  -5.199  1.00  0.00      AP1  C
ATOM    472  O   LEU A  29      15.304  20.784  -4.719  1.00  0.00      AP1  O
ATOM    473  N   CYS A  30      14.114  22.692  -4.605  1.00  0.00      AP1  N
ATOM    474  HN  CYS A  30      13.783  23.572  -4.941  1.00  0.00      AP1   
ATOM    475  CA  CYS A  30      13.591  22.300  -3.306  1.00  0.00      AP1  C
ATOM    476  HA  CYS A  30      14.301  21.585  -2.907  1.00  0.00      AP1   
ATOM    477  CB  CYS A  30      13.406  23.628  -2.540  1.00  0.00      AP1   
ATOM    478  HB1 CYS A  30      12.784  24.294  -3.180  1.00  0.00      AP1   
ATOM    479  HB2 CYS A  30      12.814  23.451  -1.615  1.00  0.00      AP1   
ATOM    480  SG  CYS A  30      14.977  24.433  -2.196  1.00  0.00      AP1   
ATOM    481  C   CYS A  30      12.246  21.612  -3.398  1.00  0.00      AP1  C
ATOM    482  O   CYS A  30      11.508  21.862  -4.381  1.00  0.00      AP1  O
ATOM    483  N   GLN A  31      12.005  20.672  -2.530  1.00  0.00      AP1  N
ATOM    484  HN  GLN A  31      12.629  20.475  -1.776  1.00  0.00      AP1   
ATOM    485  CA  GLN A  31      10.813  19.821  -2.569  1.00  0.00      AP1  C
ATOM    486  HA  GLN A  31      10.088  20.269  -3.238  1.00  0.00      AP1   
ATOM    487  CB  GLN A  31      11.110  18.377  -3.007  1.00  0.00      AP1  C
ATOM    488  HB1 GLN A  31      11.887  17.983  -2.311  1.00  0.00      AP1   
ATOM    489  HB2 GLN A  31      10.203  17.749  -2.848  1.00  0.00      AP1   
ATOM    490  CG  GLN A  31      11.604  18.464  -4.496  1.00  0.00      AP1  C
ATOM    491  HG1 GLN A  31      10.781  18.811  -5.158  1.00  0.00      AP1   
ATOM    492  HG2 GLN A  31      12.443  19.184  -4.590  1.00  0.00      AP1   
ATOM    493  CD  GLN A  31      12.041  17.093  -4.992  1.00  0.00      AP1  C
ATOM    494  OE1 GLN A  31      12.104  16.884  -6.223  1.00  0.00      AP1  O
ATOM    495  NE2 GLN A  31      12.461  16.246  -4.115  1.00  0.00      AP1  N
ATOM    496 HE21 GLN A  31      12.748  15.354  -4.452  1.00  0.00      AP1   
ATOM    497 HE22 GLN A  31      12.470  16.494  -3.152  1.00  0.00      AP1   
ATOM    498  C   GLN A  31      10.208  19.822  -1.167  1.00  0.00      AP1  C
ATOM    499  O   GLN A  31      10.918  20.218  -0.210  1.00  0.00      AP1  O
ATOM    500  N   THR A  32       8.983  19.459  -1.072  1.00  0.00      AP1  N
ATOM    501  HN  THR A  32       8.363  19.186  -1.807  1.00  0.00      AP1   
ATOM    502  CA  THR A  32       8.377  19.428   0.280  1.00  0.00      AP1  C
ATOM    503  HA  THR A  32       8.930  20.152   0.863  1.00  0.00      AP1   
ATOM    504  CB  THR A  32       6.844  19.700   0.273  1.00  0.00      AP1  C
ATOM    505  HB  THR A  32       6.472  19.407   1.285  1.00  0.00      AP1   
ATOM    506  OG1 THR A  32       6.304  18.825  -0.706  1.00  0.00      AP1  O
ATOM    507  HG1 THR A  32       5.358  19.004  -0.716  1.00  0.00      AP1   
ATOM    508  CG2 THR A  32       6.585  21.149  -0.177  1.00  0.00      AP1  C
ATOM    509 HG21 THR A  32       5.509  21.406  -0.082  1.00  0.00      AP1   
ATOM    510 HG22 THR A  32       7.162  21.859   0.453  1.00  0.00      AP1   
ATOM    511 HG23 THR A  32       6.886  21.299  -1.236  1.00  0.00      AP1   
ATOM    512  C   THR A  32       8.573  18.100   0.950  1.00  0.00      AP1  C
ATOM    513  O   THR A  32       8.785  17.013   0.347  1.00  0.00      AP1  O
ATOM    514  N   PHE A  33       8.526  18.187   2.280  1.00  0.00      AP1  N
ATOM    515  HN  PHE A  33       8.452  19.037   2.799  1.00  0.00      AP1   
ATOM    516  CA  PHE A  33       8.582  16.999   3.087  1.00  0.00      AP1  C
ATOM    517  HA  PHE A  33       8.054  16.216   2.557  1.00  0.00      AP1   
ATOM    518  CB  PHE A  33      10.066  16.503   3.399  1.00  0.00      AP1  C
ATOM    519  HB1 PHE A  33      10.026  15.468   3.804  1.00  0.00      AP1   
ATOM    520  HB2 PHE A  33      10.680  16.469   2.473  1.00  0.00      AP1   
ATOM    521  CG  PHE A  33      10.840  17.324   4.462  1.00  0.00      AP1  C
ATOM    522  CD1 PHE A  33      11.188  16.711   5.670  1.00  0.00      AP1  C
ATOM    523  HD1 PHE A  33      10.892  15.687   5.855  1.00  0.00      AP1   
ATOM    524  CE1 PHE A  33      11.912  17.453   6.617  1.00  0.00      AP1  C
ATOM    525  HE1 PHE A  33      12.190  17.002   7.559  1.00  0.00      AP1   
ATOM    526  CZ  PHE A  33      12.277  18.763   6.344  1.00  0.00      AP1  C
ATOM    527  HZ  PHE A  33      12.826  19.336   7.078  1.00  0.00      AP1   
ATOM    528  CD2 PHE A  33      11.224  18.619   4.188  1.00  0.00      AP1  C
ATOM    529  HD2 PHE A  33      10.942  19.080   3.252  1.00  0.00      AP1   
ATOM    530  CE2 PHE A  33      11.948  19.333   5.129  1.00  0.00      AP1  C
ATOM    531  HE2 PHE A  33      12.259  20.346   4.914  1.00  0.00      AP1   
ATOM    532  C   PHE A  33       7.801  17.273   4.382  1.00  0.00      AP1  C
ATOM    533  O   PHE A  33       7.554  18.469   4.665  1.00  0.00      AP1  O
ATOM    534  N   VAL A  34       7.455  16.220   5.116  1.00  0.00      AP1  N
ATOM    535  HN  VAL A  34       7.628  15.267   4.882  1.00  0.00      AP1   
ATOM    536  CA  VAL A  34       6.756  16.414   6.390  1.00  0.00      AP1  C
ATOM    537  HA  VAL A  34       6.318  17.404   6.407  1.00  0.00      AP1   
ATOM    538  CB  VAL A  34       5.716  15.281   6.557  1.00  0.00      AP1  C
ATOM    539  HB  VAL A  34       6.271  14.311   6.553  1.00  0.00      AP1   
ATOM    540  CG1 VAL A  34       4.973  15.432   7.882  1.00  0.00      AP1  C
ATOM    541 HG11 VAL A  34       4.200  14.640   7.983  1.00  0.00      AP1   
ATOM    542 HG12 VAL A  34       5.659  15.336   8.749  1.00  0.00      AP1   
ATOM    543 HG13 VAL A  34       4.464  16.418   7.937  1.00  0.00      AP1   
ATOM    544  CG2 VAL A  34       4.667  15.326   5.371  1.00  0.00      AP1  C
ATOM    545 HG21 VAL A  34       3.892  14.541   5.502  1.00  0.00      AP1   
ATOM    546 HG22 VAL A  34       4.161  16.315   5.335  1.00  0.00      AP1   
ATOM    547 HG23 VAL A  34       5.159  15.150   4.392  1.00  0.00      AP1   
ATOM    548  C   VAL A  34       7.798  16.359   7.491  1.00  0.00      AP1  C
ATOM    549  O   VAL A  34       8.422  15.296   7.692  1.00  0.00      AP1  O
ATOM    550  N   TYR A  35       7.953  17.509   8.095  1.00  0.00      AP1  N
ATOM    551  HN  TYR A  35       7.506  18.351   7.798  1.00  0.00      AP1   
ATOM    552  CA  TYR A  35       8.816  17.659   9.286  1.00  0.00      AP1  C
ATOM    553  HA  TYR A  35       9.611  16.925   9.234  1.00  0.00      AP1   
ATOM    554  CB  TYR A  35       9.260  19.136   9.274  1.00  0.00      AP1  C
ATOM    555  HB1 TYR A  35       9.918  19.311   8.395  1.00  0.00      AP1   
ATOM    556  HB2 TYR A  35       8.382  19.809   9.167  1.00  0.00      AP1   
ATOM    557  CG  TYR A  35      10.066  19.506  10.540  1.00  0.00      AP1  C
ATOM    558  CD1 TYR A  35      11.058  18.668  11.032  1.00  0.00      AP1  C
ATOM    559  HD1 TYR A  35      11.297  17.753  10.508  1.00  0.00      AP1   
ATOM    560  CE1 TYR A  35      11.713  19.022  12.217  1.00  0.00      AP1  C
ATOM    561  HE1 TYR A  35      12.471  18.379  12.639  1.00  0.00      AP1   
ATOM    562  CZ  TYR A  35      11.371  20.211  12.851  1.00  0.00      AP1  C
ATOM    563  OH  TYR A  35      12.040  20.579  14.049  1.00  0.00      AP1  O
ATOM    564  HH  TYR A  35      11.727  21.451  14.298  1.00  0.00      AP1   
ATOM    565  CD2 TYR A  35       9.728  20.678  11.181  1.00  0.00      AP1  C
ATOM    566  HD2 TYR A  35       8.919  21.288  10.802  1.00  0.00      AP1   
ATOM    567  CE2 TYR A  35      10.401  21.042  12.346  1.00  0.00      AP1  C
ATOM    568  HE2 TYR A  35      10.140  21.960  12.851  1.00  0.00      AP1   
ATOM    569  C   TYR A  35       7.941  17.294  10.498  1.00  0.00      AP1  C
ATOM    570  O   TYR A  35       6.818  17.832  10.661  1.00  0.00      AP1  O
ATOM    571  N   GLY A  36       8.505  16.505  11.400  1.00  0.00      AP1  N
ATOM    572  HN  GLY A  36       9.438  16.159  11.311  1.00  0.00      AP1   
ATOM    573  CA  GLY A  36       7.774  16.076  12.622  1.00  0.00      AP1  C
ATOM    574  HA1 GLY A  36       8.316  15.219  12.997  1.00  0.00      AP1   
ATOM    575  HA2 GLY A  36       6.765  15.857  12.299  1.00  0.00      AP1   
ATOM    576  C   GLY A  36       7.696  17.099  13.728  1.00  0.00      AP1  C
ATOM    577  O   GLY A  36       6.978  16.835  14.718  1.00  0.00      AP1  O
ATOM    578  N   GLY A  37       8.385  18.202  13.646  1.00  0.00      AP1  N
ATOM    579  HN  GLY A  37       9.059  18.280  12.913  1.00  0.00      AP1   
ATOM    580  CA  GLY A  37       8.275  19.366  14.533  1.00  0.00      AP1  C
ATOM    581  HA1 GLY A  37       7.309  19.286  15.013  1.00  0.00      AP1   
ATOM    582  HA2 GLY A  37       8.388  20.239  13.905  1.00  0.00      AP1   
ATOM    583  C   GLY A  37       9.338  19.430  15.620  1.00  0.00      AP1  C
ATOM    584  O   GLY A  37       9.309  20.380  16.415  1.00  0.00      AP1  O
ATOM    585  N   CYS A  38      10.317  18.555  15.610  1.00  0.00      AP1  N
ATOM    586  HN  CYS A  38      10.373  17.761  15.008  1.00  0.00      AP1   
ATOM    587  CA  CYS A  38      11.453  18.707  16.541  1.00  0.00      AP1  C
ATOM    588  HA  CYS A  38      11.542  19.771  16.726  1.00  0.00      AP1   
ATOM    589  CB  CYS A  38      11.179  18.055  17.937  1.00  0.00      AP1   
ATOM    590  HB1 CYS A  38      11.993  18.385  18.621  1.00  0.00      AP1   
ATOM    591  HB2 CYS A  38      10.236  18.461  18.364  1.00  0.00      AP1   
ATOM    592  SG  CYS A  38      11.154  16.283  17.922  1.00  0.00      AP1   
ATOM    593  C   CYS A  38      12.763  18.232  15.950  1.00  0.00      AP1  C
ATOM    594  O   CYS A  38      12.753  17.224  15.201  1.00  0.00      AP1  O
ATOM    595  N   ARG A  39      13.828  18.788  16.529  1.00  0.00      AP1  N
ATOM    596  HN  ARG A  39      13.692  19.524  17.188  1.00  0.00      AP1   
ATOM    597  CA  ARG A  39      15.222  18.387  16.262  1.00  0.00      AP1  C
ATOM    598  HA  ARG A  39      15.864  19.017  16.866  1.00  0.00      AP1   
ATOM    599  CB  ARG A  39      15.486  16.941  16.719  1.00  0.00      AP1  C
ATOM    600  HB1 ARG A  39      14.972  16.279  15.982  1.00  0.00      AP1   
ATOM    601  HB2 ARG A  39      16.571  16.714  16.629  1.00  0.00      AP1   
ATOM    602  CG  ARG A  39      14.949  16.624  18.147  1.00  0.00      AP1  C
ATOM    603  HG1 ARG A  39      13.838  16.604  18.111  1.00  0.00      AP1   
ATOM    604  HG2 ARG A  39      15.258  15.591  18.429  1.00  0.00      AP1   
ATOM    605  CD  ARG A  39      15.484  17.593  19.195  1.00  0.00      AP1  C
ATOM    606  HD1 ARG A  39      16.593  17.658  19.108  1.00  0.00      AP1   
ATOM    607  HD2 ARG A  39      15.055  18.614  19.065  1.00  0.00      AP1   
ATOM    608  NE  ARG A  39      15.081  17.068  20.497  1.00  0.00      AP1  N
ATOM    609  HE  ARG A  39      14.686  16.144  20.446  1.00  0.00      AP1   
ATOM    610  CZ  ARG A  39      15.268  17.831  21.574  1.00  0.00      AP1  C
ATOM    611  NH1 ARG A  39      15.870  19.020  21.453  1.00  0.00      AP1  N
ATOM    612 HH11 ARG A  39      16.037  19.584  22.250  1.00  0.00      AP1   
ATOM    613 HH12 ARG A  39      16.255  19.233  20.552  1.00  0.00      AP1   
ATOM    614  NH2 ARG A  39      14.930  17.321  22.753  1.00  0.00      AP1  N
ATOM    615 HH21 ARG A  39      14.972  17.885  23.565  1.00  0.00      AP1   
ATOM    616 HH22 ARG A  39      14.448  16.455  22.745  1.00  0.00      AP1   
ATOM    617  C   ARG A  39      15.644  18.605  14.798  1.00  0.00      AP1  C
ATOM    618  O   ARG A  39      16.306  17.708  14.224  1.00  0.00      AP1  O
ATOM    619  N   ALA A  40      15.154  19.670  14.180  1.00  0.00      AP1  N
ATOM    620  HN  ALA A  40      14.576  20.364  14.608  1.00  0.00      AP1   
ATOM    621  CA  ALA A  40      15.461  19.894  12.733  1.00  0.00      AP1  C
ATOM    622  HA  ALA A  40      15.067  19.083  12.131  1.00  0.00      AP1   
ATOM    623  CB  ALA A  40      14.918  21.275  12.366  1.00  0.00      AP1  C
ATOM    624  HB1 ALA A  40      13.814  21.285  12.486  1.00  0.00      AP1   
ATOM    625  HB2 ALA A  40      15.341  22.060  13.030  1.00  0.00      AP1   
ATOM    626  HB3 ALA A  40      15.151  21.540  11.312  1.00  0.00      AP1   
ATOM    627  C   ALA A  40      16.969  19.924  12.482  1.00  0.00      AP1  C
ATOM    628  O   ALA A  40      17.752  20.431  13.327  1.00  0.00      AP1  O
ATOM    629  N   LYS A  41      17.282  19.622  11.271  1.00  0.00      AP1  N
ATOM    630  HN  LYS A  41      16.626  19.180  10.661  1.00  0.00      AP1   
ATOM    631  CA  LYS A  41      18.585  19.887  10.687  1.00  0.00      AP1  C
ATOM    632  HA  LYS A  41      19.265  20.166  11.483  1.00  0.00      AP1   
ATOM    633  CB  LYS A  41      18.961  18.612   9.934  1.00  0.00      AP1  C
ATOM    634  HB1 LYS A  41      18.043  18.257   9.411  1.00  0.00      AP1   
ATOM    635  HB2 LYS A  41      19.696  18.865   9.138  1.00  0.00      AP1   
ATOM    636  CG  LYS A  41      19.486  17.515  10.843  1.00  0.00      AP1  C
ATOM    637  HG1 LYS A  41      20.273  17.938  11.508  1.00  0.00      AP1   
ATOM    638  HG2 LYS A  41      18.657  17.157  11.496  1.00  0.00      AP1   
ATOM    639  CD  LYS A  41      20.043  16.425   9.926  1.00  0.00      AP1  C
ATOM    640  HD1 LYS A  41      19.196  15.976   9.359  1.00  0.00      AP1   
ATOM    641  HD2 LYS A  41      20.722  16.908   9.185  1.00  0.00      AP1   
ATOM    642  CE  LYS A  41      20.782  15.386  10.779  1.00  0.00      AP1  C
ATOM    643  HE1 LYS A  41      21.779  15.772  11.087  1.00  0.00      AP1   
ATOM    644  HE2 LYS A  41      20.199  15.147  11.696  1.00  0.00      AP1   
ATOM    645  NZ  LYS A  41      20.985  14.137  10.021  1.00  0.00      AP1  N
ATOM    646  HZ1 LYS A  41      21.488  13.441  10.609  1.00  0.00      AP1   
ATOM    647  HZ2 LYS A  41      20.062  13.748   9.739  1.00  0.00      AP1   
ATOM    648  HZ3 LYS A  41      21.546  14.338   9.169  1.00  0.00      AP1   
ATOM    649  C   LYS A  41      18.461  21.087   9.753  1.00  0.00      AP1  C
ATOM    650  O   LYS A  41      17.371  21.708   9.790  1.00  0.00      AP1  O
ATOM    651  N   ARG A  42      19.577  21.644   9.215  1.00  0.00      AP1  N
ATOM    652  HN  ARG A  42      20.454  21.174   9.277  1.00  0.00      AP1   
ATOM    653  CA  ARG A  42      19.571  22.903   8.543  1.00  0.00      AP1  C
ATOM    654  HA  ARG A  42      18.983  23.588   9.142  1.00  0.00      AP1   
ATOM    655  CB  ARG A  42      20.981  23.470   8.429  1.00  0.00      AP1  C
ATOM    656  HB1 ARG A  42      21.637  22.623   8.115  1.00  0.00      AP1   
ATOM    657  HB2 ARG A  42      21.019  24.210   7.600  1.00  0.00      AP1   
ATOM    658  CG  ARG A  42      21.461  24.047   9.786  1.00  0.00      AP1  C
ATOM    659  HG1 ARG A  42      20.586  24.486  10.313  1.00  0.00      AP1   
ATOM    660  HG2 ARG A  42      21.810  23.209  10.433  1.00  0.00      AP1   
ATOM    661  CD  ARG A  42      22.614  25.047   9.608  1.00  0.00      AP1  C
ATOM    662  HD1 ARG A  42      23.254  25.040  10.520  1.00  0.00      AP1   
ATOM    663  HD2 ARG A  42      23.246  24.790   8.726  1.00  0.00      AP1   
ATOM    664  NE  ARG A  42      22.119  26.404   9.384  1.00  0.00      AP1  N
ATOM    665  HE  ARG A  42      21.122  26.444   9.251  1.00  0.00      AP1   
ATOM    666  CZ  ARG A  42      22.948  27.426   9.370  1.00  0.00      AP1  C
ATOM    667  NH1 ARG A  42      24.253  27.187   9.415  1.00  0.00      AP1  N
ATOM    668 HH11 ARG A  42      24.902  27.935   9.432  1.00  0.00      AP1   
ATOM    669 HH12 ARG A  42      24.525  26.235   9.568  1.00  0.00      AP1   
ATOM    670  NH2 ARG A  42      22.472  28.634   9.297  1.00  0.00      AP1  N
ATOM    671 HH21 ARG A  42      23.088  29.402   9.198  1.00  0.00      AP1   
ATOM    672 HH22 ARG A  42      21.498  28.723   9.132  1.00  0.00      AP1   
ATOM    673  C   ARG A  42      18.898  22.847   7.144  1.00  0.00      AP1  C
ATOM    674  O   ARG A  42      18.476  23.930   6.690  1.00  0.00      AP1  O
ATOM    675  N   ASN A  43      18.870  21.715   6.474  1.00  0.00      AP1  N
ATOM    676  HN  ASN A  43      19.251  20.832   6.747  1.00  0.00      AP1   
ATOM    677  CA  ASN A  43      18.210  21.713   5.169  1.00  0.00      AP1  C
ATOM    678  HA  ASN A  43      18.387  22.688   4.728  1.00  0.00      AP1   
ATOM    679  CB  ASN A  43      18.745  20.506   4.379  1.00  0.00      AP1  C
ATOM    680  HB1 ASN A  43      19.856  20.534   4.425  1.00  0.00      AP1   
ATOM    681  HB2 ASN A  43      18.416  19.559   4.853  1.00  0.00      AP1   
ATOM    682  CG  ASN A  43      18.295  20.592   2.909  1.00  0.00      AP1  C
ATOM    683  OD1 ASN A  43      17.721  21.629   2.499  1.00  0.00      AP1  O
ATOM    684  ND2 ASN A  43      18.664  19.564   2.134  1.00  0.00      AP1  N
ATOM    685 HD21 ASN A  43      18.398  19.595   1.174  1.00  0.00      AP1   
ATOM    686 HD22 ASN A  43      19.208  18.823   2.515  1.00  0.00      AP1   
ATOM    687  C   ASN A  43      16.671  21.559   5.372  1.00  0.00      AP1  C
ATOM    688  O   ASN A  43      16.068  20.466   5.197  1.00  0.00      AP1  O
ATOM    689  N   ASN A  44      16.097  22.643   5.820  1.00  0.00      AP1  N
ATOM    690  HN  ASN A  44      16.559  23.529   5.842  1.00  0.00      AP1   
ATOM    691  CA  ASN A  44      14.676  22.662   6.349  1.00  0.00      AP1  C
ATOM    692  HA  ASN A  44      14.073  22.113   5.634  1.00  0.00      AP1   
ATOM    693  CB  ASN A  44      14.577  21.951   7.736  1.00  0.00      AP1  C
ATOM    694  HB1 ASN A  44      14.951  20.911   7.613  1.00  0.00      AP1   
ATOM    695  HB2 ASN A  44      15.232  22.455   8.475  1.00  0.00      AP1   
ATOM    696  CG  ASN A  44      13.128  21.861   8.301  1.00  0.00      AP1  C
ATOM    697  OD1 ASN A  44      12.432  22.889   8.208  1.00  0.00      AP1  O
ATOM    698  ND2 ASN A  44      12.975  21.035   9.288  1.00  0.00      AP1  N
ATOM    699 HD21 ASN A  44      12.059  20.942   9.669  1.00  0.00      AP1   
ATOM    700 HD22 ASN A  44      13.749  20.503   9.617  1.00  0.00      AP1   
ATOM    701  C   ASN A  44      14.157  24.102   6.384  1.00  0.00      AP1  C
ATOM    702  O   ASN A  44      14.715  24.959   7.120  1.00  0.00      AP1  O
ATOM    703  N   PHE A  45      13.324  24.438   5.381  1.00  0.00      AP1  N
ATOM    704  HN  PHE A  45      12.933  23.766   4.754  1.00  0.00      AP1   
ATOM    705  CA  PHE A  45      12.918  25.817   5.120  1.00  0.00      AP1  C
ATOM    706  HA  PHE A  45      13.316  26.410   5.934  1.00  0.00      AP1   
ATOM    707  CB  PHE A  45      13.372  26.373   3.741  1.00  0.00      AP1  C
ATOM    708  HB1 PHE A  45      12.898  25.774   2.933  1.00  0.00      AP1   
ATOM    709  HB2 PHE A  45      13.042  27.425   3.605  1.00  0.00      AP1   
ATOM    710  CG  PHE A  45      14.913  26.192   3.701  1.00  0.00      AP1  C
ATOM    711  CD1 PHE A  45      15.492  25.002   3.268  1.00  0.00      AP1  C
ATOM    712  HD1 PHE A  45      14.862  24.154   3.037  1.00  0.00      AP1   
ATOM    713  CE1 PHE A  45      16.877  24.881   3.132  1.00  0.00      AP1  C
ATOM    714  HE1 PHE A  45      17.305  23.964   2.753  1.00  0.00      AP1   
ATOM    715  CZ  PHE A  45      17.659  25.957   3.487  1.00  0.00      AP1  C
ATOM    716  HZ  PHE A  45      18.732  25.866   3.393  1.00  0.00      AP1   
ATOM    717  CD2 PHE A  45      15.705  27.252   4.053  1.00  0.00      AP1  C
ATOM    718  HD2 PHE A  45      15.256  28.160   4.430  1.00  0.00      AP1   
ATOM    719  CE2 PHE A  45      17.109  27.126   3.941  1.00  0.00      AP1  C
ATOM    720  HE2 PHE A  45      17.748  27.954   4.216  1.00  0.00      AP1   
ATOM    721  C   PHE A  45      11.388  25.961   5.164  1.00  0.00      AP1  C
ATOM    722  O   PHE A  45      10.669  24.966   4.915  1.00  0.00      AP1  O
ATOM    723  N   LYS A  46      10.949  27.147   5.460  1.00  0.00      AP1  N
ATOM    724  HN  LYS A  46      11.491  27.960   5.669  1.00  0.00      AP1   
ATOM    725  CA  LYS A  46       9.480  27.343   5.498  1.00  0.00      AP1  C
ATOM    726  HA  LYS A  46       9.062  26.397   5.819  1.00  0.00      AP1   
ATOM    727  CB  LYS A  46       9.045  28.475   6.433  1.00  0.00      AP1  C
ATOM    728  HB1 LYS A  46       9.681  29.359   6.196  1.00  0.00      AP1   
ATOM    729  HB2 LYS A  46       8.000  28.767   6.186  1.00  0.00      AP1   
ATOM    730  CG  LYS A  46       9.258  27.946   7.875  1.00  0.00      AP1  C
ATOM    731  HG1 LYS A  46       8.507  27.151   8.086  1.00  0.00      AP1   
ATOM    732  HG2 LYS A  46      10.266  27.477   7.944  1.00  0.00      AP1   
ATOM    733  CD  LYS A  46       9.119  29.052   8.948  1.00  0.00      AP1  C
ATOM    734  HD1 LYS A  46       9.387  30.028   8.484  1.00  0.00      AP1   
ATOM    735  HD2 LYS A  46       8.048  29.110   9.250  1.00  0.00      AP1   
ATOM    736  CE  LYS A  46      10.025  28.736  10.167  1.00  0.00      AP1  C
ATOM    737  HE1 LYS A  46       9.787  27.730  10.579  1.00  0.00      AP1   
ATOM    738  HE2 LYS A  46      11.097  28.751   9.871  1.00  0.00      AP1   
ATOM    739  NZ  LYS A  46       9.826  29.728  11.231  1.00  0.00      AP1  N
ATOM    740  HZ1 LYS A  46      10.437  29.506  12.044  1.00  0.00      AP1   
ATOM    741  HZ2 LYS A  46      10.061  30.675  10.871  1.00  0.00      AP1   
ATOM    742  HZ3 LYS A  46       8.831  29.715  11.534  1.00  0.00      AP1   
ATOM    743  C   LYS A  46       8.875  27.670   4.157  1.00  0.00      AP1  C
ATOM    744  O   LYS A  46       7.634  27.623   4.057  1.00  0.00      AP1  O
ATOM    745  N   SER A  47       9.687  27.909   3.152  1.00  0.00      AP1  N
ATOM    746  HN  SER A  47      10.686  27.935   3.181  1.00  0.00      AP1   
ATOM    747  CA  SER A  47       9.124  28.168   1.840  1.00  0.00      AP1  C
ATOM    748  HA  SER A  47       8.243  27.546   1.750  1.00  0.00      AP1   
ATOM    749  CB  SER A  47       8.778  29.648   1.642  1.00  0.00      AP1  C
ATOM    750  HB1 SER A  47       8.157  29.738   0.722  1.00  0.00      AP1   
ATOM    751  HB2 SER A  47       8.160  30.019   2.491  1.00  0.00      AP1   
ATOM    752  OG  SER A  47      10.000  30.391   1.484  1.00  0.00      AP1  O
ATOM    753  HG1 SER A  47       9.760  31.262   1.143  1.00  0.00      AP1   
ATOM    754  C   SER A  47      10.108  27.719   0.765  1.00  0.00      AP1  C
ATOM    755  O   SER A  47      11.332  27.660   1.047  1.00  0.00      AP1  O
ATOM    756  N   ALA A  48       9.604  27.471  -0.422  1.00  0.00      AP1  N
ATOM    757  HN  ALA A  48       8.635  27.471  -0.667  1.00  0.00      AP1   
ATOM    758  CA  ALA A  48      10.526  27.161  -1.512  1.00  0.00      AP1  C
ATOM    759  HA  ALA A  48      11.187  26.352  -1.222  1.00  0.00      AP1   
ATOM    760  CB  ALA A  48       9.782  26.679  -2.783  1.00  0.00      AP1  C
ATOM    761  HB1 ALA A  48       9.168  25.786  -2.539  1.00  0.00      AP1   
ATOM    762  HB2 ALA A  48       9.101  27.468  -3.170  1.00  0.00      AP1   
ATOM    763  HB3 ALA A  48      10.492  26.397  -3.591  1.00  0.00      AP1   
ATOM    764  C   ALA A  48      11.423  28.346  -1.863  1.00  0.00      AP1  C
ATOM    765  O   ALA A  48      12.634  28.115  -2.136  1.00  0.00      AP1  O
ATOM    766  N   GLU A  49      10.966  29.570  -1.682  1.00  0.00      AP1  N
ATOM    767  HN  GLU A  49      10.059  29.766  -1.319  1.00  0.00      AP1   
ATOM    768  CA  GLU A  49      11.751  30.764  -1.998  1.00  0.00      AP1  C
ATOM    769  HA  GLU A  49      12.176  30.626  -2.985  1.00  0.00      AP1   
ATOM    770  CB  GLU A  49      10.871  32.022  -2.024  1.00  0.00      AP1  C
ATOM    771  HB1 GLU A  49      10.303  32.068  -1.066  1.00  0.00      AP1   
ATOM    772  HB2 GLU A  49      11.513  32.931  -2.042  1.00  0.00      AP1   
ATOM    773  CG  GLU A  49       9.868  32.069  -3.200  1.00  0.00      AP1  C
ATOM    774  HG1 GLU A  49       9.638  33.122  -3.447  1.00  0.00      AP1   
ATOM    775  HG2 GLU A  49      10.283  31.566  -4.096  1.00  0.00      AP1   
ATOM    776  CD  GLU A  49       8.525  31.417  -2.847  1.00  0.00      AP1  C
ATOM    777  OE1 GLU A  49       7.573  31.562  -3.638  1.00  0.00      AP1  O
ATOM    778  OE2 GLU A  49       8.368  30.637  -1.865  1.00  0.00      AP1  O
ATOM    779  C   GLU A  49      12.900  30.964  -1.040  1.00  0.00      AP1  C
ATOM    780  O   GLU A  49      14.032  31.282  -1.463  1.00  0.00      AP1  O
ATOM    781  N   ASP A  50      12.658  30.686   0.225  1.00  0.00      AP1  N
ATOM    782  HN  ASP A  50      11.809  30.418   0.673  1.00  0.00      AP1   
ATOM    783  CA  ASP A  50      13.804  30.775   1.163  1.00  0.00      AP1  C
ATOM    784  HA  ASP A  50      14.307  31.711   0.946  1.00  0.00      AP1   
ATOM    785  CB  ASP A  50      13.347  30.500   2.601  1.00  0.00      AP1  C
ATOM    786  HB1 ASP A  50      12.535  29.745   2.588  1.00  0.00      AP1   
ATOM    787  HB2 ASP A  50      14.184  30.101   3.207  1.00  0.00      AP1   
ATOM    788  CG  ASP A  50      12.813  31.776   3.236  1.00  0.00      AP1  C
ATOM    789  OD1 ASP A  50      12.716  32.875   2.613  1.00  0.00      AP1  O
ATOM    790  OD2 ASP A  50      12.096  31.598   4.247  1.00  0.00      AP1  O
ATOM    791  C   ASP A  50      14.824  29.667   0.941  1.00  0.00      AP1  C
ATOM    792  O   ASP A  50      16.058  29.904   1.049  1.00  0.00      AP1  O
ATOM    793  N   CYS A  51      14.305  28.478   0.644  1.00  0.00      AP1  N
ATOM    794  HN  CYS A  51      13.321  28.322   0.585  1.00  0.00      AP1   
ATOM    795  CA  CYS A  51      15.128  27.301   0.379  1.00  0.00      AP1  C
ATOM    796  HA  CYS A  51      15.783  27.179   1.234  1.00  0.00      AP1   
ATOM    797  CB  CYS A  51      14.238  26.045   0.259  1.00  0.00      AP1   
ATOM    798  HB1 CYS A  51      13.759  25.884   1.251  1.00  0.00      AP1   
ATOM    799  HB2 CYS A  51      13.407  26.238  -0.455  1.00  0.00      AP1   
ATOM    800  SG  CYS A  51      15.047  24.530  -0.176  1.00  0.00      AP1   
ATOM    801  C   CYS A  51      16.006  27.523  -0.852  1.00  0.00      AP1  C
ATOM    802  O   CYS A  51      17.248  27.267  -0.809  1.00  0.00      AP1  O
ATOM    803  N   MET A  52      15.384  28.062  -1.870  1.00  0.00      AP1  N
ATOM    804  HN  MET A  52      14.429  28.337  -1.962  1.00  0.00      AP1   
ATOM    805  CA  MET A  52      16.192  28.302  -3.048  1.00  0.00      AP1  C
ATOM    806  HA  MET A  52      16.774  27.404  -3.216  1.00  0.00      AP1   
ATOM    807  CB  MET A  52      15.267  28.571  -4.266  1.00  0.00      AP1  C
ATOM    808  HB1 MET A  52      14.495  29.303  -3.931  1.00  0.00      AP1   
ATOM    809  HB2 MET A  52      15.850  29.077  -5.068  1.00  0.00      AP1   
ATOM    810  CG  MET A  52      14.634  27.261  -4.708  1.00  0.00      AP1  C
ATOM    811  HG1 MET A  52      14.045  26.817  -3.878  1.00  0.00      AP1   
ATOM    812  HG2 MET A  52      13.936  27.450  -5.552  1.00  0.00      AP1   
ATOM    813  SD  MET A  52      15.759  25.962  -5.253  1.00  0.00      AP1  S
ATOM    814  CE  MET A  52      16.307  26.625  -6.805  1.00  0.00      AP1  C
ATOM    815  HE1 MET A  52      17.020  25.933  -7.302  1.00  0.00      AP1   
ATOM    816  HE2 MET A  52      15.450  26.787  -7.494  1.00  0.00      AP1   
ATOM    817  HE3 MET A  52      16.821  27.600  -6.664  1.00  0.00      AP1   
ATOM    818  C   MET A  52      17.171  29.453  -2.841  1.00  0.00      AP1  C
ATOM    819  O   MET A  52      18.246  29.474  -3.490  1.00  0.00      AP1  O
ATOM    820  N   ARG A  53      16.776  30.470  -2.099  1.00  0.00      AP1  N
ATOM    821  HN  ARG A  53      15.877  30.500  -1.669  1.00  0.00      AP1   
ATOM    822  CA  ARG A  53      17.652  31.617  -1.869  1.00  0.00      AP1  C
ATOM    823  HA  ARG A  53      17.981  32.020  -2.819  1.00  0.00      AP1   
ATOM    824  CB  ARG A  53      16.934  32.595  -0.930  1.00  0.00      AP1  C
ATOM    825  HB1 ARG A  53      16.010  32.924  -1.464  1.00  0.00      AP1   
ATOM    826  HB2 ARG A  53      16.587  32.053  -0.023  1.00  0.00      AP1   
ATOM    827  CG  ARG A  53      17.721  33.839  -0.540  1.00  0.00      AP1  C
ATOM    828  HG1 ARG A  53      18.362  33.592   0.335  1.00  0.00      AP1   
ATOM    829  HG2 ARG A  53      18.426  34.095  -1.364  1.00  0.00      AP1   
ATOM    830  CD  ARG A  53      16.741  35.039  -0.291  1.00  0.00      AP1  C
ATOM    831  HD1 ARG A  53      17.250  35.810   0.332  1.00  0.00      AP1   
ATOM    832  HD2 ARG A  53      16.419  35.509  -1.249  1.00  0.00      AP1   
ATOM    833  NE  ARG A  53      15.472  34.668   0.404  1.00  0.00      AP1  N
ATOM    834  HE  ARG A  53      15.624  34.222   1.293  1.00  0.00      AP1   
ATOM    835  CZ  ARG A  53      14.256  34.890  -0.074  1.00  0.00      AP1  C
ATOM    836  NH1 ARG A  53      13.983  35.465  -1.233  1.00  0.00      AP1  N
ATOM    837 HH11 ARG A  53      13.045  35.619  -1.511  1.00  0.00      AP1   
ATOM    838 HH12 ARG A  53      14.762  35.849  -1.733  1.00  0.00      AP1   
ATOM    839  NH2 ARG A  53      13.260  34.543   0.660  1.00  0.00      AP1  N
ATOM    840 HH21 ARG A  53      12.338  34.611   0.305  1.00  0.00      AP1   
ATOM    841 HH22 ARG A  53      13.466  34.023   1.479  1.00  0.00      AP1   
ATOM    842  C   ARG A  53      18.910  31.126  -1.141  1.00  0.00      AP1  C
ATOM    843  O   ARG A  53      20.050  31.470  -1.556  1.00  0.00      AP1  O
ATOM    844  N   THR A  54      18.727  30.199  -0.237  1.00  0.00      AP1  N
ATOM    845  HN  THR A  54      17.860  29.777   0.026  1.00  0.00      AP1   
ATOM    846  CA  THR A  54      19.890  29.693   0.496  1.00  0.00      AP1  C
ATOM    847  HA  THR A  54      20.559  30.536   0.601  1.00  0.00      AP1   
ATOM    848  CB  THR A  54      19.416  29.106   1.823  1.00  0.00      AP1  C
ATOM    849  HB  THR A  54      18.729  28.264   1.562  1.00  0.00      AP1   
ATOM    850  OG1 THR A  54      18.644  30.132   2.537  1.00  0.00      AP1  O
ATOM    851  HG1 THR A  54      18.378  29.722   3.367  1.00  0.00      AP1   
ATOM    852  CG2 THR A  54      20.616  28.506   2.662  1.00  0.00      AP1  C
ATOM    853 HG21 THR A  54      20.243  27.984   3.568  1.00  0.00      AP1   
ATOM    854 HG22 THR A  54      21.184  27.771   2.054  1.00  0.00      AP1   
ATOM    855 HG23 THR A  54      21.317  29.305   2.986  1.00  0.00      AP1   
ATOM    856  C   THR A  54      20.637  28.649  -0.297  1.00  0.00      AP1  C
ATOM    857  O   THR A  54      21.871  28.686  -0.287  1.00  0.00      AP1  O
ATOM    858  N   CYS A  55      19.988  27.747  -0.961  1.00  0.00      AP1  N
ATOM    859  HN  CYS A  55      19.012  27.789  -1.167  1.00  0.00      AP1   
ATOM    860  CA  CYS A  55      20.669  26.564  -1.471  1.00  0.00      AP1  C
ATOM    861  HA  CYS A  55      21.675  26.615  -1.071  1.00  0.00      AP1   
ATOM    862  CB  CYS A  55      19.956  25.260  -1.056  1.00  0.00      AP1   
ATOM    863  HB1 CYS A  55      18.877  25.382  -1.301  1.00  0.00      AP1   
ATOM    864  HB2 CYS A  55      20.319  24.416  -1.682  1.00  0.00      AP1   
ATOM    865  SG  CYS A  55      20.128  24.914   0.713  1.00  0.00      AP1   
ATOM    866  C   CYS A  55      20.773  26.534  -2.963  1.00  0.00      AP1  C
ATOM    867  O   CYS A  55      21.341  25.553  -3.498  1.00  0.00      AP1  O
ATOM    868  N   GLY A  56      20.132  27.442  -3.608  1.00  0.00      AP1  N
ATOM    869  HN  GLY A  56      19.714  28.266  -3.227  1.00  0.00      AP1   
ATOM    870  CA  GLY A  56      19.987  27.268  -5.071  1.00  0.00      AP1  C
ATOM    871  HA1 GLY A  56      19.223  27.965  -5.388  1.00  0.00      AP1   
ATOM    872  HA2 GLY A  56      19.737  26.229  -5.237  1.00  0.00      AP1   
ATOM    873  C   GLY A  56      21.257  27.575  -5.849  1.00  0.00      AP1  C
ATOM    874  O   GLY A  56      21.386  27.129  -7.018  1.00  0.00      AP1  O
ATOM    875  N   GLY A  57      22.225  28.050  -5.113  1.00  0.00      AP1  N
ATOM    876  HN  GLY A  57      22.009  28.394  -4.200  1.00  0.00      AP1   
ATOM    877  CA  GLY A  57      23.639  28.131  -5.505  1.00  0.00      AP1  C
ATOM    878  HA1 GLY A  57      23.862  27.280  -6.134  1.00  0.00      AP1   
ATOM    879  HA2 GLY A  57      24.238  28.189  -4.606  1.00  0.00      AP1   
ATOM    880  C   GLY A  57      23.887  29.393  -6.316  1.00  0.00      AP1  C
ATOM    881  O   GLY A  57      22.949  30.065  -6.822  1.00  0.00      AP1  O
ATOM    882  N   ALA A  58      25.146  29.681  -6.493  1.00  0.00      AP1  N
ATOM    883  HN  ALA A  58      25.863  29.104  -6.103  1.00  0.00      AP1   
ATOM    884  CA  ALA A  58      25.617  30.840  -7.256  1.00  0.00      AP1  C
ATOM    885  HA  ALA A  58      25.151  31.747  -6.888  1.00  0.00      AP1   
ATOM    886  CB  ALA A  58      27.160  30.980  -7.146  1.00  0.00      AP1  C
ATOM    887  HB1 ALA A  58      27.448  31.108  -6.081  1.00  0.00      AP1   
ATOM    888  HB2 ALA A  58      27.672  30.071  -7.531  1.00  0.00      AP1   
ATOM    889  HB3 ALA A  58      27.532  31.862  -7.710  1.00  0.00      AP1   
ATOM    890  C   ALA A  58      25.248  30.735  -8.729  1.00  0.00      AP1  C
ATOM    891  OT1 ALA A  58      24.750  29.881  -8.880  1.00  0.00      AP1   
ATOM    892  OT2 ALA A  58      25.588  31.544  -9.208  1.00  0.00      AP1   
ATOM    893  OH2 TIP3A 101      14.483  32.405  -3.949  1.00  0.00      AW1  O
ATOM    894  H1  TIP3A 101      15.483  32.405  -3.949  1.00  0.00      AW1  H
ATOM    895  H2  TIP3A 101      14.157  33.351  -3.949  1.00  0.00      AW1  H
ATOM    896  OH2 TIP3A 102       5.350  14.061  18.456  1.00  0.00      AW1  O
ATOM    897  H1  TIP3A 102       6.350  14.061  18.456  1.00  0.00      AW1  H
ATOM    898  H2  TIP3A 102       5.024  15.007  18.456  1.00  0.00      AW1  H
ATOM    899  OH2 TIP3A 103      18.785  30.833  -6.010  1.00  0.00      AW1  O
ATOM    900  H1  TIP3A 103      19.785  30.833  -6.010  1.00  0.00      AW1  H
ATOM    901  H2  TIP3A 103      18.459  31.779  -6.010  1.00  0.00      AW1  H
ATOM    902  OH2 TIP3A 104      25.258  31.756  -3.598  1.00  0.00      AW1  O
ATOM    903  H1  TIP3A 104      26.258  31.756  -3.598  1.00  0.00      AW1  H
ATOM    904  H2  TIP3A 104      24.932  32.702  -3.598  1.00  0.00      AW1  H
ATOM    905  OH2 TIP3A 105      23.626  30.718   1.059  1.00  0.00      AW1  O
ATOM    906  H1  TIP3A 105      24.626  30.718   1.059  1.00  0.00      AW1  H
ATOM    907  H2  TIP3A 105      23.300  31.664   1.059  1.00  0.00      AW1  H
ATOM    908  OH2 TIP3A 106      16.662  21.017  18.977  1.00  0.00      AW1  O
ATOM    909  H1  TIP3A 106      17.662  21.017  18.977  1.00  0.00      AW1  H
ATOM    910  H2  TIP3A 106      16.336  21.963  18.977  1.00  0.00      AW1  H
ATOM    911  OH2 TIP3A 107      16.177  23.996  10.526  1.00  0.00      AW1  O
ATOM    912  H1  TIP3A 107      17.177  23.996  10.526  1.00  0.00      AW1  H
ATOM    913  H2  TIP3A 107      15.851  24.942  10.526  1.00  0.00      AW1  H
ATOM    914  OH2 TIP3A 108      18.137  26.764   7.490  1.00  0.00      AW1  O
ATOM    915  H1  TIP3A 108      19.137  26.764   7.490  1.00  0.00      AW1  H
ATOM    916  H2  TIP3A 108      17.811  27.710   7.490  1.00  0.00      AW1  H
ATOM    917  OH2 TIP3A 109      20.608  29.238   6.548  1.00  0.00      AW1  O
ATOM    918  H1  TIP3A 109      21.608  29.238   6.548  1.00  0.00      AW1  H
ATOM    919  H2  TIP3A 109      20.282  30.184   6.548  1.00  0.00      AW1  H
ATOM    920  OH2 TIP3A 110      22.066  20.487   9.866  1.00  0.00      AW1  O
ATOM    921  H1  TIP3A 110      23.066  20.487   9.866  1.00  0.00      AW1  H
ATOM    922  H2  TIP3A 110      21.740  21.433   9.866  1.00  0.00      AW1  H
ATOM    923  OH2 TIP3A 111      18.759  17.805   6.666  1.00  0.00      AW1  O
ATOM    924  H1  TIP3A 111      19.759  17.805   6.666  1.00  0.00      AW1  H
ATOM    925  H2  TIP3A 111      18.433  18.751   6.666  1.00  0.00      AW1  H
ATOM    926  OH2 TIP3A 112      16.243  18.485   7.045  1.00  0.00      AW1  O
ATOM    927  H1  TIP3A 112      17.243  18.485   7.045  1.00  0.00      AW1  H
ATOM    928  H2  TIP3A 112      15.917  19.431   7.045  1.00  0.00      AW1  H
ATOM    929  OH2 TIP3A 113      14.968  18.800   9.541  1.00  0.00      AW1  O
ATOM    930  H1  TIP3A 113      15.968  18.800   9.541  1.00  0.00      AW1  H
ATOM    931  H2  TIP3A 113      14.642  19.746   9.541  1.00  0.00      AW1  H
ATOM    932  OH2 TIP3A 114      12.484  34.910   4.698  1.00  0.00      AW1  O
ATOM    933  H1  TIP3A 114      13.484  34.910   4.698  1.00  0.00      AW1  H
ATOM    934  H2  TIP3A 114      12.158  35.856   4.698  1.00  0.00      AW1  H
ATOM    935  OH2 TIP3A 115       9.597  33.162   2.041  1.00  0.00      AW1  O
ATOM    936  H1  TIP3A 115      10.597  33.162   2.041  1.00  0.00      AW1  H
ATOM    937  H2  TIP3A 115       9.271  34.108   2.041  1.00  0.00      AW1  H
ATOM    938  OH2 TIP3A 116       9.100  14.021   1.078  1.00  0.00      AW1  O
ATOM    939  H1  TIP3A 116      10.100  14.021   1.078  1.00  0.00      AW1  H
ATOM    940  H2  TIP3A 116       8.774  14.967   1.078  1.00  0.00      AW1  H
ATOM    941  OH2 TIP3A 117       8.112  13.535   3.875  1.00  0.00      AW1  O
ATOM    942  H1  TIP3A 117       9.112  13.535   3.875  1.00  0.00      AW1  H
ATOM    943  H2  TIP3A 117       7.786  14.481   3.875  1.00  0.00      AW1  H
ATOM    944  OH2 TIP3A 118      27.319  22.537  -3.647  1.00  0.00      AW1  O
ATOM    945  H1  TIP3A 118      28.319  22.537  -3.647  1.00  0.00      AW1  H
ATOM    946  H2  TIP3A 118      26.993  23.483  -3.647  1.00  0.00      AW1  H
ATOM    947  OH2 TIP3A 119      22.594  20.803  -6.744  1.00  0.00      AW1  O
ATOM    948  H1  TIP3A 119      23.594  20.803  -6.744  1.00  0.00      AW1  H
ATOM    949  H2  TIP3A 119      22.268  21.749  -6.744  1.00  0.00      AW1  H
ATOM    950  OH2 TIP3A 120      24.222  21.976  -8.624  1.00  0.00      AW1  O
ATOM    951  H1  TIP3A 120      25.222  21.976  -8.624  1.00  0.00      AW1  H
ATOM    952  H2  TIP3A 120      23.896  22.922  -8.624  1.00  0.00      AW1  H
ATOM    953  OH2 TIP3A 121       4.957  13.233  10.915  1.00  0.00      AW1  O
ATOM    954  H1  TIP3A 121       5.957  13.233  10.915  1.00  0.00      AW1  H
ATOM    955  H2  TIP3A 121       4.631  14.179  10.915  1.00  0.00      AW1  H
ATOM    956  OH2 TIP3A 122      10.684  15.754  14.399  1.00  0.00      AW1  O
ATOM    957  H1  TIP3A 122      11.684  15.754  14.399  1.00  0.00      AW1  H
ATOM    958  H2  TIP3A 122      10.358  16.700  14.399  1.00  0.00      AW1  H
ATOM    959  OH2 TIP3A 123      31.167  19.695   9.204  1.00  0.00      AW1  O
ATOM    960  H1  TIP3A 123      32.167  19.695   9.204  1.00  0.00      AW1  H
ATOM    961  H2  TIP3A 123      30.841  20.641   9.204  1.00  0.00      AW1  H
ATOM    962  OH2 TIP3A 124       0.971   8.541  13.199  1.00  0.00      AW1  O
ATOM    963  H1  TIP3A 124       1.971   8.541  13.199  1.00  0.00      AW1  H
ATOM    964  H2  TIP3A 124       0.645   9.487  13.199  1.00  0.00      AW1  H
ATOM    965  OH2 TIP3A 125       0.730  19.164  13.173  1.00  0.00      AW1  O
ATOM    966  H1  TIP3A 125       1.730  19.164  13.173  1.00  0.00      AW1  H
ATOM    967  H2  TIP3A 125       0.404  20.110  13.173  1.00  0.00      AW1  H
ATOM    968  OH2 TIP3A 126      20.095  24.717  -8.234  1.00  0.00      AW1  O
ATOM    969  H1  TIP3A 126      21.095  24.717  -8.234  1.00  0.00      AW1  H
ATOM    970  H2  TIP3A 126      19.769  25.663  -8.234  1.00  0.00      AW1  H
ATOM    971  OH2 TIP3A 127       6.618  25.779  10.577  1.00  0.00      AW1  O
ATOM    972  H1  TIP3A 127       7.618  25.779  10.577  1.00  0.00      AW1  H
ATOM    973  H2  TIP3A 127       6.292  26.725  10.577  1.00  0.00      AW1  H
ATOM    974  OH2 TIP3A 128      11.146  35.626  -0.519  1.00  0.00      AW1  O
ATOM    975  H1  TIP3A 128      12.146  35.626  -0.519  1.00  0.00      AW1  H
ATOM    976  H2  TIP3A 128      10.820  36.572  -0.519  1.00  0.00      AW1  H
ATOM    977  OH2 TIP3A 129       2.598  22.928   7.873  1.00  0.00      AW1  O
ATOM    978  H1  TIP3A 129       3.598  22.928   7.873  1.00  0.00      AW1  H
ATOM    979  H2  TIP3A 129       2.272  23.874   7.873  1.00  0.00      AW1  H
ATOM    980  OH2 TIP3A 130      22.507  15.120  -1.576  1.00  0.00      AW1  O
ATOM    981  H1  TIP3A 130      23.507  15.120  -1.576  1.00  0.00      AW1  H
ATOM    982  H2  TIP3A 130      22.181  16.066  -1.576  1.00  0.00      AW1  H
ATOM    983  OH2 TIP3A 131      25.191  14.880   1.927  1.00  0.00      AW1  O
ATOM    984  H1  TIP3A 131      26.191  14.880   1.927  1.00  0.00      AW1  H
ATOM    985  H2  TIP3A 131      24.865  15.826   1.927  1.00  0.00      AW1  H
ATOM    986  OH2 TIP3A 132       9.552  21.727  -6.597  1.00  0.00      AW1  O
ATOM    987  H1  TIP3A 132      10.552  21.727  -6.597  1.00  0.00      AW1  H
ATOM    988  H2  TIP3A 132       9.226  22.673  -6.597  1.00  0.00      AW1  H
ATOM    989  OH2 TIP3A 133      13.297  20.727  18.559  1.00  0.00      AW1  O
ATOM    990  H1  TIP3A 133      14.297  20.727  18.559  1.00  0.00      AW1  H
ATOM    991  H2  TIP3A 133      12.971  21.673  18.559  1.00  0.00      AW1  H
ATOM    992  OH2 TIP3A 134       9.819  20.940  18.849  1.00  0.00      AW1  O
ATOM    993  H1  TIP3A 134      10.819  20.940  18.849  1.00  0.00      AW1  H
ATOM    994  H2  TIP3A 134       9.493  21.886  18.849  1.00  0.00      AW1  H
ATOM    995  OH2 TIP3A 135       5.678  32.858  -5.335  1.00  0.00      AW1  O
ATOM    996  H1  TIP3A 135       6.678  32.858  -5.335  1.00  0.00      AW1  H
ATOM    997  H2  TIP3A 135       5.352  33.804  -5.335  1.00  0.00      AW1  H
ATOM    998  OH2 TIP3A 136      16.229  18.481  24.869  1.00  0.00      AW1  O
ATOM    999  H1  TIP3A 136      17.229  18.481  24.869  1.00  0.00      AW1  H
ATOM   1000  H2  TIP3A 136      15.903  19.427  24.869  1.00  0.00      AW1  H
ATOM   1001  OH2 TIP3A 137       5.631  30.273   7.541  1.00  0.00      AW1  O
ATOM   1002  H1  TIP3A 137       6.631  30.273   7.541  1.00  0.00      AW1  H
ATOM   1003  H2  TIP3A 137       5.305  31.219   7.541  1.00  0.00      AW1  H
ATOM   1004  OH2 TIP3A 138      12.913  29.191   5.913  1.00  0.00      AW1  O
ATOM   1005  H1  TIP3A 138      13.913  29.191   5.913  1.00  0.00      AW1  H
ATOM   1006  H2  TIP3A 138      12.587  30.137   5.913  1.00  0.00      AW1  H
ATOM   1007  OH2 TIP3A 139      16.877  30.098   6.037  1.00  0.00      AW1  O
ATOM   1008  H1  TIP3A 139      17.877  30.098   6.037  1.00  0.00      AW1  H
ATOM   1009  H2  TIP3A 139      16.551  31.044   6.037  1.00  0.00      AW1  H
ATOM   1010  OH2 TIP3A 140      10.678  27.160  13.132  1.00  0.00      AW1  O
ATOM   1011  H1  TIP3A 140      11.678  27.160  13.132  1.00  0.00      AW1  H
ATOM   1012  H2  TIP3A 140      10.352  28.106  13.132  1.00  0.00      AW1  H
ATOM   1013  OH2 TIP3A 141      11.960  24.470  12.840  1.00  0.00      AW1  O
ATOM   1014  H1  TIP3A 141      12.960  24.470  12.840  1.00  0.00      AW1  H
ATOM   1015  H2  TIP3A 141      11.634  25.416  12.840  1.00  0.00      AW1  H
ATOM   1016  OH2 TIP3A 142      12.061  23.018  15.144  1.00  0.00      AW1  O
ATOM   1017  H1  TIP3A 142      13.061  23.018  15.144  1.00  0.00      AW1  H
ATOM   1018  H2  TIP3A 142      11.735  23.964  15.144  1.00  0.00      AW1  H
ATOM   1019  OH2 TIP3A 143      20.445  17.500  -1.001  1.00  0.00      AW1  O
ATOM   1020  H1  TIP3A 143      21.445  17.500  -1.001  1.00  0.00      AW1  H
ATOM   1021  H2  TIP3A 143      20.119  18.446  -1.001  1.00  0.00      AW1  H
ATOM   1022  OH2 TIP3A 144      15.758  12.532  -5.008  1.00  0.00      AW1  O
ATOM   1023  H1  TIP3A 144      16.758  12.532  -5.008  1.00  0.00      AW1  H
ATOM   1024  H2  TIP3A 144      15.432  13.478  -5.008  1.00  0.00      AW1  H
ATOM   1025  OH2 TIP3A 145       8.308  11.234  19.453  1.00  0.00      AW1  O
ATOM   1026  H1  TIP3A 145       9.308  11.234  19.453  1.00  0.00      AW1  H
ATOM   1027  H2  TIP3A 145       7.982  12.180  19.453  1.00  0.00      AW1  H
ATOM   1028  OH2 TIP3A 146      30.677  19.767   5.838  1.00  0.00      AW1  O
ATOM   1029  H1  TIP3A 146      31.677  19.767   5.838  1.00  0.00      AW1  H
ATOM   1030  H2  TIP3A 146      30.351  20.713   5.838  1.00  0.00      AW1  H
ATOM   1031  OH2 TIP3A 147       8.192  16.082  -2.100  1.00  0.00      AW1  O
ATOM   1032  H1  TIP3A 147       9.192  16.082  -2.100  1.00  0.00      AW1  H
ATOM   1033  H2  TIP3A 147       7.866  17.028  -2.100  1.00  0.00      AW1  H
ATOM   1034  OH2 TIP3A 148      22.669  29.676  -3.055  1.00  0.00      AW1  O
ATOM   1035  H1  TIP3A 148      23.669  29.676  -3.055  1.00  0.00      AW1  H
ATOM   1036  H2  TIP3A 148      22.343  30.622  -3.055  1.00  0.00      AW1  H
ATOM   1037  OH2 TIP3A 149      11.833  13.884  -3.208  1.00  0.00      AW1  O
ATOM   1038  H1  TIP3A 149      12.833  13.884  -3.208  1.00  0.00      AW1  H
ATOM   1039  H2  TIP3A 149      11.507  14.830  -3.208  1.00  0.00      AW1  H
ATOM   1040  OH2 TIP3A 150       7.516  19.459  -3.550  1.00  0.00      AW1  O
ATOM   1041  H1  TIP3A 150       8.516  19.459  -3.550  1.00  0.00      AW1  H
ATOM   1042  H2  TIP3A 150       7.190  20.405  -3.550  1.00  0.00      AW1  H
ATOM   1043  OH2 TIP3A 151      28.206  23.077  -1.157  1.00  0.00      AW1  O
ATOM   1044  H1  TIP3A 151      29.206  23.077  -1.157  1.00  0.00      AW1  H
ATOM   1045  H2  TIP3A 151      27.880  24.023  -1.157  1.00  0.00      AW1  H
ATOM   1046  OH2 TIP3A 152      18.738  16.119   0.220  1.00  0.00      AW1  O
ATOM   1047  H1  TIP3A 152      19.738  16.119   0.220  1.00  0.00      AW1  H
ATOM   1048  H2  TIP3A 152      18.412  17.065   0.220  1.00  0.00      AW1  H
ATOM   1049  OH2 TIP3A 153      15.971  33.365   2.616  1.00  0.00      AW1  O
ATOM   1050  H1  TIP3A 153      16.971  33.365   2.616  1.00  0.00      AW1  H
ATOM   1051  H2  TIP3A 153      15.645  34.311   2.616  1.00  0.00      AW1  H
ATOM   1052  OH2 TIP3A 154      11.245  35.796   2.124  1.00  0.00      AW1  O
ATOM   1053  H1  TIP3A 154      12.245  35.796   2.124  1.00  0.00      AW1  H
ATOM   1054  H2  TIP3A 154      10.919  36.742   2.124  1.00  0.00      AW1  H
ATOM   1055  OH2 TIP3A 155      19.343  14.129   7.311  1.00  0.00      AW1  O
ATOM   1056  H1  TIP3A 155      20.343  14.129   7.311  1.00  0.00      AW1  H
ATOM   1057  H2  TIP3A 155      19.017  15.075   7.311  1.00  0.00      AW1  H
ATOM   1058  OH2 TIP3A 156       8.250  11.992  12.322  1.00  0.00      AW1  O
ATOM   1059  H1  TIP3A 156       9.250  11.992  12.322  1.00  0.00      AW1  H
ATOM   1060  H2  TIP3A 156       7.924  12.938  12.322  1.00  0.00      AW1  H
ATOM   1061  OH2 TIP3A 157      14.651  22.242  16.148  1.00  0.00      AW1  O
ATOM   1062  H1  TIP3A 157      15.651  22.242  16.148  1.00  0.00      AW1  H
ATOM   1063  H2  TIP3A 157      14.325  23.188  16.148  1.00  0.00      AW1  H
ATOM   1064  OH2 TIP3A 158      14.316  11.539  10.919  1.00  0.00      AW1  O
ATOM   1065  H1  TIP3A 158      15.316  11.539  10.919  1.00  0.00      AW1  H
ATOM   1066  H2  TIP3A 158      13.990  12.485  10.919  1.00  0.00      AW1  H
ATOM   1067  OH2 TIP3A 159       7.638  32.125   3.901  1.00  0.00      AW1  O
ATOM   1068  H1  TIP3A 159       8.638  32.125   3.901  1.00  0.00      AW1  H
ATOM   1069  H2  TIP3A 159       7.312  33.071   3.901  1.00  0.00      AW1  H
ATOM   1070  OH2 TIP3A 160      26.847  17.783   3.473  1.00  0.00      AW1  O
ATOM   1071  H1  TIP3A 160      27.847  17.783   3.473  1.00  0.00      AW1  H
ATOM   1072  H2  TIP3A 160      26.521  18.729   3.473  1.00  0.00      AW1  H
ATOM   1073  OH2 TIP3W   5      -4.763  11.687  -0.331  1.00  0.00      WT1  O
ATOM   1074  H1  TIP3W   5      -5.207  12.056  -1.134  1.00  0.00      WT1  H
ATOM   1075  H2  TIP3W   5      -5.339  11.984   0.392  1.00  0.00      WT1  H
ATOM   1076  OH2 TIP3W   7      -2.398   6.481   4.656  1.00  0.00      WT1  O
ATOM   1077  H1  TIP3W   7      -2.353   6.829   5.563  1.00  0.00      WT1  H
ATOM   1078  H2  TIP3W   7      -1.839   5.693   4.726  1.00  0.00      WT1  H
ATOM   1079  OH2 TIP3W   8      -3.862   5.565  13.652  1.00  0.00      WT1  O
ATOM   1080  H1  TIP3W   8      -4.472   4.765  13.745  1.00  0.00      WT1  H
ATOM   1081  H2  TIP3W   8      -4.436   6.260  13.187  1.00  0.00      WT1  H
ATOM   1082  OH2 TIP3W  15      -7.456  15.612  22.332  1.00  0.00      WT1  O
ATOM   1083  H1  TIP3W  15      -7.294  14.868  21.731  1.00  0.00      WT1  H
ATOM   1084  H2  TIP3W  15      -7.812  15.144  23.125  1.00  0.00      WT1  H
ATOM   1085  OH2 TIP3W  21      -3.245  18.301  -4.163  1.00  0.00      WT1  O
ATOM   1086  H1  TIP3W  21      -2.348  18.584  -4.419  1.00  0.00      WT1  H
ATOM   1087  H2  TIP3W  21      -3.094  17.437  -3.745  1.00  0.00      WT1  H
ATOM   1088  OH2 TIP3W  29      -0.107  15.416   5.097  1.00  0.00      WT1  O
ATOM   1089  H1  TIP3W  29       0.202  14.953   5.877  1.00  0.00      WT1  H
ATOM   1090  H2  TIP3W  29       0.075  14.721   4.410  1.00  0.00      WT1  H
ATOM   1091  OH2 TIP3W  30       3.031  27.631  15.138  1.00  0.00      WT1  O
ATOM   1092  H1  TIP3W  30       2.955  28.300  15.841  1.00  0.00      WT1  H
ATOM   1093  H2  TIP3W  30       2.188  27.685  14.701  1.00  0.00      WT1  H
ATOM   1094  OH2 TIP3W  44      -4.645  17.923 -14.925  1.00  0.00      WT1  O
ATOM   1095  H1  TIP3W  44      -4.650  16.993 -15.039  1.00  0.00      WT1  H
ATOM   1096  H2  TIP3W  44      -3.903  18.185 -15.454  1.00  0.00      WT1  H
ATOM   1097  OH2 TIP3W  46      -2.226   8.596   2.207  1.00  0.00      WT1  O
ATOM   1098  H1  TIP3W  46      -1.649   8.952   2.917  1.00  0.00      WT1  H
ATOM   1099  H2  TIP3W  46      -3.122   8.667   2.565  1.00  0.00      WT1  H
ATOM   1100  OH2 TIP3W  47       7.695  16.306 -11.658  1.00  0.00      WT1  O
ATOM   1101  H1  TIP3W  47       7.639  15.877 -12.509  1.00  0.00      WT1  H
ATOM   1102  H2  TIP3W  47       8.374  17.059 -11.790  1.00  0.00      WT1  H
ATOM   1103  OH2 TIP3W  48      -5.681  10.449  -6.606  1.00  0.00      WT1  O
ATOM   1104  H1  TIP3W  48      -6.321   9.895  -6.237  1.00  0.00      WT1  H
ATOM   1105  H2  TIP3W  48      -6.267  10.850  -7.273  1.00  0.00      WT1  H
ATOM   1106  OH2 TIP3W  52      -4.496  17.800   5.874  1.00  0.00      WT1  O
ATOM   1107  H1  TIP3W  52      -3.561  17.639   5.750  1.00  0.00      WT1  H
ATOM   1108  H2  TIP3W  52      -4.776  16.972   6.346  1.00  0.00      WT1  H
ATOM   1109  OH2 TIP3W  53      -5.440  12.767  11.625  1.00  0.00      WT1  O
ATOM   1110  H1  TIP3W  53      -4.837  12.573  10.894  1.00  0.00      WT1  H
ATOM   1111  H2  TIP3W  53      -6.017  13.380  11.195  1.00  0.00      WT1  H
ATOM   1112  OH2 TIP3W  55      -4.191   8.642  10.846  1.00  0.00      WT1  O
ATOM   1113  H1  TIP3W  55      -3.775   9.436  10.423  1.00  0.00      WT1  H
ATOM   1114  H2  TIP3W  55      -4.645   9.033  11.577  1.00  0.00      WT1  H
ATOM   1115  OH2 TIP3W  56      -1.259   8.604  22.346  1.00  0.00      WT1  O
ATOM   1116  H1  TIP3W  56      -1.391   9.155  23.092  1.00  0.00      WT1  H
ATOM   1117  H2  TIP3W  56      -2.187   8.361  22.028  1.00  0.00      WT1  H
ATOM   1118  OH2 TIP3W  64       2.243  10.514 -11.249  1.00  0.00      WT1  O
ATOM   1119  H1  TIP3W  64       2.567  10.476 -10.303  1.00  0.00      WT1  H
ATOM   1120  H2  TIP3W  64       1.317  10.875 -11.160  1.00  0.00      WT1  H
ATOM   1121  OH2 TIP3W  67      -8.429   7.272  -1.644  1.00  0.00      WT1  O
ATOM   1122  H1  TIP3W  67      -7.948   7.595  -2.405  1.00  0.00      WT1  H
ATOM   1123  H2  TIP3W  67      -7.823   7.386  -0.888  1.00  0.00      WT1  H
ATOM   1124  OH2 TIP3W  68       1.451  10.761  -1.319  1.00  0.00      WT1  O
ATOM   1125  H1  TIP3W  68       1.143  11.358  -0.638  1.00  0.00      WT1  H
ATOM   1126  H2  TIP3W  68       1.590   9.869  -0.946  1.00  0.00      WT1  H
ATOM   1127  OH2 TIP3W  76      -2.115   6.893  11.260  1.00  0.00      WT1  O
ATOM   1128  H1  TIP3W  76      -1.791   7.236  12.128  1.00  0.00      WT1  H
ATOM   1129  H2  TIP3W  76      -2.868   7.457  11.045  1.00  0.00      WT1  H
ATOM   1130  OH2 TIP3W  87      -6.770   8.286 -14.292  1.00  0.00      WT1  O
ATOM   1131  H1  TIP3W  87      -6.488   7.344 -14.254  1.00  0.00      WT1  H
ATOM   1132  H2  TIP3W  87      -7.653   8.204 -14.752  1.00  0.00      WT1  H
ATOM   1133  OH2 TIP3W  88      -3.610  22.208  -4.996  1.00  0.00      WT1  O
ATOM   1134  H1  TIP3W  88      -2.965  22.387  -4.272  1.00  0.00      WT1  H
ATOM   1135  H2  TIP3W  88      -3.047  22.519  -5.779  1.00  0.00      WT1  H
ATOM   1136  OH2 TIP3W  94      -7.092   5.387   6.579  1.00  0.00      WT1  O
ATOM   1137  H1  TIP3W  94      -7.592   5.030   5.852  1.00  0.00      WT1  H
ATOM   1138  H2  TIP3W  94      -6.656   4.682   6.903  1.00  0.00      WT1  H
ATOM   1139  OH2 TIP3W  95      -7.946  16.742   6.241  1.00  0.00      WT1  O
ATOM   1140  H1  TIP3W  95      -7.787  17.030   7.114  1.00  0.00      WT1  H
ATOM   1141  H2  TIP3W  95      -8.119  17.566   5.740  1.00  0.00      WT1  H
ATOM   1142  OH2 TIP3W  99       1.524  19.238  24.972  1.00  0.00      WT1  O
ATOM   1143  H1  TIP3W  99       0.610  19.466  25.132  1.00  0.00      WT1  H
ATOM   1144  H2  TIP3W  99       1.774  18.568  25.713  1.00  0.00      WT1  H
ATOM   1145  OH2 TIP3W 108      -2.823  25.523  -3.276  1.00  0.00      WT1  O
ATOM   1146  H1  TIP3W 108      -3.591  25.227  -3.690  1.00  0.00      WT1  H
ATOM   1147  H2  TIP3W 108      -2.394  25.941  -4.027  1.00  0.00      WT1  H
ATOM   1148  OH2 TIP3W 111       1.995   9.209 -13.831  1.00  0.00      WT1  O
ATOM   1149  H1  TIP3W 111       2.330  10.006 -14.241  1.00  0.00      WT1  H
ATOM   1150  H2  TIP3W 111       1.817   9.494 -12.927  1.00  0.00      WT1  H
ATOM   1151  OH2 TIP3W 112       0.138  27.289  -4.024  1.00  0.00      WT1  O
ATOM   1152  H1  TIP3W 112       0.692  27.147  -3.220  1.00  0.00      WT1  H
ATOM   1153  H2  TIP3W 112       0.374  28.200  -4.308  1.00  0.00      WT1  H
ATOM   1154  OH2 TIP3W 113      -4.162  24.357   0.030  1.00  0.00      WT1  O
ATOM   1155  H1  TIP3W 113      -4.282  25.285  -0.347  1.00  0.00      WT1  H
ATOM   1156  H2  TIP3W 113      -3.370  24.401   0.541  1.00  0.00      WT1  H
ATOM   1157  OH2 TIP3W 115      -4.832  15.294   7.348  1.00  0.00      WT1  O
ATOM   1158  H1  TIP3W 115      -5.001  14.481   7.827  1.00  0.00      WT1  H
ATOM   1159  H2  TIP3W 115      -3.870  15.374   7.426  1.00  0.00      WT1  H
ATOM   1160  OH2 TIP3W 116      11.521   3.566   9.929  1.00  0.00      WT1  O
ATOM   1161  H1  TIP3W 116      11.983   2.684   9.844  1.00  0.00      WT1  H
ATOM   1162  H2  TIP3W 116      12.236   4.258   9.778  1.00  0.00      WT1  H
ATOM   1163  OH2 TIP3W 123      15.086  12.644  26.549  1.00  0.00      WT1  O
ATOM   1164  H1  TIP3W 123      14.256  12.177  26.659  1.00  0.00      WT1  H
ATOM   1165  H2  TIP3W 123      15.579  12.111  27.126  1.00  0.00      WT1  H
ATOM   1166  OH2 TIP3W 125      14.141   7.847 -12.757  1.00  0.00      WT1  O
ATOM   1167  H1  TIP3W 125      13.274   7.450 -12.405  1.00  0.00      WT1  H
ATOM   1168  H2  TIP3W 125      14.520   7.264 -13.377  1.00  0.00      WT1  H
ATOM   1169  OH2 TIP3W 129      -0.649  29.951   4.406  1.00  0.00      WT1  O
ATOM   1170  H1  TIP3W 129       0.224  29.839   4.879  1.00  0.00      WT1  H
ATOM   1171  H2  TIP3W 129      -0.762  30.900   4.209  1.00  0.00      WT1  H
ATOM   1172  OH2 TIP3W 130       2.495   6.970 -15.217  1.00  0.00      WT1  O
ATOM   1173  H1  TIP3W 130       2.707   6.374 -14.481  1.00  0.00      WT1  H
ATOM   1174  H2  TIP3W 130       2.226   7.817 -14.742  1.00  0.00      WT1  H
ATOM   1175  OH2 TIP3W 131      30.249  26.250   9.521  1.00  0.00      WT1  O
ATOM   1176  H1  TIP3W 131      30.190  26.989   8.900  1.00  0.00      WT1  H
ATOM   1177  H2  TIP3W 131      30.629  26.579  10.345  1.00  0.00      WT1  H
ATOM   1178  OH2 TIP3W 133       0.216   5.919   3.043  1.00  0.00      WT1  O
ATOM   1179  H1  TIP3W 133      -0.467   5.216   3.091  1.00  0.00      WT1  H
ATOM   1180  H2  TIP3W 133      -0.388   6.669   2.918  1.00  0.00      WT1  H
ATOM   1181  OH2 TIP3W 134      -0.050  18.924   7.040  1.00  0.00      WT1  O
ATOM   1182  H1  TIP3W 134      -0.915  18.945   7.460  1.00  0.00      WT1  H
ATOM   1183  H2  TIP3W 134       0.000  19.868   6.774  1.00  0.00      WT1  H
ATOM   1184  OH2 TIP3W 135      -4.089  12.993   9.036  1.00  0.00      WT1  O
ATOM   1185  H1  TIP3W 135      -3.589  12.302   9.443  1.00  0.00      WT1  H
ATOM   1186  H2  TIP3W 135      -3.528  13.753   9.343  1.00  0.00      WT1  H
ATOM   1187  OH2 TIP3W 137      -6.761  17.280  12.931  1.00  0.00      WT1  O
ATOM   1188  H1  TIP3W 137      -6.311  17.555  13.739  1.00  0.00      WT1  H
ATOM   1189  H2  TIP3W 137      -7.668  17.122  13.233  1.00  0.00      WT1  H
ATOM   1190  OH2 TIP3W 145       8.039  29.694 -14.054  1.00  0.00      WT1  O
ATOM   1191  H1  TIP3W 145       8.423  28.835 -13.736  1.00  0.00      WT1  H
ATOM   1192  H2  TIP3W 145       7.102  29.461 -14.147  1.00  0.00      WT1  H
ATOM   1193  OH2 TIP3W 146      -0.055  34.519  -7.499  1.00  0.00      WT1  O
ATOM   1194  H1  TIP3W 146       0.669  33.888  -7.501  1.00  0.00      WT1  H
ATOM   1195  H2  TIP3W 146       0.376  35.400  -7.667  1.00  0.00      WT1  H
ATOM   1196  OH2 TIP3W 149      -7.629  26.689 -10.712  1.00  0.00      WT1  O
ATOM   1197  H1  TIP3W 149      -7.852  27.670 -10.730  1.00  0.00      WT1  H
ATOM   1198  H2  TIP3W 149      -6.636  26.768 -10.790  1.00  0.00      WT1  H
ATOM   1199  OH2 TIP3W 150      -4.132  19.379  -9.066  1.00  0.00      WT1  O
ATOM   1200  H1  TIP3W 150      -5.128  19.408  -8.913  1.00  0.00      WT1  H
ATOM   1201  H2  TIP3W 150      -3.898  20.360  -9.311  1.00  0.00      WT1  H
ATOM   1202  OH2 TIP3W 152       0.461  14.582 -10.914  1.00  0.00      WT1  O
ATOM   1203  H1  TIP3W 152      -0.312  14.083 -10.792  1.00  0.00      WT1  H
ATOM   1204  H2  TIP3W 152       0.911  14.162 -11.699  1.00  0.00      WT1  H
ATOM   1205  OH2 TIP3W 153      -5.723  22.574   8.269  1.00  0.00      WT1  O
ATOM   1206  H1  TIP3W 153      -5.842  22.550   7.321  1.00  0.00      WT1  H
ATOM   1207  H2  TIP3W 153      -5.308  23.440   8.314  1.00  0.00      WT1  H
ATOM   1208  OH2 TIP3W 155      -6.003  14.336  14.252  1.00  0.00      WT1  O
ATOM   1209  H1  TIP3W 155      -5.712  13.678  13.595  1.00  0.00      WT1  H
ATOM   1210  H2  TIP3W 155      -5.849  15.147  13.773  1.00  0.00      WT1  H
ATOM   1211  OH2 TIP3W 156       2.850  33.191   7.991  1.00  0.00      WT1  O
ATOM   1212  H1  TIP3W 156       2.716  32.243   7.813  1.00  0.00      WT1  H
ATOM   1213  H2  TIP3W 156       3.700  33.166   8.467  1.00  0.00      WT1  H
ATOM   1214  OH2 TIP3W 162       5.342  19.201  30.879  1.00  0.00      WT1  O
ATOM   1215  H1  TIP3W 162       4.398  19.329  30.989  1.00  0.00      WT1  H
ATOM   1216  H2  TIP3W 162       5.612  18.753  31.740  1.00  0.00      WT1  H
ATOM   1217  OH2 TIP3W 163       2.261  37.456  26.909  1.00  0.00      WT1  O
ATOM   1218  H1  TIP3W 163       2.358  37.206  26.002  1.00  0.00      WT1  H
ATOM   1219  H2  TIP3W 163       2.272  36.638  27.408  1.00  0.00      WT1  H
ATOM   1220  OH2 TIP3W 167      -6.257  20.073 -14.023  1.00  0.00      WT1  O
ATOM   1221  H1  TIP3W 167      -5.799  19.233 -14.032  1.00  0.00      WT1  H
ATOM   1222  H2  TIP3W 167      -5.500  20.725 -13.954  1.00  0.00      WT1  H
ATOM   1223  OH2 TIP3W 174      -6.619  42.233 -11.741  1.00  0.00      WT1  O
ATOM   1224  H1  TIP3W 174      -6.202  43.146 -11.841  1.00  0.00      WT1  H
ATOM   1225  H2  TIP3W 174      -6.727  42.122 -10.799  1.00  0.00      WT1  H
ATOM   1226  OH2 TIP3W 177      -3.383  10.651  20.343  1.00  0.00      WT1  O
ATOM   1227  H1  TIP3W 177      -3.367  11.494  20.824  1.00  0.00      WT1  H
ATOM   1228  H2  TIP3W 177      -3.809  10.829  19.508  1.00  0.00      WT1  H
ATOM   1229  OH2 TIP3W 178      -3.613  38.463   1.552  1.00  0.00      WT1  O
ATOM   1230  H1  TIP3W 178      -4.285  37.825   1.232  1.00  0.00      WT1  H
ATOM   1231  H2  TIP3W 178      -3.447  38.205   2.450  1.00  0.00      WT1  H
ATOM   1232  OH2 TIP3W 179       1.155  36.910  20.028  1.00  0.00      WT1  O
ATOM   1233  H1  TIP3W 179       1.522  37.431  20.774  1.00  0.00      WT1  H
ATOM   1234  H2  TIP3W 179       1.832  37.116  19.296  1.00  0.00      WT1  H
ATOM   1235  OH2 TIP3W 180       3.959  28.912  21.125  1.00  0.00      WT1  O
ATOM   1236  H1  TIP3W 180       3.414  29.718  21.058  1.00  0.00      WT1  H
ATOM   1237  H2  TIP3W 180       3.614  28.525  21.940  1.00  0.00      WT1  H
ATOM   1238  OH2 TIP3W 191      -7.100  37.747 -13.534  1.00  0.00      WT1  O
ATOM   1239  H1  TIP3W 191      -8.066  37.736 -13.272  1.00  0.00      WT1  H
ATOM   1240  H2  TIP3W 191      -6.759  36.889 -13.202  1.00  0.00      WT1  H
ATOM   1241  OH2 TIP3W 195      -5.515  33.518  -7.257  1.00  0.00      WT1  O
ATOM   1242  H1  TIP3W 195      -4.658  33.992  -7.219  1.00  0.00      WT1  H
ATOM   1243  H2  TIP3W 195      -6.206  34.184  -7.207  1.00  0.00      WT1  H
ATOM   1244  OH2 TIP3W 196      -5.571  42.583  -4.280  1.00  0.00      WT1  O
ATOM   1245  H1  TIP3W 196      -6.062  42.918  -3.483  1.00  0.00      WT1  H
ATOM   1246  H2  TIP3W 196      -6.030  42.979  -5.034  1.00  0.00      WT1  H
ATOM   1247  OH2 TIP3W 198      -2.352  34.961   9.362  1.00  0.00      WT1  O
ATOM   1248  H1  TIP3W 198      -1.948  35.542  10.030  1.00  0.00      WT1  H
ATOM   1249  H2  TIP3W 198      -3.249  35.396   9.261  1.00  0.00      WT1  H
ATOM   1250  OH2 TIP3W 201      -4.909  31.299  11.040  1.00  0.00      WT1  O
ATOM   1251  H1  TIP3W 201      -5.452  30.844  11.800  1.00  0.00      WT1  H
ATOM   1252  H2  TIP3W 201      -5.541  31.855  10.652  1.00  0.00      WT1  H
ATOM   1253  OH2 TIP3W 202       6.913  36.343  16.496  1.00  0.00      WT1  O
ATOM   1254  H1  TIP3W 202       7.095  37.150  16.925  1.00  0.00      WT1  H
ATOM   1255  H2  TIP3W 202       6.482  36.630  15.649  1.00  0.00      WT1  H
ATOM   1256  OH2 TIP3W 205      -3.993  40.911  29.953  1.00  0.00      WT1  O
ATOM   1257  H1  TIP3W 205      -4.599  40.360  30.479  1.00  0.00      WT1  H
ATOM   1258  H2  TIP3W 205      -3.643  40.268  29.319  1.00  0.00      WT1  H
ATOM   1259  OH2 TIP3W 212       0.633  32.051   1.461  1.00  0.00      WT1  O
ATOM   1260  H1  TIP3W 212       1.465  31.797   1.846  1.00  0.00      WT1  H
ATOM   1261  H2  TIP3W 212       0.067  32.236   2.256  1.00  0.00      WT1  H
ATOM   1262  OH2 TIP3W 218       9.989  33.612   6.094  1.00  0.00      WT1  O
ATOM   1263  H1  TIP3W 218       9.482  33.415   6.854  1.00  0.00      WT1  H
ATOM   1264  H2  TIP3W 218      10.914  33.795   6.427  1.00  0.00      WT1  H
ATOM   1265  OH2 TIP3W 222       5.939  37.775  19.775  1.00  0.00      WT1  O
ATOM   1266  H1  TIP3W 222       6.359  38.358  19.069  1.00  0.00      WT1  H
ATOM   1267  H2  TIP3W 222       6.638  37.088  19.809  1.00  0.00      WT1  H
ATOM   1268  OH2 TIP3W 225      -6.302  23.045  29.385  1.00  0.00      WT1  O
ATOM   1269  H1  TIP3W 225      -5.902  23.888  29.676  1.00  0.00      WT1  H
ATOM   1270  H2  TIP3W 225      -7.041  23.014  29.999  1.00  0.00      WT1  H
ATOM   1271  OH2 TIP3W 231       3.241  34.756  25.240  1.00  0.00      WT1  O
ATOM   1272  H1  TIP3W 231       2.726  33.940  25.336  1.00  0.00      WT1  H
ATOM   1273  H2  TIP3W 231       3.678  34.900  26.087  1.00  0.00      WT1  H
ATOM   1274  OH2 TIP3W 237      -7.866  30.857 -14.652  1.00  0.00      WT1  O
ATOM   1275  H1  TIP3W 237      -6.968  31.167 -14.499  1.00  0.00      WT1  H
ATOM   1276  H2  TIP3W 237      -7.845  29.940 -14.447  1.00  0.00      WT1  H
ATOM   1277  OH2 TIP3W 238       5.308  35.121  21.303  1.00  0.00      WT1  O
ATOM   1278  H1  TIP3W 238       4.911  34.969  20.428  1.00  0.00      WT1  H
ATOM   1279  H2  TIP3W 238       4.698  34.568  21.828  1.00  0.00      WT1  H
ATOM   1280  OH2 TIP3W 252       1.427  39.999 -10.679  1.00  0.00      WT1  O
ATOM   1281  H1  TIP3W 252       0.655  39.737 -10.243  1.00  0.00      WT1  H
ATOM   1282  H2  TIP3W 252       1.854  40.608 -10.152  1.00  0.00      WT1  H
ATOM   1283  OH2 TIP3W 253       1.651  36.279  -4.301  1.00  0.00      WT1  O
ATOM   1284  H1  TIP3W 253       1.777  36.728  -3.440  1.00  0.00      WT1  H
ATOM   1285  H2  TIP3W 253       1.017  36.893  -4.690  1.00  0.00      WT1  H
ATOM   1286  OH2 TIP3W 257      -2.546  36.817  -8.672  1.00  0.00      WT1  O
ATOM   1287  H1  TIP3W 257      -2.922  37.454  -9.344  1.00  0.00      WT1  H
ATOM   1288  H2  TIP3W 257      -1.629  36.684  -8.923  1.00  0.00      WT1  H
ATOM   1289  OH2 TIP3W 261      -7.144  25.737   7.502  1.00  0.00      WT1  O
ATOM   1290  H1  TIP3W 261      -7.196  25.529   8.496  1.00  0.00      WT1  H
ATOM   1291  H2  TIP3W 261      -6.343  26.314   7.404  1.00  0.00      WT1  H
ATOM   1292  OH2 TIP3W 281      -1.849  39.385  11.165  1.00  0.00      WT1  O
ATOM   1293  H1  TIP3W 281      -1.591  38.509  10.980  1.00  0.00      WT1  H
ATOM   1294  H2  TIP3W 281      -1.248  39.647  11.905  1.00  0.00      WT1  H
ATOM   1295  OH2 TIP3W 284      -0.775  42.617  21.139  1.00  0.00      WT1  O
ATOM   1296  H1  TIP3W 284      -0.051  41.950  21.197  1.00  0.00      WT1  H
ATOM   1297  H2  TIP3W 284      -0.322  43.397  20.918  1.00  0.00      WT1  H
ATOM   1298  OH2 TIP3W 295      -0.347  34.481  -0.411  1.00  0.00      WT1  O
ATOM   1299  H1  TIP3W 295      -1.288  34.560  -0.454  1.00  0.00      WT1  H
ATOM   1300  H2  TIP3W 295      -0.154  33.839   0.262  1.00  0.00      WT1  H
ATOM   1301  OH2 TIP3W 327      -3.538  39.377  27.613  1.00  0.00      WT1  O
ATOM   1302  H1  TIP3W 327      -3.529  38.407  27.715  1.00  0.00      WT1  H
ATOM   1303  H2  TIP3W 327      -3.502  39.554  26.657  1.00  0.00      WT1  H
ATOM   1304  OH2 TIP3W 365      -2.066   4.279  11.824  1.00  0.00      WT1  O
ATOM   1305  H1  TIP3W 365      -2.632   5.042  11.614  1.00  0.00      WT1  H
ATOM   1306  H2  TIP3W 365      -1.256   4.660  12.168  1.00  0.00      WT1  H
ATOM   1307  OH2 TIP3W 367       5.115  35.442  27.203  1.00  0.00      WT1  O
ATOM   1308  H1  TIP3W 367       4.707  35.838  27.992  1.00  0.00      WT1  H
ATOM   1309  H2  TIP3W 367       5.625  34.747  27.609  1.00  0.00      WT1  H
ATOM   1310  OH2 TIP3W 411       0.908   8.343  15.666  1.00  0.00      WT1  O
ATOM   1311  H1  TIP3W 411       0.473   8.841  16.399  1.00  0.00      WT1  H
ATOM   1312  H2  TIP3W 411       0.973   7.443  15.987  1.00  0.00      WT1  H
ATOM   1313  OH2 TIP3W 424       6.983   8.174 -13.734  1.00  0.00      WT1  O
ATOM   1314  H1  TIP3W 424       7.793   8.463 -14.107  1.00  0.00      WT1  H
ATOM   1315  H2  TIP3W 424       6.377   8.305 -14.564  1.00  0.00      WT1  H
ATOM   1316  OH2 TIP3W 432      -0.860   5.403  17.860  1.00  0.00      WT1  O
ATOM   1317  H1  TIP3W 432      -1.465   6.009  17.259  1.00  0.00      WT1  H
ATOM   1318  H2  TIP3W 432      -0.985   5.700  18.793  1.00  0.00      WT1  H
ATOM   1319  OH2 TIP3W 438      34.827   9.161  31.220  1.00  0.00      WT1  O
ATOM   1320  H1  TIP3W 438      34.298   8.603  31.815  1.00  0.00      WT1  H
ATOM   1321  H2  TIP3W 438      35.496   9.513  31.812  1.00  0.00      WT1  H
ATOM   1322  OH2 TIP3W 443       1.504  14.481  -6.044  1.00  0.00      WT1  O
ATOM   1323  H1  TIP3W 443       1.278  13.703  -6.601  1.00  0.00      WT1  H
ATOM   1324  H2  TIP3W 443       1.041  14.371  -5.217  1.00  0.00      WT1  H
ATOM   1325  OH2 TIP3W 450      -1.371   3.679   3.595  1.00  0.00      WT1  O
ATOM   1326  H1  TIP3W 450      -0.781   3.224   4.293  1.00  0.00      WT1  H
ATOM   1327  H2  TIP3W 450      -2.283   3.401   3.800  1.00  0.00      WT1  H
ATOM   1328  OH2 TIP3W 452       2.464  20.930  22.829  1.00  0.00      WT1  O
ATOM   1329  H1  TIP3W 452       1.936  20.373  23.434  1.00  0.00      WT1  H
ATOM   1330  H2  TIP3W 452       3.355  20.563  22.994  1.00  0.00      WT1  H
ATOM   1331  OH2 TIP3W 465       5.460   3.524 -13.243  1.00  0.00      WT1  O
ATOM   1332  H1  TIP3W 465       5.767   4.286 -12.813  1.00  0.00      WT1  H
ATOM   1333  H2  TIP3W 465       4.781   3.182 -12.657  1.00  0.00      WT1  H
ATOM   1334  OH2 TIP3W 466       0.392  12.186  -7.408  1.00  0.00      WT1  O
ATOM   1335  H1  TIP3W 466      -0.248  12.358  -8.087  1.00  0.00      WT1  H
ATOM   1336  H2  TIP3W 466      -0.042  11.666  -6.701  1.00  0.00      WT1  H
ATOM   1337  OH2 TIP3W 469       0.647  13.572  -3.501  1.00  0.00      WT1  O
ATOM   1338  H1  TIP3W 469      -0.203  13.166  -3.242  1.00  0.00      WT1  H
ATOM   1339  H2  TIP3W 469       1.081  13.799  -2.675  1.00  0.00      WT1  H
ATOM   1340  OH2 TIP3W 484       1.851   2.245 -14.182  1.00  0.00      WT1  O
ATOM   1341  H1  TIP3W 484       1.936   2.564 -13.219  1.00  0.00      WT1  H
ATOM   1342  H2  TIP3W 484       1.312   2.928 -14.568  1.00  0.00      WT1  H
ATOM   1343  OH2 TIP3W 485      -3.813   9.730  -8.458  1.00  0.00      WT1  O
ATOM   1344  H1  TIP3W 485      -3.026   9.524  -7.921  1.00  0.00      WT1  H
ATOM   1345  H2  TIP3W 485      -4.429  10.063  -7.813  1.00  0.00      WT1  H
ATOM   1346  OH2 TIP3W 486      -5.028   6.292  -6.420  1.00  0.00      WT1  O
ATOM   1347  H1  TIP3W 486      -5.322   6.877  -7.138  1.00  0.00      WT1  H
ATOM   1348  H2  TIP3W 486      -4.614   5.578  -6.908  1.00  0.00      WT1  H
ATOM   1349  OH2 TIP3W 489      -5.155   9.070   3.090  1.00  0.00      WT1  O
ATOM   1350  H1  TIP3W 489      -5.659   8.596   3.729  1.00  0.00      WT1  H
ATOM   1351  H2  TIP3W 489      -4.827   9.893   3.518  1.00  0.00      WT1  H
ATOM   1352  OH2 TIP3W 490      -5.540   6.649  16.378  1.00  0.00      WT1  O
ATOM   1353  H1  TIP3W 490      -6.171   6.125  16.915  1.00  0.00      WT1  H
ATOM   1354  H2  TIP3W 490      -6.128   7.115  15.785  1.00  0.00      WT1  H
ATOM   1355  OH2 TIP3W 491      -6.591   9.870  12.427  1.00  0.00      WT1  O
ATOM   1356  H1  TIP3W 491      -6.751   9.649  11.512  1.00  0.00      WT1  H
ATOM   1357  H2  TIP3W 491      -6.597  10.816  12.498  1.00  0.00      WT1  H
ATOM   1358  OH2 TIP3W 493       1.269  14.698  30.209  1.00  0.00      WT1  O
ATOM   1359  H1  TIP3W 493       2.081  14.760  29.777  1.00  0.00      WT1  H
ATOM   1360  H2  TIP3W 493       1.350  13.798  30.520  1.00  0.00      WT1  H
ATOM   1361  OH2 TIP3W 494      -7.694  19.507  20.855  1.00  0.00      WT1  O
ATOM   1362  H1  TIP3W 494      -7.972  20.397  21.117  1.00  0.00      WT1  H
ATOM   1363  H2  TIP3W 494      -7.565  19.554  19.912  1.00  0.00      WT1  H
ATOM   1364  OH2 TIP3W 495       1.547   9.480   8.713  1.00  0.00      WT1  O
ATOM   1365  H1  TIP3W 495       1.158   9.231   9.610  1.00  0.00      WT1  H
ATOM   1366  H2  TIP3W 495       2.005  10.261   8.952  1.00  0.00      WT1  H
ATOM   1367  OH2 TIP3W 498       1.496   5.790  16.570  1.00  0.00      WT1  O
ATOM   1368  H1  TIP3W 498       0.625   5.540  16.967  1.00  0.00      WT1  H
ATOM   1369  H2  TIP3W 498       1.929   4.930  16.430  1.00  0.00      WT1  H
ATOM   1370  OH2 TIP3W 503      -5.312  11.930  -3.077  1.00  0.00      WT1  O
ATOM   1371  H1  TIP3W 503      -4.833  12.505  -3.723  1.00  0.00      WT1  H
ATOM   1372  H2  TIP3W 503      -4.991  11.035  -3.273  1.00  0.00      WT1  H
ATOM   1373  OH2 TIP3W 506      -6.053   7.411   0.018  1.00  0.00      WT1  O
ATOM   1374  H1  TIP3W 506      -6.274   7.766   0.864  1.00  0.00      WT1  H
ATOM   1375  H2  TIP3W 506      -5.130   7.637  -0.109  1.00  0.00      WT1  H
ATOM   1376  OH2 TIP3W 507      -2.049  23.876 -13.916  1.00  0.00      WT1  O
ATOM   1377  H1  TIP3W 507      -2.881  23.640 -14.388  1.00  0.00      WT1  H
ATOM   1378  H2  TIP3W 507      -1.572  23.077 -14.043  1.00  0.00      WT1  H
ATOM   1379  OH2 TIP3W 508      23.373  14.361  -9.183  1.00  0.00      WT1  O
ATOM   1380  H1  TIP3W 508      23.112  15.247  -9.504  1.00  0.00      WT1  H
ATOM   1381  H2  TIP3W 508      23.860  14.535  -8.368  1.00  0.00      WT1  H
ATOM   1382  OH2 TIP3W 509      -4.414   5.510   3.183  1.00  0.00      WT1  O
ATOM   1383  H1  TIP3W 509      -5.289   5.647   2.897  1.00  0.00      WT1  H
ATOM   1384  H2  TIP3W 509      -3.849   6.332   3.060  1.00  0.00      WT1  H
ATOM   1385  OH2 TIP3W 511      -6.087  22.077   5.396  1.00  0.00      WT1  O
ATOM   1386  H1  TIP3W 511      -5.499  22.426   4.710  1.00  0.00      WT1  H
ATOM   1387  H2  TIP3W 511      -6.964  22.153   4.903  1.00  0.00      WT1  H
ATOM   1388  OH2 TIP3W 514       3.061   7.153  18.611  1.00  0.00      WT1  O
ATOM   1389  H1  TIP3W 514       2.732   6.809  17.805  1.00  0.00      WT1  H
ATOM   1390  H2  TIP3W 514       2.955   8.084  18.624  1.00  0.00      WT1  H
ATOM   1391  OH2 TIP3W 515      -6.644  11.123   8.280  1.00  0.00      WT1  O
ATOM   1392  H1  TIP3W 515      -6.299  11.180   7.411  1.00  0.00      WT1  H
ATOM   1393  H2  TIP3W 515      -6.571  12.011   8.552  1.00  0.00      WT1  H
ATOM   1394  OH2 TIP3W 516      -4.304   3.475  16.526  1.00  0.00      WT1  O
ATOM   1395  H1  TIP3W 516      -4.601   3.877  15.754  1.00  0.00      WT1  H
ATOM   1396  H2  TIP3W 516      -3.701   4.167  16.863  1.00  0.00      WT1  H
ATOM   1397  OH2 TIP3W 517       6.095  12.137   3.902  1.00  0.00      WT1  O
ATOM   1398  H1  TIP3W 517       5.731  11.338   4.268  1.00  0.00      WT1  H
ATOM   1399  H2  TIP3W 517       6.035  12.025   2.959  1.00  0.00      WT1  H
ATOM   1400  OH2 TIP3W 529       0.445  30.042 -10.656  1.00  0.00      WT1  O
ATOM   1401  H1  TIP3W 529       0.796  29.182 -10.877  1.00  0.00      WT1  H
ATOM   1402  H2  TIP3W 529       0.359  30.003  -9.702  1.00  0.00      WT1  H
ATOM   1403  OH2 TIP3W 533      -2.858  16.409   2.855  1.00  0.00      WT1  O
ATOM   1404  H1  TIP3W 533      -2.472  16.944   3.573  1.00  0.00      WT1  H
ATOM   1405  H2  TIP3W 533      -2.562  17.018   2.096  1.00  0.00      WT1  H
ATOM   1406  OH2 TIP3W 534       7.852   8.959   6.546  1.00  0.00      WT1  O
ATOM   1407  H1  TIP3W 534       7.209   9.663   6.214  1.00  0.00      WT1  H
ATOM   1408  H2  TIP3W 534       7.542   8.165   6.144  1.00  0.00      WT1  H
ATOM   1409  OH2 TIP3W 538       1.674   2.446  22.876  1.00  0.00      WT1  O
ATOM   1410  H1  TIP3W 538       1.057   3.055  22.396  1.00  0.00      WT1  H
ATOM   1411  H2  TIP3W 538       2.201   3.023  23.470  1.00  0.00      WT1  H
ATOM   1412  OH2 TIP3W 540      -7.689  22.252  21.189  1.00  0.00      WT1  O
ATOM   1413  H1  TIP3W 540      -8.268  22.807  20.620  1.00  0.00      WT1  H
ATOM   1414  H2  TIP3W 540      -6.899  22.015  20.602  1.00  0.00      WT1  H
ATOM   1415  OH2 TIP3W 543      -2.973  14.702 -11.646  1.00  0.00      WT1  O
ATOM   1416  H1  TIP3W 543      -2.758  14.624 -12.623  1.00  0.00      WT1  H
ATOM   1417  H2  TIP3W 543      -3.532  15.499 -11.578  1.00  0.00      WT1  H
ATOM   1418  OH2 TIP3W 550      -3.879   2.975   4.095  1.00  0.00      WT1  O
ATOM   1419  H1  TIP3W 550      -4.157   3.799   3.718  1.00  0.00      WT1  H
ATOM   1420  H2  TIP3W 550      -4.196   2.406   3.336  1.00  0.00      WT1  H
ATOM   1421  OH2 TIP3W 551      -3.837  26.871  -1.035  1.00  0.00      WT1  O
ATOM   1422  H1  TIP3W 551      -4.793  27.105  -1.039  1.00  0.00      WT1  H
ATOM   1423  H2  TIP3W 551      -3.673  26.502  -1.923  1.00  0.00      WT1  H
ATOM   1424  OH2 TIP3W 552       2.535   2.092  11.429  1.00  0.00      WT1  O
ATOM   1425  H1  TIP3W 552       2.404   3.028  11.240  1.00  0.00      WT1  H
ATOM   1426  H2  TIP3W 552       2.127   1.697  10.648  1.00  0.00      WT1  H
ATOM   1427  OH2 TIP3W 554      -3.271  15.349  -8.281  1.00  0.00      WT1  O
ATOM   1428  H1  TIP3W 554      -2.383  15.027  -8.028  1.00  0.00      WT1  H
ATOM   1429  H2  TIP3W 554      -3.423  16.098  -7.707  1.00  0.00      WT1  H
ATOM   1430  OH2 TIP3W 555      -6.943   9.359  15.603  1.00  0.00      WT1  O
ATOM   1431  H1  TIP3W 555      -7.653   9.928  15.960  1.00  0.00      WT1  H
ATOM   1432  H2  TIP3W 555      -6.888   9.648  14.686  1.00  0.00      WT1  H
ATOM   1433  OH2 TIP3W 556      -5.083  28.692  28.134  1.00  0.00      WT1  O
ATOM   1434  H1  TIP3W 556      -4.584  28.860  28.990  1.00  0.00      WT1  H
ATOM   1435  H2  TIP3W 556      -5.618  27.940  28.426  1.00  0.00      WT1  H
ATOM   1436  OH2 TIP3W 558       1.959   7.991   2.593  1.00  0.00      WT1  O
ATOM   1437  H1  TIP3W 558       2.257   8.089   3.496  1.00  0.00      WT1  H
ATOM   1438  H2  TIP3W 558       1.413   7.194   2.686  1.00  0.00      WT1  H
ATOM   1439  OH2 TIP3W 562      -6.753  23.547 -15.200  1.00  0.00      WT1  O
ATOM   1440  H1  TIP3W 562      -7.159  22.885 -14.643  1.00  0.00      WT1  H
ATOM   1441  H2  TIP3W 562      -6.933  24.414 -14.742  1.00  0.00      WT1  H
ATOM   1442  OH2 TIP3W 568       1.199  23.152 -13.235  1.00  0.00      WT1  O
ATOM   1443  H1  TIP3W 568       1.170  24.076 -13.592  1.00  0.00      WT1  H
ATOM   1444  H2  TIP3W 568       0.856  22.559 -13.923  1.00  0.00      WT1  H
ATOM   1445  OH2 TIP3W 570      -7.676  35.649  -3.312  1.00  0.00      WT1  O
ATOM   1446  H1  TIP3W 570      -7.053  35.805  -2.579  1.00  0.00      WT1  H
ATOM   1447  H2  TIP3W 570      -8.100  34.826  -3.006  1.00  0.00      WT1  H
ATOM   1448  OH2 TIP3W 573      -4.040  31.028   4.885  1.00  0.00      WT1  O
ATOM   1449  H1  TIP3W 573      -4.668  30.404   5.276  1.00  0.00      WT1  H
ATOM   1450  H2  TIP3W 573      -3.837  30.649   3.973  1.00  0.00      WT1  H
ATOM   1451  OH2 TIP3W 575      -6.087  12.176 -13.611  1.00  0.00      WT1  O
ATOM   1452  H1  TIP3W 575      -6.309  12.358 -12.682  1.00  0.00      WT1  H
ATOM   1453  H2  TIP3W 575      -5.484  11.396 -13.618  1.00  0.00      WT1  H
ATOM   1454  OH2 TIP3W 576      -5.849  29.240   5.828  1.00  0.00      WT1  O
ATOM   1455  H1  TIP3W 576      -6.605  28.939   6.375  1.00  0.00      WT1  H
ATOM   1456  H2  TIP3W 576      -6.290  29.478   4.992  1.00  0.00      WT1  H
ATOM   1457  OH2 TIP3W 578      -5.812  29.652  21.585  1.00  0.00      WT1  O
ATOM   1458  H1  TIP3W 578      -5.962  30.599  21.376  1.00  0.00      WT1  H
ATOM   1459  H2  TIP3W 578      -6.460  29.361  22.265  1.00  0.00      WT1  H
ATOM   1460  OH2 TIP3W 579      -0.308   9.495  17.870  1.00  0.00      WT1  O
ATOM   1461  H1  TIP3W 579      -0.148   9.144  18.804  1.00  0.00      WT1  H
ATOM   1462  H2  TIP3W 579       0.298  10.239  17.765  1.00  0.00      WT1  H
ATOM   1463  OH2 TIP3W 584      -7.608  25.273 -13.347  1.00  0.00      WT1  O
ATOM   1464  H1  TIP3W 584      -6.795  24.921 -12.895  1.00  0.00      WT1  H
ATOM   1465  H2  TIP3W 584      -8.178  25.583 -12.595  1.00  0.00      WT1  H
ATOM   1466  OH2 TIP3W 588       6.363  41.787 -14.711  1.00  0.00      WT1  O
ATOM   1467  H1  TIP3W 588       6.446  42.519 -15.314  1.00  0.00      WT1  H
ATOM   1468  H2  TIP3W 588       7.212  41.323 -14.820  1.00  0.00      WT1  H
ATOM   1469  OH2 TIP3W 591      -6.348  29.937  -8.909  1.00  0.00      WT1  O
ATOM   1470  H1  TIP3W 591      -6.873  30.119  -8.120  1.00  0.00      WT1  H
ATOM   1471  H2  TIP3W 591      -6.935  29.342  -9.424  1.00  0.00      WT1  H
ATOM   1472  OH2 TIP3W 593      -7.436  29.626  -6.220  1.00  0.00      WT1  O
ATOM   1473  H1  TIP3W 593      -8.418  29.586  -6.192  1.00  0.00      WT1  H
ATOM   1474  H2  TIP3W 593      -7.133  28.724  -5.972  1.00  0.00      WT1  H
ATOM   1475  OH2 TIP3W 594      -5.721   7.790  -8.695  1.00  0.00      WT1  O
ATOM   1476  H1  TIP3W 594      -5.964   7.841  -9.674  1.00  0.00      WT1  H
ATOM   1477  H2  TIP3W 594      -5.021   8.460  -8.655  1.00  0.00      WT1  H
ATOM   1478  OH2 TIP3W 595      -1.520  21.063   1.100  1.00  0.00      WT1  O
ATOM   1479  H1  TIP3W 595      -0.914  21.723   0.722  1.00  0.00      WT1  H
ATOM   1480  H2  TIP3W 595      -2.116  20.741   0.353  1.00  0.00      WT1  H
ATOM   1481  OH2 TIP3W 598       4.905  26.066  20.550  1.00  0.00      WT1  O
ATOM   1482  H1  TIP3W 598       4.808  26.769  21.199  1.00  0.00      WT1  H
ATOM   1483  H2  TIP3W 598       5.262  25.318  21.009  1.00  0.00      WT1  H
ATOM   1484  OH2 TIP3W 599      -5.597  16.648  18.139  1.00  0.00      WT1  O
ATOM   1485  H1  TIP3W 599      -6.152  16.412  18.888  1.00  0.00      WT1  H
ATOM   1486  H2  TIP3W 599      -4.824  16.154  18.268  1.00  0.00      WT1  H
ATOM   1487  OH2 TIP3W 600      -5.346  36.891  24.415  1.00  0.00      WT1  O
ATOM   1488  H1  TIP3W 600      -4.487  36.841  24.774  1.00  0.00      WT1  H
ATOM   1489  H2  TIP3W 600      -5.908  36.420  25.029  1.00  0.00      WT1  H
ATOM   1490  OH2 TIP3W 601      14.693  22.234  29.389  1.00  0.00      WT1  O
ATOM   1491  H1  TIP3W 601      13.679  22.191  29.136  1.00  0.00      WT1  H
ATOM   1492  H2  TIP3W 601      14.864  21.268  29.594  1.00  0.00      WT1  H
ATOM   1493  OH2 TIP3W 602      -3.252  22.495  11.152  1.00  0.00      WT1  O
ATOM   1494  H1  TIP3W 602      -3.813  23.211  11.411  1.00  0.00      WT1  H
ATOM   1495  H2  TIP3W 602      -3.235  21.816  11.872  1.00  0.00      WT1  H
ATOM   1496  OH2 TIP3W 611       0.908  40.018   1.788  1.00  0.00      WT1  O
ATOM   1497  H1  TIP3W 611       0.860  39.330   2.474  1.00  0.00      WT1  H
ATOM   1498  H2  TIP3W 611       1.674  39.719   1.276  1.00  0.00      WT1  H
ATOM   1499  OH2 TIP3W 612       7.761  24.008 -12.453  1.00  0.00      WT1  O
ATOM   1500  H1  TIP3W 612       7.932  24.486 -11.613  1.00  0.00      WT1  H
ATOM   1501  H2  TIP3W 612       7.996  24.670 -13.149  1.00  0.00      WT1  H
ATOM   1502  OH2 TIP3W 613       5.109  23.825 -13.487  1.00  0.00      WT1  O
ATOM   1503  H1  TIP3W 613       4.534  24.080 -12.773  1.00  0.00      WT1  H
ATOM   1504  H2  TIP3W 613       5.997  24.009 -13.161  1.00  0.00      WT1  H
ATOM   1505  OH2 TIP3W 615       1.094  30.146  13.916  1.00  0.00      WT1  O
ATOM   1506  H1  TIP3W 615       1.984  30.023  13.451  1.00  0.00      WT1  H
ATOM   1507  H2  TIP3W 615       0.766  29.276  14.004  1.00  0.00      WT1  H
ATOM   1508  OH2 TIP3W 616      -5.426  35.574  -1.486  1.00  0.00      WT1  O
ATOM   1509  H1  TIP3W 616      -4.682  35.813  -2.076  1.00  0.00      WT1  H
ATOM   1510  H2  TIP3W 616      -5.328  34.647  -1.310  1.00  0.00      WT1  H
ATOM   1511  OH2 TIP3W 619      -3.234  39.345   4.277  1.00  0.00      WT1  O
ATOM   1512  H1  TIP3W 619      -2.914  40.093   3.793  1.00  0.00      WT1  H
ATOM   1513  H2  TIP3W 619      -4.193  39.557   4.538  1.00  0.00      WT1  H
ATOM   1514  OH2 TIP3W 623       2.007  22.842  24.774  1.00  0.00      WT1  O
ATOM   1515  H1  TIP3W 623       2.415  22.345  24.033  1.00  0.00      WT1  H
ATOM   1516  H2  TIP3W 623       1.146  23.085  24.477  1.00  0.00      WT1  H
ATOM   1517  OH2 TIP3W 624       6.895  28.573  15.167  1.00  0.00      WT1  O
ATOM   1518  H1  TIP3W 624       6.022  28.341  14.693  1.00  0.00      WT1  H
ATOM   1519  H2  TIP3W 624       6.637  29.225  15.798  1.00  0.00      WT1  H
ATOM   1520  OH2 TIP3W 626      -5.160  20.579  26.952  1.00  0.00      WT1  O
ATOM   1521  H1  TIP3W 626      -4.973  19.678  26.753  1.00  0.00      WT1  H
ATOM   1522  H2  TIP3W 626      -5.111  21.034  26.078  1.00  0.00      WT1  H
ATOM   1523  OH2 TIP3W 632      -0.250  25.070  -8.598  1.00  0.00      WT1  O
ATOM   1524  H1  TIP3W 632       0.576  25.542  -8.532  1.00  0.00      WT1  H
ATOM   1525  H2  TIP3W 632      -0.914  25.722  -8.923  1.00  0.00      WT1  H
ATOM   1526  OH2 TIP3W 634       2.498  16.355 -10.517  1.00  0.00      WT1  O
ATOM   1527  H1  TIP3W 634       1.619  16.146 -10.827  1.00  0.00      WT1  H
ATOM   1528  H2  TIP3W 634       2.970  15.484 -10.518  1.00  0.00      WT1  H
ATOM   1529  OH2 TIP3W 636      -1.447  35.762   6.813  1.00  0.00      WT1  O
ATOM   1530  H1  TIP3W 636      -2.213  35.690   6.222  1.00  0.00      WT1  H
ATOM   1531  H2  TIP3W 636      -1.715  35.213   7.565  1.00  0.00      WT1  H
ATOM   1532  OH2 TIP3W 637      -1.434  36.360  19.107  1.00  0.00      WT1  O
ATOM   1533  H1  TIP3W 637      -0.831  36.596  19.760  1.00  0.00      WT1  H
ATOM   1534  H2  TIP3W 637      -1.496  35.409  19.229  1.00  0.00      WT1  H
ATOM   1535  OH2 TIP3W 638      -6.345  27.057   1.959  1.00  0.00      WT1  O
ATOM   1536  H1  TIP3W 638      -6.257  27.528   1.159  1.00  0.00      WT1  H
ATOM   1537  H2  TIP3W 638      -7.159  27.474   2.369  1.00  0.00      WT1  H
ATOM   1538  OH2 TIP3W 639      -6.748  27.272  10.097  1.00  0.00      WT1  O
ATOM   1539  H1  TIP3W 639      -5.851  27.512  10.191  1.00  0.00      WT1  H
ATOM   1540  H2  TIP3W 639      -6.946  26.832  10.891  1.00  0.00      WT1  H
ATOM   1541  OH2 TIP3W 642      -6.677  36.222  18.173  1.00  0.00      WT1  O
ATOM   1542  H1  TIP3W 642      -6.640  36.267  19.185  1.00  0.00      WT1  H
ATOM   1543  H2  TIP3W 642      -5.863  36.616  17.944  1.00  0.00      WT1  H
ATOM   1544  OH2 TIP3W 643       6.269  30.782  16.840  1.00  0.00      WT1  O
ATOM   1545  H1  TIP3W 643       6.144  30.492  17.761  1.00  0.00      WT1  H
ATOM   1546  H2  TIP3W 643       5.338  30.788  16.513  1.00  0.00      WT1  H
ATOM   1547  OH2 TIP3W 648      37.366  11.647  24.996  1.00  0.00      WT1  O
ATOM   1548  H1  TIP3W 648      37.727  11.089  25.741  1.00  0.00      WT1  H
ATOM   1549  H2  TIP3W 648      37.781  12.518  25.189  1.00  0.00      WT1  H
ATOM   1550  OH2 TIP3W 653      -2.874  42.689  -5.269  1.00  0.00      WT1  O
ATOM   1551  H1  TIP3W 653      -3.790  42.544  -4.869  1.00  0.00      WT1  H
ATOM   1552  H2  TIP3W 653      -2.579  43.554  -4.857  1.00  0.00      WT1  H
ATOM   1553  OH2 TIP3W 657       0.655  39.233  -5.374  1.00  0.00      WT1  O
ATOM   1554  H1  TIP3W 657       0.170  40.068  -5.568  1.00  0.00      WT1  H
ATOM   1555  H2  TIP3W 657       0.764  39.288  -4.371  1.00  0.00      WT1  H
ATOM   1556  OH2 TIP3W 661       3.500  38.140  16.151  1.00  0.00      WT1  O
ATOM   1557  H1  TIP3W 661       3.008  37.778  16.913  1.00  0.00      WT1  H
ATOM   1558  H2  TIP3W 661       3.812  37.328  15.610  1.00  0.00      WT1  H
ATOM   1559  OH2 TIP3W 662      -4.641  24.923   9.832  1.00  0.00      WT1  O
ATOM   1560  H1  TIP3W 662      -4.320  25.289  10.666  1.00  0.00      WT1  H
ATOM   1561  H2  TIP3W 662      -5.596  24.801  10.013  1.00  0.00      WT1  H
ATOM   1562  OH2 TIP3W 666      -6.806  31.705  20.123  1.00  0.00      WT1  O
ATOM   1563  H1  TIP3W 666      -6.703  32.317  19.383  1.00  0.00      WT1  H
ATOM   1564  H2  TIP3W 666      -7.519  32.154  20.608  1.00  0.00      WT1  H
ATOM   1565  OH2 TIP3W 672      37.392  39.721 -11.521  1.00  0.00      WT1  O
ATOM   1566  H1  TIP3W 672      37.625  39.513 -10.595  1.00  0.00      WT1  H
ATOM   1567  H2  TIP3W 672      37.050  40.663 -11.312  1.00  0.00      WT1  H
ATOM   1568  OH2 TIP3W 674      -3.217  37.333 -14.339  1.00  0.00      WT1  O
ATOM   1569  H1  TIP3W 674      -2.684  37.338 -15.137  1.00  0.00      WT1  H
ATOM   1570  H2  TIP3W 674      -3.842  38.067 -14.567  1.00  0.00      WT1  H
ATOM   1571  OH2 TIP3W 675      -1.440  42.274 -11.086  1.00  0.00      WT1  O
ATOM   1572  H1  TIP3W 675      -1.524  42.491 -10.154  1.00  0.00      WT1  H
ATOM   1573  H2  TIP3W 675      -2.189  42.765 -11.511  1.00  0.00      WT1  H
ATOM   1574  OH2 TIP3W 679      -0.945  31.347  15.736  1.00  0.00      WT1  O
ATOM   1575  H1  TIP3W 679      -0.315  30.760  15.257  1.00  0.00      WT1  H
ATOM   1576  H2  TIP3W 679      -1.653  30.701  15.829  1.00  0.00      WT1  H
ATOM   1577  OH2 TIP3W 682      -0.996  32.721   3.865  1.00  0.00      WT1  O
ATOM   1578  H1  TIP3W 682      -1.853  32.869   3.431  1.00  0.00      WT1  H
ATOM   1579  H2  TIP3W 682      -1.117  33.147   4.779  1.00  0.00      WT1  H
ATOM   1580  OH2 TIP3W 684      -6.274  38.105   9.120  1.00  0.00      WT1  O
ATOM   1581  H1  TIP3W 684      -5.540  37.650   8.700  1.00  0.00      WT1  H
ATOM   1582  H2  TIP3W 684      -6.028  39.041   8.964  1.00  0.00      WT1  H
ATOM   1583  OH2 TIP3W 686       0.715  40.163  22.256  1.00  0.00      WT1  O
ATOM   1584  H1  TIP3W 686       1.460  39.569  22.261  1.00  0.00      WT1  H
ATOM   1585  H2  TIP3W 686       1.051  40.961  22.709  1.00  0.00      WT1  H
ATOM   1586  OH2 TIP3W 687       1.641  35.043  27.728  1.00  0.00      WT1  O
ATOM   1587  H1  TIP3W 687       2.068  34.167  27.938  1.00  0.00      WT1  H
ATOM   1588  H2  TIP3W 687       0.984  34.698  27.075  1.00  0.00      WT1  H
ATOM   1589  OH2 TIP3W 699       3.006  35.400   3.714  1.00  0.00      WT1  O
ATOM   1590  H1  TIP3W 699       2.461  35.234   2.931  1.00  0.00      WT1  H
ATOM   1591  H2  TIP3W 699       2.445  35.326   4.524  1.00  0.00      WT1  H
ATOM   1592  OH2 TIP3W 700       3.519  36.927  18.665  1.00  0.00      WT1  O
ATOM   1593  H1  TIP3W 700       3.641  36.002  18.552  1.00  0.00      WT1  H
ATOM   1594  H2  TIP3W 700       4.387  37.256  18.984  1.00  0.00      WT1  H
ATOM   1595  OH2 TIP3W 701      -1.631  38.721   6.417  1.00  0.00      WT1  O
ATOM   1596  H1  TIP3W 701      -1.528  37.743   6.592  1.00  0.00      WT1  H
ATOM   1597  H2  TIP3W 701      -2.202  38.774   5.673  1.00  0.00      WT1  H
ATOM   1598  OH2 TIP3W 702       5.146  36.297  23.819  1.00  0.00      WT1  O
ATOM   1599  H1  TIP3W 702       4.668  35.777  24.481  1.00  0.00      WT1  H
ATOM   1600  H2  TIP3W 702       5.265  35.700  23.017  1.00  0.00      WT1  H
ATOM   1601  OH2 TIP3W 703      10.206  36.693   9.644  1.00  0.00      WT1  O
ATOM   1602  H1  TIP3W 703      10.256  37.025   8.746  1.00  0.00      WT1  H
ATOM   1603  H2  TIP3W 703       9.578  37.321  10.124  1.00  0.00      WT1  H
ATOM   1604  OH2 TIP3W 704      -5.421  42.314  22.108  1.00  0.00      WT1  O
ATOM   1605  H1  TIP3W 704      -5.784  42.295  22.932  1.00  0.00      WT1  H
ATOM   1606  H2  TIP3W 704      -5.728  43.204  21.729  1.00  0.00      WT1  H
ATOM   1607  OH2 TIP3W 707      -2.300  36.904  23.355  1.00  0.00      WT1  O
ATOM   1608  H1  TIP3W 707      -2.932  37.020  22.673  1.00  0.00      WT1  H
ATOM   1609  H2  TIP3W 707      -2.069  35.992  23.284  1.00  0.00      WT1  H
ATOM   1610  OH2 TIP3W 708       7.579  39.318  14.968  1.00  0.00      WT1  O
ATOM   1611  H1  TIP3W 708       8.533  39.130  14.713  1.00  0.00      WT1  H
ATOM   1612  H2  TIP3W 708       7.276  39.872  14.197  1.00  0.00      WT1  H
ATOM   1613  OH2 TIP3W 710      -2.391  38.579  18.048  1.00  0.00      WT1  O
ATOM   1614  H1  TIP3W 710      -1.993  38.958  18.826  1.00  0.00      WT1  H
ATOM   1615  H2  TIP3W 710      -1.628  38.474  17.448  1.00  0.00      WT1  H
ATOM   1616  OH2 TIP3W 711      -6.643  30.679  30.209  1.00  0.00      WT1  O
ATOM   1617  H1  TIP3W 711      -5.903  30.155  29.847  1.00  0.00      WT1  H
ATOM   1618  H2  TIP3W 711      -7.200  30.706  29.423  1.00  0.00      WT1  H
ATOM   1619  OH2 TIP3W 713       2.789  30.420  29.474  1.00  0.00      WT1  O
ATOM   1620  H1  TIP3W 713       3.443  29.710  29.196  1.00  0.00      WT1  H
ATOM   1621  H2  TIP3W 713       3.051  30.485  30.438  1.00  0.00      WT1  H
ATOM   1622  OH2 TIP3W 721      -4.480  34.097   3.864  1.00  0.00      WT1  O
ATOM   1623  H1  TIP3W 721      -4.476  33.375   3.158  1.00  0.00      WT1  H
ATOM   1624  H2  TIP3W 721      -5.314  33.887   4.311  1.00  0.00      WT1  H
ATOM   1625  OH2 TIP3W 722      -4.571  43.325  12.747  1.00  0.00      WT1  O
ATOM   1626  H1  TIP3W 722      -4.361  43.449  13.680  1.00  0.00      WT1  H
ATOM   1627  H2  TIP3W 722      -4.521  42.361  12.630  1.00  0.00      WT1  H
ATOM   1628  OH2 TIP3W 725       1.837  42.750  23.287  1.00  0.00      WT1  O
ATOM   1629  H1  TIP3W 725       1.289  43.451  23.687  1.00  0.00      WT1  H
ATOM   1630  H2  TIP3W 725       2.715  43.088  23.380  1.00  0.00      WT1  H
ATOM   1631  OH2 TIP3W 726      -2.556  43.203  19.115  1.00  0.00      WT1  O
ATOM   1632  H1  TIP3W 726      -1.905  42.949  19.808  1.00  0.00      WT1  H
ATOM   1633  H2  TIP3W 726      -3.040  42.416  18.896  1.00  0.00      WT1  H
ATOM   1634  OH2 TIP3W 733      -6.233  37.969  28.118  1.00  0.00      WT1  O
ATOM   1635  H1  TIP3W 733      -6.329  38.562  28.889  1.00  0.00      WT1  H
ATOM   1636  H2  TIP3W 733      -7.019  38.099  27.497  1.00  0.00      WT1  H
ATOM   1637  OH2 TIP3W 737      -2.097  34.427  14.365  1.00  0.00      WT1  O
ATOM   1638  H1  TIP3W 737      -1.238  34.447  14.862  1.00  0.00      WT1  H
ATOM   1639  H2  TIP3W 737      -1.801  34.128  13.469  1.00  0.00      WT1  H
ATOM   1640  OH2 TIP3W 738      -4.369  35.365 -10.593  1.00  0.00      WT1  O
ATOM   1641  H1  TIP3W 738      -4.747  35.913  -9.872  1.00  0.00      WT1  H
ATOM   1642  H2  TIP3W 738      -5.137  34.858 -10.853  1.00  0.00      WT1  H
ATOM   1643  OH2 TIP3W 741       3.182  36.437  -0.289  1.00  0.00      WT1  O
ATOM   1644  H1  TIP3W 741       3.238  35.480  -0.030  1.00  0.00      WT1  H
ATOM   1645  H2  TIP3W 741       2.417  36.712   0.151  1.00  0.00      WT1  H
ATOM   1646  OH2 TIP3W 747      10.969  41.021  14.796  1.00  0.00      WT1  O
ATOM   1647  H1  TIP3W 747      10.951  40.053  15.113  1.00  0.00      WT1  H
ATOM   1648  H2  TIP3W 747      11.464  40.963  13.985  1.00  0.00      WT1  H
ATOM   1649  OH2 TIP3W 748      -0.095  37.490  24.958  1.00  0.00      WT1  O
ATOM   1650  H1  TIP3W 748       0.185  38.375  25.229  1.00  0.00      WT1  H
ATOM   1651  H2  TIP3W 748      -0.860  37.801  24.338  1.00  0.00      WT1  H
ATOM   1652  OH2 TIP3W 759      -1.828  38.673  -2.578  1.00  0.00      WT1  O
ATOM   1653  H1  TIP3W 759      -1.583  38.275  -1.785  1.00  0.00      WT1  H
ATOM   1654  H2  TIP3W 759      -1.717  39.641  -2.370  1.00  0.00      WT1  H
ATOM   1655  OH2 TIP3W 778      -6.666  41.137  -8.476  1.00  0.00      WT1  O
ATOM   1656  H1  TIP3W 778      -7.670  41.204  -8.515  1.00  0.00      WT1  H
ATOM   1657  H2  TIP3W 778      -6.495  40.569  -7.693  1.00  0.00      WT1  H
ATOM   1658  OH2 TIP3W 787      12.328  39.233   9.721  1.00  0.00      WT1  O
ATOM   1659  H1  TIP3W 787      11.673  38.752   9.108  1.00  0.00      WT1  H
ATOM   1660  H2  TIP3W 787      12.847  39.824   9.174  1.00  0.00      WT1  H
ATOM   1661  OH2 TIP3W 796       1.735  42.729  26.197  1.00  0.00      WT1  O
ATOM   1662  H1  TIP3W 796       1.805  41.852  25.777  1.00  0.00      WT1  H
ATOM   1663  H2  TIP3W 796       2.463  43.220  25.818  1.00  0.00      WT1  H
ATOM   1664  OH2 TIP3W 822      -7.684   6.074  -5.656  1.00  0.00      WT1  O
ATOM   1665  H1  TIP3W 822      -8.005   5.173  -5.896  1.00  0.00      WT1  H
ATOM   1666  H2  TIP3W 822      -6.926   6.190  -6.245  1.00  0.00      WT1  H
ATOM   1667  OH2 TIP3W 835       7.290   4.589  28.799  1.00  0.00      WT1  O
ATOM   1668  H1  TIP3W 835       7.486   4.890  29.751  1.00  0.00      WT1  H
ATOM   1669  H2  TIP3W 835       6.517   5.075  28.541  1.00  0.00      WT1  H
ATOM   1670  OH2 TIP3W 849      -3.075   6.993  -0.189  1.00  0.00      WT1  O
ATOM   1671  H1  TIP3W 849      -2.547   7.669   0.226  1.00  0.00      WT1  H
ATOM   1672  H2  TIP3W 849      -2.839   6.227   0.302  1.00  0.00      WT1  H
ATOM   1673  OH2 TIP3W 852      -6.542   7.190  13.306  1.00  0.00      WT1  O
ATOM   1674  H1  TIP3W 852      -6.493   8.107  13.028  1.00  0.00      WT1  H
ATOM   1675  H2  TIP3W 852      -7.416   6.917  12.910  1.00  0.00      WT1  H
ATOM   1676  OH2 TIP3W 854      -5.750   4.153  24.917  1.00  0.00      WT1  O
ATOM   1677  H1  TIP3W 854      -5.833   3.195  24.759  1.00  0.00      WT1  H
ATOM   1678  H2  TIP3W 854      -5.061   4.262  25.635  1.00  0.00      WT1  H
ATOM   1679  OH2 TIP3W 867       2.273   8.326  -0.352  1.00  0.00      WT1  O
ATOM   1680  H1  TIP3W 867       2.470   8.517   0.601  1.00  0.00      WT1  H
ATOM   1681  H2  TIP3W 867       1.696   7.577  -0.237  1.00  0.00      WT1  H
ATOM   1682  OH2 TIP3W 887      18.466  13.699 -15.556  1.00  0.00      WT1  O
ATOM   1683  H1  TIP3W 887      18.083  12.885 -15.931  1.00  0.00      WT1  H
ATOM   1684  H2  TIP3W 887      19.444  13.532 -15.682  1.00  0.00      WT1  H
ATOM   1685  OH2 TIP3W 889      -6.242   3.311   8.643  1.00  0.00      WT1  O
ATOM   1686  H1  TIP3W 889      -6.967   2.696   8.475  1.00  0.00      WT1  H
ATOM   1687  H2  TIP3W 889      -6.306   3.410   9.665  1.00  0.00      WT1  H
ATOM   1688  OH2 TIP3W 891       3.332  21.219  -6.277  1.00  0.00      WT1  O
ATOM   1689  H1  TIP3W 891       3.848  22.010  -6.369  1.00  0.00      WT1  H
ATOM   1690  H2  TIP3W 891       4.004  20.510  -6.334  1.00  0.00      WT1  H
ATOM   1691  OH2 TIP3W 895      -3.784   8.237  21.299  1.00  0.00      WT1  O
ATOM   1692  H1  TIP3W 895      -4.589   7.781  20.963  1.00  0.00      WT1  H
ATOM   1693  H2  TIP3W 895      -3.801   9.091  20.855  1.00  0.00      WT1  H
ATOM   1694  OH2 TIP3W 899      -1.346  13.928  28.666  1.00  0.00      WT1  O
ATOM   1695  H1  TIP3W 899      -1.403  13.120  29.245  1.00  0.00      WT1  H
ATOM   1696  H2  TIP3W 899      -0.434  13.967  28.408  1.00  0.00      WT1  H
ATOM   1697  OH2 TIP3W 906      -1.404   3.829  -2.824  1.00  0.00      WT1  O
ATOM   1698  H1  TIP3W 906      -2.246   4.406  -2.700  1.00  0.00      WT1  H
ATOM   1699  H2  TIP3W 906      -1.739   3.008  -2.493  1.00  0.00      WT1  H
ATOM   1700  OH2 TIP3W 907       9.381   7.376 -10.359  1.00  0.00      WT1  O
ATOM   1701  H1  TIP3W 907       8.789   7.921 -10.855  1.00  0.00      WT1  H
ATOM   1702  H2  TIP3W 907       9.120   6.474 -10.566  1.00  0.00      WT1  H
ATOM   1703  OH2 TIP3W 908      -4.403   9.304  -3.459  1.00  0.00      WT1  O
ATOM   1704  H1  TIP3W 908      -3.854   8.798  -4.097  1.00  0.00      WT1  H
ATOM   1705  H2  TIP3W 908      -5.260   8.925  -3.691  1.00  0.00      WT1  H
ATOM   1706  OH2 TIP3W 912      13.702   4.491   3.608  1.00  0.00      WT1  O
ATOM   1707  H1  TIP3W 912      14.498   4.201   4.027  1.00  0.00      WT1  H
ATOM   1708  H2  TIP3W 912      13.055   4.433   4.326  1.00  0.00      WT1  H
ATOM   1709  OH2 TIP3W 917       4.090  14.621  30.489  1.00  0.00      WT1  O
ATOM   1710  H1  TIP3W 917       4.380  15.246  31.300  1.00  0.00      WT1  H
ATOM   1711  H2  TIP3W 917       4.834  13.989  30.412  1.00  0.00      WT1  H
ATOM   1712  OH2 TIP3W 924       4.062  11.056 -14.020  1.00  0.00      WT1  O
ATOM   1713  H1  TIP3W 924       4.477  11.445 -13.248  1.00  0.00      WT1  H
ATOM   1714  H2  TIP3W 924       4.551  10.246 -14.196  1.00  0.00      WT1  H
ATOM   1715  OH2 TIP3W 927       2.746  11.215  -8.307  1.00  0.00      WT1  O
ATOM   1716  H1  TIP3W 927       2.012  11.777  -8.182  1.00  0.00      WT1  H
ATOM   1717  H2  TIP3W 927       2.435  10.393  -7.937  1.00  0.00      WT1  H
ATOM   1718  OH2 TIP3W 928      -6.593   4.811  -0.837  1.00  0.00      WT1  O
ATOM   1719  H1  TIP3W 928      -6.230   5.686  -0.690  1.00  0.00      WT1  H
ATOM   1720  H2  TIP3W 928      -6.314   4.604  -1.813  1.00  0.00      WT1  H
ATOM   1721  OH2 TIP3W 930      -6.532  13.229   1.658  1.00  0.00      WT1  O
ATOM   1722  H1  TIP3W 930      -7.292  13.283   1.070  1.00  0.00      WT1  H
ATOM   1723  H2  TIP3W 930      -6.173  14.140   1.620  1.00  0.00      WT1  H
ATOM   1724  OH2 TIP3W 932       0.789  15.509   1.105  1.00  0.00      WT1  O
ATOM   1725  H1  TIP3W 932       1.631  15.803   1.503  1.00  0.00      WT1  H
ATOM   1726  H2  TIP3W 932       0.963  14.604   0.867  1.00  0.00      WT1  H
ATOM   1727  OH2 TIP3W 933      -4.973  11.473   6.184  1.00  0.00      WT1  O
ATOM   1728  H1  TIP3W 933      -4.033  11.621   6.419  1.00  0.00      WT1  H
ATOM   1729  H2  TIP3W 933      -4.983  11.794   5.260  1.00  0.00      WT1  H
ATOM   1730  OH2 TIP3W 936      -5.507   5.748  10.724  1.00  0.00      WT1  O
ATOM   1731  H1  TIP3W 936      -4.873   6.151  10.141  1.00  0.00      WT1  H
ATOM   1732  H2  TIP3W 936      -5.766   6.435  11.357  1.00  0.00      WT1  H
ATOM   1733  OH2 TIP3W 940      -7.681   4.543  17.226  1.00  0.00      WT1  O
ATOM   1734  H1  TIP3W 940      -7.687   4.114  18.080  1.00  0.00      WT1  H
ATOM   1735  H2  TIP3W 940      -8.040   5.414  17.508  1.00  0.00      WT1  H
ATOM   1736  OH2 TIP3W 941       2.236  14.039  19.268  1.00  0.00      WT1  O
ATOM   1737  H1  TIP3W 941       1.443  14.553  18.992  1.00  0.00      WT1  H
ATOM   1738  H2  TIP3W 941       2.508  14.550  19.979  1.00  0.00      WT1  H
ATOM   1739  OH2 TIP3W 942      10.010  17.739 -12.395  1.00  0.00      WT1  O
ATOM   1740  H1  TIP3W 942      10.179  18.093 -13.267  1.00  0.00      WT1  H
ATOM   1741  H2  TIP3W 942      10.682  17.012 -12.274  1.00  0.00      WT1  H
ATOM   1742  OH2 TIP3W 947       6.999   4.879  -8.828  1.00  0.00      WT1  O
ATOM   1743  H1  TIP3W 947       7.027   4.346  -8.078  1.00  0.00      WT1  H
ATOM   1744  H2  TIP3W 947       7.502   4.345  -9.465  1.00  0.00      WT1  H
ATOM   1745  OH2 TIP3W 948       4.703   6.140  -9.676  1.00  0.00      WT1  O
ATOM   1746  H1  TIP3W 948       4.003   5.537  -9.297  1.00  0.00      WT1  H
ATOM   1747  H2  TIP3W 948       5.528   5.767  -9.270  1.00  0.00      WT1  H
ATOM   1748  OH2 TIP3W 949      -2.723   6.031   8.183  1.00  0.00      WT1  O
ATOM   1749  H1  TIP3W 949      -2.429   6.308   9.065  1.00  0.00      WT1  H
ATOM   1750  H2  TIP3W 949      -3.274   6.773   7.909  1.00  0.00      WT1  H
ATOM   1751  OH2 TIP3W 951       1.864  15.671  -1.915  1.00  0.00      WT1  O
ATOM   1752  H1  TIP3W 951       2.161  15.672  -1.009  1.00  0.00      WT1  H
ATOM   1753  H2  TIP3W 951       0.891  15.831  -1.885  1.00  0.00      WT1  H
ATOM   1754  OH2 TIP3W 953       6.967   3.157   2.011  1.00  0.00      WT1  O
ATOM   1755  H1  TIP3W 953       7.585   3.556   1.331  1.00  0.00      WT1  H
ATOM   1756  H2  TIP3W 953       6.143   3.616   1.874  1.00  0.00      WT1  H
ATOM   1757  OH2 TIP3W 954      -5.376  13.707  26.461  1.00  0.00      WT1  O
ATOM   1758  H1  TIP3W 954      -5.797  13.799  27.316  1.00  0.00      WT1  H
ATOM   1759  H2  TIP3W 954      -5.787  14.382  25.955  1.00  0.00      WT1  H
ATOM   1760  OH2 TIP3W 958      -5.323   3.808  29.451  1.00  0.00      WT1  O
ATOM   1761  H1  TIP3W 958      -5.379   4.776  29.268  1.00  0.00      WT1  H
ATOM   1762  H2  TIP3W 958      -5.285   3.720  30.438  1.00  0.00      WT1  H
ATOM   1763  OH2 TIP3W 961      -1.128  16.967  28.795  1.00  0.00      WT1  O
ATOM   1764  H1  TIP3W 961      -1.807  17.417  29.394  1.00  0.00      WT1  H
ATOM   1765  H2  TIP3W 961      -1.571  16.200  28.443  1.00  0.00      WT1  H
ATOM   1766  OH2 TIP3W 962       3.338  17.107  29.363  1.00  0.00      WT1  O
ATOM   1767  H1  TIP3W 962       3.731  16.225  29.545  1.00  0.00      WT1  H
ATOM   1768  H2  TIP3W 962       3.488  17.598  30.144  1.00  0.00      WT1  H
ATOM   1769  OH2 TIP3W 964      -0.601  21.356 -14.240  1.00  0.00      WT1  O
ATOM   1770  H1  TIP3W 964      -1.174  21.475 -14.988  1.00  0.00      WT1  H
ATOM   1771  H2  TIP3W 964      -0.102  20.528 -14.350  1.00  0.00      WT1  H
ATOM   1772  OH2 TIP3W 970       5.232  28.037  -9.706  1.00  0.00      WT1  O
ATOM   1773  H1  TIP3W 970       5.420  27.866  -8.753  1.00  0.00      WT1  H
ATOM   1774  H2  TIP3W 970       4.924  28.980  -9.703  1.00  0.00      WT1  H
ATOM   1775  OH2 TIP3W 972       6.596  12.854  -6.429  1.00  0.00      WT1  O
ATOM   1776  H1  TIP3W 972       7.205  12.558  -7.131  1.00  0.00      WT1  H
ATOM   1777  H2  TIP3W 972       6.498  13.799  -6.690  1.00  0.00      WT1  H
ATOM   1778  OH2 TIP3W 975       3.042   7.680   5.467  1.00  0.00      WT1  O
ATOM   1779  H1  TIP3W 975       3.615   7.272   6.196  1.00  0.00      WT1  H
ATOM   1780  H2  TIP3W 975       2.123   7.544   5.865  1.00  0.00      WT1  H
ATOM   1781  OH2 TIP3W 978      -4.884  24.171  26.910  1.00  0.00      WT1  O
ATOM   1782  H1  TIP3W 978      -5.769  24.215  27.249  1.00  0.00      WT1  H
ATOM   1783  H2  TIP3W 978      -4.966  24.309  25.942  1.00  0.00      WT1  H
ATOM   1784  OH2 TIP3W 983      -6.856  11.984  30.169  1.00  0.00      WT1  O
ATOM   1785  H1  TIP3W 983      -7.160  11.385  30.846  1.00  0.00      WT1  H
ATOM   1786  H2  TIP3W 983      -7.690  12.346  29.762  1.00  0.00      WT1  H
ATOM   1787  OH2 TIP3W 985      22.437  30.339 -13.504  1.00  0.00      WT1  O
ATOM   1788  H1  TIP3W 985      22.560  31.027 -14.216  1.00  0.00      WT1  H
ATOM   1789  H2  TIP3W 985      23.084  29.648 -13.751  1.00  0.00      WT1  H
ATOM   1790  OH2 TIP3W 988       5.481  28.067 -13.949  1.00  0.00      WT1  O
ATOM   1791  H1  TIP3W 988       5.236  28.993 -13.696  1.00  0.00      WT1  H
ATOM   1792  H2  TIP3W 988       5.057  27.521 -13.235  1.00  0.00      WT1  H
ATOM   1793  OH2 TIP3W 989       2.734  34.465 -14.899  1.00  0.00      WT1  O
ATOM   1794  H1  TIP3W 989       2.952  33.640 -15.261  1.00  0.00      WT1  H
ATOM   1795  H2  TIP3W 989       2.475  34.274 -13.994  1.00  0.00      WT1  H
ATOM   1796  OH2 TIP3W 990      16.018  38.005  -8.351  1.00  0.00      WT1  O
ATOM   1797  H1  TIP3W 990      17.003  38.156  -8.378  1.00  0.00      WT1  H
ATOM   1798  H2  TIP3W 990      15.711  37.937  -9.293  1.00  0.00      WT1  H
ATOM   1799  OH2 TIP3W 991       5.904  36.602  -0.576  1.00  0.00      WT1  O
ATOM   1800  H1  TIP3W 991       4.933  36.473  -0.496  1.00  0.00      WT1  H
ATOM   1801  H2  TIP3W 991       5.979  36.835  -1.514  1.00  0.00      WT1  H
ATOM   1802  OH2 TIP3W 992      12.577   4.875  -1.062  1.00  0.00      WT1  O
ATOM   1803  H1  TIP3W 992      11.959   5.641  -1.151  1.00  0.00      WT1  H
ATOM   1804  H2  TIP3W 992      13.337   5.197  -1.486  1.00  0.00      WT1  H
ATOM   1805  OH2 TIP3W 995      -1.631  18.264   0.949  1.00  0.00      WT1  O
ATOM   1806  H1  TIP3W 995      -1.288  18.254   0.092  1.00  0.00      WT1  H
ATOM   1807  H2  TIP3W 995      -1.322  19.107   1.333  1.00  0.00      WT1  H
ATOM   1808  OH2 TIP3W 996      -2.651  19.121   7.789  1.00  0.00      WT1  O
ATOM   1809  H1  TIP3W 996      -3.325  18.931   7.106  1.00  0.00      WT1  H
ATOM   1810  H2  TIP3W 996      -2.681  20.090   7.859  1.00  0.00      WT1  H
ATOM   1811  OH2 TIP3W1004      15.839  16.639  29.708  1.00  0.00      WT1  O
ATOM   1812  H1  TIP3W1004      15.110  16.008  29.989  1.00  0.00      WT1  H
ATOM   1813  H2  TIP3W1004      16.593  16.330  30.315  1.00  0.00      WT1  H
ATOM   1814  OH2 TIP3W1007       6.172  19.715 -13.022  1.00  0.00      WT1  O
ATOM   1815  H1  TIP3W1007       5.844  19.260 -12.272  1.00  0.00      WT1  H
ATOM   1816  H2  TIP3W1007       5.411  20.211 -13.357  1.00  0.00      WT1  H
ATOM   1817  OH2 TIP3W1011      -3.678  21.744 -10.760  1.00  0.00      WT1  O
ATOM   1818  H1  TIP3W1011      -3.662  22.658 -10.389  1.00  0.00      WT1  H
ATOM   1819  H2  TIP3W1011      -2.768  21.636 -11.034  1.00  0.00      WT1  H
ATOM   1820  OH2 TIP3W1012       0.819  24.008  12.169  1.00  0.00      WT1  O
ATOM   1821  H1  TIP3W1012      -0.007  24.457  12.070  1.00  0.00      WT1  H
ATOM   1822  H2  TIP3W1012       0.712  23.531  13.018  1.00  0.00      WT1  H
ATOM   1823  OH2 TIP3W1013      -6.816  18.960  -1.880  1.00  0.00      WT1  O
ATOM   1824  H1  TIP3W1013      -7.206  18.085  -1.815  1.00  0.00      WT1  H
ATOM   1825  H2  TIP3W1013      -7.572  19.589  -2.184  1.00  0.00      WT1  H
ATOM   1826  OH2 TIP3W1017       1.353  19.665   0.204  1.00  0.00      WT1  O
ATOM   1827  H1  TIP3W1017       2.145  19.771  -0.313  1.00  0.00      WT1  H
ATOM   1828  H2  TIP3W1017       1.510  20.189   0.999  1.00  0.00      WT1  H
ATOM   1829  OH2 TIP3W1018      -6.062  21.225  -5.397  1.00  0.00      WT1  O
ATOM   1830  H1  TIP3W1018      -6.380  21.030  -4.534  1.00  0.00      WT1  H
ATOM   1831  H2  TIP3W1018      -5.084  21.322  -5.312  1.00  0.00      WT1  H
ATOM   1832  OH2 TIP3W1022      -1.334  19.316  24.483  1.00  0.00      WT1  O
ATOM   1833  H1  TIP3W1022      -1.184  18.458  24.949  1.00  0.00      WT1  H
ATOM   1834  H2  TIP3W1022      -2.196  19.218  24.007  1.00  0.00      WT1  H
ATOM   1835  OH2 TIP3W1023      -1.444  26.948  16.568  1.00  0.00      WT1  O
ATOM   1836  H1  TIP3W1023      -2.369  26.698  16.865  1.00  0.00      WT1  H
ATOM   1837  H2  TIP3W1023      -0.963  26.600  17.273  1.00  0.00      WT1  H
ATOM   1838  OH2 TIP3W1027       6.727  16.823 -14.782  1.00  0.00      WT1  O
ATOM   1839  H1  TIP3W1027       6.855  17.728 -15.075  1.00  0.00      WT1  H
ATOM   1840  H2  TIP3W1027       5.744  16.824 -14.648  1.00  0.00      WT1  H
ATOM   1841  OH2 TIP3W1032      -0.502  11.206 -11.913  1.00  0.00      WT1  O
ATOM   1842  H1  TIP3W1032      -1.067  11.945 -12.323  1.00  0.00      WT1  H
ATOM   1843  H2  TIP3W1032      -1.113  10.616 -11.415  1.00  0.00      WT1  H
ATOM   1844  OH2 TIP3W1033       1.778  28.540 -14.262  1.00  0.00      WT1  O
ATOM   1845  H1  TIP3W1033       0.966  28.893 -14.715  1.00  0.00      WT1  H
ATOM   1846  H2  TIP3W1033       2.092  29.277 -13.611  1.00  0.00      WT1  H
ATOM   1847  OH2 TIP3W1039       0.628  34.987  15.363  1.00  0.00      WT1  O
ATOM   1848  H1  TIP3W1039       0.867  34.153  14.886  1.00  0.00      WT1  H
ATOM   1849  H2  TIP3W1039       0.755  34.719  16.288  1.00  0.00      WT1  H
ATOM   1850  OH2 TIP3W1040      -1.306  27.613  -0.030  1.00  0.00      WT1  O
ATOM   1851  H1  TIP3W1040      -1.126  28.517  -0.241  1.00  0.00      WT1  H
ATOM   1852  H2  TIP3W1040      -2.146  27.494  -0.501  1.00  0.00      WT1  H
ATOM   1853  OH2 TIP3W1042       5.744  14.983  25.210  1.00  0.00      WT1  O
ATOM   1854  H1  TIP3W1042       5.645  15.164  24.251  1.00  0.00      WT1  H
ATOM   1855  H2  TIP3W1042       6.427  15.595  25.510  1.00  0.00      WT1  H
ATOM   1856  OH2 TIP3W1043      -5.647  27.513  25.336  1.00  0.00      WT1  O
ATOM   1857  H1  TIP3W1043      -5.904  27.724  26.255  1.00  0.00      WT1  H
ATOM   1858  H2  TIP3W1043      -4.701  27.771  25.269  1.00  0.00      WT1  H
ATOM   1859  OH2 TIP3W1045      -3.699  29.542  30.372  1.00  0.00      WT1  O
ATOM   1860  H1  TIP3W1045      -3.847  29.429  31.347  1.00  0.00      WT1  H
ATOM   1861  H2  TIP3W1045      -2.918  30.126  30.378  1.00  0.00      WT1  H
ATOM   1862  OH2 TIP3W1053       3.154  24.726   3.220  1.00  0.00      WT1  O
ATOM   1863  H1  TIP3W1053       3.982  24.810   3.747  1.00  0.00      WT1  H
ATOM   1864  H2  TIP3W1053       2.385  24.871   3.860  1.00  0.00      WT1  H
ATOM   1865  OH2 TIP3W1055       0.026  32.616 -15.375  1.00  0.00      WT1  O
ATOM   1866  H1  TIP3W1055      -0.187  33.269 -14.721  1.00  0.00      WT1  H
ATOM   1867  H2  TIP3W1055      -0.622  31.910 -15.168  1.00  0.00      WT1  H
ATOM   1868  OH2 TIP3W1056      10.970  38.466   7.613  1.00  0.00      WT1  O
ATOM   1869  H1  TIP3W1056      10.957  39.438   7.416  1.00  0.00      WT1  H
ATOM   1870  H2  TIP3W1056      10.544  38.059   6.791  1.00  0.00      WT1  H
ATOM   1871  OH2 TIP3W1057       1.492  40.515   6.278  1.00  0.00      WT1  O
ATOM   1872  H1  TIP3W1057       1.324  40.111   7.222  1.00  0.00      WT1  H
ATOM   1873  H2  TIP3W1057       0.716  40.322   5.713  1.00  0.00      WT1  H
ATOM   1874  OH2 TIP3W1058      -2.182  29.340  -2.567  1.00  0.00      WT1  O
ATOM   1875  H1  TIP3W1058      -1.968  29.963  -3.237  1.00  0.00      WT1  H
ATOM   1876  H2  TIP3W1058      -1.341  28.848  -2.387  1.00  0.00      WT1  H
ATOM   1877  OH2 TIP3W1059       5.324  27.399  -6.715  1.00  0.00      WT1  O
ATOM   1878  H1  TIP3W1059       4.395  27.274  -6.468  1.00  0.00      WT1  H
ATOM   1879  H2  TIP3W1059       5.717  27.356  -5.861  1.00  0.00      WT1  H
ATOM   1880  OH2 TIP3W1060       2.989  21.636  18.095  1.00  0.00      WT1  O
ATOM   1881  H1  TIP3W1060       2.312  22.340  18.260  1.00  0.00      WT1  H
ATOM   1882  H2  TIP3W1060       2.752  20.940  18.712  1.00  0.00      WT1  H
ATOM   1883  OH2 TIP3W1061      -5.035  21.599  20.268  1.00  0.00      WT1  O
ATOM   1884  H1  TIP3W1061      -5.077  20.700  19.906  1.00  0.00      WT1  H
ATOM   1885  H2  TIP3W1061      -4.906  22.159  19.387  1.00  0.00      WT1  H
ATOM   1886  OH2 TIP3W1062       7.067  27.916  21.481  1.00  0.00      WT1  O
ATOM   1887  H1  TIP3W1062       6.678  28.751  21.448  1.00  0.00      WT1  H
ATOM   1888  H2  TIP3W1062       7.018  27.580  20.599  1.00  0.00      WT1  H
ATOM   1889  OH2 TIP3W1063       5.195  32.449  19.777  1.00  0.00      WT1  O
ATOM   1890  H1  TIP3W1063       4.530  32.206  20.406  1.00  0.00      WT1  H
ATOM   1891  H2  TIP3W1063       5.978  32.344  20.309  1.00  0.00      WT1  H
ATOM   1892  OH2 TIP3W1065       7.904  39.845  22.619  1.00  0.00      WT1  O
ATOM   1893  H1  TIP3W1065       7.762  39.012  23.140  1.00  0.00      WT1  H
ATOM   1894  H2  TIP3W1065       7.073  40.133  22.278  1.00  0.00      WT1  H
ATOM   1895  OH2 TIP3W1066      -4.690  34.873  15.285  1.00  0.00      WT1  O
ATOM   1896  H1  TIP3W1066      -3.734  34.712  15.155  1.00  0.00      WT1  H
ATOM   1897  H2  TIP3W1066      -4.761  35.525  15.958  1.00  0.00      WT1  H
ATOM   1898  OH2 TIP3W1076      -5.911  32.275  -9.978  1.00  0.00      WT1  O
ATOM   1899  H1  TIP3W1076      -5.759  31.356  -9.798  1.00  0.00      WT1  H
ATOM   1900  H2  TIP3W1076      -6.015  32.755  -9.090  1.00  0.00      WT1  H
ATOM   1901  OH2 TIP3W1079      15.222  27.077  14.040  1.00  0.00      WT1  O
ATOM   1902  H1  TIP3W1079      14.385  27.547  14.327  1.00  0.00      WT1  H
ATOM   1903  H2  TIP3W1079      14.824  26.448  13.465  1.00  0.00      WT1  H
ATOM   1904  OH2 TIP3W1080      -2.451  29.153   7.236  1.00  0.00      WT1  O
ATOM   1905  H1  TIP3W1080      -2.154  29.905   6.797  1.00  0.00      WT1  H
ATOM   1906  H2  TIP3W1080      -2.434  29.349   8.140  1.00  0.00      WT1  H
ATOM   1907  OH2 TIP3W1081      -0.740  36.530  10.901  1.00  0.00      WT1  O
ATOM   1908  H1  TIP3W1081       0.017  36.458  10.264  1.00  0.00      WT1  H
ATOM   1909  H2  TIP3W1081      -0.241  36.608  11.752  1.00  0.00      WT1  H
ATOM   1910  OH2 TIP3W1082      11.393  25.467  21.653  1.00  0.00      WT1  O
ATOM   1911  H1  TIP3W1082      11.967  24.822  21.149  1.00  0.00      WT1  H
ATOM   1912  H2  TIP3W1082      12.092  25.860  22.195  1.00  0.00      WT1  H
ATOM   1913  OH2 TIP3W1083      22.406  40.974  26.241  1.00  0.00      WT1  O
ATOM   1914  H1  TIP3W1083      21.694  41.474  25.810  1.00  0.00      WT1  H
ATOM   1915  H2  TIP3W1083      22.400  41.385  27.092  1.00  0.00      WT1  H
ATOM   1916  OH2 TIP3W1085      -0.450  29.511  23.896  1.00  0.00      WT1  O
ATOM   1917  H1  TIP3W1085      -0.479  29.625  22.925  1.00  0.00      WT1  H
ATOM   1918  H2  TIP3W1085      -1.087  30.226  24.190  1.00  0.00      WT1  H
ATOM   1919  OH2 TIP3W1087       7.317  18.552  28.726  1.00  0.00      WT1  O
ATOM   1920  H1  TIP3W1087       7.185  19.269  28.069  1.00  0.00      WT1  H
ATOM   1921  H2  TIP3W1087       6.739  18.907  29.452  1.00  0.00      WT1  H
ATOM   1922  OH2 TIP3W1090       4.299  26.144  24.398  1.00  0.00      WT1  O
ATOM   1923  H1  TIP3W1090       4.275  25.167  24.399  1.00  0.00      WT1  H
ATOM   1924  H2  TIP3W1090       5.234  26.294  24.743  1.00  0.00      WT1  H
ATOM   1925  OH2 TIP3W1096      11.401  31.397 -10.715  1.00  0.00      WT1  O
ATOM   1926  H1  TIP3W1096      11.842  31.967 -10.042  1.00  0.00      WT1  H
ATOM   1927  H2  TIP3W1096      10.936  30.788 -10.186  1.00  0.00      WT1  H
ATOM   1928  OH2 TIP3W1097       1.304  34.438  18.121  1.00  0.00      WT1  O
ATOM   1929  H1  TIP3W1097       2.236  34.566  18.179  1.00  0.00      WT1  H
ATOM   1930  H2  TIP3W1097       1.049  33.899  18.939  1.00  0.00      WT1  H
ATOM   1931  OH2 TIP3W1098      -5.172  31.360  -5.757  1.00  0.00      WT1  O
ATOM   1932  H1  TIP3W1098      -5.054  31.919  -6.512  1.00  0.00      WT1  H
ATOM   1933  H2  TIP3W1098      -5.933  30.829  -6.092  1.00  0.00      WT1  H
ATOM   1934  OH2 TIP3W1099       4.418  36.980  10.418  1.00  0.00      WT1  O
ATOM   1935  H1  TIP3W1099       5.145  36.472  10.115  1.00  0.00      WT1  H
ATOM   1936  H2  TIP3W1099       3.812  36.313  10.769  1.00  0.00      WT1  H
ATOM   1937  OH2 TIP3W1100      -1.693  25.317   9.943  1.00  0.00      WT1  O
ATOM   1938  H1  TIP3W1100      -1.348  25.825   9.206  1.00  0.00      WT1  H
ATOM   1939  H2  TIP3W1100      -2.524  24.986   9.608  1.00  0.00      WT1  H
ATOM   1940  OH2 TIP3W1101       3.398  39.203   5.074  1.00  0.00      WT1  O
ATOM   1941  H1  TIP3W1101       2.766  39.234   5.839  1.00  0.00      WT1  H
ATOM   1942  H2  TIP3W1101       3.183  40.004   4.605  1.00  0.00      WT1  H
ATOM   1943  OH2 TIP3W1102      -0.737  26.379  27.630  1.00  0.00      WT1  O
ATOM   1944  H1  TIP3W1102      -1.569  26.016  27.903  1.00  0.00      WT1  H
ATOM   1945  H2  TIP3W1102      -0.878  27.287  27.777  1.00  0.00      WT1  H
ATOM   1946  OH2 TIP3W1103       1.161  32.260  23.182  1.00  0.00      WT1  O
ATOM   1947  H1  TIP3W1103       1.911  32.257  23.789  1.00  0.00      WT1  H
ATOM   1948  H2  TIP3W1103       0.740  31.455  23.436  1.00  0.00      WT1  H
ATOM   1949  OH2 TIP3W1104      -7.053  33.323  14.892  1.00  0.00      WT1  O
ATOM   1950  H1  TIP3W1104      -6.281  33.777  15.319  1.00  0.00      WT1  H
ATOM   1951  H2  TIP3W1104      -7.374  32.666  15.539  1.00  0.00      WT1  H
ATOM   1952  OH2 TIP3W1105       1.449  40.771  18.939  1.00  0.00      WT1  O
ATOM   1953  H1  TIP3W1105       0.849  40.451  19.656  1.00  0.00      WT1  H
ATOM   1954  H2  TIP3W1105       2.303  40.702  19.342  1.00  0.00      WT1  H
ATOM   1955  OH2 TIP3W1107      -1.548  28.432  18.897  1.00  0.00      WT1  O
ATOM   1956  H1  TIP3W1107      -1.766  28.106  17.963  1.00  0.00      WT1  H
ATOM   1957  H2  TIP3W1107      -2.421  28.325  19.354  1.00  0.00      WT1  H
ATOM   1958  OH2 TIP3W1112      -1.728  28.198 -11.387  1.00  0.00      WT1  O
ATOM   1959  H1  TIP3W1112      -1.024  28.812 -11.474  1.00  0.00      WT1  H
ATOM   1960  H2  TIP3W1112      -1.715  27.673 -12.222  1.00  0.00      WT1  H
ATOM   1961  OH2 TIP3W1116       8.965  41.925  11.683  1.00  0.00      WT1  O
ATOM   1962  H1  TIP3W1116       8.997  42.620  12.319  1.00  0.00      WT1  H
ATOM   1963  H2  TIP3W1116       9.852  41.637  11.671  1.00  0.00      WT1  H
ATOM   1964  OH2 TIP3W1117      12.621  16.095 -11.943  1.00  0.00      WT1  O
ATOM   1965  H1  TIP3W1117      12.233  15.630 -11.226  1.00  0.00      WT1  H
ATOM   1966  H2  TIP3W1117      13.360  16.611 -11.488  1.00  0.00      WT1  H
ATOM   1967  OH2 TIP3W1118       2.634  30.421   8.293  1.00  0.00      WT1  O
ATOM   1968  H1  TIP3W1118       1.882  30.130   8.766  1.00  0.00      WT1  H
ATOM   1969  H2  TIP3W1118       3.289  29.684   8.368  1.00  0.00      WT1  H
ATOM   1970  OH2 TIP3W1120      -0.324  30.962   8.944  1.00  0.00      WT1  O
ATOM   1971  H1  TIP3W1120      -0.850  31.334   9.660  1.00  0.00      WT1  H
ATOM   1972  H2  TIP3W1120      -0.003  30.019   9.311  1.00  0.00      WT1  H
ATOM   1973  OH2 TIP3W1121       2.643  38.827  11.032  1.00  0.00      WT1  O
ATOM   1974  H1  TIP3W1121       2.800  39.154  11.986  1.00  0.00      WT1  H
ATOM   1975  H2  TIP3W1121       3.322  38.056  10.837  1.00  0.00      WT1  H
ATOM   1976  OH2 TIP3W1122      -6.700  33.084   4.770  1.00  0.00      WT1  O
ATOM   1977  H1  TIP3W1122      -6.549  32.467   4.113  1.00  0.00      WT1  H
ATOM   1978  H2  TIP3W1122      -6.670  32.581   5.618  1.00  0.00      WT1  H
ATOM   1979  OH2 TIP3W1123       1.615  36.000  23.226  1.00  0.00      WT1  O
ATOM   1980  H1  TIP3W1123       0.924  36.437  23.763  1.00  0.00      WT1  H
ATOM   1981  H2  TIP3W1123       1.881  35.287  23.830  1.00  0.00      WT1  H
ATOM   1982  OH2 TIP3W1127      20.724  28.886  31.388  1.00  0.00      WT1  O
ATOM   1983  H1  TIP3W1127      20.568  29.827  31.108  1.00  0.00      WT1  H
ATOM   1984  H2  TIP3W1127      19.829  28.452  31.214  1.00  0.00      WT1  H
ATOM   1985  OH2 TIP3W1128      13.856  41.624  21.238  1.00  0.00      WT1  O
ATOM   1986  H1  TIP3W1128      14.352  42.426  21.319  1.00  0.00      WT1  H
ATOM   1987  H2  TIP3W1128      13.646  41.432  22.122  1.00  0.00      WT1  H
ATOM   1988  OH2 TIP3W1137      36.461  31.359  -2.548  1.00  0.00      WT1  O
ATOM   1989  H1  TIP3W1137      36.094  32.116  -2.022  1.00  0.00      WT1  H
ATOM   1990  H2  TIP3W1137      36.560  30.574  -1.923  1.00  0.00      WT1  H
ATOM   1991  OH2 TIP3W1143      -1.167  42.297  13.683  1.00  0.00      WT1  O
ATOM   1992  H1  TIP3W1143      -0.273  42.007  13.397  1.00  0.00      WT1  H
ATOM   1993  H2  TIP3W1143      -1.559  42.733  12.921  1.00  0.00      WT1  H
ATOM   1994  OH2 TIP3W1145      14.212  31.556  16.330  1.00  0.00      WT1  O
ATOM   1995  H1  TIP3W1145      13.368  31.098  16.279  1.00  0.00      WT1  H
ATOM   1996  H2  TIP3W1145      14.794  30.771  16.593  1.00  0.00      WT1  H
ATOM   1997  OH2 TIP3W1147       5.713  29.317  19.082  1.00  0.00      WT1  O
ATOM   1998  H1  TIP3W1147       5.082  29.248  19.827  1.00  0.00      WT1  H
ATOM   1999  H2  TIP3W1147       5.508  28.616  18.492  1.00  0.00      WT1  H
ATOM   2000  OH2 TIP3W1148      -1.341  24.218  21.379  1.00  0.00      WT1  O
ATOM   2001  H1  TIP3W1148      -2.325  24.040  21.397  1.00  0.00      WT1  H
ATOM   2002  H2  TIP3W1148      -1.031  23.596  22.072  1.00  0.00      WT1  H
ATOM   2003  OH2 TIP3W1153      -6.567  37.214  31.029  1.00  0.00      WT1  O
ATOM   2004  H1  TIP3W1153      -6.458  37.238  30.095  1.00  0.00      WT1  H
ATOM   2005  H2  TIP3W1153      -6.437  36.288  31.237  1.00  0.00      WT1  H
ATOM   2006  OH2 TIP3W1158      -1.320  38.656   0.245  1.00  0.00      WT1  O
ATOM   2007  H1  TIP3W1158      -2.172  38.338   0.516  1.00  0.00      WT1  H
ATOM   2008  H2  TIP3W1158      -1.234  39.565   0.533  1.00  0.00      WT1  H
ATOM   2009  OH2 TIP3W1167      -3.171  39.538  24.701  1.00  0.00      WT1  O
ATOM   2010  H1  TIP3W1167      -2.654  40.292  24.432  1.00  0.00      WT1  H
ATOM   2011  H2  TIP3W1167      -2.833  38.819  24.161  1.00  0.00      WT1  H
ATOM   2012  OH2 TIP3W1168      -3.896  36.308  28.511  1.00  0.00      WT1  O
ATOM   2013  H1  TIP3W1168      -3.421  35.966  27.733  1.00  0.00      WT1  H
ATOM   2014  H2  TIP3W1168      -4.708  36.686  28.114  1.00  0.00      WT1  H
ATOM   2015  OH2 TIP3W1178      -0.198  40.377 -12.899  1.00  0.00      WT1  O
ATOM   2016  H1  TIP3W1178       0.368  39.880 -12.348  1.00  0.00      WT1  H
ATOM   2017  H2  TIP3W1178      -0.513  41.076 -12.279  1.00  0.00      WT1  H
ATOM   2018  OH2 TIP3W1182      -4.097  40.683  12.731  1.00  0.00      WT1  O
ATOM   2019  H1  TIP3W1182      -3.326  40.769  12.232  1.00  0.00      WT1  H
ATOM   2020  H2  TIP3W1182      -4.511  39.906  12.345  1.00  0.00      WT1  H
ATOM   2021  OH2 TIP3W1183      -2.280  37.729  -5.078  1.00  0.00      WT1  O
ATOM   2022  H1  TIP3W1183      -2.179  38.156  -4.202  1.00  0.00      WT1  H
ATOM   2023  H2  TIP3W1183      -1.794  38.301  -5.724  1.00  0.00      WT1  H
ATOM   2024  OH2 TIP3W1186      -2.487  31.610  21.320  1.00  0.00      WT1  O
ATOM   2025  H1  TIP3W1186      -2.996  31.326  22.077  1.00  0.00      WT1  H
ATOM   2026  H2  TIP3W1186      -1.932  30.868  21.087  1.00  0.00      WT1  H
ATOM   2027  OH2 TIP3W1187      13.852  40.917  23.993  1.00  0.00      WT1  O
ATOM   2028  H1  TIP3W1187      14.110  40.034  24.311  1.00  0.00      WT1  H
ATOM   2029  H2  TIP3W1187      13.320  41.317  24.705  1.00  0.00      WT1  H
ATOM   2030  OH2 TIP3W1188       1.072  41.319  12.422  1.00  0.00      WT1  O
ATOM   2031  H1  TIP3W1188       1.559  41.156  11.546  1.00  0.00      WT1  H
ATOM   2032  H2  TIP3W1188       1.771  41.596  13.099  1.00  0.00      WT1  H
ATOM   2033  OH2 TIP3W1194      -3.505  40.296  21.348  1.00  0.00      WT1  O
ATOM   2034  H1  TIP3W1194      -3.957  41.122  21.653  1.00  0.00      WT1  H
ATOM   2035  H2  TIP3W1194      -4.220  39.745  20.974  1.00  0.00      WT1  H
ATOM   2036  OH2 TIP3W1200      -1.795  40.113  -6.928  1.00  0.00      WT1  O
ATOM   2037  H1  TIP3W1200      -2.465  39.788  -7.412  1.00  0.00      WT1  H
ATOM   2038  H2  TIP3W1200      -2.093  40.958  -6.480  1.00  0.00      WT1  H
ATOM   2039  OH2 TIP3W1201      -3.090  31.563  -4.052  1.00  0.00      WT1  O
ATOM   2040  H1  TIP3W1201      -3.920  31.411  -4.502  1.00  0.00      WT1  H
ATOM   2041  H2  TIP3W1201      -2.674  32.245  -4.619  1.00  0.00      WT1  H
ATOM   2042  OH2 TIP3W1202       8.835  35.251   4.250  1.00  0.00      WT1  O
ATOM   2043  H1  TIP3W1202       9.246  34.572   4.828  1.00  0.00      WT1  H
ATOM   2044  H2  TIP3W1202       9.090  36.058   4.751  1.00  0.00      WT1  H
ATOM   2045  OH2 TIP3W1204      -3.523  42.783   8.414  1.00  0.00      WT1  O
ATOM   2046  H1  TIP3W1204      -3.099  41.940   8.674  1.00  0.00      WT1  H
ATOM   2047  H2  TIP3W1204      -4.201  42.534   7.747  1.00  0.00      WT1  H
ATOM   2048  OH2 TIP3W1211      -0.793  43.107  16.903  1.00  0.00      WT1  O
ATOM   2049  H1  TIP3W1211      -0.471  42.281  16.492  1.00  0.00      WT1  H
ATOM   2050  H2  TIP3W1211      -0.930  42.869  17.803  1.00  0.00      WT1  H
ATOM   2051  OH2 TIP3W1234       3.990  39.663  27.807  1.00  0.00      WT1  O
ATOM   2052  H1  TIP3W1234       3.557  38.952  27.271  1.00  0.00      WT1  H
ATOM   2053  H2  TIP3W1234       3.412  39.553  28.643  1.00  0.00      WT1  H
ATOM   2054  OH2 TIP3W1271       5.660  43.310   5.121  1.00  0.00      WT1  O
ATOM   2055  H1  TIP3W1271       6.282  43.683   4.539  1.00  0.00      WT1  H
ATOM   2056  H2  TIP3W1271       5.854  42.321   5.118  1.00  0.00      WT1  H
ATOM   2057  OH2 TIP3W1272       0.357   4.899   8.392  1.00  0.00      WT1  O
ATOM   2058  H1  TIP3W1272      -0.557   5.175   8.515  1.00  0.00      WT1  H
ATOM   2059  H2  TIP3W1272       0.740   5.514   7.784  1.00  0.00      WT1  H
ATOM   2060  OH2 TIP3W1274      -0.992   2.665  18.525  1.00  0.00      WT1  O
ATOM   2061  H1  TIP3W1274      -0.574   3.521  18.279  1.00  0.00      WT1  H
ATOM   2062  H2  TIP3W1274      -0.983   2.151  17.741  1.00  0.00      WT1  H
ATOM   2063  OH2 TIP3W1297       0.515  11.876  27.458  1.00  0.00      WT1  O
ATOM   2064  H1  TIP3W1297      -0.324  11.490  27.803  1.00  0.00      WT1  H
ATOM   2065  H2  TIP3W1297       0.997  11.105  27.194  1.00  0.00      WT1  H
ATOM   2066  OH2 TIP3W1298      -7.579   5.782  21.518  1.00  0.00      WT1  O
ATOM   2067  H1  TIP3W1298      -6.707   5.383  21.758  1.00  0.00      WT1  H
ATOM   2068  H2  TIP3W1298      -8.199   5.050  21.650  1.00  0.00      WT1  H
ATOM   2069  OH2 TIP3W1301      -5.111   3.044 -12.542  1.00  0.00      WT1  O
ATOM   2070  H1  TIP3W1301      -5.413   2.868 -13.440  1.00  0.00      WT1  H
ATOM   2071  H2  TIP3W1301      -4.213   3.342 -12.702  1.00  0.00      WT1  H
ATOM   2072  OH2 TIP3W1307       7.665  10.010  -5.607  1.00  0.00      WT1  O
ATOM   2073  H1  TIP3W1307       7.654  10.995  -5.520  1.00  0.00      WT1  H
ATOM   2074  H2  TIP3W1307       7.646   9.953  -6.614  1.00  0.00      WT1  H
ATOM   2075  OH2 TIP3W1308      -0.053  24.441  -2.161  1.00  0.00      WT1  O
ATOM   2076  H1  TIP3W1308       0.696  24.690  -2.757  1.00  0.00      WT1  H
ATOM   2077  H2  TIP3W1308      -0.625  25.257  -2.123  1.00  0.00      WT1  H
ATOM   2078  OH2 TIP3W1309      16.003   6.379  16.836  1.00  0.00      WT1  O
ATOM   2079  H1  TIP3W1309      16.818   6.360  16.330  1.00  0.00      WT1  H
ATOM   2080  H2  TIP3W1309      15.866   5.420  16.978  1.00  0.00      WT1  H
ATOM   2081  OH2 TIP3W1311       3.424   6.127  13.604  1.00  0.00      WT1  O
ATOM   2082  H1  TIP3W1311       3.905   5.329  13.288  1.00  0.00      WT1  H
ATOM   2083  H2  TIP3W1311       2.901   5.841  14.332  1.00  0.00      WT1  H
ATOM   2084  OH2 TIP3W1317       0.648   6.387  26.936  1.00  0.00      WT1  O
ATOM   2085  H1  TIP3W1317       1.478   6.812  26.693  1.00  0.00      WT1  H
ATOM   2086  H2  TIP3W1317       0.853   5.650  27.439  1.00  0.00      WT1  H
ATOM   2087  OH2 TIP3W1326      10.048   4.694 -14.857  1.00  0.00      WT1  O
ATOM   2088  H1  TIP3W1326       9.105   4.813 -14.661  1.00  0.00      WT1  H
ATOM   2089  H2  TIP3W1326      10.171   3.745 -15.038  1.00  0.00      WT1  H
ATOM   2090  OH2 TIP3W1327       7.098   7.587  -7.716  1.00  0.00      WT1  O
ATOM   2091  H1  TIP3W1327       7.967   7.237  -7.423  1.00  0.00      WT1  H
ATOM   2092  H2  TIP3W1327       6.792   6.938  -8.368  1.00  0.00      WT1  H
ATOM   2093  OH2 TIP3W1328      -3.892   4.210  -7.940  1.00  0.00      WT1  O
ATOM   2094  H1  TIP3W1328      -2.971   4.307  -8.112  1.00  0.00      WT1  H
ATOM   2095  H2  TIP3W1328      -3.997   3.221  -7.872  1.00  0.00      WT1  H
ATOM   2096  OH2 TIP3W1329      11.597   8.685  -7.213  1.00  0.00      WT1  O
ATOM   2097  H1  TIP3W1329      12.244   9.320  -7.153  1.00  0.00      WT1  H
ATOM   2098  H2  TIP3W1329      10.954   9.178  -7.708  1.00  0.00      WT1  H
ATOM   2099  OH2 TIP3W1332       6.246   4.393  13.066  1.00  0.00      WT1  O
ATOM   2100  H1  TIP3W1332       6.229   5.235  12.576  1.00  0.00      WT1  H
ATOM   2101  H2  TIP3W1332       6.110   3.807  12.318  1.00  0.00      WT1  H
ATOM   2102  OH2 TIP3W1333       9.919   8.583   1.380  1.00  0.00      WT1  O
ATOM   2103  H1  TIP3W1333       9.984   8.896   0.467  1.00  0.00      WT1  H
ATOM   2104  H2  TIP3W1333       8.967   8.764   1.549  1.00  0.00      WT1  H
ATOM   2105  OH2 TIP3W1334      10.241   9.467  27.375  1.00  0.00      WT1  O
ATOM   2106  H1  TIP3W1334      11.179   9.406  27.214  1.00  0.00      WT1  H
ATOM   2107  H2  TIP3W1334       9.795   9.793  26.589  1.00  0.00      WT1  H
ATOM   2108  OH2 TIP3W1337       3.160  10.108  26.966  1.00  0.00      WT1  O
ATOM   2109  H1  TIP3W1337       2.902   9.156  27.029  1.00  0.00      WT1  H
ATOM   2110  H2  TIP3W1337       4.035  10.054  27.299  1.00  0.00      WT1  H
ATOM   2111  OH2 TIP3W1344       0.452  23.186 -10.475  1.00  0.00      WT1  O
ATOM   2112  H1  TIP3W1344       0.274  23.837  -9.789  1.00  0.00      WT1  H
ATOM   2113  H2  TIP3W1344       0.926  23.613 -11.158  1.00  0.00      WT1  H
ATOM   2114  OH2 TIP3W1346      10.968  13.969 -14.255  1.00  0.00      WT1  O
ATOM   2115  H1  TIP3W1346      11.284  13.104 -14.637  1.00  0.00      WT1  H
ATOM   2116  H2  TIP3W1346      10.660  13.664 -13.389  1.00  0.00      WT1  H
ATOM   2117  OH2 TIP3W1347      15.734   8.424 -10.460  1.00  0.00      WT1  O
ATOM   2118  H1  TIP3W1347      15.436   8.215 -11.362  1.00  0.00      WT1  H
ATOM   2119  H2  TIP3W1347      14.931   8.782  -9.984  1.00  0.00      WT1  H
ATOM   2120  OH2 TIP3W1349       4.362  14.969  -4.067  1.00  0.00      WT1  O
ATOM   2121  H1  TIP3W1349       4.356  15.153  -5.012  1.00  0.00      WT1  H
ATOM   2122  H2  TIP3W1349       3.564  15.399  -3.836  1.00  0.00      WT1  H
ATOM   2123  OH2 TIP3W1352      -1.764   9.152  -6.589  1.00  0.00      WT1  O
ATOM   2124  H1  TIP3W1352      -2.328   8.580  -5.939  1.00  0.00      WT1  H
ATOM   2125  H2  TIP3W1352      -0.873   8.897  -6.189  1.00  0.00      WT1  H
ATOM   2126  OH2 TIP3W1354      -8.249  25.008   5.126  1.00  0.00      WT1  O
ATOM   2127  H1  TIP3W1354      -8.130  25.190   6.111  1.00  0.00      WT1  H
ATOM   2128  H2  TIP3W1354      -7.430  24.472   4.985  1.00  0.00      WT1  H
ATOM   2129  OH2 TIP3W1356      -2.650  10.575   9.701  1.00  0.00      WT1  O
ATOM   2130  H1  TIP3W1356      -2.252  10.782   8.818  1.00  0.00      WT1  H
ATOM   2131  H2  TIP3W1356      -1.960  10.038  10.128  1.00  0.00      WT1  H
ATOM   2132  OH2 TIP3W1357       4.997  10.244  24.452  1.00  0.00      WT1  O
ATOM   2133  H1  TIP3W1357       4.469  10.207  23.644  1.00  0.00      WT1  H
ATOM   2134  H2  TIP3W1357       4.370  10.471  25.189  1.00  0.00      WT1  H
ATOM   2135  OH2 TIP3W1361       8.826  31.286  17.441  1.00  0.00      WT1  O
ATOM   2136  H1  TIP3W1361       8.767  32.236  17.131  1.00  0.00      WT1  H
ATOM   2137  H2  TIP3W1361       7.921  31.022  17.149  1.00  0.00      WT1  H
ATOM   2138  OH2 TIP3W1367       1.698  19.090  -9.685  1.00  0.00      WT1  O
ATOM   2139  H1  TIP3W1367       0.800  19.072  -9.315  1.00  0.00      WT1  H
ATOM   2140  H2  TIP3W1367       1.677  18.307 -10.250  1.00  0.00      WT1  H
ATOM   2141  OH2 TIP3W1368      13.981   9.211  -3.570  1.00  0.00      WT1  O
ATOM   2142  H1  TIP3W1368      13.421   9.585  -2.847  1.00  0.00      WT1  H
ATOM   2143  H2  TIP3W1368      13.527   8.374  -3.742  1.00  0.00      WT1  H
ATOM   2144  OH2 TIP3W1370      -3.777   7.322 -11.212  1.00  0.00      WT1  O
ATOM   2145  H1  TIP3W1370      -3.372   6.731 -11.840  1.00  0.00      WT1  H
ATOM   2146  H2  TIP3W1370      -3.022   7.390 -10.601  1.00  0.00      WT1  H
ATOM   2147  OH2 TIP3W1371       3.905  16.510  -6.885  1.00  0.00      WT1  O
ATOM   2148  H1  TIP3W1371       3.418  17.193  -7.352  1.00  0.00      WT1  H
ATOM   2149  H2  TIP3W1371       3.137  15.980  -6.465  1.00  0.00      WT1  H
ATOM   2150  OH2 TIP3W1372      -3.244   3.304   8.453  1.00  0.00      WT1  O
ATOM   2151  H1  TIP3W1372      -2.935   4.198   8.504  1.00  0.00      WT1  H
ATOM   2152  H2  TIP3W1372      -4.262   3.478   8.532  1.00  0.00      WT1  H
ATOM   2153  OH2 TIP3W1374      -2.943  15.860  -3.023  1.00  0.00      WT1  O
ATOM   2154  H1  TIP3W1374      -2.152  15.731  -2.526  1.00  0.00      WT1  H
ATOM   2155  H2  TIP3W1374      -3.567  15.596  -2.357  1.00  0.00      WT1  H
ATOM   2156  OH2 TIP3W1379       3.033   4.406  24.337  1.00  0.00      WT1  O
ATOM   2157  H1  TIP3W1379       2.793   5.328  24.403  1.00  0.00      WT1  H
ATOM   2158  H2  TIP3W1379       3.958   4.438  24.765  1.00  0.00      WT1  H
ATOM   2159  OH2 TIP3W1380      -2.024  19.610  27.510  1.00  0.00      WT1  O
ATOM   2160  H1  TIP3W1380      -1.251  19.556  26.991  1.00  0.00      WT1  H
ATOM   2161  H2  TIP3W1380      -2.327  20.572  27.380  1.00  0.00      WT1  H
ATOM   2162  OH2 TIP3W1387      -4.745   9.958 -12.834  1.00  0.00      WT1  O
ATOM   2163  H1  TIP3W1387      -3.937   9.535 -13.151  1.00  0.00      WT1  H
ATOM   2164  H2  TIP3W1387      -5.390   9.332 -13.038  1.00  0.00      WT1  H
ATOM   2165  OH2 TIP3W1395      -4.696  10.104  24.431  1.00  0.00      WT1  O
ATOM   2166  H1  TIP3W1395      -5.333   9.607  23.868  1.00  0.00      WT1  H
ATOM   2167  H2  TIP3W1395      -5.111  10.022  25.305  1.00  0.00      WT1  H
ATOM   2168  OH2 TIP3W1398       7.197   5.493  15.714  1.00  0.00      WT1  O
ATOM   2169  H1  TIP3W1398       7.264   5.008  14.932  1.00  0.00      WT1  H
ATOM   2170  H2  TIP3W1398       7.256   4.832  16.387  1.00  0.00      WT1  H
ATOM   2171  OH2 TIP3W1400      -1.503  15.098  31.710  1.00  0.00      WT1  O
ATOM   2172  H1  TIP3W1400      -2.053  15.945  31.538  1.00  0.00      WT1  H
ATOM   2173  H2  TIP3W1400      -0.816  15.045  30.953  1.00  0.00      WT1  H
ATOM   2174  OH2 TIP3W1401      -6.904   8.334  23.650  1.00  0.00      WT1  O
ATOM   2175  H1  TIP3W1401      -6.547   7.586  23.155  1.00  0.00      WT1  H
ATOM   2176  H2  TIP3W1401      -7.383   7.868  24.358  1.00  0.00      WT1  H
ATOM   2177  OH2 TIP3W1404      -1.693  19.681  30.163  1.00  0.00      WT1  O
ATOM   2178  H1  TIP3W1404      -1.997  20.587  30.457  1.00  0.00      WT1  H
ATOM   2179  H2  TIP3W1404      -1.708  19.703  29.181  1.00  0.00      WT1  H
ATOM   2180  OH2 TIP3W1407       4.832  25.118  -8.909  1.00  0.00      WT1  O
ATOM   2181  H1  TIP3W1407       5.652  25.505  -8.546  1.00  0.00      WT1  H
ATOM   2182  H2  TIP3W1407       5.238  24.408  -9.496  1.00  0.00      WT1  H
ATOM   2183  OH2 TIP3W1408      -4.142  27.280 -14.760  1.00  0.00      WT1  O
ATOM   2184  H1  TIP3W1408      -3.417  26.902 -14.326  1.00  0.00      WT1  H
ATOM   2185  H2  TIP3W1408      -4.803  26.632 -14.722  1.00  0.00      WT1  H
ATOM   2186  OH2 TIP3W1411       1.599  13.046 -12.801  1.00  0.00      WT1  O
ATOM   2187  H1  TIP3W1411       0.843  12.432 -12.813  1.00  0.00      WT1  H
ATOM   2188  H2  TIP3W1411       2.102  12.967 -13.574  1.00  0.00      WT1  H
ATOM   2189  OH2 TIP3W1412       2.119  11.149  -4.920  1.00  0.00      WT1  O
ATOM   2190  H1  TIP3W1412       1.624  11.948  -4.839  1.00  0.00      WT1  H
ATOM   2191  H2  TIP3W1412       3.029  11.451  -4.898  1.00  0.00      WT1  H
ATOM   2192  OH2 TIP3W1414      -6.426  19.401   4.887  1.00  0.00      WT1  O
ATOM   2193  H1  TIP3W1414      -5.658  18.930   5.363  1.00  0.00      WT1  H
ATOM   2194  H2  TIP3W1414      -6.258  20.363   5.030  1.00  0.00      WT1  H
ATOM   2195  OH2 TIP3W1418       3.025   3.955   3.350  1.00  0.00      WT1  O
ATOM   2196  H1  TIP3W1418       2.300   4.536   3.495  1.00  0.00      WT1  H
ATOM   2197  H2  TIP3W1418       3.115   3.467   4.166  1.00  0.00      WT1  H
ATOM   2198  OH2 TIP3W1419       5.141  23.280  23.788  1.00  0.00      WT1  O
ATOM   2199  H1  TIP3W1419       5.860  23.773  23.313  1.00  0.00      WT1  H
ATOM   2200  H2  TIP3W1419       4.998  22.423  23.373  1.00  0.00      WT1  H
ATOM   2201  OH2 TIP3W1421       7.209  24.508  22.380  1.00  0.00      WT1  O
ATOM   2202  H1  TIP3W1421       7.812  25.266  22.430  1.00  0.00      WT1  H
ATOM   2203  H2  TIP3W1421       7.823  23.753  22.422  1.00  0.00      WT1  H
ATOM   2204  OH2 TIP3W1424       8.911  10.973  31.781  1.00  0.00      WT1  O
ATOM   2205  H1  TIP3W1424       9.199  11.387  30.981  1.00  0.00      WT1  H
ATOM   2206  H2  TIP3W1424       8.682  10.061  31.485  1.00  0.00      WT1  H
ATOM   2207  OH2 TIP3W1428       4.637   4.519  -6.086  1.00  0.00      WT1  O
ATOM   2208  H1  TIP3W1428       4.372   4.078  -6.940  1.00  0.00      WT1  H
ATOM   2209  H2  TIP3W1428       5.579   4.454  -6.123  1.00  0.00      WT1  H
ATOM   2210  OH2 TIP3W1429      -2.981  10.672 -10.898  1.00  0.00      WT1  O
ATOM   2211  H1  TIP3W1429      -3.709  10.445 -11.524  1.00  0.00      WT1  H
ATOM   2212  H2  TIP3W1429      -3.492  10.375 -10.118  1.00  0.00      WT1  H
ATOM   2213  OH2 TIP3W1430       1.382  27.224  -1.505  1.00  0.00      WT1  O
ATOM   2214  H1  TIP3W1430       2.225  27.481  -1.071  1.00  0.00      WT1  H
ATOM   2215  H2  TIP3W1430       0.765  27.750  -0.960  1.00  0.00      WT1  H
ATOM   2216  OH2 TIP3W1433      -5.134  20.376   1.068  1.00  0.00      WT1  O
ATOM   2217  H1  TIP3W1433      -4.518  20.877   1.590  1.00  0.00      WT1  H
ATOM   2218  H2  TIP3W1433      -4.815  20.540   0.173  1.00  0.00      WT1  H
ATOM   2219  OH2 TIP3W1435      -1.834  17.559   5.228  1.00  0.00      WT1  O
ATOM   2220  H1  TIP3W1435      -1.274  16.765   4.965  1.00  0.00      WT1  H
ATOM   2221  H2  TIP3W1435      -1.226  18.056   5.786  1.00  0.00      WT1  H
ATOM   2222  OH2 TIP3W1436      -4.047  27.981  19.974  1.00  0.00      WT1  O
ATOM   2223  H1  TIP3W1436      -3.921  27.434  20.772  1.00  0.00      WT1  H
ATOM   2224  H2  TIP3W1436      -4.687  28.654  20.221  1.00  0.00      WT1  H
ATOM   2225  OH2 TIP3W1439      -1.869  30.761  12.868  1.00  0.00      WT1  O
ATOM   2226  H1  TIP3W1439      -0.874  30.732  13.012  1.00  0.00      WT1  H
ATOM   2227  H2  TIP3W1439      -1.924  31.346  12.061  1.00  0.00      WT1  H
ATOM   2228  OH2 TIP3W1440      -6.988   5.585   2.392  1.00  0.00      WT1  O
ATOM   2229  H1  TIP3W1440      -6.895   4.655   2.012  1.00  0.00      WT1  H
ATOM   2230  H2  TIP3W1440      -7.842   5.887   2.021  1.00  0.00      WT1  H
ATOM   2231  OH2 TIP3W1443      -0.398  34.378  25.663  1.00  0.00      WT1  O
ATOM   2232  H1  TIP3W1443      -0.373  35.312  25.457  1.00  0.00      WT1  H
ATOM   2233  H2  TIP3W1443      -0.408  33.931  24.792  1.00  0.00      WT1  H
ATOM   2234  OH2 TIP3W1444      12.941  10.277  30.164  1.00  0.00      WT1  O
ATOM   2235  H1  TIP3W1444      12.382  10.337  30.949  1.00  0.00      WT1  H
ATOM   2236  H2  TIP3W1444      13.421   9.464  30.311  1.00  0.00      WT1  H
ATOM   2237  OH2 TIP3W1450      11.824  27.588 -13.106  1.00  0.00      WT1  O
ATOM   2238  H1  TIP3W1450      12.041  28.016 -12.281  1.00  0.00      WT1  H
ATOM   2239  H2  TIP3W1450      11.437  26.703 -12.909  1.00  0.00      WT1  H
ATOM   2240  OH2 TIP3W1451      -5.183  24.481 -12.534  1.00  0.00      WT1  O
ATOM   2241  H1  TIP3W1451      -5.769  23.939 -11.987  1.00  0.00      WT1  H
ATOM   2242  H2  TIP3W1451      -4.325  24.015 -12.454  1.00  0.00      WT1  H
ATOM   2243  OH2 TIP3W1453       9.474  29.748  -9.787  1.00  0.00      WT1  O
ATOM   2244  H1  TIP3W1453       8.743  30.111 -10.273  1.00  0.00      WT1  H
ATOM   2245  H2  TIP3W1453       9.043  29.077  -9.255  1.00  0.00      WT1  H
ATOM   2246  OH2 TIP3W1454       0.512  21.212  -6.842  1.00  0.00      WT1  O
ATOM   2247  H1  TIP3W1454       1.459  21.271  -7.061  1.00  0.00      WT1  H
ATOM   2248  H2  TIP3W1454       0.120  20.807  -7.649  1.00  0.00      WT1  H
ATOM   2249  OH2 TIP3W1455      -0.897  24.918   5.775  1.00  0.00      WT1  O
ATOM   2250  H1  TIP3W1455      -1.122  24.382   6.503  1.00  0.00      WT1  H
ATOM   2251  H2  TIP3W1455      -1.734  25.008   5.297  1.00  0.00      WT1  H
ATOM   2252  OH2 TIP3W1456      -1.143  16.818  25.480  1.00  0.00      WT1  O
ATOM   2253  H1  TIP3W1456      -0.446  16.320  25.950  1.00  0.00      WT1  H
ATOM   2254  H2  TIP3W1456      -1.963  16.563  25.902  1.00  0.00      WT1  H
ATOM   2255  OH2 TIP3W1457       4.909  15.165   0.242  1.00  0.00      WT1  O
ATOM   2256  H1  TIP3W1457       4.969  15.173  -0.693  1.00  0.00      WT1  H
ATOM   2257  H2  TIP3W1457       4.421  16.011   0.398  1.00  0.00      WT1  H
ATOM   2258  OH2 TIP3W1458      -0.087   9.450   4.194  1.00  0.00      WT1  O
ATOM   2259  H1  TIP3W1458       0.048   9.897   5.001  1.00  0.00      WT1  H
ATOM   2260  H2  TIP3W1458       0.671   9.664   3.665  1.00  0.00      WT1  H
ATOM   2261  OH2 TIP3W1459      -2.993  33.159   6.584  1.00  0.00      WT1  O
ATOM   2262  H1  TIP3W1459      -3.808  33.393   7.100  1.00  0.00      WT1  H
ATOM   2263  H2  TIP3W1459      -3.420  32.519   5.944  1.00  0.00      WT1  H
ATOM   2264  OH2 TIP3W1460      13.234  26.925  23.743  1.00  0.00      WT1  O
ATOM   2265  H1  TIP3W1460      12.621  26.604  24.369  1.00  0.00      WT1  H
ATOM   2266  H2  TIP3W1460      14.020  27.142  24.277  1.00  0.00      WT1  H
ATOM   2267  OH2 TIP3W1461       3.881  10.398  21.866  1.00  0.00      WT1  O
ATOM   2268  H1  TIP3W1461       3.084  10.651  21.304  1.00  0.00      WT1  H
ATOM   2269  H2  TIP3W1461       4.483  10.122  21.152  1.00  0.00      WT1  H
ATOM   2270  OH2 TIP3W1463      -1.235  25.515  25.001  1.00  0.00      WT1  O
ATOM   2271  H1  TIP3W1463      -0.944  26.089  25.794  1.00  0.00      WT1  H
ATOM   2272  H2  TIP3W1463      -0.699  25.827  24.279  1.00  0.00      WT1  H
ATOM   2273  OH2 TIP3W1464       1.586  20.902  29.656  1.00  0.00      WT1  O
ATOM   2274  H1  TIP3W1464       1.697  20.793  28.725  1.00  0.00      WT1  H
ATOM   2275  H2  TIP3W1464       0.676  21.299  29.790  1.00  0.00      WT1  H
ATOM   2276  OH2 TIP3W1465       9.854  32.239  27.307  1.00  0.00      WT1  O
ATOM   2277  H1  TIP3W1465      10.128  32.773  26.632  1.00  0.00      WT1  H
ATOM   2278  H2  TIP3W1465      10.609  32.051  27.860  1.00  0.00      WT1  H
ATOM   2279  OH2 TIP3W1466      -4.549  34.722 -14.966  1.00  0.00      WT1  O
ATOM   2280  H1  TIP3W1466      -4.134  35.525 -14.604  1.00  0.00      WT1  H
ATOM   2281  H2  TIP3W1466      -3.801  34.081 -14.976  1.00  0.00      WT1  H
ATOM   2282  OH2 TIP3W1471      13.461  11.095 -13.281  1.00  0.00      WT1  O
ATOM   2283  H1  TIP3W1471      14.231  10.570 -13.228  1.00  0.00      WT1  H
ATOM   2284  H2  TIP3W1471      12.848  10.515 -13.677  1.00  0.00      WT1  H
ATOM   2285  OH2 TIP3W1474      -1.530  23.162  -6.909  1.00  0.00      WT1  O
ATOM   2286  H1  TIP3W1474      -1.021  22.349  -6.851  1.00  0.00      WT1  H
ATOM   2287  H2  TIP3W1474      -0.957  23.682  -7.476  1.00  0.00      WT1  H
ATOM   2288  OH2 TIP3W1476      -4.373  19.811  12.650  1.00  0.00      WT1  O
ATOM   2289  H1  TIP3W1476      -5.156  19.205  12.645  1.00  0.00      WT1  H
ATOM   2290  H2  TIP3W1476      -3.595  19.258  13.019  1.00  0.00      WT1  H
ATOM   2291  OH2 TIP3W1477      -3.902  36.172   5.658  1.00  0.00      WT1  O
ATOM   2292  H1  TIP3W1477      -4.081  35.408   5.104  1.00  0.00      WT1  H
ATOM   2293  H2  TIP3W1477      -4.423  36.924   5.211  1.00  0.00      WT1  H
ATOM   2294  OH2 TIP3W1479       1.630  26.831  20.126  1.00  0.00      WT1  O
ATOM   2295  H1  TIP3W1479       1.760  27.690  19.619  1.00  0.00      WT1  H
ATOM   2296  H2  TIP3W1479       2.619  26.602  20.275  1.00  0.00      WT1  H
ATOM   2297  OH2 TIP3W1480      -6.590  30.161   3.246  1.00  0.00      WT1  O
ATOM   2298  H1  TIP3W1480      -5.845  29.757   2.836  1.00  0.00      WT1  H
ATOM   2299  H2  TIP3W1480      -7.193  30.328   2.506  1.00  0.00      WT1  H
ATOM   2300  OH2 TIP3W1483      -6.172  42.794  24.674  1.00  0.00      WT1  O
ATOM   2301  H1  TIP3W1483      -7.047  42.708  25.060  1.00  0.00      WT1  H
ATOM   2302  H2  TIP3W1483      -5.589  42.269  25.274  1.00  0.00      WT1  H
ATOM   2303  OH2 TIP3W1485       6.541  37.574  26.249  1.00  0.00      WT1  O
ATOM   2304  H1  TIP3W1485       5.885  36.872  26.327  1.00  0.00      WT1  H
ATOM   2305  H2  TIP3W1485       7.324  37.106  26.573  1.00  0.00      WT1  H
ATOM   2306  OH2 TIP3W1492      -3.902  42.673 -14.867  1.00  0.00      WT1  O
ATOM   2307  H1  TIP3W1492      -3.632  41.772 -15.142  1.00  0.00      WT1  H
ATOM   2308  H2  TIP3W1492      -4.912  42.603 -15.043  1.00  0.00      WT1  H
ATOM   2309  OH2 TIP3W1493      -2.835  25.485   2.527  1.00  0.00      WT1  O
ATOM   2310  H1  TIP3W1493      -2.704  26.367   2.950  1.00  0.00      WT1  H
ATOM   2311  H2  TIP3W1493      -1.927  25.209   2.196  1.00  0.00      WT1  H
ATOM   2312  OH2 TIP3W1494       5.972   9.420  -1.023  1.00  0.00      WT1  O
ATOM   2313  H1  TIP3W1494       5.101   9.811  -1.324  1.00  0.00      WT1  H
ATOM   2314  H2  TIP3W1494       6.454   9.286  -1.862  1.00  0.00      WT1  H
ATOM   2315  OH2 TIP3W1497      -1.574  12.743  -9.406  1.00  0.00      WT1  O
ATOM   2316  H1  TIP3W1497      -2.324  13.355  -9.435  1.00  0.00      WT1  H
ATOM   2317  H2  TIP3W1497      -1.951  11.992  -9.882  1.00  0.00      WT1  H
ATOM   2318  OH2 TIP3W1499       3.326  28.374   4.113  1.00  0.00      WT1  O
ATOM   2319  H1  TIP3W1499       3.033  29.101   4.639  1.00  0.00      WT1  H
ATOM   2320  H2  TIP3W1499       2.555  27.826   4.052  1.00  0.00      WT1  H
ATOM   2321  OH2 TIP3W1500       7.772  34.666  20.050  1.00  0.00      WT1  O
ATOM   2322  H1  TIP3W1500       6.909  34.413  20.364  1.00  0.00      WT1  H
ATOM   2323  H2  TIP3W1500       8.213  35.243  20.692  1.00  0.00      WT1  H
ATOM   2324  OH2 TIP3W1501      -3.024  15.568  18.631  1.00  0.00      WT1  O
ATOM   2325  H1  TIP3W1501      -2.776  16.168  19.418  1.00  0.00      WT1  H
ATOM   2326  H2  TIP3W1501      -3.228  14.751  19.021  1.00  0.00      WT1  H
ATOM   2327  OH2 TIP3W1502       1.952  29.369  25.902  1.00  0.00      WT1  O
ATOM   2328  H1  TIP3W1502       1.337  30.123  25.814  1.00  0.00      WT1  H
ATOM   2329  H2  TIP3W1502       1.344  28.710  25.581  1.00  0.00      WT1  H
ATOM   2330  OH2 TIP3W1505      -0.739  26.816  31.448  1.00  0.00      WT1  O
ATOM   2331  H1  TIP3W1505      -0.325  25.969  31.182  1.00  0.00      WT1  H
ATOM   2332  H2  TIP3W1505      -0.288  27.471  30.903  1.00  0.00      WT1  H
ATOM   2333  OH2 TIP3W1506       9.036  34.622  22.740  1.00  0.00      WT1  O
ATOM   2334  H1  TIP3W1506       9.117  33.752  22.434  1.00  0.00      WT1  H
ATOM   2335  H2  TIP3W1506       9.956  34.903  22.971  1.00  0.00      WT1  H
ATOM   2336  OH2 TIP3W1512       1.878  23.105  -4.754  1.00  0.00      WT1  O
ATOM   2337  H1  TIP3W1512       2.583  22.533  -5.050  1.00  0.00      WT1  H
ATOM   2338  H2  TIP3W1512       1.164  22.566  -5.052  1.00  0.00      WT1  H
ATOM   2339  OH2 TIP3W1514      -3.198  34.791  -3.416  1.00  0.00      WT1  O
ATOM   2340  H1  TIP3W1514      -2.325  35.041  -3.529  1.00  0.00      WT1  H
ATOM   2341  H2  TIP3W1514      -3.648  34.866  -4.281  1.00  0.00      WT1  H
ATOM   2342  OH2 TIP3W1515       8.258  27.834  -7.946  1.00  0.00      WT1  O
ATOM   2343  H1  TIP3W1515       8.761  27.396  -7.235  1.00  0.00      WT1  H
ATOM   2344  H2  TIP3W1515       7.571  28.279  -7.383  1.00  0.00      WT1  H
ATOM   2345  OH2 TIP3W1518      -4.102  28.611  10.296  1.00  0.00      WT1  O
ATOM   2346  H1  TIP3W1518      -4.338  29.530  10.182  1.00  0.00      WT1  H
ATOM   2347  H2  TIP3W1518      -3.668  28.648  11.158  1.00  0.00      WT1  H
ATOM   2348  OH2 TIP3W1520       2.058  31.017  20.432  1.00  0.00      WT1  O
ATOM   2349  H1  TIP3W1520       1.892  31.953  20.564  1.00  0.00      WT1  H
ATOM   2350  H2  TIP3W1520       1.487  30.817  19.635  1.00  0.00      WT1  H
ATOM   2351  OH2 TIP3W1522      -3.159  32.650  17.109  1.00  0.00      WT1  O
ATOM   2352  H1  TIP3W1522      -2.394  32.633  16.449  1.00  0.00      WT1  H
ATOM   2353  H2  TIP3W1522      -3.766  31.986  16.706  1.00  0.00      WT1  H
ATOM   2354  OH2 TIP3W1523       8.611  31.237  13.445  1.00  0.00      WT1  O
ATOM   2355  H1  TIP3W1523       8.269  32.048  13.948  1.00  0.00      WT1  H
ATOM   2356  H2  TIP3W1523       8.382  30.510  14.123  1.00  0.00      WT1  H
ATOM   2357  OH2 TIP3W1524      -7.084  31.775  24.742  1.00  0.00      WT1  O
ATOM   2358  H1  TIP3W1524      -7.047  30.927  24.320  1.00  0.00      WT1  H
ATOM   2359  H2  TIP3W1524      -7.874  32.128  24.359  1.00  0.00      WT1  H
ATOM   2360  OH2 TIP3W1526      17.985  34.320  25.463  1.00  0.00      WT1  O
ATOM   2361  H1  TIP3W1526      18.480  35.053  25.036  1.00  0.00      WT1  H
ATOM   2362  H2  TIP3W1526      18.593  33.968  26.157  1.00  0.00      WT1  H
ATOM   2363  OH2 TIP3W1527      -7.418  35.102  26.210  1.00  0.00      WT1  O
ATOM   2364  H1  TIP3W1527      -8.074  34.419  26.222  1.00  0.00      WT1  H
ATOM   2365  H2  TIP3W1527      -7.888  35.902  26.566  1.00  0.00      WT1  H
ATOM   2366  OH2 TIP3W1531       4.947  37.622  -6.144  1.00  0.00      WT1  O
ATOM   2367  H1  TIP3W1531       5.413  38.228  -5.634  1.00  0.00      WT1  H
ATOM   2368  H2  TIP3W1531       4.527  38.172  -6.830  1.00  0.00      WT1  H
ATOM   2369  OH2 TIP3W1534      10.805  34.424  -6.344  1.00  0.00      WT1  O
ATOM   2370  H1  TIP3W1534      10.676  33.690  -6.881  1.00  0.00      WT1  H
ATOM   2371  H2  TIP3W1534      10.656  34.084  -5.478  1.00  0.00      WT1  H
ATOM   2372  OH2 TIP3W1537       7.155  37.514  -3.311  1.00  0.00      WT1  O
ATOM   2373  H1  TIP3W1537       7.261  38.393  -3.675  1.00  0.00      WT1  H
ATOM   2374  H2  TIP3W1537       7.243  36.872  -4.085  1.00  0.00      WT1  H
ATOM   2375  OH2 TIP3W1538       6.570  34.115  -2.709  1.00  0.00      WT1  O
ATOM   2376  H1  TIP3W1538       6.646  34.742  -3.470  1.00  0.00      WT1  H
ATOM   2377  H2  TIP3W1538       7.425  34.212  -2.272  1.00  0.00      WT1  H
ATOM   2378  OH2 TIP3W1542       5.143  25.965   8.385  1.00  0.00      WT1  O
ATOM   2379  H1  TIP3W1542       5.734  26.417   7.724  1.00  0.00      WT1  H
ATOM   2380  H2  TIP3W1542       5.371  25.013   8.198  1.00  0.00      WT1  H
ATOM   2381  OH2 TIP3W1543      18.060  41.372  19.217  1.00  0.00      WT1  O
ATOM   2382  H1  TIP3W1543      18.768  41.384  19.888  1.00  0.00      WT1  H
ATOM   2383  H2  TIP3W1543      17.252  41.143  19.757  1.00  0.00      WT1  H
ATOM   2384  OH2 TIP3W1544      13.753   9.418  21.846  1.00  0.00      WT1  O
ATOM   2385  H1  TIP3W1544      13.062   9.358  21.099  1.00  0.00      WT1  H
ATOM   2386  H2  TIP3W1544      14.449   9.908  21.438  1.00  0.00      WT1  H
ATOM   2387  OH2 TIP3W1545       8.284  33.971  17.413  1.00  0.00      WT1  O
ATOM   2388  H1  TIP3W1545       7.920  34.028  18.357  1.00  0.00      WT1  H
ATOM   2389  H2  TIP3W1545       7.949  34.875  17.052  1.00  0.00      WT1  H
ATOM   2390  OH2 TIP3W1546      -6.764  36.320  13.547  1.00  0.00      WT1  O
ATOM   2391  H1  TIP3W1546      -7.252  35.545  13.246  1.00  0.00      WT1  H
ATOM   2392  H2  TIP3W1546      -6.181  35.952  14.243  1.00  0.00      WT1  H
ATOM   2393  OH2 TIP3W1547      17.840  26.558  23.745  1.00  0.00      WT1  O
ATOM   2394  H1  TIP3W1547      18.827  26.757  23.658  1.00  0.00      WT1  H
ATOM   2395  H2  TIP3W1547      17.443  27.341  24.037  1.00  0.00      WT1  H
ATOM   2396  OH2 TIP3W1548       1.972  26.043  27.403  1.00  0.00      WT1  O
ATOM   2397  H1  TIP3W1548       1.114  26.397  27.186  1.00  0.00      WT1  H
ATOM   2398  H2  TIP3W1548       1.905  26.030  28.366  1.00  0.00      WT1  H
ATOM   2399  OH2 TIP3W1552      -2.431  33.910  -9.180  1.00  0.00      WT1  O
ATOM   2400  H1  TIP3W1552      -3.008  34.601  -9.502  1.00  0.00      WT1  H
ATOM   2401  H2  TIP3W1552      -1.625  34.412  -8.868  1.00  0.00      WT1  H
ATOM   2402  OH2 TIP3W1555       5.886  42.604  -0.077  1.00  0.00      WT1  O
ATOM   2403  H1  TIP3W1555       5.516  42.800  -0.949  1.00  0.00      WT1  H
ATOM   2404  H2  TIP3W1555       5.902  41.616  -0.090  1.00  0.00      WT1  H
ATOM   2405  OH2 TIP3W1557      -6.397  40.712   8.566  1.00  0.00      WT1  O
ATOM   2406  H1  TIP3W1557      -7.142  41.013   8.017  1.00  0.00      WT1  H
ATOM   2407  H2  TIP3W1557      -6.122  41.551   9.045  1.00  0.00      WT1  H
ATOM   2408  OH2 TIP3W1559      -1.613  21.671   3.915  1.00  0.00      WT1  O
ATOM   2409  H1  TIP3W1559      -0.745  21.672   4.391  1.00  0.00      WT1  H
ATOM   2410  H2  TIP3W1559      -1.462  21.474   2.977  1.00  0.00      WT1  H
ATOM   2411  OH2 TIP3W1560      14.503  39.880   5.081  1.00  0.00      WT1  O
ATOM   2412  H1  TIP3W1560      14.043  38.996   5.162  1.00  0.00      WT1  H
ATOM   2413  H2  TIP3W1560      14.069  40.292   4.302  1.00  0.00      WT1  H
ATOM   2414  OH2 TIP3W1565       2.862  43.082  17.305  1.00  0.00      WT1  O
ATOM   2415  H1  TIP3W1565       2.048  42.639  17.704  1.00  0.00      WT1  H
ATOM   2416  H2  TIP3W1565       3.436  42.321  17.184  1.00  0.00      WT1  H
ATOM   2417  OH2 TIP3W1566       6.013  38.269  29.824  1.00  0.00      WT1  O
ATOM   2418  H1  TIP3W1566       5.479  37.429  29.728  1.00  0.00      WT1  H
ATOM   2419  H2  TIP3W1566       5.499  38.871  29.314  1.00  0.00      WT1  H
ATOM   2420  OH2 TIP3W1576       3.061  42.441   4.438  1.00  0.00      WT1  O
ATOM   2421  H1  TIP3W1576       2.665  42.582   5.270  1.00  0.00      WT1  H
ATOM   2422  H2  TIP3W1576       3.872  42.931   4.506  1.00  0.00      WT1  H
ATOM   2423  OH2 TIP3W1583      19.009  36.586  -4.489  1.00  0.00      WT1  O
ATOM   2424  H1  TIP3W1583      18.307  37.229  -4.810  1.00  0.00      WT1  H
ATOM   2425  H2  TIP3W1583      18.636  36.142  -3.729  1.00  0.00      WT1  H
ATOM   2426  OH2 TIP3W1584      14.346  42.068   6.790  1.00  0.00      WT1  O
ATOM   2427  H1  TIP3W1584      14.274  41.172   6.500  1.00  0.00      WT1  H
ATOM   2428  H2  TIP3W1584      13.966  42.564   6.078  1.00  0.00      WT1  H
ATOM   2429  OH2 TIP3W1586       2.156  42.329  14.597  1.00  0.00      WT1  O
ATOM   2430  H1  TIP3W1586       1.804  43.184  14.765  1.00  0.00      WT1  H
ATOM   2431  H2  TIP3W1586       2.526  41.978  15.404  1.00  0.00      WT1  H
ATOM   2432  OH2 TIP3W1587       4.105  31.044  13.187  1.00  0.00      WT1  O
ATOM   2433  H1  TIP3W1587       3.816  30.405  12.484  1.00  0.00      WT1  H
ATOM   2434  H2  TIP3W1587       4.930  31.260  12.833  1.00  0.00      WT1  H
ATOM   2435  OH2 TIP3W1589      -6.833  38.660  22.353  1.00  0.00      WT1  O
ATOM   2436  H1  TIP3W1589      -6.453  39.404  21.826  1.00  0.00      WT1  H
ATOM   2437  H2  TIP3W1589      -6.097  38.472  23.011  1.00  0.00      WT1  H
ATOM   2438  OH2 TIP3W1590       5.006  38.927  23.733  1.00  0.00      WT1  O
ATOM   2439  H1  TIP3W1590       5.447  39.307  24.503  1.00  0.00      WT1  H
ATOM   2440  H2  TIP3W1590       5.108  37.953  23.847  1.00  0.00      WT1  H
ATOM   2441  OH2 TIP3W1591       2.185  34.532  31.294  1.00  0.00      WT1  O
ATOM   2442  H1  TIP3W1591       1.467  34.345  30.677  1.00  0.00      WT1  H
ATOM   2443  H2  TIP3W1591       1.827  35.237  31.847  1.00  0.00      WT1  H
ATOM   2444  OH2 TIP3W1592      -7.267  24.502  13.883  1.00  0.00      WT1  O
ATOM   2445  H1  TIP3W1592      -6.439  23.996  13.754  1.00  0.00      WT1  H
ATOM   2446  H2  TIP3W1592      -7.925  24.191  13.223  1.00  0.00      WT1  H
ATOM   2447  OH2 TIP3W1593      14.496  32.701  26.371  1.00  0.00      WT1  O
ATOM   2448  H1  TIP3W1593      14.519  33.024  25.461  1.00  0.00      WT1  H
ATOM   2449  H2  TIP3W1593      13.832  31.930  26.349  1.00  0.00      WT1  H
ATOM   2450  OH2 TIP3W1598       4.457  41.993  11.165  1.00  0.00      WT1  O
ATOM   2451  H1  TIP3W1598       3.676  41.452  10.823  1.00  0.00      WT1  H
ATOM   2452  H2  TIP3W1598       4.290  42.937  10.888  1.00  0.00      WT1  H
ATOM   2453  OH2 TIP3W1600      -5.342  42.699   6.345  1.00  0.00      WT1  O
ATOM   2454  H1  TIP3W1600      -5.175  43.558   5.885  1.00  0.00      WT1  H
ATOM   2455  H2  TIP3W1600      -6.330  42.620   6.370  1.00  0.00      WT1  H
ATOM   2456  OH2 TIP3W1603       5.365  34.393  12.314  1.00  0.00      WT1  O
ATOM   2457  H1  TIP3W1603       4.657  34.625  11.659  1.00  0.00      WT1  H
ATOM   2458  H2  TIP3W1603       5.780  33.594  11.949  1.00  0.00      WT1  H
ATOM   2459  OH2 TIP3W1608      12.297  42.008  17.136  1.00  0.00      WT1  O
ATOM   2460  H1  TIP3W1608      13.214  41.693  17.051  1.00  0.00      WT1  H
ATOM   2461  H2  TIP3W1608      11.829  41.405  16.519  1.00  0.00      WT1  H
ATOM   2462  OH2 TIP3W1609       2.710  32.089  25.433  1.00  0.00      WT1  O
ATOM   2463  H1  TIP3W1609       2.946  32.390  26.347  1.00  0.00      WT1  H
ATOM   2464  H2  TIP3W1609       3.050  31.196  25.413  1.00  0.00      WT1  H
ATOM   2465  OH2 TIP3W1611      -0.456  21.635   6.510  1.00  0.00      WT1  O
ATOM   2466  H1  TIP3W1611       0.201  22.259   6.200  1.00  0.00      WT1  H
ATOM   2467  H2  TIP3W1611      -0.990  22.095   7.266  1.00  0.00      WT1  H
ATOM   2468  OH2 TIP3W1612      -4.765  37.385  16.758  1.00  0.00      WT1  O
ATOM   2469  H1  TIP3W1612      -3.824  37.553  17.084  1.00  0.00      WT1  H
ATOM   2470  H2  TIP3W1612      -4.956  38.141  16.178  1.00  0.00      WT1  H
ATOM   2471  OH2 TIP3W1618      -4.587  32.985  -1.321  1.00  0.00      WT1  O
ATOM   2472  H1  TIP3W1618      -3.918  33.320  -1.934  1.00  0.00      WT1  H
ATOM   2473  H2  TIP3W1618      -4.449  32.043  -1.343  1.00  0.00      WT1  H
ATOM   2474  OH2 TIP3W1624      -5.139  40.869   0.642  1.00  0.00      WT1  O
ATOM   2475  H1  TIP3W1624      -4.708  40.007   0.708  1.00  0.00      WT1  H
ATOM   2476  H2  TIP3W1624      -4.506  41.436   1.041  1.00  0.00      WT1  H
ATOM   2477  OH2 TIP3W1626      -1.106  39.472  20.129  1.00  0.00      WT1  O
ATOM   2478  H1  TIP3W1626      -1.935  39.862  20.458  1.00  0.00      WT1  H
ATOM   2479  H2  TIP3W1626      -0.546  39.522  20.941  1.00  0.00      WT1  H
ATOM   2480  OH2 TIP3W1629      -7.882  38.979  18.038  1.00  0.00      WT1  O
ATOM   2481  H1  TIP3W1629      -8.050  39.377  17.185  1.00  0.00      WT1  H
ATOM   2482  H2  TIP3W1629      -7.796  38.071  17.882  1.00  0.00      WT1  H
ATOM   2483  OH2 TIP3W1638      19.700  35.298 -10.823  1.00  0.00      WT1  O
ATOM   2484  H1  TIP3W1638      19.608  34.426 -10.480  1.00  0.00      WT1  H
ATOM   2485  H2  TIP3W1638      19.050  35.271 -11.567  1.00  0.00      WT1  H
ATOM   2486  OH2 TIP3W1642      -6.429  34.294  10.622  1.00  0.00      WT1  O
ATOM   2487  H1  TIP3W1642      -5.781  34.861  11.202  1.00  0.00      WT1  H
ATOM   2488  H2  TIP3W1642      -6.647  34.897   9.913  1.00  0.00      WT1  H
ATOM   2489  OH2 TIP3W1643      -2.857  34.737   0.479  1.00  0.00      WT1  O
ATOM   2490  H1  TIP3W1643      -3.307  33.934   0.778  1.00  0.00      WT1  H
ATOM   2491  H2  TIP3W1643      -3.352  35.391   0.971  1.00  0.00      WT1  H
ATOM   2492  OH2 TIP3W1655       0.849  36.864  29.934  1.00  0.00      WT1  O
ATOM   2493  H1  TIP3W1655      -0.026  37.076  29.769  1.00  0.00      WT1  H
ATOM   2494  H2  TIP3W1655       1.097  36.173  29.285  1.00  0.00      WT1  H
ATOM   2495  OH2 TIP3W1658       9.096  42.481 -14.640  1.00  0.00      WT1  O
ATOM   2496  H1  TIP3W1658       8.297  43.023 -14.895  1.00  0.00      WT1  H
ATOM   2497  H2  TIP3W1658       9.764  42.627 -15.317  1.00  0.00      WT1  H
ATOM   2498  OH2 TIP3W1666      23.350  42.144   2.435  1.00  0.00      WT1  O
ATOM   2499  H1  TIP3W1666      24.276  42.058   2.082  1.00  0.00      WT1  H
ATOM   2500  H2  TIP3W1666      22.780  41.973   1.678  1.00  0.00      WT1  H
ATOM   2501  OH2 TIP3W1692       4.262   2.935  19.227  1.00  0.00      WT1  O
ATOM   2502  H1  TIP3W1692       4.923   3.482  18.780  1.00  0.00      WT1  H
ATOM   2503  H2  TIP3W1692       4.704   2.680  20.082  1.00  0.00      WT1  H
ATOM   2504  OH2 TIP3W1707       3.682   2.526 -11.293  1.00  0.00      WT1  O
ATOM   2505  H1  TIP3W1707       4.388   2.240 -10.673  1.00  0.00      WT1  H
ATOM   2506  H2  TIP3W1707       3.383   3.501 -11.012  1.00  0.00      WT1  H
ATOM   2507  OH2 TIP3W1711      -1.829   7.421  27.762  1.00  0.00      WT1  O
ATOM   2508  H1  TIP3W1711      -1.310   8.032  28.258  1.00  0.00      WT1  H
ATOM   2509  H2  TIP3W1711      -1.250   6.674  27.491  1.00  0.00      WT1  H
ATOM   2510  OH2 TIP3W1718      -2.916   6.134  16.235  1.00  0.00      WT1  O
ATOM   2511  H1  TIP3W1718      -3.828   6.469  16.324  1.00  0.00      WT1  H
ATOM   2512  H2  TIP3W1718      -2.949   5.860  15.362  1.00  0.00      WT1  H
ATOM   2513  OH2 TIP3W1722       8.374  10.311  25.466  1.00  0.00      WT1  O
ATOM   2514  H1  TIP3W1722       7.965  11.159  25.449  1.00  0.00      WT1  H
ATOM   2515  H2  TIP3W1722       8.541  10.095  24.517  1.00  0.00      WT1  H
ATOM   2516  OH2 TIP3W1723       0.766   5.980  -0.271  1.00  0.00      WT1  O
ATOM   2517  H1  TIP3W1723       0.732   5.195  -0.848  1.00  0.00      WT1  H
ATOM   2518  H2  TIP3W1723       0.085   5.772   0.369  1.00  0.00      WT1  H
ATOM   2519  OH2 TIP3W1725      -6.010   5.380 -11.177  1.00  0.00      WT1  O
ATOM   2520  H1  TIP3W1725      -5.747   4.539 -11.583  1.00  0.00      WT1  H
ATOM   2521  H2  TIP3W1725      -5.212   5.945 -11.187  1.00  0.00      WT1  H
ATOM   2522  OH2 TIP3W1727       9.943   8.176   8.069  1.00  0.00      WT1  O
ATOM   2523  H1  TIP3W1727       9.199   8.430   7.475  1.00  0.00      WT1  H
ATOM   2524  H2  TIP3W1727       9.542   7.436   8.625  1.00  0.00      WT1  H
ATOM   2525  OH2 TIP3W1729      -1.637   8.480   6.762  1.00  0.00      WT1  O
ATOM   2526  H1  TIP3W1729      -1.265   9.420   6.858  1.00  0.00      WT1  H
ATOM   2527  H2  TIP3W1729      -2.597   8.634   6.801  1.00  0.00      WT1  H
ATOM   2528  OH2 TIP3W1730       3.087   3.746  -1.400  1.00  0.00      WT1  O
ATOM   2529  H1  TIP3W1730       2.925   4.374  -2.134  1.00  0.00      WT1  H
ATOM   2530  H2  TIP3W1730       3.914   3.332  -1.652  1.00  0.00      WT1  H
ATOM   2531  OH2 TIP3W1733      -5.257   3.189   0.741  1.00  0.00      WT1  O
ATOM   2532  H1  TIP3W1733      -6.061   3.682   0.575  1.00  0.00      WT1  H
ATOM   2533  H2  TIP3W1733      -5.161   2.566   0.017  1.00  0.00      WT1  H
ATOM   2534  OH2 TIP3W1744      11.388   2.790  -9.814  1.00  0.00      WT1  O
ATOM   2535  H1  TIP3W1744      11.923   3.248 -10.483  1.00  0.00      WT1  H
ATOM   2536  H2  TIP3W1744      11.336   1.837 -10.136  1.00  0.00      WT1  H
ATOM   2537  OH2 TIP3W1746       2.417  11.676   2.396  1.00  0.00      WT1  O
ATOM   2538  H1  TIP3W1746       1.914  12.082   1.672  1.00  0.00      WT1  H
ATOM   2539  H2  TIP3W1746       3.232  12.156   2.403  1.00  0.00      WT1  H
ATOM   2540  OH2 TIP3W1750      -1.370  26.577 -13.692  1.00  0.00      WT1  O
ATOM   2541  H1  TIP3W1750      -0.446  26.865 -13.798  1.00  0.00      WT1  H
ATOM   2542  H2  TIP3W1750      -1.280  25.608 -13.790  1.00  0.00      WT1  H
ATOM   2543  OH2 TIP3W1752       3.638  10.371   6.847  1.00  0.00      WT1  O
ATOM   2544  H1  TIP3W1752       3.592  10.895   7.653  1.00  0.00      WT1  H
ATOM   2545  H2  TIP3W1752       3.159   9.561   7.165  1.00  0.00      WT1  H
ATOM   2546  OH2 TIP3W1755      12.653   4.873  18.120  1.00  0.00      WT1  O
ATOM   2547  H1  TIP3W1755      12.001   4.371  17.609  1.00  0.00      WT1  H
ATOM   2548  H2  TIP3W1755      12.434   4.696  18.990  1.00  0.00      WT1  H
ATOM   2549  OH2 TIP3W1764      -3.290   3.216 -15.736  1.00  0.00      WT1  O
ATOM   2550  H1  TIP3W1764      -3.734   2.715 -15.001  1.00  0.00      WT1  H
ATOM   2551  H2  TIP3W1764      -2.400   2.907 -15.649  1.00  0.00      WT1  H
ATOM   2552  OH2 TIP3W1771      -5.922   5.110  -3.325  1.00  0.00      WT1  O
ATOM   2553  H1  TIP3W1771      -6.317   5.743  -3.920  1.00  0.00      WT1  H
ATOM   2554  H2  TIP3W1771      -5.716   4.317  -3.852  1.00  0.00      WT1  H
ATOM   2555  OH2 TIP3W1772       5.469   2.871  15.390  1.00  0.00      WT1  O
ATOM   2556  H1  TIP3W1772       6.201   2.274  15.607  1.00  0.00      WT1  H
ATOM   2557  H2  TIP3W1772       5.836   3.347  14.596  1.00  0.00      WT1  H
ATOM   2558  OH2 TIP3W1773       5.923   2.957  -2.231  1.00  0.00      WT1  O
ATOM   2559  H1  TIP3W1773       6.263   2.228  -1.670  1.00  0.00      WT1  H
ATOM   2560  H2  TIP3W1773       6.142   3.800  -1.809  1.00  0.00      WT1  H
ATOM   2561  OH2 TIP3W1775      -6.518   3.011  11.433  1.00  0.00      WT1  O
ATOM   2562  H1  TIP3W1775      -6.710   3.032  12.402  1.00  0.00      WT1  H
ATOM   2563  H2  TIP3W1775      -6.092   3.904  11.339  1.00  0.00      WT1  H
ATOM   2564  OH2 TIP3W1776      -1.423   6.129  20.526  1.00  0.00      WT1  O
ATOM   2565  H1  TIP3W1776      -2.161   6.665  20.853  1.00  0.00      WT1  H
ATOM   2566  H2  TIP3W1776      -0.686   6.616  20.900  1.00  0.00      WT1  H
ATOM   2567  OH2 TIP3W1778      -5.993   7.609  19.865  1.00  0.00      WT1  O
ATOM   2568  H1  TIP3W1778      -6.462   7.130  20.518  1.00  0.00      WT1  H
ATOM   2569  H2  TIP3W1778      -6.699   7.623  19.156  1.00  0.00      WT1  H
ATOM   2570  OH2 TIP3W1789      -2.970   8.359 -14.292  1.00  0.00      WT1  O
ATOM   2571  H1  TIP3W1789      -2.019   8.232 -14.217  1.00  0.00      WT1  H
ATOM   2572  H2  TIP3W1789      -3.222   7.561 -14.801  1.00  0.00      WT1  H
ATOM   2573  OH2 TIP3W1794       6.868   2.976   8.496  1.00  0.00      WT1  O
ATOM   2574  H1  TIP3W1794       6.425   3.320   7.714  1.00  0.00      WT1  H
ATOM   2575  H2  TIP3W1794       7.797   3.132   8.292  1.00  0.00      WT1  H
ATOM   2576  OH2 TIP3W1795       5.670   3.507   6.081  1.00  0.00      WT1  O
ATOM   2577  H1  TIP3W1795       6.455   4.003   5.767  1.00  0.00      WT1  H
ATOM   2578  H2  TIP3W1795       5.677   2.646   5.578  1.00  0.00      WT1  H
ATOM   2579  OH2 TIP3W1796      12.577   6.666   2.222  1.00  0.00      WT1  O
ATOM   2580  H1  TIP3W1796      11.953   6.626   2.972  1.00  0.00      WT1  H
ATOM   2581  H2  TIP3W1796      13.077   5.815   2.392  1.00  0.00      WT1  H
ATOM   2582  OH2 TIP3W1798       5.689  20.602  17.666  1.00  0.00      WT1  O
ATOM   2583  H1  TIP3W1798       4.844  20.793  18.092  1.00  0.00      WT1  H
ATOM   2584  H2  TIP3W1798       6.257  21.402  17.923  1.00  0.00      WT1  H
ATOM   2585  OH2 TIP3W1810      22.236  23.082 -14.803  1.00  0.00      WT1  O
ATOM   2586  H1  TIP3W1810      22.169  23.688 -14.016  1.00  0.00      WT1  H
ATOM   2587  H2  TIP3W1810      21.297  22.848 -14.961  1.00  0.00      WT1  H
ATOM   2588  OH2 TIP3W1811      22.236   6.607  -8.346  1.00  0.00      WT1  O
ATOM   2589  H1  TIP3W1811      21.576   7.257  -8.677  1.00  0.00      WT1  H
ATOM   2590  H2  TIP3W1811      22.973   6.735  -8.989  1.00  0.00      WT1  H
ATOM   2591  OH2 TIP3W1812      -2.988  11.061  12.566  1.00  0.00      WT1  O
ATOM   2592  H1  TIP3W1812      -3.802  11.548  12.406  1.00  0.00      WT1  H
ATOM   2593  H2  TIP3W1812      -3.304  10.318  13.061  1.00  0.00      WT1  H
ATOM   2594  OH2 TIP3W1813      -2.289  13.463  -0.183  1.00  0.00      WT1  O
ATOM   2595  H1  TIP3W1813      -2.669  14.247  -0.560  1.00  0.00      WT1  H
ATOM   2596  H2  TIP3W1813      -2.865  12.751  -0.574  1.00  0.00      WT1  H
ATOM   2597  OH2 TIP3W1816       1.474  26.053   4.949  1.00  0.00      WT1  O
ATOM   2598  H1  TIP3W1816       2.023  25.974   5.779  1.00  0.00      WT1  H
ATOM   2599  H2  TIP3W1816       0.665  25.592   5.133  1.00  0.00      WT1  H
ATOM   2600  OH2 TIP3W1818      -1.171   6.213  24.769  1.00  0.00      WT1  O
ATOM   2601  H1  TIP3W1818      -0.965   6.674  23.946  1.00  0.00      WT1  H
ATOM   2602  H2  TIP3W1818      -0.422   6.526  25.303  1.00  0.00      WT1  H
ATOM   2603  OH2 TIP3W1819      -1.940  11.227  29.119  1.00  0.00      WT1  O
ATOM   2604  H1  TIP3W1819      -2.560  11.403  29.881  1.00  0.00      WT1  H
ATOM   2605  H2  TIP3W1819      -2.562  10.740  28.479  1.00  0.00      WT1  H
ATOM   2606  OH2 TIP3W1820       0.370   4.939  13.374  1.00  0.00      WT1  O
ATOM   2607  H1  TIP3W1820       0.351   3.990  13.553  1.00  0.00      WT1  H
ATOM   2608  H2  TIP3W1820       1.082   5.022  12.758  1.00  0.00      WT1  H
ATOM   2609  OH2 TIP3W1824      14.092   3.763 -14.737  1.00  0.00      WT1  O
ATOM   2610  H1  TIP3W1824      14.001   3.677 -15.689  1.00  0.00      WT1  H
ATOM   2611  H2  TIP3W1824      13.687   2.926 -14.374  1.00  0.00      WT1  H
ATOM   2612  OH2 TIP3W1829       3.349  15.114 -15.252  1.00  0.00      WT1  O
ATOM   2613  H1  TIP3W1829       3.880  15.027 -14.441  1.00  0.00      WT1  H
ATOM   2614  H2  TIP3W1829       3.948  15.421 -15.935  1.00  0.00      WT1  H
ATOM   2615  OH2 TIP3W1830       4.979  15.401 -13.029  1.00  0.00      WT1  O
ATOM   2616  H1  TIP3W1830       4.429  14.947 -12.283  1.00  0.00      WT1  H
ATOM   2617  H2  TIP3W1830       5.947  15.229 -12.749  1.00  0.00      WT1  H
ATOM   2618  OH2 TIP3W1831      -1.117   1.833  -7.083  1.00  0.00      WT1  O
ATOM   2619  H1  TIP3W1831      -0.984   1.801  -8.078  1.00  0.00      WT1  H
ATOM   2620  H2  TIP3W1831      -0.212   1.941  -6.809  1.00  0.00      WT1  H
ATOM   2621  OH2 TIP3W1833       1.508  11.798  20.815  1.00  0.00      WT1  O
ATOM   2622  H1  TIP3W1833       1.674  12.359  21.645  1.00  0.00      WT1  H
ATOM   2623  H2  TIP3W1833       1.737  12.439  20.129  1.00  0.00      WT1  H
ATOM   2624  OH2 TIP3W1835       3.175  29.314   1.372  1.00  0.00      WT1  O
ATOM   2625  H1  TIP3W1835       3.265  28.389   1.320  1.00  0.00      WT1  H
ATOM   2626  H2  TIP3W1835       3.415  29.455   2.283  1.00  0.00      WT1  H
ATOM   2627  OH2 TIP3W1836       7.500  11.745   6.244  1.00  0.00      WT1  O
ATOM   2628  H1  TIP3W1836       8.373  11.556   5.952  1.00  0.00      WT1  H
ATOM   2629  H2  TIP3W1836       7.022  12.032   5.410  1.00  0.00      WT1  H
ATOM   2630  OH2 TIP3W1837       0.832  29.879  -3.812  1.00  0.00      WT1  O
ATOM   2631  H1  TIP3W1837       0.515  30.491  -3.187  1.00  0.00      WT1  H
ATOM   2632  H2  TIP3W1837       0.366  30.137  -4.650  1.00  0.00      WT1  H
ATOM   2633  OH2 TIP3W1838      12.767  12.957   5.927  1.00  0.00      WT1  O
ATOM   2634  H1  TIP3W1838      13.002  12.255   6.519  1.00  0.00      WT1  H
ATOM   2635  H2  TIP3W1838      12.050  12.664   5.355  1.00  0.00      WT1  H
ATOM   2636  OH2 TIP3W1841       5.043  15.791  22.546  1.00  0.00      WT1  O
ATOM   2637  H1  TIP3W1841       4.335  16.398  22.896  1.00  0.00      WT1  H
ATOM   2638  H2  TIP3W1841       5.557  16.456  22.104  1.00  0.00      WT1  H
ATOM   2639  OH2 TIP3W1842       3.395  10.878  30.018  1.00  0.00      WT1  O
ATOM   2640  H1  TIP3W1842       4.076  10.301  29.847  1.00  0.00      WT1  H
ATOM   2641  H2  TIP3W1842       2.929  10.946  29.152  1.00  0.00      WT1  H
ATOM   2642  OH2 TIP3W1844       7.013  12.279  24.150  1.00  0.00      WT1  O
ATOM   2643  H1  TIP3W1844       6.532  13.072  24.349  1.00  0.00      WT1  H
ATOM   2644  H2  TIP3W1844       6.406  11.769  23.666  1.00  0.00      WT1  H
ATOM   2645  OH2 TIP3W1847       4.949  30.635 -13.425  1.00  0.00      WT1  O
ATOM   2646  H1  TIP3W1847       4.239  30.738 -12.749  1.00  0.00      WT1  H
ATOM   2647  H2  TIP3W1847       4.763  31.400 -14.052  1.00  0.00      WT1  H
ATOM   2648  OH2 TIP3W1850       2.270  26.427  -8.696  1.00  0.00      WT1  O
ATOM   2649  H1  TIP3W1850       3.194  26.113  -8.619  1.00  0.00      WT1  H
ATOM   2650  H2  TIP3W1850       1.946  26.323  -7.759  1.00  0.00      WT1  H
ATOM   2651  OH2 TIP3W1852       1.597  25.633  -6.228  1.00  0.00      WT1  O
ATOM   2652  H1  TIP3W1852       1.644  24.737  -5.811  1.00  0.00      WT1  H
ATOM   2653  H2  TIP3W1852       1.609  26.232  -5.450  1.00  0.00      WT1  H
ATOM   2654  OH2 TIP3W1853      -8.142  12.143  -2.767  1.00  0.00      WT1  O
ATOM   2655  H1  TIP3W1853      -8.145  12.542  -3.633  1.00  0.00      WT1  H
ATOM   2656  H2  TIP3W1853      -7.169  11.962  -2.566  1.00  0.00      WT1  H
ATOM   2657  OH2 TIP3W1854       7.783   9.452 -11.469  1.00  0.00      WT1  O
ATOM   2658  H1  TIP3W1854       6.823   9.597 -11.074  1.00  0.00      WT1  H
ATOM   2659  H2  TIP3W1854       7.474   8.997 -12.239  1.00  0.00      WT1  H
ATOM   2660  OH2 TIP3W1856       4.009  14.012 -10.865  1.00  0.00      WT1  O
ATOM   2661  H1  TIP3W1856       3.221  13.492 -11.130  1.00  0.00      WT1  H
ATOM   2662  H2  TIP3W1856       4.462  13.472 -10.258  1.00  0.00      WT1  H
ATOM   2663  OH2 TIP3W1858      -5.095   9.367  17.909  1.00  0.00      WT1  O
ATOM   2664  H1  TIP3W1858      -5.875   9.241  17.351  1.00  0.00      WT1  H
ATOM   2665  H2  TIP3W1858      -5.226   8.723  18.598  1.00  0.00      WT1  H
ATOM   2666  OH2 TIP3W1859      -4.080   9.385  14.502  1.00  0.00      WT1  O
ATOM   2667  H1  TIP3W1859      -5.012   9.336  14.806  1.00  0.00      WT1  H
ATOM   2668  H2  TIP3W1859      -3.681   8.699  15.036  1.00  0.00      WT1  H
ATOM   2669  OH2 TIP3W1862      26.686   5.987  17.457  1.00  0.00      WT1  O
ATOM   2670  H1  TIP3W1862      26.500   5.096  17.247  1.00  0.00      WT1  H
ATOM   2671  H2  TIP3W1862      27.452   5.904  18.019  1.00  0.00      WT1  H
ATOM   2672  OH2 TIP3W1864      -3.950  18.030  26.364  1.00  0.00      WT1  O
ATOM   2673  H1  TIP3W1864      -3.971  17.128  26.853  1.00  0.00      WT1  H
ATOM   2674  H2  TIP3W1864      -3.113  18.436  26.663  1.00  0.00      WT1  H
ATOM   2675  OH2 TIP3W1870      10.381  30.945 -13.486  1.00  0.00      WT1  O
ATOM   2676  H1  TIP3W1870      10.452  30.999 -12.558  1.00  0.00      WT1  H
ATOM   2677  H2  TIP3W1870       9.500  30.464 -13.688  1.00  0.00      WT1  H
ATOM   2678  OH2 TIP3W1871      -1.463  13.234 -13.882  1.00  0.00      WT1  O
ATOM   2679  H1  TIP3W1871      -1.856  12.501 -14.428  1.00  0.00      WT1  H
ATOM   2680  H2  TIP3W1871      -1.348  13.895 -14.645  1.00  0.00      WT1  H
ATOM   2681  OH2 TIP3W1873       5.102  12.155  -9.075  1.00  0.00      WT1  O
ATOM   2682  H1  TIP3W1873       4.177  11.914  -8.745  1.00  0.00      WT1  H
ATOM   2683  H2  TIP3W1873       5.577  12.545  -8.310  1.00  0.00      WT1  H
ATOM   2684  OH2 TIP3W1875       4.437  26.484 -11.909  1.00  0.00      WT1  O
ATOM   2685  H1  TIP3W1875       4.747  26.995 -11.118  1.00  0.00      WT1  H
ATOM   2686  H2  TIP3W1875       4.758  25.614 -11.732  1.00  0.00      WT1  H
ATOM   2687  OH2 TIP3W1876       1.700  30.458   5.709  1.00  0.00      WT1  O
ATOM   2688  H1  TIP3W1876       1.002  31.141   5.916  1.00  0.00      WT1  H
ATOM   2689  H2  TIP3W1876       1.919  30.087   6.566  1.00  0.00      WT1  H
ATOM   2690  OH2 TIP3W1878      14.875   9.416   5.841  1.00  0.00      WT1  O
ATOM   2691  H1  TIP3W1878      14.204   9.491   6.554  1.00  0.00      WT1  H
ATOM   2692  H2  TIP3W1878      15.529   8.771   6.175  1.00  0.00      WT1  H
ATOM   2693  OH2 TIP3W1879      -4.419  21.527  24.317  1.00  0.00      WT1  O
ATOM   2694  H1  TIP3W1879      -4.203  20.601  23.998  1.00  0.00      WT1  H
ATOM   2695  H2  TIP3W1879      -3.616  21.772  24.769  1.00  0.00      WT1  H
ATOM   2696  OH2 TIP3W1880      -8.095  15.084  17.069  1.00  0.00      WT1  O
ATOM   2697  H1  TIP3W1880      -8.367  15.328  16.171  1.00  0.00      WT1  H
ATOM   2698  H2  TIP3W1880      -7.119  15.122  17.049  1.00  0.00      WT1  H
ATOM   2699  OH2 TIP3W1882      -3.317  22.038  28.736  1.00  0.00      WT1  O
ATOM   2700  H1  TIP3W1882      -3.698  21.685  29.546  1.00  0.00      WT1  H
ATOM   2701  H2  TIP3W1882      -4.071  22.326  28.160  1.00  0.00      WT1  H
ATOM   2702  OH2 TIP3W1883      -0.568  25.219  18.937  1.00  0.00      WT1  O
ATOM   2703  H1  TIP3W1883      -1.095  24.816  19.657  1.00  0.00      WT1  H
ATOM   2704  H2  TIP3W1883      -0.051  25.975  19.341  1.00  0.00      WT1  H
ATOM   2705  OH2 TIP3W1885      16.533  15.481 -13.366  1.00  0.00      WT1  O
ATOM   2706  H1  TIP3W1885      15.780  14.804 -13.362  1.00  0.00      WT1  H
ATOM   2707  H2  TIP3W1885      16.726  15.661 -14.325  1.00  0.00      WT1  H
ATOM   2708  OH2 TIP3W1891       2.631  30.879 -12.049  1.00  0.00      WT1  O
ATOM   2709  H1  TIP3W1891       1.802  30.709 -11.563  1.00  0.00      WT1  H
ATOM   2710  H2  TIP3W1891       3.305  30.616 -11.396  1.00  0.00      WT1  H
ATOM   2711  OH2 TIP3W1892      -3.552  35.650  -6.238  1.00  0.00      WT1  O
ATOM   2712  H1  TIP3W1892      -3.248  36.015  -7.098  1.00  0.00      WT1  H
ATOM   2713  H2  TIP3W1892      -3.076  36.301  -5.601  1.00  0.00      WT1  H
ATOM   2714  OH2 TIP3W1897      -5.432  25.442   3.812  1.00  0.00      WT1  O
ATOM   2715  H1  TIP3W1897      -5.846  26.172   3.384  1.00  0.00      WT1  H
ATOM   2716  H2  TIP3W1897      -4.464  25.566   3.628  1.00  0.00      WT1  H
ATOM   2717  OH2 TIP3W1898      -4.707  27.189   7.308  1.00  0.00      WT1  O
ATOM   2718  H1  TIP3W1898      -4.496  28.069   6.987  1.00  0.00      WT1  H
ATOM   2719  H2  TIP3W1898      -4.121  27.113   8.079  1.00  0.00      WT1  H
ATOM   2720  OH2 TIP3W1901       3.110  17.933  18.100  1.00  0.00      WT1  O
ATOM   2721  H1  TIP3W1901       2.876  18.447  18.908  1.00  0.00      WT1  H
ATOM   2722  H2  TIP3W1901       4.081  17.815  18.202  1.00  0.00      WT1  H
ATOM   2723  OH2 TIP3W1902       0.998  23.496  16.998  1.00  0.00      WT1  O
ATOM   2724  H1  TIP3W1902       0.617  24.082  17.679  1.00  0.00      WT1  H
ATOM   2725  H2  TIP3W1902       1.513  24.135  16.478  1.00  0.00      WT1  H
ATOM   2726  OH2 TIP3W1906       0.744  10.752  24.166  1.00  0.00      WT1  O
ATOM   2727  H1  TIP3W1906       0.274  10.988  23.407  1.00  0.00      WT1  H
ATOM   2728  H2  TIP3W1906      -0.008  10.444  24.758  1.00  0.00      WT1  H
ATOM   2729  OH2 TIP3W1909      10.614  25.219  30.342  1.00  0.00      WT1  O
ATOM   2730  H1  TIP3W1909       9.736  25.302  30.019  1.00  0.00      WT1  H
ATOM   2731  H2  TIP3W1909      10.698  25.964  30.931  1.00  0.00      WT1  H
ATOM   2732  OH2 TIP3W1911       3.211  20.635 -11.369  1.00  0.00      WT1  O
ATOM   2733  H1  TIP3W1911       2.321  20.391 -11.026  1.00  0.00      WT1  H
ATOM   2734  H2  TIP3W1911       3.103  20.752 -12.338  1.00  0.00      WT1  H
ATOM   2735  OH2 TIP3W1912       5.119  23.127  -6.670  1.00  0.00      WT1  O
ATOM   2736  H1  TIP3W1912       4.848  23.349  -7.580  1.00  0.00      WT1  H
ATOM   2737  H2  TIP3W1912       5.428  24.024  -6.321  1.00  0.00      WT1  H
ATOM   2738  OH2 TIP3W1913      12.666  34.465 -11.535  1.00  0.00      WT1  O
ATOM   2739  H1  TIP3W1913      12.422  35.383 -11.630  1.00  0.00      WT1  H
ATOM   2740  H2  TIP3W1913      11.845  33.960 -11.626  1.00  0.00      WT1  H
ATOM   2741  OH2 TIP3W1914       3.570  22.482  -2.127  1.00  0.00      WT1  O
ATOM   2742  H1  TIP3W1914       3.629  23.171  -1.461  1.00  0.00      WT1  H
ATOM   2743  H2  TIP3W1914       2.755  22.709  -2.606  1.00  0.00      WT1  H
ATOM   2744  OH2 TIP3W1915       4.383  19.511  -8.852  1.00  0.00      WT1  O
ATOM   2745  H1  TIP3W1915       4.948  19.015  -9.547  1.00  0.00      WT1  H
ATOM   2746  H2  TIP3W1915       3.532  19.599  -9.281  1.00  0.00      WT1  H
ATOM   2747  OH2 TIP3W1916       0.732  36.082   8.613  1.00  0.00      WT1  O
ATOM   2748  H1  TIP3W1916       1.363  35.324   8.419  1.00  0.00      WT1  H
ATOM   2749  H2  TIP3W1916       0.070  35.956   7.872  1.00  0.00      WT1  H
ATOM   2750  OH2 TIP3W1918      -7.067  35.706  -6.859  1.00  0.00      WT1  O
ATOM   2751  H1  TIP3W1918      -8.009  35.842  -6.930  1.00  0.00      WT1  H
ATOM   2752  H2  TIP3W1918      -6.678  36.302  -7.542  1.00  0.00      WT1  H
ATOM   2753  OH2 TIP3W1920       2.065  19.873  20.039  1.00  0.00      WT1  O
ATOM   2754  H1  TIP3W1920       2.035  20.338  20.903  1.00  0.00      WT1  H
ATOM   2755  H2  TIP3W1920       1.286  19.306  20.044  1.00  0.00      WT1  H
ATOM   2756  OH2 TIP3W1921      -3.157  27.857  24.285  1.00  0.00      WT1  O
ATOM   2757  H1  TIP3W1921      -2.268  28.100  23.962  1.00  0.00      WT1  H
ATOM   2758  H2  TIP3W1921      -3.268  26.985  23.895  1.00  0.00      WT1  H
ATOM   2759  OH2 TIP3W1923      -0.321  32.348   6.757  1.00  0.00      WT1  O
ATOM   2760  H1  TIP3W1923      -1.263  32.508   6.734  1.00  0.00      WT1  H
ATOM   2761  H2  TIP3W1923      -0.225  31.856   7.581  1.00  0.00      WT1  H
ATOM   2762  OH2 TIP3W1924       8.926  34.180   9.116  1.00  0.00      WT1  O
ATOM   2763  H1  TIP3W1924       8.270  34.806   8.759  1.00  0.00      WT1  H
ATOM   2764  H2  TIP3W1924       9.594  34.754   9.537  1.00  0.00      WT1  H
ATOM   2765  OH2 TIP3W1925      -4.006  23.495  21.891  1.00  0.00      WT1  O
ATOM   2766  H1  TIP3W1925      -4.182  23.244  22.871  1.00  0.00      WT1  H
ATOM   2767  H2  TIP3W1925      -4.510  22.724  21.440  1.00  0.00      WT1  H
ATOM   2768  OH2 TIP3W1926       4.086  28.683  27.340  1.00  0.00      WT1  O
ATOM   2769  H1  TIP3W1926       3.983  27.871  26.898  1.00  0.00      WT1  H
ATOM   2770  H2  TIP3W1926       3.674  29.279  26.696  1.00  0.00      WT1  H
ATOM   2771  OH2 TIP3W1934       9.002  36.446 -12.090  1.00  0.00      WT1  O
ATOM   2772  H1  TIP3W1934       8.320  37.107 -11.778  1.00  0.00      WT1  H
ATOM   2773  H2  TIP3W1934       8.541  36.000 -12.831  1.00  0.00      WT1  H
ATOM   2774  OH2 TIP3W1937       3.013  31.063  -0.767  1.00  0.00      WT1  O
ATOM   2775  H1  TIP3W1937       3.258  30.609   0.037  1.00  0.00      WT1  H
ATOM   2776  H2  TIP3W1937       2.083  30.876  -0.786  1.00  0.00      WT1  H
ATOM   2777  OH2 TIP3W1938       7.580   6.710   4.827  1.00  0.00      WT1  O
ATOM   2778  H1  TIP3W1938       7.658   5.772   4.864  1.00  0.00      WT1  H
ATOM   2779  H2  TIP3W1938       6.703   6.757   4.459  1.00  0.00      WT1  H
ATOM   2780  OH2 TIP3W1939      -5.753  33.598   7.540  1.00  0.00      WT1  O
ATOM   2781  H1  TIP3W1939      -6.250  32.904   8.011  1.00  0.00      WT1  H
ATOM   2782  H2  TIP3W1939      -6.495  34.132   7.107  1.00  0.00      WT1  H
ATOM   2783  OH2 TIP3W1942       8.861  37.775  20.656  1.00  0.00      WT1  O
ATOM   2784  H1  TIP3W1942       8.845  37.925  21.633  1.00  0.00      WT1  H
ATOM   2785  H2  TIP3W1942       7.998  38.231  20.420  1.00  0.00      WT1  H
ATOM   2786  OH2 TIP3W1943      11.127  29.933  22.701  1.00  0.00      WT1  O
ATOM   2787  H1  TIP3W1943      10.705  29.886  21.851  1.00  0.00      WT1  H
ATOM   2788  H2  TIP3W1943      10.383  30.178  23.306  1.00  0.00      WT1  H
ATOM   2789  OH2 TIP3W1944      11.466  25.864  25.680  1.00  0.00      WT1  O
ATOM   2790  H1  TIP3W1944      10.665  25.279  25.719  1.00  0.00      WT1  H
ATOM   2791  H2  TIP3W1944      11.982  25.492  26.386  1.00  0.00      WT1  H
ATOM   2792  OH2 TIP3W1945       8.174  24.576  27.044  1.00  0.00      WT1  O
ATOM   2793  H1  TIP3W1945       7.555  23.897  26.693  1.00  0.00      WT1  H
ATOM   2794  H2  TIP3W1945       7.986  24.710  27.969  1.00  0.00      WT1  H
ATOM   2795  OH2 TIP3W1946       0.312  40.224  16.486  1.00  0.00      WT1  O
ATOM   2796  H1  TIP3W1946       0.511  40.528  17.342  1.00  0.00      WT1  H
ATOM   2797  H2  TIP3W1946       0.567  39.266  16.482  1.00  0.00      WT1  H
ATOM   2798  OH2 TIP3W1947       3.456  17.868  26.689  1.00  0.00      WT1  O
ATOM   2799  H1  TIP3W1947       3.681  17.533  27.568  1.00  0.00      WT1  H
ATOM   2800  H2  TIP3W1947       3.761  18.804  26.787  1.00  0.00      WT1  H
ATOM   2801  OH2 TIP3W1948       2.759  13.971  22.952  1.00  0.00      WT1  O
ATOM   2802  H1  TIP3W1948       2.770  13.419  23.721  1.00  0.00      WT1  H
ATOM   2803  H2  TIP3W1948       3.689  14.296  22.897  1.00  0.00      WT1  H
ATOM   2804  OH2 TIP3W1949      -5.560  22.258  13.180  1.00  0.00      WT1  O
ATOM   2805  H1  TIP3W1949      -5.316  21.384  12.900  1.00  0.00      WT1  H
ATOM   2806  H2  TIP3W1949      -6.314  22.015  13.659  1.00  0.00      WT1  H
ATOM   2807  OH2 TIP3W1950       7.301  30.445 -11.281  1.00  0.00      WT1  O
ATOM   2808  H1  TIP3W1950       6.361  30.628 -11.423  1.00  0.00      WT1  H
ATOM   2809  H2  TIP3W1950       7.474  29.816 -11.992  1.00  0.00      WT1  H
ATOM   2810  OH2 TIP3W1952       7.558  21.356 -11.373  1.00  0.00      WT1  O
ATOM   2811  H1  TIP3W1952       7.521  22.237 -11.775  1.00  0.00      WT1  H
ATOM   2812  H2  TIP3W1952       7.126  20.815 -12.047  1.00  0.00      WT1  H
ATOM   2813  OH2 TIP3W1953       2.703  34.235 -12.241  1.00  0.00      WT1  O
ATOM   2814  H1  TIP3W1953       2.027  33.900 -11.512  1.00  0.00      WT1  H
ATOM   2815  H2  TIP3W1953       2.736  35.182 -12.114  1.00  0.00      WT1  H
ATOM   2816  OH2 TIP3W1954       1.774  32.268  -7.634  1.00  0.00      WT1  O
ATOM   2817  H1  TIP3W1954       1.798  32.555  -6.687  1.00  0.00      WT1  H
ATOM   2818  H2  TIP3W1954       2.513  31.656  -7.726  1.00  0.00      WT1  H
ATOM   2819  OH2 TIP3W1955      -2.046  27.260  -8.752  1.00  0.00      WT1  O
ATOM   2820  H1  TIP3W1955      -1.846  27.444  -9.696  1.00  0.00      WT1  H
ATOM   2821  H2  TIP3W1955      -2.706  27.942  -8.505  1.00  0.00      WT1  H
ATOM   2822  OH2 TIP3W1960      -4.059  30.455  23.457  1.00  0.00      WT1  O
ATOM   2823  H1  TIP3W1960      -4.045  29.703  24.075  1.00  0.00      WT1  H
ATOM   2824  H2  TIP3W1960      -4.694  30.127  22.834  1.00  0.00      WT1  H
ATOM   2825  OH2 TIP3W1963      13.529  35.574  17.675  1.00  0.00      WT1  O
ATOM   2826  H1  TIP3W1963      14.113  34.946  18.137  1.00  0.00      WT1  H
ATOM   2827  H2  TIP3W1963      12.624  35.477  18.063  1.00  0.00      WT1  H
ATOM   2828  OH2 TIP3W1965      -6.313  14.028  19.549  1.00  0.00      WT1  O
ATOM   2829  H1  TIP3W1965      -7.074  13.436  19.578  1.00  0.00      WT1  H
ATOM   2830  H2  TIP3W1965      -5.991  13.876  18.602  1.00  0.00      WT1  H
ATOM   2831  OH2 TIP3W1966      10.166  19.292  27.679  1.00  0.00      WT1  O
ATOM   2832  H1  TIP3W1966       9.728  20.092  28.015  1.00  0.00      WT1  H
ATOM   2833  H2  TIP3W1966       9.667  18.584  28.035  1.00  0.00      WT1  H
ATOM   2834  OH2 TIP3W1968      -1.374  41.988  28.209  1.00  0.00      WT1  O
ATOM   2835  H1  TIP3W1968      -2.264  41.814  28.501  1.00  0.00      WT1  H
ATOM   2836  H2  TIP3W1968      -0.902  41.369  28.674  1.00  0.00      WT1  H
ATOM   2837  OH2 TIP3W1969      -2.402  33.219  28.305  1.00  0.00      WT1  O
ATOM   2838  H1  TIP3W1969      -3.306  33.289  28.297  1.00  0.00      WT1  H
ATOM   2839  H2  TIP3W1969      -2.244  32.318  28.076  1.00  0.00      WT1  H
ATOM   2840  OH2 TIP3W1970      11.678  33.066  29.484  1.00  0.00      WT1  O
ATOM   2841  H1  TIP3W1970      10.799  33.398  29.867  1.00  0.00      WT1  H
ATOM   2842  H2  TIP3W1970      12.261  33.144  30.290  1.00  0.00      WT1  H
ATOM   2843  OH2 TIP3W1976      11.862  36.461 -14.696  1.00  0.00      WT1  O
ATOM   2844  H1  TIP3W1976      11.571  36.376 -15.628  1.00  0.00      WT1  H
ATOM   2845  H2  TIP3W1976      11.498  35.673 -14.269  1.00  0.00      WT1  H
ATOM   2846  OH2 TIP3W1977      15.257  24.807 -12.132  1.00  0.00      WT1  O
ATOM   2847  H1  TIP3W1977      14.972  23.999 -12.684  1.00  0.00      WT1  H
ATOM   2848  H2  TIP3W1977      15.362  25.472 -12.856  1.00  0.00      WT1  H
ATOM   2849  OH2 TIP3W1978      -6.587  42.851 -15.835  1.00  0.00      WT1  O
ATOM   2850  H1  TIP3W1978      -7.457  43.132 -15.782  1.00  0.00      WT1  H
ATOM   2851  H2  TIP3W1978      -6.643  41.995 -15.399  1.00  0.00      WT1  H
ATOM   2852  OH2 TIP3W1979      11.859  40.649  -0.637  1.00  0.00      WT1  O
ATOM   2853  H1  TIP3W1979      10.903  40.661  -0.582  1.00  0.00      WT1  H
ATOM   2854  H2  TIP3W1979      12.105  41.212  -1.396  1.00  0.00      WT1  H
ATOM   2855  OH2 TIP3W1980       4.350  34.198  15.458  1.00  0.00      WT1  O
ATOM   2856  H1  TIP3W1980       3.499  33.958  14.933  1.00  0.00      WT1  H
ATOM   2857  H2  TIP3W1980       4.645  35.043  15.117  1.00  0.00      WT1  H
ATOM   2858  OH2 TIP3W1982      10.536  28.076  20.575  1.00  0.00      WT1  O
ATOM   2859  H1  TIP3W1982      10.705  27.254  20.993  1.00  0.00      WT1  H
ATOM   2860  H2  TIP3W1982      10.279  27.834  19.716  1.00  0.00      WT1  H
ATOM   2861  OH2 TIP3W1984       1.525  33.524  20.859  1.00  0.00      WT1  O
ATOM   2862  H1  TIP3W1984       1.730  34.488  21.022  1.00  0.00      WT1  H
ATOM   2863  H2  TIP3W1984       1.453  33.217  21.807  1.00  0.00      WT1  H
ATOM   2864  OH2 TIP3W1985      21.108  35.885  30.643  1.00  0.00      WT1  O
ATOM   2865  H1  TIP3W1985      21.648  35.177  30.209  1.00  0.00      WT1  H
ATOM   2866  H2  TIP3W1985      21.783  36.491  31.071  1.00  0.00      WT1  H
ATOM   2867  OH2 TIP3W1986      -0.518  39.253  13.605  1.00  0.00      WT1  O
ATOM   2868  H1  TIP3W1986       0.024  39.979  13.196  1.00  0.00      WT1  H
ATOM   2869  H2  TIP3W1986      -0.450  39.488  14.521  1.00  0.00      WT1  H
ATOM   2870  OH2 TIP3W1988      13.799  29.800  23.394  1.00  0.00      WT1  O
ATOM   2871  H1  TIP3W1988      14.183  28.944  23.121  1.00  0.00      WT1  H
ATOM   2872  H2  TIP3W1988      12.906  29.871  22.929  1.00  0.00      WT1  H
ATOM   2873  OH2 TIP3W1989      11.304  39.195  19.541  1.00  0.00      WT1  O
ATOM   2874  H1  TIP3W1989      10.593  38.636  19.112  1.00  0.00      WT1  H
ATOM   2875  H2  TIP3W1989      10.833  39.850  20.046  1.00  0.00      WT1  H
ATOM   2876  OH2 TIP3W1993      14.260  30.678 -10.085  1.00  0.00      WT1  O
ATOM   2877  H1  TIP3W1993      14.818  30.243 -10.697  1.00  0.00      WT1  H
ATOM   2878  H2  TIP3W1993      14.263  30.046  -9.316  1.00  0.00      WT1  H
ATOM   2879  OH2 TIP3W1994      -3.220  25.694  28.450  1.00  0.00      WT1  O
ATOM   2880  H1  TIP3W1994      -3.914  25.395  27.853  1.00  0.00      WT1  H
ATOM   2881  H2  TIP3W1994      -3.305  25.094  29.175  1.00  0.00      WT1  H
ATOM   2882  OH2 TIP3W1998       1.311  37.031  -7.998  1.00  0.00      WT1  O
ATOM   2883  H1  TIP3W1998       1.802  37.220  -7.187  1.00  0.00      WT1  H
ATOM   2884  H2  TIP3W1998       1.992  36.775  -8.718  1.00  0.00      WT1  H
ATOM   2885  OH2 TIP3W1999       1.048  34.787   5.533  1.00  0.00      WT1  O
ATOM   2886  H1  TIP3W1999       0.262  35.330   5.526  1.00  0.00      WT1  H
ATOM   2887  H2  TIP3W1999       0.755  33.944   5.896  1.00  0.00      WT1  H
ATOM   2888  OH2 TIP3W2000      -4.789  43.397  -8.253  1.00  0.00      WT1  O
ATOM   2889  H1  TIP3W2000      -5.493  43.577  -7.650  1.00  0.00      WT1  H
ATOM   2890  H2  TIP3W2000      -4.630  42.445  -8.131  1.00  0.00      WT1  H
ATOM   2891  OH2 TIP3W2003       1.308  33.041  10.343  1.00  0.00      WT1  O
ATOM   2892  H1  TIP3W2003       0.750  32.258  10.419  1.00  0.00      WT1  H
ATOM   2893  H2  TIP3W2003       1.707  32.981   9.428  1.00  0.00      WT1  H
ATOM   2894  OH2 TIP3W2009      12.138  21.256  22.553  1.00  0.00      WT1  O
ATOM   2895  H1  TIP3W2009      12.516  20.439  22.970  1.00  0.00      WT1  H
ATOM   2896  H2  TIP3W2009      12.262  21.120  21.612  1.00  0.00      WT1  H
ATOM   2897  OH2 TIP3W2014       8.250  35.236 -14.435  1.00  0.00      WT1  O
ATOM   2898  H1  TIP3W2014       8.195  35.491 -15.350  1.00  0.00      WT1  H
ATOM   2899  H2  TIP3W2014       7.451  34.818 -14.231  1.00  0.00      WT1  H
ATOM   2900  OH2 TIP3W2016       0.172  42.628  -5.337  1.00  0.00      WT1  O
ATOM   2901  H1  TIP3W2016      -0.790  42.649  -5.108  1.00  0.00      WT1  H
ATOM   2902  H2  TIP3W2016       0.274  43.212  -6.171  1.00  0.00      WT1  H
ATOM   2903  OH2 TIP3W2018       5.410  40.728  -5.745  1.00  0.00      WT1  O
ATOM   2904  H1  TIP3W2018       5.831  40.933  -6.572  1.00  0.00      WT1  H
ATOM   2905  H2  TIP3W2018       4.926  41.520  -5.509  1.00  0.00      WT1  H
ATOM   2906  OH2 TIP3W2021       5.419  32.659  -0.301  1.00  0.00      WT1  O
ATOM   2907  H1  TIP3W2021       5.745  33.138  -1.079  1.00  0.00      WT1  H
ATOM   2908  H2  TIP3W2021       4.877  32.019  -0.785  1.00  0.00      WT1  H
ATOM   2909  OH2 TIP3W2022      -4.772  38.550  -2.600  1.00  0.00      WT1  O
ATOM   2910  H1  TIP3W2022      -5.062  38.299  -3.487  1.00  0.00      WT1  H
ATOM   2911  H2  TIP3W2022      -3.820  38.473  -2.667  1.00  0.00      WT1  H
ATOM   2912  OH2 TIP3W2025      -4.705  36.158   8.240  1.00  0.00      WT1  O
ATOM   2913  H1  TIP3W2025      -4.323  36.419   7.364  1.00  0.00      WT1  H
ATOM   2914  H2  TIP3W2025      -5.064  35.301   7.968  1.00  0.00      WT1  H
ATOM   2915  OH2 TIP3W2026      17.134  34.284  21.153  1.00  0.00      WT1  O
ATOM   2916  H1  TIP3W2026      17.836  33.640  20.840  1.00  0.00      WT1  H
ATOM   2917  H2  TIP3W2026      17.060  34.857  20.356  1.00  0.00      WT1  H
ATOM   2918  OH2 TIP3W2027      22.792  37.155  27.090  1.00  0.00      WT1  O
ATOM   2919  H1  TIP3W2027      22.514  37.443  26.212  1.00  0.00      WT1  H
ATOM   2920  H2  TIP3W2027      22.181  36.486  27.360  1.00  0.00      WT1  H
ATOM   2921  OH2 TIP3W2028      12.276  31.139  25.234  1.00  0.00      WT1  O
ATOM   2922  H1  TIP3W2028      12.714  30.430  24.739  1.00  0.00      WT1  H
ATOM   2923  H2  TIP3W2028      11.595  30.655  25.708  1.00  0.00      WT1  H
ATOM   2924  OH2 TIP3W2029      22.391  41.779  23.180  1.00  0.00      WT1  O
ATOM   2925  H1  TIP3W2029      22.612  42.370  23.858  1.00  0.00      WT1  H
ATOM   2926  H2  TIP3W2029      23.216  41.768  22.643  1.00  0.00      WT1  H
ATOM   2927  OH2 TIP3W2031      21.007  37.978  22.758  1.00  0.00      WT1  O
ATOM   2928  H1  TIP3W2031      21.545  38.409  22.108  1.00  0.00      WT1  H
ATOM   2929  H2  TIP3W2031      21.644  38.004  23.506  1.00  0.00      WT1  H
ATOM   2930  OH2 TIP3W2037       4.099  39.280  -8.452  1.00  0.00      WT1  O
ATOM   2931  H1  TIP3W2037       4.811  39.968  -8.345  1.00  0.00      WT1  H
ATOM   2932  H2  TIP3W2037       3.245  39.885  -8.477  1.00  0.00      WT1  H
ATOM   2933  OH2 TIP3W2038       2.618  41.821  -8.744  1.00  0.00      WT1  O
ATOM   2934  H1  TIP3W2038       3.141  42.336  -8.112  1.00  0.00      WT1  H
ATOM   2935  H2  TIP3W2038       1.651  42.136  -8.575  1.00  0.00      WT1  H
ATOM   2936  OH2 TIP3W2039      14.070  40.411 -15.639  1.00  0.00      WT1  O
ATOM   2937  H1  TIP3W2039      13.214  40.029 -15.339  1.00  0.00      WT1  H
ATOM   2938  H2  TIP3W2039      14.027  41.271 -15.129  1.00  0.00      WT1  H
ATOM   2939  OH2 TIP3W2040       3.731  39.455 -12.244  1.00  0.00      WT1  O
ATOM   2940  H1  TIP3W2040       4.403  40.139 -11.899  1.00  0.00      WT1  H
ATOM   2941  H2  TIP3W2040       2.885  39.746 -11.794  1.00  0.00      WT1  H
ATOM   2942  OH2 TIP3W2043      26.968  40.510  -4.724  1.00  0.00      WT1  O
ATOM   2943  H1  TIP3W2043      27.403  39.679  -4.958  1.00  0.00      WT1  H
ATOM   2944  H2  TIP3W2043      27.269  40.677  -3.810  1.00  0.00      WT1  H
ATOM   2945  OH2 TIP3W2044       8.890  40.913   4.125  1.00  0.00      WT1  O
ATOM   2946  H1  TIP3W2044       8.051  41.350   4.213  1.00  0.00      WT1  H
ATOM   2947  H2  TIP3W2044       9.554  41.551   4.480  1.00  0.00      WT1  H
ATOM   2948  OH2 TIP3W2045      14.193  41.952  12.143  1.00  0.00      WT1  O
ATOM   2949  H1  TIP3W2045      14.350  42.031  11.156  1.00  0.00      WT1  H
ATOM   2950  H2  TIP3W2045      15.073  42.133  12.484  1.00  0.00      WT1  H
ATOM   2951  OH2 TIP3W2049      -1.743  31.639  25.187  1.00  0.00      WT1  O
ATOM   2952  H1  TIP3W2049      -2.531  31.070  25.519  1.00  0.00      WT1  H
ATOM   2953  H2  TIP3W2049      -2.122  32.395  24.760  1.00  0.00      WT1  H
ATOM   2954  OH2 TIP3W2050       9.886  37.846  25.129  1.00  0.00      WT1  O
ATOM   2955  H1  TIP3W2050      10.400  37.070  25.385  1.00  0.00      WT1  H
ATOM   2956  H2  TIP3W2050       9.198  37.463  24.509  1.00  0.00      WT1  H
ATOM   2957  OH2 TIP3W2052      10.242  40.487  26.425  1.00  0.00      WT1  O
ATOM   2958  H1  TIP3W2052       9.743  40.925  25.766  1.00  0.00      WT1  H
ATOM   2959  H2  TIP3W2052      10.189  39.536  26.141  1.00  0.00      WT1  H
ATOM   2960  OH2 TIP3W2053      -5.477  33.050  27.290  1.00  0.00      WT1  O
ATOM   2961  H1  TIP3W2053      -6.158  33.043  27.897  1.00  0.00      WT1  H
ATOM   2962  H2  TIP3W2053      -5.846  33.551  26.556  1.00  0.00      WT1  H
ATOM   2963  OH2 TIP3W2061       9.108  40.233  -0.842  1.00  0.00      WT1  O
ATOM   2964  H1  TIP3W2061       8.851  40.515  -1.686  1.00  0.00      WT1  H
ATOM   2965  H2  TIP3W2061       9.055  39.298  -0.935  1.00  0.00      WT1  H
ATOM   2966  OH2 TIP3W2070       0.287  37.360  16.915  1.00  0.00      WT1  O
ATOM   2967  H1  TIP3W2070      -0.161  36.914  17.640  1.00  0.00      WT1  H
ATOM   2968  H2  TIP3W2070       0.150  36.683  16.207  1.00  0.00      WT1  H
ATOM   2969  OH2 TIP3W2075      17.087  42.241  12.957  1.00  0.00      WT1  O
ATOM   2970  H1  TIP3W2075      17.458  41.349  12.761  1.00  0.00      WT1  H
ATOM   2971  H2  TIP3W2075      17.229  42.341  13.954  1.00  0.00      WT1  H
ATOM   2972  OH2 TIP3W2079       6.998  38.799 -13.158  1.00  0.00      WT1  O
ATOM   2973  H1  TIP3W2079       6.396  38.306 -13.631  1.00  0.00      WT1  H
ATOM   2974  H2  TIP3W2079       6.825  38.612 -12.172  1.00  0.00      WT1  H
ATOM   2975  OH2 TIP3W2082      13.832  40.393 -12.264  1.00  0.00      WT1  O
ATOM   2976  H1  TIP3W2082      14.696  40.732 -12.402  1.00  0.00      WT1  H
ATOM   2977  H2  TIP3W2082      13.228  40.692 -13.070  1.00  0.00      WT1  H
ATOM   2978  OH2 TIP3W2083      -6.910  39.176  -0.903  1.00  0.00      WT1  O
ATOM   2979  H1  TIP3W2083      -6.189  39.091  -1.584  1.00  0.00      WT1  H
ATOM   2980  H2  TIP3W2083      -6.491  39.786  -0.230  1.00  0.00      WT1  H
ATOM   2981  OH2 TIP3W2084       0.931  42.561 -14.003  1.00  0.00      WT1  O
ATOM   2982  H1  TIP3W2084       1.563  42.172 -14.609  1.00  0.00      WT1  H
ATOM   2983  H2  TIP3W2084       0.520  41.789 -13.652  1.00  0.00      WT1  H
ATOM   2984  OH2 TIP3W2086      14.971  39.198   8.184  1.00  0.00      WT1  O
ATOM   2985  H1  TIP3W2086      14.717  38.238   8.314  1.00  0.00      WT1  H
ATOM   2986  H2  TIP3W2086      15.477  39.415   8.983  1.00  0.00      WT1  H
ATOM   2987  OH2 TIP3W2095      -1.765  41.880  23.970  1.00  0.00      WT1  O
ATOM   2988  H1  TIP3W2095      -2.190  42.674  24.296  1.00  0.00      WT1  H
ATOM   2989  H2  TIP3W2095      -1.249  42.237  23.271  1.00  0.00      WT1  H
ATOM   2990  OH2 TIP3W2098      -0.125  39.672  28.762  1.00  0.00      WT1  O
ATOM   2991  H1  TIP3W2098      -0.696  39.141  29.297  1.00  0.00      WT1  H
ATOM   2992  H2  TIP3W2098       0.425  39.007  28.292  1.00  0.00      WT1  H
ATOM   2993  OH2 TIP3W2103      -1.470  41.170  -1.616  1.00  0.00      WT1  O
ATOM   2994  H1  TIP3W2103      -2.275  41.420  -1.295  1.00  0.00      WT1  H
ATOM   2995  H2  TIP3W2103      -0.952  41.908  -1.231  1.00  0.00      WT1  H
ATOM   2996  OH2 TIP3W2105      -0.358  29.991  -0.350  1.00  0.00      WT1  O
ATOM   2997  H1  TIP3W2105      -0.560  30.518  -1.138  1.00  0.00      WT1  H
ATOM   2998  H2  TIP3W2105      -0.223  30.713   0.338  1.00  0.00      WT1  H
ATOM   2999  OH2 TIP3W2106      28.936  43.539   2.370  1.00  0.00      WT1  O
ATOM   3000  H1  TIP3W2106      29.547  42.780   2.491  1.00  0.00      WT1  H
ATOM   3001  H2  TIP3W2106      28.756  43.435   1.421  1.00  0.00      WT1  H
ATOM   3002  OH2 TIP3W2115       6.370  41.824  30.190  1.00  0.00      WT1  O
ATOM   3003  H1  TIP3W2115       6.911  42.054  29.426  1.00  0.00      WT1  H
ATOM   3004  H2  TIP3W2115       5.460  42.172  30.038  1.00  0.00      WT1  H
ATOM   3005  OH2 TIP3W2116      -3.143  43.275  15.160  1.00  0.00      WT1  O
ATOM   3006  H1  TIP3W2116      -2.852  43.411  16.070  1.00  0.00      WT1  H
ATOM   3007  H2  TIP3W2116      -2.466  42.724  14.729  1.00  0.00      WT1  H
ATOM   3008  OH2 TIP3W2123       2.532   3.342  -4.445  1.00  0.00      WT1  O
ATOM   3009  H1  TIP3W2123       1.888   3.845  -4.901  1.00  0.00      WT1  H
ATOM   3010  H2  TIP3W2123       3.278   3.772  -5.025  1.00  0.00      WT1  H
ATOM   3011  OH2 TIP3W2127      -7.449   9.017   9.704  1.00  0.00      WT1  O
ATOM   3012  H1  TIP3W2127      -7.189   9.635   8.973  1.00  0.00      WT1  H
ATOM   3013  H2  TIP3W2127      -7.471   8.128   9.269  1.00  0.00      WT1  H
ATOM   3014  OH2 TIP3W2133       6.362   6.197  22.293  1.00  0.00      WT1  O
ATOM   3015  H1  TIP3W2133       6.019   6.712  21.523  1.00  0.00      WT1  H
ATOM   3016  H2  TIP3W2133       6.403   6.834  22.959  1.00  0.00      WT1  H
ATOM   3017  OH2 TIP3W2134       2.750  38.690  30.212  1.00  0.00      WT1  O
ATOM   3018  H1  TIP3W2134       1.975  38.134  30.192  1.00  0.00      WT1  H
ATOM   3019  H2  TIP3W2134       2.531  39.206  30.940  1.00  0.00      WT1  H
ATOM   3020  OH2 TIP3W2135       3.948  42.613  20.067  1.00  0.00      WT1  O
ATOM   3021  H1  TIP3W2135       4.475  43.394  19.647  1.00  0.00      WT1  H
ATOM   3022  H2  TIP3W2135       3.100  42.970  20.327  1.00  0.00      WT1  H
ATOM   3023  OH2 TIP3W2155      19.614   9.989  15.386  1.00  0.00      WT1  O
ATOM   3024  H1  TIP3W2155      18.925  10.566  14.957  1.00  0.00      WT1  H
ATOM   3025  H2  TIP3W2155      19.028   9.532  16.066  1.00  0.00      WT1  H
ATOM   3026  OH2 TIP3W2163      -2.905   9.974  -1.377  1.00  0.00      WT1  O
ATOM   3027  H1  TIP3W2163      -3.481   9.823  -2.163  1.00  0.00      WT1  H
ATOM   3028  H2  TIP3W2163      -3.486  10.524  -0.872  1.00  0.00      WT1  H
ATOM   3029  OH2 TIP3W2165       6.345   6.544  -3.792  1.00  0.00      WT1  O
ATOM   3030  H1  TIP3W2165       6.205   7.557  -3.983  1.00  0.00      WT1  H
ATOM   3031  H2  TIP3W2165       5.434   6.317  -3.631  1.00  0.00      WT1  H
ATOM   3032  OH2 TIP3W2167      -0.902   6.113 -14.839  1.00  0.00      WT1  O
ATOM   3033  H1  TIP3W2167      -0.118   6.187 -15.378  1.00  0.00      WT1  H
ATOM   3034  H2  TIP3W2167      -1.648   6.116 -15.467  1.00  0.00      WT1  H
ATOM   3035  OH2 TIP3W2172       3.004   2.441   5.824  1.00  0.00      WT1  O
ATOM   3036  H1  TIP3W2172       3.427   1.708   5.422  1.00  0.00      WT1  H
ATOM   3037  H2  TIP3W2172       3.788   2.886   6.273  1.00  0.00      WT1  H
ATOM   3038  OH2 TIP3W2180       3.131   3.214  30.471  1.00  0.00      WT1  O
ATOM   3039  H1  TIP3W2180       3.825   3.368  31.166  1.00  0.00      WT1  H
ATOM   3040  H2  TIP3W2180       2.662   2.483  30.935  1.00  0.00      WT1  H
ATOM   3041  OH2 TIP3W2185      10.577   3.802   3.626  1.00  0.00      WT1  O
ATOM   3042  H1  TIP3W2185      10.505   4.691   3.190  1.00  0.00      WT1  H
ATOM   3043  H2  TIP3W2185      11.101   3.316   2.926  1.00  0.00      WT1  H
ATOM   3044  OH2 TIP3W2186      15.617   6.993   0.498  1.00  0.00      WT1  O
ATOM   3045  H1  TIP3W2186      15.740   7.466   1.374  1.00  0.00      WT1  H
ATOM   3046  H2  TIP3W2186      14.694   6.976   0.364  1.00  0.00      WT1  H
ATOM   3047  OH2 TIP3W2187      15.781   3.319  -4.102  1.00  0.00      WT1  O
ATOM   3048  H1  TIP3W2187      15.151   2.966  -3.436  1.00  0.00      WT1  H
ATOM   3049  H2  TIP3W2187      15.910   2.604  -4.710  1.00  0.00      WT1  H
ATOM   3050  OH2 TIP3W2195      21.864   9.225  13.607  1.00  0.00      WT1  O
ATOM   3051  H1  TIP3W2195      21.159   8.943  12.979  1.00  0.00      WT1  H
ATOM   3052  H2  TIP3W2195      21.440   9.466  14.382  1.00  0.00      WT1  H
ATOM   3053  OH2 TIP3W2197      -1.457  15.337  23.274  1.00  0.00      WT1  O
ATOM   3054  H1  TIP3W2197      -1.179  15.607  24.131  1.00  0.00      WT1  H
ATOM   3055  H2  TIP3W2197      -1.749  14.407  23.453  1.00  0.00      WT1  H
ATOM   3056  OH2 TIP3W2198       3.201   7.187  26.890  1.00  0.00      WT1  O
ATOM   3057  H1  TIP3W2198       3.228   7.182  25.924  1.00  0.00      WT1  H
ATOM   3058  H2  TIP3W2198       4.144   7.247  27.108  1.00  0.00      WT1  H
ATOM   3059  OH2 TIP3W2200       0.399   9.332  28.594  1.00  0.00      WT1  O
ATOM   3060  H1  TIP3W2200       0.677   8.558  29.170  1.00  0.00      WT1  H
ATOM   3061  H2  TIP3W2200      -0.161   9.858  29.139  1.00  0.00      WT1  H
ATOM   3062  OH2 TIP3W2211       9.493   6.285  10.184  1.00  0.00      WT1  O
ATOM   3063  H1  TIP3W2211      10.431   6.135  10.081  1.00  0.00      WT1  H
ATOM   3064  H2  TIP3W2211       9.400   6.316  11.160  1.00  0.00      WT1  H
ATOM   3065  OH2 TIP3W2213      26.482  16.660   9.416  1.00  0.00      WT1  O
ATOM   3066  H1  TIP3W2213      25.807  16.660  10.129  1.00  0.00      WT1  H
ATOM   3067  H2  TIP3W2213      26.865  17.580   9.535  1.00  0.00      WT1  H
ATOM   3068  OH2 TIP3W2219       5.118   7.925  20.399  1.00  0.00      WT1  O
ATOM   3069  H1  TIP3W2219       5.598   8.573  19.869  1.00  0.00      WT1  H
ATOM   3070  H2  TIP3W2219       4.584   7.481  19.676  1.00  0.00      WT1  H
ATOM   3071  OH2 TIP3W2227       2.769   5.756 -12.764  1.00  0.00      WT1  O
ATOM   3072  H1  TIP3W2227       3.622   5.965 -12.307  1.00  0.00      WT1  H
ATOM   3073  H2  TIP3W2227       2.141   6.031 -12.097  1.00  0.00      WT1  H
ATOM   3074  OH2 TIP3W2231      -3.547   5.686  -2.522  1.00  0.00      WT1  O
ATOM   3075  H1  TIP3W2231      -3.461   6.351  -1.862  1.00  0.00      WT1  H
ATOM   3076  H2  TIP3W2231      -4.499   5.580  -2.642  1.00  0.00      WT1  H
ATOM   3077  OH2 TIP3W2235      21.692   9.475  20.843  1.00  0.00      WT1  O
ATOM   3078  H1  TIP3W2235      22.475   9.848  20.390  1.00  0.00      WT1  H
ATOM   3079  H2  TIP3W2235      21.938   9.336  21.762  1.00  0.00      WT1  H
ATOM   3080  OH2 TIP3W2236      -6.635  18.252  10.287  1.00  0.00      WT1  O
ATOM   3081  H1  TIP3W2236      -5.993  18.985  10.459  1.00  0.00      WT1  H
ATOM   3082  H2  TIP3W2236      -6.500  17.631  11.032  1.00  0.00      WT1  H
ATOM   3083  OH2 TIP3W2237      17.933   3.798  23.904  1.00  0.00      WT1  O
ATOM   3084  H1  TIP3W2237      17.591   2.992  24.390  1.00  0.00      WT1  H
ATOM   3085  H2  TIP3W2237      18.132   3.460  22.975  1.00  0.00      WT1  H
ATOM   3086  OH2 TIP3W2238       5.394   8.795  28.402  1.00  0.00      WT1  O
ATOM   3087  H1  TIP3W2238       5.881   8.138  27.862  1.00  0.00      WT1  H
ATOM   3088  H2  TIP3W2238       5.783   8.598  29.250  1.00  0.00      WT1  H
ATOM   3089  OH2 TIP3W2240       7.903   3.868  17.674  1.00  0.00      WT1  O
ATOM   3090  H1  TIP3W2240       7.716   3.063  18.274  1.00  0.00      WT1  H
ATOM   3091  H2  TIP3W2240       8.821   3.686  17.406  1.00  0.00      WT1  H
ATOM   3092  OH2 TIP3W2241       8.791   7.392  28.142  1.00  0.00      WT1  O
ATOM   3093  H1  TIP3W2241       9.304   8.215  27.896  1.00  0.00      WT1  H
ATOM   3094  H2  TIP3W2241       8.798   6.867  27.308  1.00  0.00      WT1  H
ATOM   3095  OH2 TIP3W2244       5.436   6.229 -12.281  1.00  0.00      WT1  O
ATOM   3096  H1  TIP3W2244       5.636   6.246 -11.331  1.00  0.00      WT1  H
ATOM   3097  H2  TIP3W2244       5.691   7.099 -12.587  1.00  0.00      WT1  H
ATOM   3098  OH2 TIP3W2250       8.991   5.005 -12.033  1.00  0.00      WT1  O
ATOM   3099  H1  TIP3W2250       9.764   5.039 -12.637  1.00  0.00      WT1  H
ATOM   3100  H2  TIP3W2250       8.966   4.030 -11.828  1.00  0.00      WT1  H
ATOM   3101  OH2 TIP3W2251       8.260  19.521  -9.476  1.00  0.00      WT1  O
ATOM   3102  H1  TIP3W2251       7.975  20.158 -10.143  1.00  0.00      WT1  H
ATOM   3103  H2  TIP3W2251       8.384  20.131  -8.653  1.00  0.00      WT1  H
ATOM   3104  OH2 TIP3W2254       8.996  10.065  -1.173  1.00  0.00      WT1  O
ATOM   3105  H1  TIP3W2254       8.028  10.128  -1.192  1.00  0.00      WT1  H
ATOM   3106  H2  TIP3W2254       9.206   9.374  -1.847  1.00  0.00      WT1  H
ATOM   3107  OH2 TIP3W2257       1.241   2.193   8.623  1.00  0.00      WT1  O
ATOM   3108  H1  TIP3W2257       0.517   1.899   9.142  1.00  0.00      WT1  H
ATOM   3109  H2  TIP3W2257       0.910   3.011   8.283  1.00  0.00      WT1  H
ATOM   3110  OH2 TIP3W2258      13.989   7.739  17.897  1.00  0.00      WT1  O
ATOM   3111  H1  TIP3W2258      13.462   6.940  18.001  1.00  0.00      WT1  H
ATOM   3112  H2  TIP3W2258      14.723   7.373  17.297  1.00  0.00      WT1  H
ATOM   3113  OH2 TIP3W2259      17.571  14.607  27.368  1.00  0.00      WT1  O
ATOM   3114  H1  TIP3W2259      17.128  14.785  26.543  1.00  0.00      WT1  H
ATOM   3115  H2  TIP3W2259      17.250  15.337  27.890  1.00  0.00      WT1  H
ATOM   3116  OH2 TIP3W2260       3.316  17.465  24.010  1.00  0.00      WT1  O
ATOM   3117  H1  TIP3W2260       3.643  17.438  24.898  1.00  0.00      WT1  H
ATOM   3118  H2  TIP3W2260       2.509  18.042  23.965  1.00  0.00      WT1  H
ATOM   3119  OH2 TIP3W2261       6.813   8.255  24.074  1.00  0.00      WT1  O
ATOM   3120  H1  TIP3W2261       6.007   8.736  24.085  1.00  0.00      WT1  H
ATOM   3121  H2  TIP3W2261       7.361   8.778  24.666  1.00  0.00      WT1  H
ATOM   3122  OH2 TIP3W2269      12.209   9.593   4.403  1.00  0.00      WT1  O
ATOM   3123  H1  TIP3W2269      12.228   9.549   3.460  1.00  0.00      WT1  H
ATOM   3124  H2  TIP3W2269      13.104   9.909   4.676  1.00  0.00      WT1  H
ATOM   3125  OH2 TIP3W2270      -5.257  12.764 -10.281  1.00  0.00      WT1  O
ATOM   3126  H1  TIP3W2270      -4.527  12.678 -10.883  1.00  0.00      WT1  H
ATOM   3127  H2  TIP3W2270      -5.227  13.709 -10.106  1.00  0.00      WT1  H
ATOM   3128  OH2 TIP3W2272       4.491   4.516   1.177  1.00  0.00      WT1  O
ATOM   3129  H1  TIP3W2272       3.990   4.036   1.854  1.00  0.00      WT1  H
ATOM   3130  H2  TIP3W2272       3.809   4.601   0.466  1.00  0.00      WT1  H
ATOM   3131  OH2 TIP3W2274       5.324  31.981   2.425  1.00  0.00      WT1  O
ATOM   3132  H1  TIP3W2274       4.370  31.935   2.575  1.00  0.00      WT1  H
ATOM   3133  H2  TIP3W2274       5.453  32.231   1.543  1.00  0.00      WT1  H
ATOM   3134  OH2 TIP3W2277       5.213   9.566   4.711  1.00  0.00      WT1  O
ATOM   3135  H1  TIP3W2277       4.752   8.763   4.445  1.00  0.00      WT1  H
ATOM   3136  H2  TIP3W2277       4.587   9.920   5.452  1.00  0.00      WT1  H
ATOM   3137  OH2 TIP3W2278      14.234   7.235  10.716  1.00  0.00      WT1  O
ATOM   3138  H1  TIP3W2278      14.225   6.466  11.255  1.00  0.00      WT1  H
ATOM   3139  H2  TIP3W2278      15.053   7.097  10.185  1.00  0.00      WT1  H
ATOM   3140  OH2 TIP3W2280      -1.819   5.001   0.807  1.00  0.00      WT1  O
ATOM   3141  H1  TIP3W2280      -2.293   4.592   1.595  1.00  0.00      WT1  H
ATOM   3142  H2  TIP3W2280      -2.183   4.488   0.071  1.00  0.00      WT1  H
ATOM   3143  OH2 TIP3W2282      -6.791  11.088  26.591  1.00  0.00      WT1  O
ATOM   3144  H1  TIP3W2282      -7.682  10.983  26.248  1.00  0.00      WT1  H
ATOM   3145  H2  TIP3W2282      -6.386  11.881  26.191  1.00  0.00      WT1  H
ATOM   3146  OH2 TIP3W2283      -2.636  16.923  21.055  1.00  0.00      WT1  O
ATOM   3147  H1  TIP3W2283      -3.592  17.056  21.243  1.00  0.00      WT1  H
ATOM   3148  H2  TIP3W2283      -2.378  16.194  21.649  1.00  0.00      WT1  H
ATOM   3149  OH2 TIP3W2285      15.852   6.564  25.300  1.00  0.00      WT1  O
ATOM   3150  H1  TIP3W2285      15.566   6.726  24.365  1.00  0.00      WT1  H
ATOM   3151  H2  TIP3W2285      16.773   6.262  25.219  1.00  0.00      WT1  H
ATOM   3152  OH2 TIP3W2286      -0.089  18.143  20.845  1.00  0.00      WT1  O
ATOM   3153  H1  TIP3W2286       0.436  17.458  21.266  1.00  0.00      WT1  H
ATOM   3154  H2  TIP3W2286      -1.010  17.765  20.719  1.00  0.00      WT1  H
ATOM   3155  OH2 TIP3W2288      -4.803  17.058  -6.551  1.00  0.00      WT1  O
ATOM   3156  H1  TIP3W2288      -4.827  17.973  -6.870  1.00  0.00      WT1  H
ATOM   3157  H2  TIP3W2288      -5.165  17.083  -5.643  1.00  0.00      WT1  H
ATOM   3158  OH2 TIP3W2289      -2.476   4.826  31.178  1.00  0.00      WT1  O
ATOM   3159  H1  TIP3W2289      -2.593   5.810  31.170  1.00  0.00      WT1  H
ATOM   3160  H2  TIP3W2289      -3.346   4.502  31.572  1.00  0.00      WT1  H
ATOM   3161  OH2 TIP3W2290      -6.819  34.100 -11.701  1.00  0.00      WT1  O
ATOM   3162  H1  TIP3W2290      -6.507  33.433 -11.054  1.00  0.00      WT1  H
ATOM   3163  H2  TIP3W2290      -7.753  34.162 -11.504  1.00  0.00      WT1  H
ATOM   3164  OH2 TIP3W2292      11.029   7.196  -1.790  1.00  0.00      WT1  O
ATOM   3165  H1  TIP3W2292      11.765   7.855  -1.590  1.00  0.00      WT1  H
ATOM   3166  H2  TIP3W2292      10.663   7.480  -2.654  1.00  0.00      WT1  H
ATOM   3167  OH2 TIP3W2293      -6.790  19.869  -8.099  1.00  0.00      WT1  O
ATOM   3168  H1  TIP3W2293      -7.676  20.095  -8.227  1.00  0.00      WT1  H
ATOM   3169  H2  TIP3W2293      -6.450  20.608  -7.570  1.00  0.00      WT1  H
ATOM   3170  OH2 TIP3W2295       0.285   2.424   5.336  1.00  0.00      WT1  O
ATOM   3171  H1  TIP3W2295      -0.072   2.004   6.225  1.00  0.00      WT1  H
ATOM   3172  H2  TIP3W2295       1.191   2.651   5.455  1.00  0.00      WT1  H
ATOM   3173  OH2 TIP3W2298      14.781   7.408  14.611  1.00  0.00      WT1  O
ATOM   3174  H1  TIP3W2298      15.372   7.119  15.322  1.00  0.00      WT1  H
ATOM   3175  H2  TIP3W2298      15.377   7.740  13.923  1.00  0.00      WT1  H
ATOM   3176  OH2 TIP3W2299       5.003  26.942  17.155  1.00  0.00      WT1  O
ATOM   3177  H1  TIP3W2299       5.151  25.969  17.295  1.00  0.00      WT1  H
ATOM   3178  H2  TIP3W2299       4.432  27.054  16.353  1.00  0.00      WT1  H
ATOM   3179  OH2 TIP3W2305      12.524   3.582  28.187  1.00  0.00      WT1  O
ATOM   3180  H1  TIP3W2305      11.704   3.180  28.287  1.00  0.00      WT1  H
ATOM   3181  H2  TIP3W2305      12.963   3.329  28.996  1.00  0.00      WT1  H
ATOM   3182  OH2 TIP3W2306       8.093  21.465  31.288  1.00  0.00      WT1  O
ATOM   3183  H1  TIP3W2306       8.570  20.631  31.312  1.00  0.00      WT1  H
ATOM   3184  H2  TIP3W2306       8.734  22.068  31.746  1.00  0.00      WT1  H
ATOM   3185  OH2 TIP3W2309       5.838  11.606 -11.866  1.00  0.00      WT1  O
ATOM   3186  H1  TIP3W2309       6.542  12.133 -11.483  1.00  0.00      WT1  H
ATOM   3187  H2  TIP3W2309       5.259  11.464 -11.143  1.00  0.00      WT1  H
ATOM   3188  OH2 TIP3W2311       6.260  15.422  -7.185  1.00  0.00      WT1  O
ATOM   3189  H1  TIP3W2311       6.731  15.977  -7.850  1.00  0.00      WT1  H
ATOM   3190  H2  TIP3W2311       5.390  15.855  -7.122  1.00  0.00      WT1  H
ATOM   3191  OH2 TIP3W2316       3.842   7.029  -5.831  1.00  0.00      WT1  O
ATOM   3192  H1  TIP3W2316       3.953   6.077  -6.025  1.00  0.00      WT1  H
ATOM   3193  H2  TIP3W2316       4.722   7.319  -5.734  1.00  0.00      WT1  H
ATOM   3194  OH2 TIP3W2317      -4.672  14.858  -1.092  1.00  0.00      WT1  O
ATOM   3195  H1  TIP3W2317      -4.879  15.151  -0.176  1.00  0.00      WT1  H
ATOM   3196  H2  TIP3W2317      -5.569  14.926  -1.495  1.00  0.00      WT1  H
ATOM   3197  OH2 TIP3W2318       1.858  25.641 -13.942  1.00  0.00      WT1  O
ATOM   3198  H1  TIP3W2318       1.916  26.547 -14.217  1.00  0.00      WT1  H
ATOM   3199  H2  TIP3W2318       2.758  25.469 -13.680  1.00  0.00      WT1  H
ATOM   3200  OH2 TIP3W2321       0.236  27.506  14.517  1.00  0.00      WT1  O
ATOM   3201  H1  TIP3W2321      -0.117  26.808  13.852  1.00  0.00      WT1  H
ATOM   3202  H2  TIP3W2321      -0.484  27.493  15.195  1.00  0.00      WT1  H
ATOM   3203  OH2 TIP3W2324      -3.901  18.896  23.584  1.00  0.00      WT1  O
ATOM   3204  H1  TIP3W2324      -4.287  18.292  24.268  1.00  0.00      WT1  H
ATOM   3205  H2  TIP3W2324      -4.536  18.748  22.908  1.00  0.00      WT1  H
ATOM   3206  OH2 TIP3W2327      -4.349  26.260  22.260  1.00  0.00      WT1  O
ATOM   3207  H1  TIP3W2327      -4.068  25.293  22.156  1.00  0.00      WT1  H
ATOM   3208  H2  TIP3W2327      -5.291  26.175  22.462  1.00  0.00      WT1  H
ATOM   3209  OH2 TIP3W2328      16.089  28.143  28.959  1.00  0.00      WT1  O
ATOM   3210  H1  TIP3W2328      15.954  28.747  28.210  1.00  0.00      WT1  H
ATOM   3211  H2  TIP3W2328      16.068  27.244  28.541  1.00  0.00      WT1  H
ATOM   3212  OH2 TIP3W2329      17.144  18.364 -14.293  1.00  0.00      WT1  O
ATOM   3213  H1  TIP3W2329      17.013  17.912 -13.415  1.00  0.00      WT1  H
ATOM   3214  H2  TIP3W2329      17.333  17.567 -14.880  1.00  0.00      WT1  H
ATOM   3215  OH2 TIP3W2333       4.671  30.997  -9.921  1.00  0.00      WT1  O
ATOM   3216  H1  TIP3W2333       4.773  31.841 -10.285  1.00  0.00      WT1  H
ATOM   3217  H2  TIP3W2333       4.842  31.170  -8.974  1.00  0.00      WT1  H
ATOM   3218  OH2 TIP3W2335      -1.112  16.037  -1.220  1.00  0.00      WT1  O
ATOM   3219  H1  TIP3W2335      -0.798  16.924  -1.493  1.00  0.00      WT1  H
ATOM   3220  H2  TIP3W2335      -0.729  15.908  -0.302  1.00  0.00      WT1  H
ATOM   3221  OH2 TIP3W2336      15.156  35.097 -10.659  1.00  0.00      WT1  O
ATOM   3222  H1  TIP3W2336      14.519  34.831 -11.320  1.00  0.00      WT1  H
ATOM   3223  H2  TIP3W2336      15.029  36.086 -10.564  1.00  0.00      WT1  H
ATOM   3224  OH2 TIP3W2340       2.841  24.890  14.693  1.00  0.00      WT1  O
ATOM   3225  H1  TIP3W2340       2.939  25.795  14.988  1.00  0.00      WT1  H
ATOM   3226  H2  TIP3W2340       2.725  24.948  13.729  1.00  0.00      WT1  H
ATOM   3227  OH2 TIP3W2341       6.005  22.973  26.236  1.00  0.00      WT1  O
ATOM   3228  H1  TIP3W2341       5.631  23.068  25.321  1.00  0.00      WT1  H
ATOM   3229  H2  TIP3W2341       5.252  23.258  26.789  1.00  0.00      WT1  H
ATOM   3230  OH2 TIP3W2343      24.660  42.418   7.601  1.00  0.00      WT1  O
ATOM   3231  H1  TIP3W2343      23.913  42.003   7.158  1.00  0.00      WT1  H
ATOM   3232  H2  TIP3W2343      25.147  42.719   6.837  1.00  0.00      WT1  H
ATOM   3233  OH2 TIP3W2344       6.318  12.720  29.994  1.00  0.00      WT1  O
ATOM   3234  H1  TIP3W2344       6.245  11.793  30.082  1.00  0.00      WT1  H
ATOM   3235  H2  TIP3W2344       7.220  12.819  29.773  1.00  0.00      WT1  H
ATOM   3236  OH2 TIP3W2351       8.859  20.897 -13.876  1.00  0.00      WT1  O
ATOM   3237  H1  TIP3W2351       9.140  20.018 -14.163  1.00  0.00      WT1  H
ATOM   3238  H2  TIP3W2351       8.817  20.850 -12.889  1.00  0.00      WT1  H
ATOM   3239  OH2 TIP3W2352      10.335  25.392 -12.251  1.00  0.00      WT1  O
ATOM   3240  H1  TIP3W2352      10.554  24.612 -12.778  1.00  0.00      WT1  H
ATOM   3241  H2  TIP3W2352      10.005  25.007 -11.453  1.00  0.00      WT1  H
ATOM   3242  OH2 TIP3W2354       8.432  32.915  -8.892  1.00  0.00      WT1  O
ATOM   3243  H1  TIP3W2354       8.648  33.877  -8.964  1.00  0.00      WT1  H
ATOM   3244  H2  TIP3W2354       9.280  32.466  -9.016  1.00  0.00      WT1  H
ATOM   3245  OH2 TIP3W2355      10.635  18.073  -9.438  1.00  0.00      WT1  O
ATOM   3246  H1  TIP3W2355       9.869  18.535  -9.046  1.00  0.00      WT1  H
ATOM   3247  H2  TIP3W2355      10.313  17.897 -10.352  1.00  0.00      WT1  H
ATOM   3248  OH2 TIP3W2357      -5.314  13.424  -6.165  1.00  0.00      WT1  O
ATOM   3249  H1  TIP3W2357      -4.941  14.101  -6.712  1.00  0.00      WT1  H
ATOM   3250  H2  TIP3W2357      -4.494  13.188  -5.696  1.00  0.00      WT1  H
ATOM   3251  OH2 TIP3W2358      -7.882  17.998  -5.869  1.00  0.00      WT1  O
ATOM   3252  H1  TIP3W2358      -7.139  17.927  -5.219  1.00  0.00      WT1  H
ATOM   3253  H2  TIP3W2358      -7.766  18.888  -6.263  1.00  0.00      WT1  H
ATOM   3254  OH2 TIP3W2360       2.062  26.569  11.378  1.00  0.00      WT1  O
ATOM   3255  H1  TIP3W2360       2.709  25.910  11.087  1.00  0.00      WT1  H
ATOM   3256  H2  TIP3W2360       1.285  26.064  11.663  1.00  0.00      WT1  H
ATOM   3257  OH2 TIP3W2361       2.671  29.324  17.569  1.00  0.00      WT1  O
ATOM   3258  H1  TIP3W2361       3.206  30.106  17.257  1.00  0.00      WT1  H
ATOM   3259  H2  TIP3W2361       1.845  29.778  17.842  1.00  0.00      WT1  H
ATOM   3260  OH2 TIP3W2363      18.275  15.015  20.881  1.00  0.00      WT1  O
ATOM   3261  H1  TIP3W2363      18.797  15.484  20.237  1.00  0.00      WT1  H
ATOM   3262  H2  TIP3W2363      18.622  14.121  20.810  1.00  0.00      WT1  H
ATOM   3263  OH2 TIP3W2364      11.735  35.523  19.707  1.00  0.00      WT1  O
ATOM   3264  H1  TIP3W2364      12.588  35.520  20.298  1.00  0.00      WT1  H
ATOM   3265  H2  TIP3W2364      11.193  36.324  20.015  1.00  0.00      WT1  H
ATOM   3266  OH2 TIP3W2366      19.791  26.213  30.216  1.00  0.00      WT1  O
ATOM   3267  H1  TIP3W2366      20.743  26.309  30.036  1.00  0.00      WT1  H
ATOM   3268  H2  TIP3W2366      19.495  25.746  29.507  1.00  0.00      WT1  H
ATOM   3269  OH2 TIP3W2367       9.184  32.107  20.183  1.00  0.00      WT1  O
ATOM   3270  H1  TIP3W2367       9.053  31.751  19.321  1.00  0.00      WT1  H
ATOM   3271  H2  TIP3W2367       9.405  33.061  20.063  1.00  0.00      WT1  H
ATOM   3272  OH2 TIP3W2376       8.505  27.644 -12.284  1.00  0.00      WT1  O
ATOM   3273  H1  TIP3W2376       8.121  27.120 -11.619  1.00  0.00      WT1  H
ATOM   3274  H2  TIP3W2376       9.300  27.129 -12.551  1.00  0.00      WT1  H
ATOM   3275  OH2 TIP3W2377       8.916   8.499  -3.525  1.00  0.00      WT1  O
ATOM   3276  H1  TIP3W2377       8.604   8.886  -4.304  1.00  0.00      WT1  H
ATOM   3277  H2  TIP3W2377       9.257   7.652  -3.849  1.00  0.00      WT1  H
ATOM   3278  OH2 TIP3W2380       7.380  16.894  -9.035  1.00  0.00      WT1  O
ATOM   3279  H1  TIP3W2380       7.183  16.574  -9.926  1.00  0.00      WT1  H
ATOM   3280  H2  TIP3W2380       7.593  17.803  -9.248  1.00  0.00      WT1  H
ATOM   3281  OH2 TIP3W2382      17.147  38.884   6.109  1.00  0.00      WT1  O
ATOM   3282  H1  TIP3W2382      16.406  39.475   6.172  1.00  0.00      WT1  H
ATOM   3283  H2  TIP3W2382      17.079  38.405   6.960  1.00  0.00      WT1  H
ATOM   3284  OH2 TIP3W2383       2.123  33.381  13.733  1.00  0.00      WT1  O
ATOM   3285  H1  TIP3W2383       2.300  32.469  13.408  1.00  0.00      WT1  H
ATOM   3286  H2  TIP3W2383       2.547  33.954  13.088  1.00  0.00      WT1  H
ATOM   3287  OH2 TIP3W2384       7.047  26.647  25.136  1.00  0.00      WT1  O
ATOM   3288  H1  TIP3W2384       7.495  26.101  25.799  1.00  0.00      WT1  H
ATOM   3289  H2  TIP3W2384       7.722  26.633  24.428  1.00  0.00      WT1  H
ATOM   3290  OH2 TIP3W2385       4.762  36.522  13.963  1.00  0.00      WT1  O
ATOM   3291  H1  TIP3W2385       4.781  35.758  13.438  1.00  0.00      WT1  H
ATOM   3292  H2  TIP3W2385       4.971  37.187  13.324  1.00  0.00      WT1  H
ATOM   3293  OH2 TIP3W2386      19.332  12.145  29.743  1.00  0.00      WT1  O
ATOM   3294  H1  TIP3W2386      18.775  12.020  30.487  1.00  0.00      WT1  H
ATOM   3295  H2  TIP3W2386      19.607  11.354  29.432  1.00  0.00      WT1  H
ATOM   3296  OH2 TIP3W2388      17.095  31.684  15.326  1.00  0.00      WT1  O
ATOM   3297  H1  TIP3W2388      16.440  31.700  15.967  1.00  0.00      WT1  H
ATOM   3298  H2  TIP3W2388      17.864  31.342  15.807  1.00  0.00      WT1  H
ATOM   3299  OH2 TIP3W2392       5.687  33.314  29.135  1.00  0.00      WT1  O
ATOM   3300  H1  TIP3W2392       6.229  34.071  29.437  1.00  0.00      WT1  H
ATOM   3301  H2  TIP3W2392       6.401  32.736  28.755  1.00  0.00      WT1  H
ATOM   3302  OH2 TIP3W2397      -1.137  31.941 -11.803  1.00  0.00      WT1  O
ATOM   3303  H1  TIP3W2397      -0.889  32.667 -11.321  1.00  0.00      WT1  H
ATOM   3304  H2  TIP3W2397      -0.311  31.419 -11.820  1.00  0.00      WT1  H
ATOM   3305  OH2 TIP3W2399       3.123  39.930   0.070  1.00  0.00      WT1  O
ATOM   3306  H1  TIP3W2399       3.517  39.537   0.920  1.00  0.00      WT1  H
ATOM   3307  H2  TIP3W2399       3.961  40.274  -0.353  1.00  0.00      WT1  H
ATOM   3308  OH2 TIP3W2400       5.935  39.833  -0.274  1.00  0.00      WT1  O
ATOM   3309  H1  TIP3W2400       6.801  39.626  -0.565  1.00  0.00      WT1  H
ATOM   3310  H2  TIP3W2400       5.645  38.991   0.113  1.00  0.00      WT1  H
ATOM   3311  OH2 TIP3W2404       9.956  37.266  18.033  1.00  0.00      WT1  O
ATOM   3312  H1  TIP3W2404       9.388  36.604  18.477  1.00  0.00      WT1  H
ATOM   3313  H2  TIP3W2404       9.797  37.092  17.116  1.00  0.00      WT1  H
ATOM   3314  OH2 TIP3W2405      -3.694  28.503  13.018  1.00  0.00      WT1  O
ATOM   3315  H1  TIP3W2405      -4.441  29.117  13.016  1.00  0.00      WT1  H
ATOM   3316  H2  TIP3W2405      -2.914  29.072  12.874  1.00  0.00      WT1  H
ATOM   3317  OH2 TIP3W2411      -7.388  19.640  31.389  1.00  0.00      WT1  O
ATOM   3318  H1  TIP3W2411      -7.326  20.601  31.496  1.00  0.00      WT1  H
ATOM   3319  H2  TIP3W2411      -6.598  19.539  30.861  1.00  0.00      WT1  H
ATOM   3320  OH2 TIP3W2416      23.655  38.249  -5.196  1.00  0.00      WT1  O
ATOM   3321  H1  TIP3W2416      23.269  37.493  -4.656  1.00  0.00      WT1  H
ATOM   3322  H2  TIP3W2416      22.962  38.372  -5.896  1.00  0.00      WT1  H
ATOM   3323  OH2 TIP3W2419      10.714  33.925 -14.186  1.00  0.00      WT1  O
ATOM   3324  H1  TIP3W2419      10.557  32.992 -14.253  1.00  0.00      WT1  H
ATOM   3325  H2  TIP3W2419       9.821  34.274 -13.902  1.00  0.00      WT1  H
ATOM   3326  OH2 TIP3W2420      21.119  37.061   6.573  1.00  0.00      WT1  O
ATOM   3327  H1  TIP3W2420      20.314  37.303   6.133  1.00  0.00      WT1  H
ATOM   3328  H2  TIP3W2420      21.513  37.955   6.843  1.00  0.00      WT1  H
ATOM   3329  OH2 TIP3W2421       1.206  33.308  -3.874  1.00  0.00      WT1  O
ATOM   3330  H1  TIP3W2421       1.120  34.235  -4.204  1.00  0.00      WT1  H
ATOM   3331  H2  TIP3W2421       1.946  33.411  -3.208  1.00  0.00      WT1  H
ATOM   3332  OH2 TIP3W2422       6.691  35.888   8.085  1.00  0.00      WT1  O
ATOM   3333  H1  TIP3W2422       5.847  35.714   7.600  1.00  0.00      WT1  H
ATOM   3334  H2  TIP3W2422       6.633  36.762   8.376  1.00  0.00      WT1  H
ATOM   3335  OH2 TIP3W2424      19.014  38.138  19.884  1.00  0.00      WT1  O
ATOM   3336  H1  TIP3W2424      18.796  38.930  20.368  1.00  0.00      WT1  H
ATOM   3337  H2  TIP3W2424      18.293  37.524  20.210  1.00  0.00      WT1  H
ATOM   3338  OH2 TIP3W2427      23.361  26.673  21.166  1.00  0.00      WT1  O
ATOM   3339  H1  TIP3W2427      23.786  27.280  21.762  1.00  0.00      WT1  H
ATOM   3340  H2  TIP3W2427      23.705  25.821  21.511  1.00  0.00      WT1  H
ATOM   3341  OH2 TIP3W2429       8.471  38.062  30.915  1.00  0.00      WT1  O
ATOM   3342  H1  TIP3W2429       7.536  38.178  30.826  1.00  0.00      WT1  H
ATOM   3343  H2  TIP3W2429       8.848  38.939  31.065  1.00  0.00      WT1  H
ATOM   3344  OH2 TIP3W2430      -3.200  34.976  26.179  1.00  0.00      WT1  O
ATOM   3345  H1  TIP3W2430      -2.417  34.378  26.427  1.00  0.00      WT1  H
ATOM   3346  H2  TIP3W2430      -3.649  34.412  25.482  1.00  0.00      WT1  H
ATOM   3347  OH2 TIP3W2432       5.474  21.818  30.158  1.00  0.00      WT1  O
ATOM   3348  H1  TIP3W2432       6.409  22.130  30.172  1.00  0.00      WT1  H
ATOM   3349  H2  TIP3W2432       5.597  20.888  30.253  1.00  0.00      WT1  H
ATOM   3350  OH2 TIP3W2436       7.988  32.984 -11.808  1.00  0.00      WT1  O
ATOM   3351  H1  TIP3W2436       8.072  33.366 -10.951  1.00  0.00      WT1  H
ATOM   3352  H2  TIP3W2436       7.906  32.029 -11.661  1.00  0.00      WT1  H
ATOM   3353  OH2 TIP3W2439      13.013  35.123   7.373  1.00  0.00      WT1  O
ATOM   3354  H1  TIP3W2439      13.796  35.386   7.904  1.00  0.00      WT1  H
ATOM   3355  H2  TIP3W2439      13.066  34.104   7.452  1.00  0.00      WT1  H
ATOM   3356  OH2 TIP3W2442      12.627  40.069   2.158  1.00  0.00      WT1  O
ATOM   3357  H1  TIP3W2442      12.554  41.051   2.321  1.00  0.00      WT1  H
ATOM   3358  H2  TIP3W2442      12.249  39.935   1.266  1.00  0.00      WT1  H
ATOM   3359  OH2 TIP3W2443       6.298  38.500   9.177  1.00  0.00      WT1  O
ATOM   3360  H1  TIP3W2443       6.347  39.340   8.709  1.00  0.00      WT1  H
ATOM   3361  H2  TIP3W2443       5.398  38.484   9.481  1.00  0.00      WT1  H
ATOM   3362  OH2 TIP3W2445      16.083  30.013  12.341  1.00  0.00      WT1  O
ATOM   3363  H1  TIP3W2445      15.811  30.774  11.871  1.00  0.00      WT1  H
ATOM   3364  H2  TIP3W2445      16.197  30.301  13.277  1.00  0.00      WT1  H
ATOM   3365  OH2 TIP3W2446      13.787  39.641  27.257  1.00  0.00      WT1  O
ATOM   3366  H1  TIP3W2446      14.216  39.004  27.882  1.00  0.00      WT1  H
ATOM   3367  H2  TIP3W2446      14.320  39.410  26.405  1.00  0.00      WT1  H
ATOM   3368  OH2 TIP3W2449       7.951  21.522  21.178  1.00  0.00      WT1  O
ATOM   3369  H1  TIP3W2449       7.756  20.669  20.720  1.00  0.00      WT1  H
ATOM   3370  H2  TIP3W2449       8.018  21.284  22.094  1.00  0.00      WT1  H
ATOM   3371  OH2 TIP3W2450      12.056  38.214  22.072  1.00  0.00      WT1  O
ATOM   3372  H1  TIP3W2450      12.111  37.964  21.103  1.00  0.00      WT1  H
ATOM   3373  H2  TIP3W2450      11.490  39.011  21.993  1.00  0.00      WT1  H
ATOM   3374  OH2 TIP3W2452      12.636  36.822  29.608  1.00  0.00      WT1  O
ATOM   3375  H1  TIP3W2452      12.395  36.419  28.777  1.00  0.00      WT1  H
ATOM   3376  H2  TIP3W2452      12.301  37.772  29.497  1.00  0.00      WT1  H
ATOM   3377  OH2 TIP3W2453      23.917  20.350  27.858  1.00  0.00      WT1  O
ATOM   3378  H1  TIP3W2453      24.163  19.578  28.366  1.00  0.00      WT1  H
ATOM   3379  H2  TIP3W2453      23.720  20.932  28.541  1.00  0.00      WT1  H
ATOM   3380  OH2 TIP3W2454       8.393  42.537  28.553  1.00  0.00      WT1  O
ATOM   3381  H1  TIP3W2454       9.081  42.623  29.207  1.00  0.00      WT1  H
ATOM   3382  H2  TIP3W2454       8.800  42.126  27.764  1.00  0.00      WT1  H
ATOM   3383  OH2 TIP3W2458      16.522  38.673 -13.320  1.00  0.00      WT1  O
ATOM   3384  H1  TIP3W2458      17.184  38.572 -14.033  1.00  0.00      WT1  H
ATOM   3385  H2  TIP3W2458      15.714  38.121 -13.668  1.00  0.00      WT1  H
ATOM   3386  OH2 TIP3W2460      14.961  37.754 -10.914  1.00  0.00      WT1  O
ATOM   3387  H1  TIP3W2460      14.023  37.858 -11.201  1.00  0.00      WT1  H
ATOM   3388  H2  TIP3W2460      15.342  38.201 -11.678  1.00  0.00      WT1  H
ATOM   3389  OH2 TIP3W2463       1.206  37.936   3.369  1.00  0.00      WT1  O
ATOM   3390  H1  TIP3W2463       2.037  37.791   3.748  1.00  0.00      WT1  H
ATOM   3391  H2  TIP3W2463       1.221  37.285   2.647  1.00  0.00      WT1  H
ATOM   3392  OH2 TIP3W2465      16.604  39.741   2.933  1.00  0.00      WT1  O
ATOM   3393  H1  TIP3W2465      16.429  39.394   3.790  1.00  0.00      WT1  H
ATOM   3394  H2  TIP3W2465      16.313  40.659   3.100  1.00  0.00      WT1  H
ATOM   3395  OH2 TIP3W2466      15.004  38.604  22.548  1.00  0.00      WT1  O
ATOM   3396  H1  TIP3W2466      14.140  38.399  22.206  1.00  0.00      WT1  H
ATOM   3397  H2  TIP3W2466      15.513  38.404  21.783  1.00  0.00      WT1  H
ATOM   3398  OH2 TIP3W2467       7.170  39.521  17.614  1.00  0.00      WT1  O
ATOM   3399  H1  TIP3W2467       7.216  39.470  16.657  1.00  0.00      WT1  H
ATOM   3400  H2  TIP3W2467       7.532  40.415  17.759  1.00  0.00      WT1  H
ATOM   3401  OH2 TIP3W2471      -6.121  40.857  26.823  1.00  0.00      WT1  O
ATOM   3402  H1  TIP3W2471      -5.775  40.147  27.366  1.00  0.00      WT1  H
ATOM   3403  H2  TIP3W2471      -7.006  40.571  26.551  1.00  0.00      WT1  H
ATOM   3404  OH2 TIP3W2473      11.233  28.512  25.528  1.00  0.00      WT1  O
ATOM   3405  H1  TIP3W2473      11.140  28.563  24.595  1.00  0.00      WT1  H
ATOM   3406  H2  TIP3W2473      11.281  27.571  25.744  1.00  0.00      WT1  H
ATOM   3407  OH2 TIP3W2474      -4.365  35.098  31.037  1.00  0.00      WT1  O
ATOM   3408  H1  TIP3W2474      -3.976  34.269  31.293  1.00  0.00      WT1  H
ATOM   3409  H2  TIP3W2474      -4.070  35.189  30.134  1.00  0.00      WT1  H
ATOM   3410  OH2 TIP3W2479       4.250  35.299   6.777  1.00  0.00      WT1  O
ATOM   3411  H1  TIP3W2479       4.083  35.096   5.842  1.00  0.00      WT1  H
ATOM   3412  H2  TIP3W2479       3.606  34.732   7.207  1.00  0.00      WT1  H
ATOM   3413  OH2 TIP3W2482      -0.458  39.062 -15.397  1.00  0.00      WT1  O
ATOM   3414  H1  TIP3W2482      -0.476  39.566 -14.535  1.00  0.00      WT1  H
ATOM   3415  H2  TIP3W2482      -1.296  39.337 -15.844  1.00  0.00      WT1  H
ATOM   3416  OH2 TIP3W2484      -1.023  41.771   3.439  1.00  0.00      WT1  O
ATOM   3417  H1  TIP3W2484      -0.311  41.142   3.034  1.00  0.00      WT1  H
ATOM   3418  H2  TIP3W2484      -0.888  42.558   2.928  1.00  0.00      WT1  H
ATOM   3419  OH2 TIP3W2485      15.886  36.395  26.246  1.00  0.00      WT1  O
ATOM   3420  H1  TIP3W2485      16.222  35.837  25.555  1.00  0.00      WT1  H
ATOM   3421  H2  TIP3W2485      16.302  36.104  27.019  1.00  0.00      WT1  H
ATOM   3422  OH2 TIP3W2488       4.453  40.737  16.969  1.00  0.00      WT1  O
ATOM   3423  H1  TIP3W2488       3.955  40.011  16.488  1.00  0.00      WT1  H
ATOM   3424  H2  TIP3W2488       5.198  40.380  17.422  1.00  0.00      WT1  H
ATOM   3425  OH2 TIP3W2492      10.335  40.681  21.543  1.00  0.00      WT1  O
ATOM   3426  H1  TIP3W2492       9.387  40.492  21.746  1.00  0.00      WT1  H
ATOM   3427  H2  TIP3W2492      10.527  41.402  22.118  1.00  0.00      WT1  H
ATOM   3428  OH2 TIP3W2500      -6.275  43.426  -0.423  1.00  0.00      WT1  O
ATOM   3429  H1  TIP3W2500      -6.761  43.422   0.434  1.00  0.00      WT1  H
ATOM   3430  H2  TIP3W2500      -5.518  42.800  -0.307  1.00  0.00      WT1  H
ATOM   3431  OH2 TIP3W2501      26.310  40.284   6.756  1.00  0.00      WT1  O
ATOM   3432  H1  TIP3W2501      26.406  40.421   5.815  1.00  0.00      WT1  H
ATOM   3433  H2  TIP3W2501      25.417  40.597   6.943  1.00  0.00      WT1  H
ATOM   3434  OH2 TIP3W2507      20.711  35.377  15.417  1.00  0.00      WT1  O
ATOM   3435  H1  TIP3W2507      20.441  34.718  16.040  1.00  0.00      WT1  H
ATOM   3436  H2  TIP3W2507      20.017  35.371  14.763  1.00  0.00      WT1  H
ATOM   3437  OH2 TIP3W2508       2.773  31.738   3.209  1.00  0.00      WT1  O
ATOM   3438  H1  TIP3W2508       2.791  32.682   3.498  1.00  0.00      WT1  H
ATOM   3439  H2  TIP3W2508       2.796  31.273   4.073  1.00  0.00      WT1  H
ATOM   3440  OH2 TIP3W2513      13.052  28.277  27.643  1.00  0.00      WT1  O
ATOM   3441  H1  TIP3W2513      12.256  28.352  27.095  1.00  0.00      WT1  H
ATOM   3442  H2  TIP3W2513      13.226  29.224  27.919  1.00  0.00      WT1  H
ATOM   3443  OH2 TIP3W2519      -2.088  42.807  -8.521  1.00  0.00      WT1  O
ATOM   3444  H1  TIP3W2519      -2.739  43.286  -7.969  1.00  0.00      WT1  H
ATOM   3445  H2  TIP3W2519      -1.226  42.798  -8.026  1.00  0.00      WT1  H
ATOM   3446  OH2 TIP3W2528      13.086  42.604  -2.920  1.00  0.00      WT1  O
ATOM   3447  H1  TIP3W2528      13.251  43.231  -3.601  1.00  0.00      WT1  H
ATOM   3448  H2  TIP3W2528      13.072  41.812  -3.403  1.00  0.00      WT1  H
ATOM   3449  OH2 TIP3W2536       4.290  36.192  29.845  1.00  0.00      WT1  O
ATOM   3450  H1  TIP3W2536       3.837  35.505  30.315  1.00  0.00      WT1  H
ATOM   3451  H2  TIP3W2536       3.705  36.946  29.821  1.00  0.00      WT1  H
ATOM   3452  OH2 TIP3W2538      13.590  40.978  30.825  1.00  0.00      WT1  O
ATOM   3453  H1  TIP3W2538      13.703  41.900  30.522  1.00  0.00      WT1  H
ATOM   3454  H2  TIP3W2538      14.270  40.491  30.275  1.00  0.00      WT1  H
ATOM   3455  OH2 TIP3W2541      -0.135  36.398 -10.427  1.00  0.00      WT1  O
ATOM   3456  H1  TIP3W2541      -0.803  36.307 -11.121  1.00  0.00      WT1  H
ATOM   3457  H2  TIP3W2541       0.481  37.092 -10.748  1.00  0.00      WT1  H
ATOM   3458  OH2 TIP3W2582       4.874  38.573 -15.463  1.00  0.00      WT1  O
ATOM   3459  H1  TIP3W2582       3.918  38.682 -15.640  1.00  0.00      WT1  H
ATOM   3460  H2  TIP3W2582       5.302  39.396 -15.692  1.00  0.00      WT1  H
ATOM   3461  OH2 TIP3W2587      16.669   7.348   5.644  1.00  0.00      WT1  O
ATOM   3462  H1  TIP3W2587      17.013   6.693   4.950  1.00  0.00      WT1  H
ATOM   3463  H2  TIP3W2587      17.290   7.181   6.361  1.00  0.00      WT1  H
ATOM   3464  OH2 TIP3W2590       9.703   2.954  28.814  1.00  0.00      WT1  O
ATOM   3465  H1  TIP3W2590       9.454   2.222  28.277  1.00  0.00      WT1  H
ATOM   3466  H2  TIP3W2590       9.413   3.715  28.279  1.00  0.00      WT1  H
ATOM   3467  OH2 TIP3W2591       1.084   2.216  14.092  1.00  0.00      WT1  O
ATOM   3468  H1  TIP3W2591       1.576   1.848  13.361  1.00  0.00      WT1  H
ATOM   3469  H2  TIP3W2591       1.879   2.641  14.629  1.00  0.00      WT1  H
ATOM   3470  OH2 TIP3W2598      -0.109  40.272  25.649  1.00  0.00      WT1  O
ATOM   3471  H1  TIP3W2598      -0.657  40.671  24.973  1.00  0.00      WT1  H
ATOM   3472  H2  TIP3W2598      -0.450  40.550  26.477  1.00  0.00      WT1  H
ATOM   3473  OH2 TIP3W2606       9.896   1.980  -4.777  1.00  0.00      WT1  O
ATOM   3474  H1  TIP3W2606      10.394   1.746  -3.941  1.00  0.00      WT1  H
ATOM   3475  H2  TIP3W2606       9.972   2.971  -4.855  1.00  0.00      WT1  H
ATOM   3476  OH2 TIP3W2607       1.619   7.210 -10.477  1.00  0.00      WT1  O
ATOM   3477  H1  TIP3W2607       1.724   8.159 -10.679  1.00  0.00      WT1  H
ATOM   3478  H2  TIP3W2607       2.366   6.994  -9.926  1.00  0.00      WT1  H
ATOM   3479  OH2 TIP3W2608      -0.550   5.123 -10.535  1.00  0.00      WT1  O
ATOM   3480  H1  TIP3W2608       0.119   5.830 -10.423  1.00  0.00      WT1  H
ATOM   3481  H2  TIP3W2608      -1.361   5.439 -10.066  1.00  0.00      WT1  H
ATOM   3482  OH2 TIP3W2610      17.158   6.875  -3.698  1.00  0.00      WT1  O
ATOM   3483  H1  TIP3W2610      17.384   6.083  -4.117  1.00  0.00      WT1  H
ATOM   3484  H2  TIP3W2610      17.793   7.039  -2.978  1.00  0.00      WT1  H
ATOM   3485  OH2 TIP3W2617      10.372   7.581  15.464  1.00  0.00      WT1  O
ATOM   3486  H1  TIP3W2617      10.818   6.833  15.846  1.00  0.00      WT1  H
ATOM   3487  H2  TIP3W2617      11.187   8.171  15.278  1.00  0.00      WT1  H
ATOM   3488  OH2 TIP3W2634       0.128   5.120  -4.700  1.00  0.00      WT1  O
ATOM   3489  H1  TIP3W2634       0.004   5.903  -4.080  1.00  0.00      WT1  H
ATOM   3490  H2  TIP3W2634      -0.476   4.504  -4.283  1.00  0.00      WT1  H
ATOM   3491  OH2 TIP3W2635      24.803   2.962   5.519  1.00  0.00      WT1  O
ATOM   3492  H1  TIP3W2635      25.530   2.607   5.056  1.00  0.00      WT1  H
ATOM   3493  H2  TIP3W2635      24.418   3.557   4.845  1.00  0.00      WT1  H
ATOM   3494  OH2 TIP3W2636      10.664  41.454  30.497  1.00  0.00      WT1  O
ATOM   3495  H1  TIP3W2636      10.927  42.390  30.597  1.00  0.00      WT1  H
ATOM   3496  H2  TIP3W2636      11.515  40.929  30.707  1.00  0.00      WT1  H
ATOM   3497  OH2 TIP3W2638      -1.696   4.337  28.616  1.00  0.00      WT1  O
ATOM   3498  H1  TIP3W2638      -1.604   3.363  28.675  1.00  0.00      WT1  H
ATOM   3499  H2  TIP3W2638      -2.112   4.593  29.428  1.00  0.00      WT1  H
ATOM   3500  OH2 TIP3W2644      -3.048  12.655  24.007  1.00  0.00      WT1  O
ATOM   3501  H1  TIP3W2644      -3.728  12.067  23.649  1.00  0.00      WT1  H
ATOM   3502  H2  TIP3W2644      -3.610  13.451  24.154  1.00  0.00      WT1  H
ATOM   3503  OH2 TIP3W2650      17.238   5.306  -7.201  1.00  0.00      WT1  O
ATOM   3504  H1  TIP3W2650      17.406   4.370  -7.346  1.00  0.00      WT1  H
ATOM   3505  H2  TIP3W2650      17.708   5.520  -6.380  1.00  0.00      WT1  H
ATOM   3506  OH2 TIP3W2657       8.283   6.616  18.094  1.00  0.00      WT1  O
ATOM   3507  H1  TIP3W2657       8.262   5.694  18.265  1.00  0.00      WT1  H
ATOM   3508  H2  TIP3W2657       8.700   6.605  17.228  1.00  0.00      WT1  H
ATOM   3509  OH2 TIP3W2662      11.678   7.202  23.544  1.00  0.00      WT1  O
ATOM   3510  H1  TIP3W2662      12.639   6.972  23.465  1.00  0.00      WT1  H
ATOM   3511  H2  TIP3W2662      11.324   6.744  22.816  1.00  0.00      WT1  H
ATOM   3512  OH2 TIP3W2667      24.520   7.259   3.174  1.00  0.00      WT1  O
ATOM   3513  H1  TIP3W2667      23.773   7.542   3.753  1.00  0.00      WT1  H
ATOM   3514  H2  TIP3W2667      24.301   7.453   2.214  1.00  0.00      WT1  H
ATOM   3515  OH2 TIP3W2669       4.608  12.116  -4.458  1.00  0.00      WT1  O
ATOM   3516  H1  TIP3W2669       5.394  12.194  -4.953  1.00  0.00      WT1  H
ATOM   3517  H2  TIP3W2669       4.452  13.078  -4.319  1.00  0.00      WT1  H
ATOM   3518  OH2 TIP3W2672      26.867  12.595  -0.234  1.00  0.00      WT1  O
ATOM   3519  H1  TIP3W2672      26.864  13.328  -0.781  1.00  0.00      WT1  H
ATOM   3520  H2  TIP3W2672      25.853  12.344  -0.147  1.00  0.00      WT1  H
ATOM   3521  OH2 TIP3W2673       9.758   6.187   2.614  1.00  0.00      WT1  O
ATOM   3522  H1  TIP3W2673       9.161   6.377   3.356  1.00  0.00      WT1  H
ATOM   3523  H2  TIP3W2673      10.031   7.034   2.283  1.00  0.00      WT1  H
ATOM   3524  OH2 TIP3W2674      25.505   3.435   1.643  1.00  0.00      WT1  O
ATOM   3525  H1  TIP3W2674      25.557   4.033   0.864  1.00  0.00      WT1  H
ATOM   3526  H2  TIP3W2674      24.749   2.803   1.496  1.00  0.00      WT1  H
ATOM   3527  OH2 TIP3W2675       5.156   3.457  10.755  1.00  0.00      WT1  O
ATOM   3528  H1  TIP3W2675       5.680   3.376   9.907  1.00  0.00      WT1  H
ATOM   3529  H2  TIP3W2675       5.265   2.570  11.145  1.00  0.00      WT1  H
ATOM   3530  OH2 TIP3W2676      17.343   5.489   3.761  1.00  0.00      WT1  O
ATOM   3531  H1  TIP3W2676      17.164   4.601   4.145  1.00  0.00      WT1  H
ATOM   3532  H2  TIP3W2676      17.442   5.242   2.767  1.00  0.00      WT1  H
ATOM   3533  OH2 TIP3W2680      11.900   9.176  19.735  1.00  0.00      WT1  O
ATOM   3534  H1  TIP3W2680      10.973   9.344  19.502  1.00  0.00      WT1  H
ATOM   3535  H2  TIP3W2680      12.366   8.856  18.936  1.00  0.00      WT1  H
ATOM   3536  OH2 TIP3W2681       6.145   6.726  26.780  1.00  0.00      WT1  O
ATOM   3537  H1  TIP3W2681       5.868   5.862  26.350  1.00  0.00      WT1  H
ATOM   3538  H2  TIP3W2681       6.828   7.034  26.218  1.00  0.00      WT1  H
ATOM   3539  OH2 TIP3W2682      10.648  16.993  24.265  1.00  0.00      WT1  O
ATOM   3540  H1  TIP3W2682      10.863  16.837  23.362  1.00  0.00      WT1  H
ATOM   3541  H2  TIP3W2682      10.741  17.948  24.458  1.00  0.00      WT1  H
ATOM   3542  OH2 TIP3W2683      11.628   2.576  19.519  1.00  0.00      WT1  O
ATOM   3543  H1  TIP3W2683      11.264   2.445  20.398  1.00  0.00      WT1  H
ATOM   3544  H2  TIP3W2683      11.024   2.030  19.017  1.00  0.00      WT1  H
ATOM   3545  OH2 TIP3W2684      -2.382   3.331  24.241  1.00  0.00      WT1  O
ATOM   3546  H1  TIP3W2684      -2.300   4.022  24.864  1.00  0.00      WT1  H
ATOM   3547  H2  TIP3W2684      -1.837   3.553  23.546  1.00  0.00      WT1  H
ATOM   3548  OH2 TIP3W2689      13.078   6.535  -9.914  1.00  0.00      WT1  O
ATOM   3549  H1  TIP3W2689      13.239   7.437  -9.957  1.00  0.00      WT1  H
ATOM   3550  H2  TIP3W2689      13.767   6.192  -9.271  1.00  0.00      WT1  H
ATOM   3551  OH2 TIP3W2690      14.782   6.846  -7.407  1.00  0.00      WT1  O
ATOM   3552  H1  TIP3W2690      15.619   6.279  -7.120  1.00  0.00      WT1  H
ATOM   3553  H2  TIP3W2690      15.029   7.691  -7.061  1.00  0.00      WT1  H
ATOM   3554  OH2 TIP3W2691       6.885   5.581  -1.202  1.00  0.00      WT1  O
ATOM   3555  H1  TIP3W2691       6.922   5.870  -2.170  1.00  0.00      WT1  H
ATOM   3556  H2  TIP3W2691       6.154   6.138  -0.775  1.00  0.00      WT1  H
ATOM   3557  OH2 TIP3W2692      17.165   8.338  -5.904  1.00  0.00      WT1  O
ATOM   3558  H1  TIP3W2692      17.925   7.746  -6.141  1.00  0.00      WT1  H
ATOM   3559  H2  TIP3W2692      17.063   8.156  -4.944  1.00  0.00      WT1  H
ATOM   3560  OH2 TIP3W2693       8.620   3.095  14.298  1.00  0.00      WT1  O
ATOM   3561  H1  TIP3W2693       9.055   3.325  13.433  1.00  0.00      WT1  H
ATOM   3562  H2  TIP3W2693       7.847   2.532  14.002  1.00  0.00      WT1  H
ATOM   3563  OH2 TIP3W2694      -0.031   7.157  -2.678  1.00  0.00      WT1  O
ATOM   3564  H1  TIP3W2694       0.639   6.845  -2.050  1.00  0.00      WT1  H
ATOM   3565  H2  TIP3W2694      -0.692   7.550  -2.072  1.00  0.00      WT1  H
ATOM   3566  OH2 TIP3W2695      24.653  10.367  -1.925  1.00  0.00      WT1  O
ATOM   3567  H1  TIP3W2695      24.302  11.149  -1.484  1.00  0.00      WT1  H
ATOM   3568  H2  TIP3W2695      23.841   9.862  -2.112  1.00  0.00      WT1  H
ATOM   3569  OH2 TIP3W2696      24.223   5.296   8.361  1.00  0.00      WT1  O
ATOM   3570  H1  TIP3W2696      24.449   5.489   9.278  1.00  0.00      WT1  H
ATOM   3571  H2  TIP3W2696      24.313   4.363   8.266  1.00  0.00      WT1  H
ATOM   3572  OH2 TIP3W2698      35.142  16.454  23.534  1.00  0.00      WT1  O
ATOM   3573  H1  TIP3W2698      35.173  17.078  24.337  1.00  0.00      WT1  H
ATOM   3574  H2  TIP3W2698      34.375  16.618  23.154  1.00  0.00      WT1  H
ATOM   3575  OH2 TIP3W2700      23.752  10.129  29.762  1.00  0.00      WT1  O
ATOM   3576  H1  TIP3W2700      24.061   9.460  30.452  1.00  0.00      WT1  H
ATOM   3577  H2  TIP3W2700      24.362   9.950  29.005  1.00  0.00      WT1  H
ATOM   3578  OH2 TIP3W2701       3.363  26.657   1.411  1.00  0.00      WT1  O
ATOM   3579  H1  TIP3W2701       4.236  26.409   1.049  1.00  0.00      WT1  H
ATOM   3580  H2  TIP3W2701       3.175  25.931   2.047  1.00  0.00      WT1  H
ATOM   3581  OH2 TIP3W2702       4.813   7.067  30.373  1.00  0.00      WT1  O
ATOM   3582  H1  TIP3W2702       4.635   6.227  29.882  1.00  0.00      WT1  H
ATOM   3583  H2  TIP3W2702       3.934   7.510  30.317  1.00  0.00      WT1  H
ATOM   3584  OH2 TIP3W2703      16.118   8.613  19.503  1.00  0.00      WT1  O
ATOM   3585  H1  TIP3W2703      15.366   8.050  19.094  1.00  0.00      WT1  H
ATOM   3586  H2  TIP3W2703      16.240   8.181  20.386  1.00  0.00      WT1  H
ATOM   3587  OH2 TIP3W2709      10.823  22.887 -13.577  1.00  0.00      WT1  O
ATOM   3588  H1  TIP3W2709      11.488  22.366 -13.094  1.00  0.00      WT1  H
ATOM   3589  H2  TIP3W2709      10.250  22.234 -13.911  1.00  0.00      WT1  H
ATOM   3590  OH2 TIP3W2710      23.217  17.843 -14.997  1.00  0.00      WT1  O
ATOM   3591  H1  TIP3W2710      22.963  18.735 -14.606  1.00  0.00      WT1  H
ATOM   3592  H2  TIP3W2710      22.505  17.248 -14.717  1.00  0.00      WT1  H
ATOM   3593  OH2 TIP3W2714      -4.150  22.766   2.831  1.00  0.00      WT1  O
ATOM   3594  H1  TIP3W2714      -3.274  22.663   3.146  1.00  0.00      WT1  H
ATOM   3595  H2  TIP3W2714      -4.262  23.715   2.669  1.00  0.00      WT1  H
ATOM   3596  OH2 TIP3W2715      13.074   9.803 -10.090  1.00  0.00      WT1  O
ATOM   3597  H1  TIP3W2715      13.378  10.676  -9.916  1.00  0.00      WT1  H
ATOM   3598  H2  TIP3W2715      12.897   9.854 -11.038  1.00  0.00      WT1  H
ATOM   3599  OH2 TIP3W2718      20.166  24.014  22.640  1.00  0.00      WT1  O
ATOM   3600  H1  TIP3W2718      19.658  24.024  23.452  1.00  0.00      WT1  H
ATOM   3601  H2  TIP3W2718      20.270  23.040  22.564  1.00  0.00      WT1  H
ATOM   3602  OH2 TIP3W2721      20.155  12.862  20.444  1.00  0.00      WT1  O
ATOM   3603  H1  TIP3W2721      21.111  12.976  20.762  1.00  0.00      WT1  H
ATOM   3604  H2  TIP3W2721      20.261  12.226  19.732  1.00  0.00      WT1  H
ATOM   3605  OH2 TIP3W2722      24.826   5.390  23.984  1.00  0.00      WT1  O
ATOM   3606  H1  TIP3W2722      23.980   5.086  24.375  1.00  0.00      WT1  H
ATOM   3607  H2  TIP3W2722      25.292   5.584  24.805  1.00  0.00      WT1  H
ATOM   3608  OH2 TIP3W2723       4.966  15.195  27.737  1.00  0.00      WT1  O
ATOM   3609  H1  TIP3W2723       5.235  15.237  26.838  1.00  0.00      WT1  H
ATOM   3610  H2  TIP3W2723       4.050  15.448  27.652  1.00  0.00      WT1  H
ATOM   3611  OH2 TIP3W2732       5.439   9.079  -4.048  1.00  0.00      WT1  O
ATOM   3612  H1  TIP3W2732       4.778   9.678  -3.602  1.00  0.00      WT1  H
ATOM   3613  H2  TIP3W2732       6.026   9.634  -4.576  1.00  0.00      WT1  H
ATOM   3614  OH2 TIP3W2734      12.057  14.778  -9.591  1.00  0.00      WT1  O
ATOM   3615  H1  TIP3W2734      11.203  14.302  -9.304  1.00  0.00      WT1  H
ATOM   3616  H2  TIP3W2734      12.257  15.339  -8.785  1.00  0.00      WT1  H
ATOM   3617  OH2 TIP3W2735       5.169  18.852  -6.237  1.00  0.00      WT1  O
ATOM   3618  H1  TIP3W2735       4.825  17.990  -6.128  1.00  0.00      WT1  H
ATOM   3619  H2  TIP3W2735       5.185  18.942  -7.188  1.00  0.00      WT1  H
ATOM   3620  OH2 TIP3W2738       0.803  28.437   9.501  1.00  0.00      WT1  O
ATOM   3621  H1  TIP3W2738       1.315  27.785   9.999  1.00  0.00      WT1  H
ATOM   3622  H2  TIP3W2738       0.453  27.840   8.831  1.00  0.00      WT1  H
ATOM   3623  OH2 TIP3W2741       8.074  23.824  15.383  1.00  0.00      WT1  O
ATOM   3624  H1  TIP3W2741       8.819  23.236  15.619  1.00  0.00      WT1  H
ATOM   3625  H2  TIP3W2741       8.582  24.582  15.040  1.00  0.00      WT1  H
ATOM   3626  OH2 TIP3W2746      10.490  16.045  27.394  1.00  0.00      WT1  O
ATOM   3627  H1  TIP3W2746       9.489  15.803  27.337  1.00  0.00      WT1  H
ATOM   3628  H2  TIP3W2746      10.719  16.060  26.470  1.00  0.00      WT1  H
ATOM   3629  OH2 TIP3W2753      11.875  28.580 -10.098  1.00  0.00      WT1  O
ATOM   3630  H1  TIP3W2753      10.998  28.915  -9.978  1.00  0.00      WT1  H
ATOM   3631  H2  TIP3W2753      12.407  29.399 -10.216  1.00  0.00      WT1  H
ATOM   3632  OH2 TIP3W2755      -1.783  28.014   2.773  1.00  0.00      WT1  O
ATOM   3633  H1  TIP3W2755      -1.387  28.772   3.266  1.00  0.00      WT1  H
ATOM   3634  H2  TIP3W2755      -1.441  28.135   1.916  1.00  0.00      WT1  H
ATOM   3635  OH2 TIP3W2761      28.039   9.914  18.734  1.00  0.00      WT1  O
ATOM   3636  H1  TIP3W2761      27.753   9.960  17.762  1.00  0.00      WT1  H
ATOM   3637  H2  TIP3W2761      28.996  10.074  18.736  1.00  0.00      WT1  H
ATOM   3638  OH2 TIP3W2762      10.350  22.828  26.066  1.00  0.00      WT1  O
ATOM   3639  H1  TIP3W2762       9.985  23.472  26.675  1.00  0.00      WT1  H
ATOM   3640  H2  TIP3W2762       9.671  22.194  26.008  1.00  0.00      WT1  H
ATOM   3641  OH2 TIP3W2765       2.905  22.285  31.444  1.00  0.00      WT1  O
ATOM   3642  H1  TIP3W2765       3.717  22.368  30.894  1.00  0.00      WT1  H
ATOM   3643  H2  TIP3W2765       2.299  21.813  30.881  1.00  0.00      WT1  H
ATOM   3644  OH2 TIP3W2766      30.453   7.550  30.833  1.00  0.00      WT1  O
ATOM   3645  H1  TIP3W2766      31.262   7.573  31.360  1.00  0.00      WT1  H
ATOM   3646  H2  TIP3W2766      29.855   8.146  31.335  1.00  0.00      WT1  H
ATOM   3647  OH2 TIP3W2767      -2.078  33.955  23.026  1.00  0.00      WT1  O
ATOM   3648  H1  TIP3W2767      -1.981  33.543  22.180  1.00  0.00      WT1  H
ATOM   3649  H2  TIP3W2767      -3.039  33.751  23.184  1.00  0.00      WT1  H
ATOM   3650  OH2 TIP3W2775      21.246  10.359 -11.787  1.00  0.00      WT1  O
ATOM   3651  H1  TIP3W2775      20.588  11.031 -11.577  1.00  0.00      WT1  H
ATOM   3652  H2  TIP3W2775      21.457   9.998 -10.934  1.00  0.00      WT1  H
ATOM   3653  OH2 TIP3W2778       7.034   9.560   1.579  1.00  0.00      WT1  O
ATOM   3654  H1  TIP3W2778       6.719   9.584   0.697  1.00  0.00      WT1  H
ATOM   3655  H2  TIP3W2778       6.275   9.168   2.071  1.00  0.00      WT1  H
ATOM   3656  OH2 TIP3W2780      -4.284  25.700  12.417  1.00  0.00      WT1  O
ATOM   3657  H1  TIP3W2780      -3.906  26.554  12.725  1.00  0.00      WT1  H
ATOM   3658  H2  TIP3W2780      -5.098  25.645  12.878  1.00  0.00      WT1  H
ATOM   3659  OH2 TIP3W2781      -6.524  39.983  -6.073  1.00  0.00      WT1  O
ATOM   3660  H1  TIP3W2781      -6.124  39.095  -5.967  1.00  0.00      WT1  H
ATOM   3661  H2  TIP3W2781      -6.683  40.254  -5.161  1.00  0.00      WT1  H
ATOM   3662  OH2 TIP3W2782      24.453  29.669  14.414  1.00  0.00      WT1  O
ATOM   3663  H1  TIP3W2782      25.200  30.078  14.896  1.00  0.00      WT1  H
ATOM   3664  H2  TIP3W2782      24.870  29.386  13.631  1.00  0.00      WT1  H
ATOM   3665  OH2 TIP3W2783      20.988  28.147  22.875  1.00  0.00      WT1  O
ATOM   3666  H1  TIP3W2783      20.532  28.173  21.995  1.00  0.00      WT1  H
ATOM   3667  H2  TIP3W2783      21.854  28.459  22.672  1.00  0.00      WT1  H
ATOM   3668  OH2 TIP3W2784       3.841  31.431  15.954  1.00  0.00      WT1  O
ATOM   3669  H1  TIP3W2784       3.725  32.474  15.898  1.00  0.00      WT1  H
ATOM   3670  H2  TIP3W2784       3.675  31.142  15.083  1.00  0.00      WT1  H
ATOM   3671  OH2 TIP3W2785       9.444  27.830  27.630  1.00  0.00      WT1  O
ATOM   3672  H1  TIP3W2785       9.571  28.322  26.793  1.00  0.00      WT1  H
ATOM   3673  H2  TIP3W2785       8.447  27.964  27.849  1.00  0.00      WT1  H
ATOM   3674  OH2 TIP3W2786       1.875   4.015  27.944  1.00  0.00      WT1  O
ATOM   3675  H1  TIP3W2786       1.765   3.425  28.709  1.00  0.00      WT1  H
ATOM   3676  H2  TIP3W2786       1.431   3.507  27.272  1.00  0.00      WT1  H
ATOM   3677  OH2 TIP3W2790      11.071  33.563  25.224  1.00  0.00      WT1  O
ATOM   3678  H1  TIP3W2790      11.728  32.837  25.115  1.00  0.00      WT1  H
ATOM   3679  H2  TIP3W2790      11.240  34.136  24.475  1.00  0.00      WT1  H
ATOM   3680  OH2 TIP3W2794      13.611  12.374  -9.759  1.00  0.00      WT1  O
ATOM   3681  H1  TIP3W2794      14.331  12.771  -9.171  1.00  0.00      WT1  H
ATOM   3682  H2  TIP3W2794      12.948  13.106  -9.889  1.00  0.00      WT1  H
ATOM   3683  OH2 TIP3W2795       7.150  30.506  -7.294  1.00  0.00      WT1  O
ATOM   3684  H1  TIP3W2795       7.444  31.304  -7.689  1.00  0.00      WT1  H
ATOM   3685  H2  TIP3W2795       7.946  29.938  -7.327  1.00  0.00      WT1  H
ATOM   3686  OH2 TIP3W2796      10.405  41.878  -4.966  1.00  0.00      WT1  O
ATOM   3687  H1  TIP3W2796      10.151  41.291  -5.684  1.00  0.00      WT1  H
ATOM   3688  H2  TIP3W2796      11.294  41.526  -4.768  1.00  0.00      WT1  H
ATOM   3689  OH2 TIP3W2799      15.622  26.928  20.320  1.00  0.00      WT1  O
ATOM   3690  H1  TIP3W2799      15.347  26.370  21.020  1.00  0.00      WT1  H
ATOM   3691  H2  TIP3W2799      15.107  26.688  19.558  1.00  0.00      WT1  H
ATOM   3692  OH2 TIP3W2802      -5.670  36.466   1.101  1.00  0.00      WT1  O
ATOM   3693  H1  TIP3W2802      -6.280  35.943   1.647  1.00  0.00      WT1  H
ATOM   3694  H2  TIP3W2802      -5.783  36.096   0.264  1.00  0.00      WT1  H
ATOM   3695  OH2 TIP3W2803      17.455  36.840  21.992  1.00  0.00      WT1  O
ATOM   3696  H1  TIP3W2803      17.213  35.932  21.865  1.00  0.00      WT1  H
ATOM   3697  H2  TIP3W2803      18.056  36.911  22.771  1.00  0.00      WT1  H
ATOM   3698  OH2 TIP3W2805      18.028  32.018  28.589  1.00  0.00      WT1  O
ATOM   3699  H1  TIP3W2805      17.454  32.835  28.676  1.00  0.00      WT1  H
ATOM   3700  H2  TIP3W2805      17.330  31.376  28.403  1.00  0.00      WT1  H
ATOM   3701  OH2 TIP3W2806       3.035  29.180  11.560  1.00  0.00      WT1  O
ATOM   3702  H1  TIP3W2806       3.245  29.247  10.590  1.00  0.00      WT1  H
ATOM   3703  H2  TIP3W2806       2.660  28.339  11.600  1.00  0.00      WT1  H
ATOM   3704  OH2 TIP3W2807      25.769  39.098  29.476  1.00  0.00      WT1  O
ATOM   3705  H1  TIP3W2807      25.312  38.727  28.721  1.00  0.00      WT1  H
ATOM   3706  H2  TIP3W2807      26.711  39.114  29.205  1.00  0.00      WT1  H
ATOM   3707  OH2 TIP3W2808      12.967  25.550  28.161  1.00  0.00      WT1  O
ATOM   3708  H1  TIP3W2808      13.077  26.467  28.103  1.00  0.00      WT1  H
ATOM   3709  H2  TIP3W2808      12.316  25.359  28.839  1.00  0.00      WT1  H
ATOM   3710  OH2 TIP3W2809       7.495  25.331  29.818  1.00  0.00      WT1  O
ATOM   3711  H1  TIP3W2809       6.902  26.066  29.639  1.00  0.00      WT1  H
ATOM   3712  H2  TIP3W2809       7.110  24.979  30.631  1.00  0.00      WT1  H
ATOM   3713  OH2 TIP3W2819      16.269  34.775  -5.490  1.00  0.00      WT1  O
ATOM   3714  H1  TIP3W2819      16.753  34.039  -5.866  1.00  0.00      WT1  H
ATOM   3715  H2  TIP3W2819      16.924  35.193  -4.893  1.00  0.00      WT1  H
ATOM   3716  OH2 TIP3W2820      35.653  15.726  -0.579  1.00  0.00      WT1  O
ATOM   3717  H1  TIP3W2820      34.980  15.167  -0.129  1.00  0.00      WT1  H
ATOM   3718  H2  TIP3W2820      36.053  16.204   0.171  1.00  0.00      WT1  H
ATOM   3719  OH2 TIP3W2822      16.249  42.721  -1.228  1.00  0.00      WT1  O
ATOM   3720  H1  TIP3W2822      15.480  42.620  -0.635  1.00  0.00      WT1  H
ATOM   3721  H2  TIP3W2822      15.997  42.240  -1.994  1.00  0.00      WT1  H
ATOM   3722  OH2 TIP3W2823      28.725  40.389   4.152  1.00  0.00      WT1  O
ATOM   3723  H1  TIP3W2823      28.185  39.736   3.722  1.00  0.00      WT1  H
ATOM   3724  H2  TIP3W2823      29.172  40.774   3.362  1.00  0.00      WT1  H
ATOM   3725  OH2 TIP3W2824      -0.178  15.688  18.583  1.00  0.00      WT1  O
ATOM   3726  H1  TIP3W2824      -1.102  15.468  18.483  1.00  0.00      WT1  H
ATOM   3727  H2  TIP3W2824      -0.145  16.276  19.416  1.00  0.00      WT1  H
ATOM   3728  OH2 TIP3W2825      21.247  32.485  18.192  1.00  0.00      WT1  O
ATOM   3729  H1  TIP3W2825      22.035  32.347  17.653  1.00  0.00      WT1  H
ATOM   3730  H2  TIP3W2825      21.631  32.833  18.970  1.00  0.00      WT1  H
ATOM   3731  OH2 TIP3W2826       7.417  20.710  26.942  1.00  0.00      WT1  O
ATOM   3732  H1  TIP3W2826       7.543  20.497  26.044  1.00  0.00      WT1  H
ATOM   3733  H2  TIP3W2826       6.755  21.407  26.861  1.00  0.00      WT1  H
ATOM   3734  OH2 TIP3W2827       5.546  24.257  17.187  1.00  0.00      WT1  O
ATOM   3735  H1  TIP3W2827       6.328  24.345  16.562  1.00  0.00      WT1  H
ATOM   3736  H2  TIP3W2827       5.921  23.728  17.955  1.00  0.00      WT1  H
ATOM   3737  OH2 TIP3W2829      18.167  24.239  25.713  1.00  0.00      WT1  O
ATOM   3738  H1  TIP3W2829      18.110  25.045  25.216  1.00  0.00      WT1  H
ATOM   3739  H2  TIP3W2829      17.283  23.779  25.650  1.00  0.00      WT1  H
ATOM   3740  OH2 TIP3W2830      23.068  27.354  27.300  1.00  0.00      WT1  O
ATOM   3741  H1  TIP3W2830      22.889  26.635  26.663  1.00  0.00      WT1  H
ATOM   3742  H2  TIP3W2830      22.832  28.183  26.857  1.00  0.00      WT1  H
ATOM   3743  OH2 TIP3W2831       5.453  32.185  26.228  1.00  0.00      WT1  O
ATOM   3744  H1  TIP3W2831       6.152  31.720  26.738  1.00  0.00      WT1  H
ATOM   3745  H2  TIP3W2831       5.998  32.820  25.714  1.00  0.00      WT1  H
ATOM   3746  OH2 TIP3W2832      11.486  28.156  -7.195  1.00  0.00      WT1  O
ATOM   3747  H1  TIP3W2832      11.689  27.795  -8.095  1.00  0.00      WT1  H
ATOM   3748  H2  TIP3W2832      11.375  29.113  -7.364  1.00  0.00      WT1  H
ATOM   3749  OH2 TIP3W2839      17.030  38.763  -0.707  1.00  0.00      WT1  O
ATOM   3750  H1  TIP3W2839      16.512  38.244  -1.329  1.00  0.00      WT1  H
ATOM   3751  H2  TIP3W2839      16.445  38.822   0.019  1.00  0.00      WT1  H
ATOM   3752  OH2 TIP3W2840       9.462  38.798   2.049  1.00  0.00      WT1  O
ATOM   3753  H1  TIP3W2840       9.267  39.338   1.233  1.00  0.00      WT1  H
ATOM   3754  H2  TIP3W2840       9.738  39.464   2.657  1.00  0.00      WT1  H
ATOM   3755  OH2 TIP3W2844      -0.483  29.609  21.210  1.00  0.00      WT1  O
ATOM   3756  H1  TIP3W2844      -0.545  28.994  20.458  1.00  0.00      WT1  H
ATOM   3757  H2  TIP3W2844       0.184  30.240  21.034  1.00  0.00      WT1  H
ATOM   3758  OH2 TIP3W2846       4.546  20.388  26.806  1.00  0.00      WT1  O
ATOM   3759  H1  TIP3W2846       4.323  20.650  25.843  1.00  0.00      WT1  H
ATOM   3760  H2  TIP3W2846       4.555  21.235  27.312  1.00  0.00      WT1  H
ATOM   3761  OH2 TIP3W2847      16.437  25.997  27.450  1.00  0.00      WT1  O
ATOM   3762  H1  TIP3W2847      15.622  25.557  27.245  1.00  0.00      WT1  H
ATOM   3763  H2  TIP3W2847      17.017  25.295  27.799  1.00  0.00      WT1  H
ATOM   3764  OH2 TIP3W2848      14.103  39.605  19.129  1.00  0.00      WT1  O
ATOM   3765  H1  TIP3W2848      13.113  39.555  19.043  1.00  0.00      WT1  H
ATOM   3766  H2  TIP3W2848      14.249  40.315  19.795  1.00  0.00      WT1  H
ATOM   3767  OH2 TIP3W2853       7.346  33.784  25.046  1.00  0.00      WT1  O
ATOM   3768  H1  TIP3W2853       7.731  34.017  24.196  1.00  0.00      WT1  H
ATOM   3769  H2  TIP3W2853       7.822  34.371  25.688  1.00  0.00      WT1  H
ATOM   3770  OH2 TIP3W2858       7.344  41.310   9.045  1.00  0.00      WT1  O
ATOM   3771  H1  TIP3W2858       7.859  41.426   9.856  1.00  0.00      WT1  H
ATOM   3772  H2  TIP3W2858       6.586  41.822   9.238  1.00  0.00      WT1  H
ATOM   3773  OH2 TIP3W2859       5.093  33.115 -11.485  1.00  0.00      WT1  O
ATOM   3774  H1  TIP3W2859       5.871  33.618 -11.805  1.00  0.00      WT1  H
ATOM   3775  H2  TIP3W2859       4.359  33.415 -11.973  1.00  0.00      WT1  H
ATOM   3776  OH2 TIP3W2860      12.646  36.234  11.160  1.00  0.00      WT1  O
ATOM   3777  H1  TIP3W2860      12.617  36.984  10.536  1.00  0.00      WT1  H
ATOM   3778  H2  TIP3W2860      12.028  35.549  10.695  1.00  0.00      WT1  H
ATOM   3779  OH2 TIP3W2863       5.708  36.096   3.019  1.00  0.00      WT1  O
ATOM   3780  H1  TIP3W2863       4.823  35.691   3.158  1.00  0.00      WT1  H
ATOM   3781  H2  TIP3W2863       6.225  35.416   2.513  1.00  0.00      WT1  H
ATOM   3782  OH2 TIP3W2865       6.558  31.657  11.450  1.00  0.00      WT1  O
ATOM   3783  H1  TIP3W2865       6.655  30.928  10.920  1.00  0.00      WT1  H
ATOM   3784  H2  TIP3W2865       7.135  31.445  12.146  1.00  0.00      WT1  H
ATOM   3785  OH2 TIP3W2867      13.243  36.817  13.901  1.00  0.00      WT1  O
ATOM   3786  H1  TIP3W2867      12.915  36.537  13.057  1.00  0.00      WT1  H
ATOM   3787  H2  TIP3W2867      13.320  36.048  14.428  1.00  0.00      WT1  H
ATOM   3788  OH2 TIP3W2869      12.880  43.313  29.290  1.00  0.00      WT1  O
ATOM   3789  H1  TIP3W2869      12.369  43.039  28.507  1.00  0.00      WT1  H
ATOM   3790  H2  TIP3W2869      13.756  43.403  28.912  1.00  0.00      WT1  H
ATOM   3791  OH2 TIP3W2874       6.682  28.233  28.497  1.00  0.00      WT1  O
ATOM   3792  H1  TIP3W2874       6.476  28.302  29.419  1.00  0.00      WT1  H
ATOM   3793  H2  TIP3W2874       5.845  28.580  28.048  1.00  0.00      WT1  H
ATOM   3794  OH2 TIP3W2877      16.426  30.236 -14.496  1.00  0.00      WT1  O
ATOM   3795  H1  TIP3W2877      15.555  30.521 -14.923  1.00  0.00      WT1  H
ATOM   3796  H2  TIP3W2877      16.728  31.146 -14.121  1.00  0.00      WT1  H
ATOM   3797  OH2 TIP3W2878      13.431  29.289 -14.541  1.00  0.00      WT1  O
ATOM   3798  H1  TIP3W2878      13.480  30.296 -14.522  1.00  0.00      WT1  H
ATOM   3799  H2  TIP3W2878      12.546  29.060 -14.250  1.00  0.00      WT1  H
ATOM   3800  OH2 TIP3W2882      21.945  37.621   2.086  1.00  0.00      WT1  O
ATOM   3801  H1  TIP3W2882      22.111  36.792   1.649  1.00  0.00      WT1  H
ATOM   3802  H2  TIP3W2882      21.059  37.679   1.857  1.00  0.00      WT1  H
ATOM   3803  OH2 TIP3W2884       9.383  37.715  -5.534  1.00  0.00      WT1  O
ATOM   3804  H1  TIP3W2884       9.857  37.062  -5.005  1.00  0.00      WT1  H
ATOM   3805  H2  TIP3W2884       8.912  38.274  -4.882  1.00  0.00      WT1  H
ATOM   3806  OH2 TIP3W2886      11.951  40.356  12.249  1.00  0.00      WT1  O
ATOM   3807  H1  TIP3W2886      12.129  39.782  11.442  1.00  0.00      WT1  H
ATOM   3808  H2  TIP3W2886      12.769  40.926  12.313  1.00  0.00      WT1  H
ATOM   3809  OH2 TIP3W2888      24.525  41.586  21.413  1.00  0.00      WT1  O
ATOM   3810  H1  TIP3W2888      24.449  42.386  20.888  1.00  0.00      WT1  H
ATOM   3811  H2  TIP3W2888      25.400  41.354  21.252  1.00  0.00      WT1  H
ATOM   3812  OH2 TIP3W2889       7.348  31.052  28.187  1.00  0.00      WT1  O
ATOM   3813  H1  TIP3W2889       7.579  30.213  28.592  1.00  0.00      WT1  H
ATOM   3814  H2  TIP3W2889       8.185  31.340  27.737  1.00  0.00      WT1  H
ATOM   3815  OH2 TIP3W2891       4.860  41.119  14.357  1.00  0.00      WT1  O
ATOM   3816  H1  TIP3W2891       5.085  41.088  15.291  1.00  0.00      WT1  H
ATOM   3817  H2  TIP3W2891       4.443  41.998  14.222  1.00  0.00      WT1  H
ATOM   3818  OH2 TIP3W2893      16.598  40.633  21.459  1.00  0.00      WT1  O
ATOM   3819  H1  TIP3W2893      17.067  40.547  22.307  1.00  0.00      WT1  H
ATOM   3820  H2  TIP3W2893      15.715  40.476  21.698  1.00  0.00      WT1  H
ATOM   3821  OH2 TIP3W2897      18.772  37.204  29.301  1.00  0.00      WT1  O
ATOM   3822  H1  TIP3W2897      19.253  36.892  30.085  1.00  0.00      WT1  H
ATOM   3823  H2  TIP3W2897      17.825  36.928  29.358  1.00  0.00      WT1  H
ATOM   3824  OH2 TIP3W2903      -2.876  33.054 -13.611  1.00  0.00      WT1  O
ATOM   3825  H1  TIP3W2903      -2.473  33.904 -13.518  1.00  0.00      WT1  H
ATOM   3826  H2  TIP3W2903      -2.395  32.501 -13.020  1.00  0.00      WT1  H
ATOM   3827  OH2 TIP3W2904       9.612  37.737   5.311  1.00  0.00      WT1  O
ATOM   3828  H1  TIP3W2904       9.825  38.092   4.447  1.00  0.00      WT1  H
ATOM   3829  H2  TIP3W2904       8.682  37.982   5.506  1.00  0.00      WT1  H
ATOM   3830  OH2 TIP3W2906      -4.398  39.727  15.412  1.00  0.00      WT1  O
ATOM   3831  H1  TIP3W2906      -4.642  40.635  15.446  1.00  0.00      WT1  H
ATOM   3832  H2  TIP3W2906      -3.819  39.775  14.659  1.00  0.00      WT1  H
ATOM   3833  OH2 TIP3W2907      16.365  30.863  24.107  1.00  0.00      WT1  O
ATOM   3834  H1  TIP3W2907      15.487  30.667  23.827  1.00  0.00      WT1  H
ATOM   3835  H2  TIP3W2907      16.370  31.866  24.071  1.00  0.00      WT1  H
ATOM   3836  OH2 TIP3W2909       5.977  40.600  20.487  1.00  0.00      WT1  O
ATOM   3837  H1  TIP3W2909       5.365  41.312  20.271  1.00  0.00      WT1  H
ATOM   3838  H2  TIP3W2909       5.401  39.836  20.463  1.00  0.00      WT1  H
ATOM   3839  OH2 TIP3W2911      21.343  34.357  25.979  1.00  0.00      WT1  O
ATOM   3840  H1  TIP3W2911      21.757  33.972  25.219  1.00  0.00      WT1  H
ATOM   3841  H2  TIP3W2911      20.781  33.638  26.270  1.00  0.00      WT1  H
ATOM   3842  OH2 TIP3W2913       4.974  19.653  23.947  1.00  0.00      WT1  O
ATOM   3843  H1  TIP3W2913       4.521  18.873  23.726  1.00  0.00      WT1  H
ATOM   3844  H2  TIP3W2913       5.869  19.547  23.576  1.00  0.00      WT1  H
ATOM   3845  OH2 TIP3W2918       4.101  36.810 -12.309  1.00  0.00      WT1  O
ATOM   3846  H1  TIP3W2918       4.888  36.625 -12.822  1.00  0.00      WT1  H
ATOM   3847  H2  TIP3W2918       4.133  37.746 -12.123  1.00  0.00      WT1  H
ATOM   3848  OH2 TIP3W2919      15.082  33.773 -14.679  1.00  0.00      WT1  O
ATOM   3849  H1  TIP3W2919      14.426  33.379 -15.355  1.00  0.00      WT1  H
ATOM   3850  H2  TIP3W2919      15.968  33.382 -14.931  1.00  0.00      WT1  H
ATOM   3851  OH2 TIP3W2922       3.083  33.840   0.508  1.00  0.00      WT1  O
ATOM   3852  H1  TIP3W2922       2.476  33.300   0.015  1.00  0.00      WT1  H
ATOM   3853  H2  TIP3W2922       3.956  33.429   0.491  1.00  0.00      WT1  H
ATOM   3854  OH2 TIP3W2923      21.871  36.295  -4.020  1.00  0.00      WT1  O
ATOM   3855  H1  TIP3W2923      22.137  35.352  -4.087  1.00  0.00      WT1  H
ATOM   3856  H2  TIP3W2923      20.919  36.270  -4.253  1.00  0.00      WT1  H
ATOM   3857  OH2 TIP3W2925       7.815  40.150  -4.335  1.00  0.00      WT1  O
ATOM   3858  H1  TIP3W2925       7.040  40.584  -4.748  1.00  0.00      WT1  H
ATOM   3859  H2  TIP3W2925       8.188  40.862  -3.797  1.00  0.00      WT1  H
ATOM   3860  OH2 TIP3W2926       4.393  28.417   9.239  1.00  0.00      WT1  O
ATOM   3861  H1  TIP3W2926       5.264  28.677   9.582  1.00  0.00      WT1  H
ATOM   3862  H2  TIP3W2926       4.469  27.488   9.100  1.00  0.00      WT1  H
ATOM   3863  OH2 TIP3W2927      11.929  40.512  -7.067  1.00  0.00      WT1  O
ATOM   3864  H1  TIP3W2927      11.239  40.112  -7.594  1.00  0.00      WT1  H
ATOM   3865  H2  TIP3W2927      12.765  40.310  -7.590  1.00  0.00      WT1  H
ATOM   3866  OH2 TIP3W2928       2.042  41.670   9.778  1.00  0.00      WT1  O
ATOM   3867  H1  TIP3W2928       2.093  41.881   8.834  1.00  0.00      WT1  H
ATOM   3868  H2  TIP3W2928       1.499  40.890   9.765  1.00  0.00      WT1  H
ATOM   3869  OH2 TIP3W2930      14.908  41.394  17.126  1.00  0.00      WT1  O
ATOM   3870  H1  TIP3W2930      15.651  41.154  16.517  1.00  0.00      WT1  H
ATOM   3871  H2  TIP3W2930      14.684  40.495  17.545  1.00  0.00      WT1  H
ATOM   3872  OH2 TIP3W2941      24.292  40.093  -2.770  1.00  0.00      WT1  O
ATOM   3873  H1  TIP3W2941      23.545  40.195  -3.362  1.00  0.00      WT1  H
ATOM   3874  H2  TIP3W2941      24.798  39.418  -3.226  1.00  0.00      WT1  H
ATOM   3875  OH2 TIP3W2943       4.557  43.455   2.121  1.00  0.00      WT1  O
ATOM   3876  H1  TIP3W2943       4.860  43.242   1.240  1.00  0.00      WT1  H
ATOM   3877  H2  TIP3W2943       4.318  42.590   2.460  1.00  0.00      WT1  H
ATOM   3878  OH2 TIP3W2951       8.522  40.571  31.813  1.00  0.00      WT1  O
ATOM   3879  H1  TIP3W2951       9.300  40.950  31.360  1.00  0.00      WT1  H
ATOM   3880  H2  TIP3W2951       7.799  41.101  31.383  1.00  0.00      WT1  H
ATOM   3881  OH2 TIP3W2963      12.948  41.225  -9.703  1.00  0.00      WT1  O
ATOM   3882  H1  TIP3W2963      11.995  41.167  -9.630  1.00  0.00      WT1  H
ATOM   3883  H2  TIP3W2963      13.067  41.084 -10.620  1.00  0.00      WT1  H
ATOM   3884  OH2 TIP3W2968      17.606  37.991   8.589  1.00  0.00      WT1  O
ATOM   3885  H1  TIP3W2968      18.523  38.010   9.026  1.00  0.00      WT1  H
ATOM   3886  H2  TIP3W2968      16.996  37.862   9.284  1.00  0.00      WT1  H
ATOM   3887  OH2 TIP3W2972      10.218  43.055   5.166  1.00  0.00      WT1  O
ATOM   3888  H1  TIP3W2972      10.983  43.487   4.851  1.00  0.00      WT1  H
ATOM   3889  H2  TIP3W2972       9.500  43.725   4.928  1.00  0.00      WT1  H
ATOM   3890  OH2 TIP3W2975      27.231  41.863  20.388  1.00  0.00      WT1  O
ATOM   3891  H1  TIP3W2975      27.596  41.582  21.265  1.00  0.00      WT1  H
ATOM   3892  H2  TIP3W2975      27.363  42.860  20.444  1.00  0.00      WT1  H
ATOM   3893  OH2 TIP3W2979       8.715  42.328  -2.706  1.00  0.00      WT1  O
ATOM   3894  H1  TIP3W2979       9.444  42.387  -3.346  1.00  0.00      WT1  H
ATOM   3895  H2  TIP3W2979       8.105  43.013  -3.033  1.00  0.00      WT1  H
ATOM   3896  OH2 TIP3W3010       0.585   5.691  -7.421  1.00  0.00      WT1  O
ATOM   3897  H1  TIP3W3010       0.946   6.606  -7.422  1.00  0.00      WT1  H
ATOM   3898  H2  TIP3W3010       0.295   5.346  -6.574  1.00  0.00      WT1  H
ATOM   3899  OH2 TIP3W3012      11.024   2.861   0.582  1.00  0.00      WT1  O
ATOM   3900  H1  TIP3W3012      11.545   3.352   0.020  1.00  0.00      WT1  H
ATOM   3901  H2  TIP3W3012      10.139   3.246   0.484  1.00  0.00      WT1  H
ATOM   3902  OH2 TIP3W3016       4.034   6.474  10.029  1.00  0.00      WT1  O
ATOM   3903  H1  TIP3W3016       4.299   6.394   9.115  1.00  0.00      WT1  H
ATOM   3904  H2  TIP3W3016       4.791   6.179  10.493  1.00  0.00      WT1  H
ATOM   3905  OH2 TIP3W3027       7.772   3.807   4.498  1.00  0.00      WT1  O
ATOM   3906  H1  TIP3W3027       7.292   3.505   3.708  1.00  0.00      WT1  H
ATOM   3907  H2  TIP3W3027       8.716   3.649   4.258  1.00  0.00      WT1  H
ATOM   3908  OH2 TIP3W3033      14.491   6.774  22.861  1.00  0.00      WT1  O
ATOM   3909  H1  TIP3W3033      14.788   6.266  22.049  1.00  0.00      WT1  H
ATOM   3910  H2  TIP3W3033      14.133   7.558  22.379  1.00  0.00      WT1  H
ATOM   3911  OH2 TIP3W3046      23.952   9.628   1.156  1.00  0.00      WT1  O
ATOM   3912  H1  TIP3W3046      23.502   9.115   0.388  1.00  0.00      WT1  H
ATOM   3913  H2  TIP3W3046      23.235   9.967   1.684  1.00  0.00      WT1  H
ATOM   3914  OH2 TIP3W3049      10.522   4.555  -3.091  1.00  0.00      WT1  O
ATOM   3915  H1  TIP3W3049      10.478   4.991  -2.216  1.00  0.00      WT1  H
ATOM   3916  H2  TIP3W3049      11.205   3.945  -2.893  1.00  0.00      WT1  H
ATOM   3917  OH2 TIP3W3050      22.463   4.566  -0.891  1.00  0.00      WT1  O
ATOM   3918  H1  TIP3W3050      22.276   3.907  -0.238  1.00  0.00      WT1  H
ATOM   3919  H2  TIP3W3050      22.217   4.131  -1.746  1.00  0.00      WT1  H
ATOM   3920  OH2 TIP3W3053       9.311   3.509  11.667  1.00  0.00      WT1  O
ATOM   3921  H1  TIP3W3053       9.942   3.455  10.917  1.00  0.00      WT1  H
ATOM   3922  H2  TIP3W3053       8.567   4.004  11.318  1.00  0.00      WT1  H
ATOM   3923  OH2 TIP3W3072      -1.992   6.749  -8.780  1.00  0.00      WT1  O
ATOM   3924  H1  TIP3W3072      -1.121   6.441  -8.398  1.00  0.00      WT1  H
ATOM   3925  H2  TIP3W3072      -2.310   7.424  -8.119  1.00  0.00      WT1  H
ATOM   3926  OH2 TIP3W3073      10.220   6.254  -7.814  1.00  0.00      WT1  O
ATOM   3927  H1  TIP3W3073      10.895   6.927  -7.667  1.00  0.00      WT1  H
ATOM   3928  H2  TIP3W3073       9.932   6.349  -8.742  1.00  0.00      WT1  H
ATOM   3929  OH2 TIP3W3075      17.072   4.028  13.120  1.00  0.00      WT1  O
ATOM   3930  H1  TIP3W3075      17.384   4.128  14.030  1.00  0.00      WT1  H
ATOM   3931  H2  TIP3W3075      16.839   4.947  12.933  1.00  0.00      WT1  H
ATOM   3932  OH2 TIP3W3079      10.741  13.698  24.578  1.00  0.00      WT1  O
ATOM   3933  H1  TIP3W3079      11.191  12.836  24.606  1.00  0.00      WT1  H
ATOM   3934  H2  TIP3W3079      11.394  14.332  24.907  1.00  0.00      WT1  H
ATOM   3935  OH2 TIP3W3081      13.498  14.817  27.579  1.00  0.00      WT1  O
ATOM   3936  H1  TIP3W3081      14.385  14.389  27.489  1.00  0.00      WT1  H
ATOM   3937  H2  TIP3W3081      13.603  15.645  26.965  1.00  0.00      WT1  H
ATOM   3938  OH2 TIP3W3085      15.717   6.074 -14.721  1.00  0.00      WT1  O
ATOM   3939  H1  TIP3W3085      14.888   5.546 -14.795  1.00  0.00      WT1  H
ATOM   3940  H2  TIP3W3085      16.308   5.460 -14.254  1.00  0.00      WT1  H
ATOM   3941  OH2 TIP3W3086      10.962   7.364 -14.550  1.00  0.00      WT1  O
ATOM   3942  H1  TIP3W3086      10.571   6.493 -14.517  1.00  0.00      WT1  H
ATOM   3943  H2  TIP3W3086      10.885   7.687 -13.649  1.00  0.00      WT1  H
ATOM   3944  OH2 TIP3W3091      10.206  10.595 -11.619  1.00  0.00      WT1  O
ATOM   3945  H1  TIP3W3091       9.355  10.226 -11.722  1.00  0.00      WT1  H
ATOM   3946  H2  TIP3W3091      10.163  11.538 -11.610  1.00  0.00      WT1  H
ATOM   3947  OH2 TIP3W3096       4.900   6.168   7.181  1.00  0.00      WT1  O
ATOM   3948  H1  TIP3W3096       5.884   6.377   7.125  1.00  0.00      WT1  H
ATOM   3949  H2  TIP3W3096       4.784   5.283   6.899  1.00  0.00      WT1  H
ATOM   3950  OH2 TIP3W3097      19.685   4.047   5.007  1.00  0.00      WT1  O
ATOM   3951  H1  TIP3W3097      20.678   4.045   4.728  1.00  0.00      WT1  H
ATOM   3952  H2  TIP3W3097      19.220   4.235   4.235  1.00  0.00      WT1  H
ATOM   3953  OH2 TIP3W3102      12.144  10.845  25.102  1.00  0.00      WT1  O
ATOM   3954  H1  TIP3W3102      12.169  10.939  26.067  1.00  0.00      WT1  H
ATOM   3955  H2  TIP3W3102      12.903  10.222  24.998  1.00  0.00      WT1  H
ATOM   3956  OH2 TIP3W3104       8.208  16.056  23.616  1.00  0.00      WT1  O
ATOM   3957  H1  TIP3W3104       8.427  15.170  23.208  1.00  0.00      WT1  H
ATOM   3958  H2  TIP3W3104       9.003  16.192  24.130  1.00  0.00      WT1  H
ATOM   3959  OH2 TIP3W3108       9.979   3.578  -7.655  1.00  0.00      WT1  O
ATOM   3960  H1  TIP3W3108      10.227   4.520  -7.712  1.00  0.00      WT1  H
ATOM   3961  H2  TIP3W3108      10.357   3.172  -8.485  1.00  0.00      WT1  H
ATOM   3962  OH2 TIP3W3109      14.204  22.615 -13.333  1.00  0.00      WT1  O
ATOM   3963  H1  TIP3W3109      13.760  22.948 -14.161  1.00  0.00      WT1  H
ATOM   3964  H2  TIP3W3109      13.537  22.505 -12.682  1.00  0.00      WT1  H
ATOM   3965  OH2 TIP3W3114      19.454   8.967  -2.323  1.00  0.00      WT1  O
ATOM   3966  H1  TIP3W3114      19.424   9.953  -2.220  1.00  0.00      WT1  H
ATOM   3967  H2  TIP3W3114      19.303   8.644  -1.410  1.00  0.00      WT1  H
ATOM   3968  OH2 TIP3W3115      13.175  11.904  -6.871  1.00  0.00      WT1  O
ATOM   3969  H1  TIP3W3115      13.808  11.225  -6.706  1.00  0.00      WT1  H
ATOM   3970  H2  TIP3W3115      12.531  11.827  -6.136  1.00  0.00      WT1  H
ATOM   3971  OH2 TIP3W3119      20.700   3.871   8.787  1.00  0.00      WT1  O
ATOM   3972  H1  TIP3W3119      20.072   4.055   9.515  1.00  0.00      WT1  H
ATOM   3973  H2  TIP3W3119      20.095   3.523   8.099  1.00  0.00      WT1  H
ATOM   3974  OH2 TIP3W3120      32.482   8.879  25.581  1.00  0.00      WT1  O
ATOM   3975  H1  TIP3W3120      33.481   8.714  25.679  1.00  0.00      WT1  H
ATOM   3976  H2  TIP3W3120      32.139   8.109  25.167  1.00  0.00      WT1  H
ATOM   3977  OH2 TIP3W3121       1.406   6.727  21.373  1.00  0.00      WT1  O
ATOM   3978  H1  TIP3W3121       1.204   7.628  20.984  1.00  0.00      WT1  H
ATOM   3979  H2  TIP3W3121       2.281   6.582  21.051  1.00  0.00      WT1  H
ATOM   3980  OH2 TIP3W3129      15.924  10.142 -14.109  1.00  0.00      WT1  O
ATOM   3981  H1  TIP3W3129      16.385  10.568 -14.812  1.00  0.00      WT1  H
ATOM   3982  H2  TIP3W3129      15.655   9.241 -14.407  1.00  0.00      WT1  H
ATOM   3983  OH2 TIP3W3131      14.214  13.824 -13.107  1.00  0.00      WT1  O
ATOM   3984  H1  TIP3W3131      13.532  14.420 -12.736  1.00  0.00      WT1  H
ATOM   3985  H2  TIP3W3131      13.829  12.879 -12.920  1.00  0.00      WT1  H
ATOM   3986  OH2 TIP3W3136       2.856   3.040  15.967  1.00  0.00      WT1  O
ATOM   3987  H1  TIP3W3136       2.677   2.439  16.692  1.00  0.00      WT1  H
ATOM   3988  H2  TIP3W3136       3.873   3.017  15.824  1.00  0.00      WT1  H
ATOM   3989  OH2 TIP3W3138      29.815  15.282   7.089  1.00  0.00      WT1  O
ATOM   3990  H1  TIP3W3138      30.725  15.557   6.775  1.00  0.00      WT1  H
ATOM   3991  H2  TIP3W3138      29.397  14.974   6.268  1.00  0.00      WT1  H
ATOM   3992  OH2 TIP3W3139      11.475   4.371  13.323  1.00  0.00      WT1  O
ATOM   3993  H1  TIP3W3139      11.551   3.607  13.844  1.00  0.00      WT1  H
ATOM   3994  H2  TIP3W3139      10.734   4.164  12.689  1.00  0.00      WT1  H
ATOM   3995  OH2 TIP3W3140      15.739   3.284   4.962  1.00  0.00      WT1  O
ATOM   3996  H1  TIP3W3140      15.826   3.596   5.862  1.00  0.00      WT1  H
ATOM   3997  H2  TIP3W3140      15.837   2.361   5.028  1.00  0.00      WT1  H
ATOM   3998  OH2 TIP3W3142      18.065   8.164  17.570  1.00  0.00      WT1  O
ATOM   3999  H1  TIP3W3142      17.374   7.911  18.245  1.00  0.00      WT1  H
ATOM   4000  H2  TIP3W3142      18.944   8.038  18.103  1.00  0.00      WT1  H
ATOM   4001  OH2 TIP3W3143       9.163   5.149  22.824  1.00  0.00      WT1  O
ATOM   4002  H1  TIP3W3143       8.199   5.188  22.695  1.00  0.00      WT1  H
ATOM   4003  H2  TIP3W3143       9.459   5.846  22.242  1.00  0.00      WT1  H
ATOM   4004  OH2 TIP3W3145      22.381   3.831  27.724  1.00  0.00      WT1  O
ATOM   4005  H1  TIP3W3145      22.944   3.260  28.280  1.00  0.00      WT1  H
ATOM   4006  H2  TIP3W3145      21.429   3.495  27.954  1.00  0.00      WT1  H
ATOM   4007  OH2 TIP3W3150       9.360  13.865 -11.490  1.00  0.00      WT1  O
ATOM   4008  H1  TIP3W3150       8.898  14.700 -11.622  1.00  0.00      WT1  H
ATOM   4009  H2  TIP3W3150       9.573  13.907 -10.607  1.00  0.00      WT1  H
ATOM   4010  OH2 TIP3W3152      13.694   5.067  -5.782  1.00  0.00      WT1  O
ATOM   4011  H1  TIP3W3152      12.910   5.570  -5.388  1.00  0.00      WT1  H
ATOM   4012  H2  TIP3W3152      14.117   5.832  -6.214  1.00  0.00      WT1  H
ATOM   4013  OH2 TIP3W3159      25.021   8.580  27.830  1.00  0.00      WT1  O
ATOM   4014  H1  TIP3W3159      25.902   8.415  28.201  1.00  0.00      WT1  H
ATOM   4015  H2  TIP3W3159      24.614   7.707  27.994  1.00  0.00      WT1  H
ATOM   4016  OH2 TIP3W3160      20.552  17.021  19.322  1.00  0.00      WT1  O
ATOM   4017  H1  TIP3W3160      21.301  17.522  19.025  1.00  0.00      WT1  H
ATOM   4018  H2  TIP3W3160      19.841  17.659  19.188  1.00  0.00      WT1  H
ATOM   4019  OH2 TIP3W3164      11.452  13.819  28.859  1.00  0.00      WT1  O
ATOM   4020  H1  TIP3W3164      10.937  14.619  28.605  1.00  0.00      WT1  H
ATOM   4021  H2  TIP3W3164      12.274  13.997  28.429  1.00  0.00      WT1  H
ATOM   4022  OH2 TIP3W3167       9.204  12.046  29.290  1.00  0.00      WT1  O
ATOM   4023  H1  TIP3W3167       8.901  11.730  28.386  1.00  0.00      WT1  H
ATOM   4024  H2  TIP3W3167       9.972  12.662  29.223  1.00  0.00      WT1  H
ATOM   4025  OH2 TIP3W3173       3.645   6.250  -2.669  1.00  0.00      WT1  O
ATOM   4026  H1  TIP3W3173       3.569   7.127  -3.087  1.00  0.00      WT1  H
ATOM   4027  H2  TIP3W3173       3.396   6.440  -1.792  1.00  0.00      WT1  H
ATOM   4028  OH2 TIP3W3175      21.988  19.484  20.602  1.00  0.00      WT1  O
ATOM   4029  H1  TIP3W3175      21.837  19.088  21.477  1.00  0.00      WT1  H
ATOM   4030  H2  TIP3W3175      21.200  20.053  20.525  1.00  0.00      WT1  H
ATOM   4031  OH2 TIP3W3176      28.090  19.752 -15.124  1.00  0.00      WT1  O
ATOM   4032  H1  TIP3W3176      28.065  20.690 -15.134  1.00  0.00      WT1  H
ATOM   4033  H2  TIP3W3176      27.384  19.522 -14.568  1.00  0.00      WT1  H
ATOM   4034  OH2 TIP3W3177       0.700   2.680  -0.394  1.00  0.00      WT1  O
ATOM   4035  H1  TIP3W3177       1.517   3.068  -0.823  1.00  0.00      WT1  H
ATOM   4036  H2  TIP3W3177       0.682   1.766  -0.771  1.00  0.00      WT1  H
ATOM   4037  OH2 TIP3W3182      22.435  25.938  15.480  1.00  0.00      WT1  O
ATOM   4038  H1  TIP3W3182      21.860  26.465  14.969  1.00  0.00      WT1  H
ATOM   4039  H2  TIP3W3182      22.512  25.135  14.897  1.00  0.00      WT1  H
ATOM   4040  OH2 TIP3W3184      -2.526  17.538  16.556  1.00  0.00      WT1  O
ATOM   4041  H1  TIP3W3184      -2.458  18.277  17.171  1.00  0.00      WT1  H
ATOM   4042  H2  TIP3W3184      -2.752  16.766  17.101  1.00  0.00      WT1  H
ATOM   4043  OH2 TIP3W3185      12.186  22.358  28.307  1.00  0.00      WT1  O
ATOM   4044  H1  TIP3W3185      12.137  22.208  27.331  1.00  0.00      WT1  H
ATOM   4045  H2  TIP3W3185      11.315  22.166  28.560  1.00  0.00      WT1  H
ATOM   4046  OH2 TIP3W3186      20.640   5.473  31.430  1.00  0.00      WT1  O
ATOM   4047  H1  TIP3W3186      19.658   5.383  31.561  1.00  0.00      WT1  H
ATOM   4048  H2  TIP3W3186      20.668   6.389  31.220  1.00  0.00      WT1  H
ATOM   4049  OH2 TIP3W3193      30.761  28.670  -2.112  1.00  0.00      WT1  O
ATOM   4050  H1  TIP3W3193      30.691  28.055  -2.845  1.00  0.00      WT1  H
ATOM   4051  H2  TIP3W3193      31.107  28.066  -1.423  1.00  0.00      WT1  H
ATOM   4052  OH2 TIP3W3196      -0.737   9.943   0.452  1.00  0.00      WT1  O
ATOM   4053  H1  TIP3W3196      -1.108   9.686   1.273  1.00  0.00      WT1  H
ATOM   4054  H2  TIP3W3196      -1.440  10.081  -0.163  1.00  0.00      WT1  H
ATOM   4055  OH2 TIP3W3199      22.716  37.187  11.457  1.00  0.00      WT1  O
ATOM   4056  H1  TIP3W3199      23.528  37.652  11.462  1.00  0.00      WT1  H
ATOM   4057  H2  TIP3W3199      22.926  36.270  11.505  1.00  0.00      WT1  H
ATOM   4058  OH2 TIP3W3201      16.601  25.425  15.982  1.00  0.00      WT1  O
ATOM   4059  H1  TIP3W3201      16.307  26.016  15.235  1.00  0.00      WT1  H
ATOM   4060  H2  TIP3W3201      17.500  25.733  16.152  1.00  0.00      WT1  H
ATOM   4061  OH2 TIP3W3203      22.940  22.098  16.041  1.00  0.00      WT1  O
ATOM   4062  H1  TIP3W3203      22.288  21.914  15.365  1.00  0.00      WT1  H
ATOM   4063  H2  TIP3W3203      23.580  22.644  15.632  1.00  0.00      WT1  H
ATOM   4064  OH2 TIP3W3204      11.561  31.064  17.034  1.00  0.00      WT1  O
ATOM   4065  H1  TIP3W3204      10.627  30.821  17.262  1.00  0.00      WT1  H
ATOM   4066  H2  TIP3W3204      11.752  31.760  17.651  1.00  0.00      WT1  H
ATOM   4067  OH2 TIP3W3207      22.627  13.054  27.614  1.00  0.00      WT1  O
ATOM   4068  H1  TIP3W3207      23.392  12.671  27.172  1.00  0.00      WT1  H
ATOM   4069  H2  TIP3W3207      22.685  12.929  28.526  1.00  0.00      WT1  H
ATOM   4070  OH2 TIP3W3210      13.513  12.176  23.152  1.00  0.00      WT1  O
ATOM   4071  H1  TIP3W3210      12.939  11.698  23.739  1.00  0.00      WT1  H
ATOM   4072  H2  TIP3W3210      13.635  11.557  22.390  1.00  0.00      WT1  H
ATOM   4073  OH2 TIP3W3214      16.216  13.765  -9.760  1.00  0.00      WT1  O
ATOM   4074  H1  TIP3W3214      16.322  13.365 -10.596  1.00  0.00      WT1  H
ATOM   4075  H2  TIP3W3214      17.086  14.098  -9.572  1.00  0.00      WT1  H
ATOM   4076  OH2 TIP3W3220      14.274  36.322  -7.053  1.00  0.00      WT1  O
ATOM   4077  H1  TIP3W3220      14.847  36.936  -7.533  1.00  0.00      WT1  H
ATOM   4078  H2  TIP3W3220      14.873  35.916  -6.377  1.00  0.00      WT1  H
ATOM   4079  OH2 TIP3W3221       9.836  23.343  22.781  1.00  0.00      WT1  O
ATOM   4080  H1  TIP3W3221      10.172  24.215  22.616  1.00  0.00      WT1  H
ATOM   4081  H2  TIP3W3221      10.658  22.756  22.721  1.00  0.00      WT1  H
ATOM   4082  OH2 TIP3W3222      18.176  24.810  13.308  1.00  0.00      WT1  O
ATOM   4083  H1  TIP3W3222      18.355  25.744  13.036  1.00  0.00      WT1  H
ATOM   4084  H2  TIP3W3222      18.922  24.302  12.914  1.00  0.00      WT1  H
ATOM   4085  OH2 TIP3W3223      -3.316  21.425   6.397  1.00  0.00      WT1  O
ATOM   4086  H1  TIP3W3223      -4.161  21.357   5.857  1.00  0.00      WT1  H
ATOM   4087  H2  TIP3W3223      -2.631  21.190   5.761  1.00  0.00      WT1  H
ATOM   4088  OH2 TIP3W3225      29.162  18.446  20.962  1.00  0.00      WT1  O
ATOM   4089  H1  TIP3W3225      28.565  18.790  21.597  1.00  0.00      WT1  H
ATOM   4090  H2  TIP3W3225      29.954  18.860  21.146  1.00  0.00      WT1  H
ATOM   4091  OH2 TIP3W3226       4.262  34.409  18.327  1.00  0.00      WT1  O
ATOM   4092  H1  TIP3W3226       4.285  34.163  17.382  1.00  0.00      WT1  H
ATOM   4093  H2  TIP3W3226       4.714  33.674  18.789  1.00  0.00      WT1  H
ATOM   4094  OH2 TIP3W3228       6.558  29.404  25.275  1.00  0.00      WT1  O
ATOM   4095  H1  TIP3W3228       6.310  29.326  26.217  1.00  0.00      WT1  H
ATOM   4096  H2  TIP3W3228       6.509  28.469  24.973  1.00  0.00      WT1  H
ATOM   4097  OH2 TIP3W3229      18.027  26.353  19.144  1.00  0.00      WT1  O
ATOM   4098  H1  TIP3W3229      18.813  26.419  19.684  1.00  0.00      WT1  H
ATOM   4099  H2  TIP3W3229      17.295  26.687  19.759  1.00  0.00      WT1  H
ATOM   4100  OH2 TIP3W3233      20.152  32.429 -12.552  1.00  0.00      WT1  O
ATOM   4101  H1  TIP3W3233      20.126  32.513 -11.540  1.00  0.00      WT1  H
ATOM   4102  H2  TIP3W3233      20.729  31.672 -12.623  1.00  0.00      WT1  H
ATOM   4103  OH2 TIP3W3236       4.183  28.878  -2.539  1.00  0.00      WT1  O
ATOM   4104  H1  TIP3W3236       4.693  29.555  -2.928  1.00  0.00      WT1  H
ATOM   4105  H2  TIP3W3236       3.637  29.370  -1.942  1.00  0.00      WT1  H
ATOM   4106  OH2 TIP3W3239      19.988  37.537  -0.019  1.00  0.00      WT1  O
ATOM   4107  H1  TIP3W3239      20.653  37.781  -0.678  1.00  0.00      WT1  H
ATOM   4108  H2  TIP3W3239      19.191  37.781  -0.386  1.00  0.00      WT1  H
ATOM   4109  OH2 TIP3W3241      12.451  33.171  -8.735  1.00  0.00      WT1  O
ATOM   4110  H1  TIP3W3241      13.340  32.864  -8.871  1.00  0.00      WT1  H
ATOM   4111  H2  TIP3W3241      12.617  34.121  -8.845  1.00  0.00      WT1  H
ATOM   4112  OH2 TIP3W3249       0.704  18.515  27.508  1.00  0.00      WT1  O
ATOM   4113  H1  TIP3W3249      -0.007  17.915  27.831  1.00  0.00      WT1  H
ATOM   4114  H2  TIP3W3249       1.451  18.495  28.160  1.00  0.00      WT1  H
ATOM   4115  OH2 TIP3W3257      17.742  27.765 -14.188  1.00  0.00      WT1  O
ATOM   4116  H1  TIP3W3257      17.383  28.635 -14.623  1.00  0.00      WT1  H
ATOM   4117  H2  TIP3W3257      18.749  27.918 -14.236  1.00  0.00      WT1  H
ATOM   4118  OH2 TIP3W3261      13.961  28.370  11.132  1.00  0.00      WT1  O
ATOM   4119  H1  TIP3W3261      13.218  29.089  11.033  1.00  0.00      WT1  H
ATOM   4120  H2  TIP3W3261      14.443  28.713  11.836  1.00  0.00      WT1  H
ATOM   4121  OH2 TIP3W3262       6.773  24.945  -5.106  1.00  0.00      WT1  O
ATOM   4122  H1  TIP3W3262       6.136  25.271  -4.394  1.00  0.00      WT1  H
ATOM   4123  H2  TIP3W3262       7.605  25.371  -4.853  1.00  0.00      WT1  H
ATOM   4124  OH2 TIP3W3264       8.455  38.510  10.926  1.00  0.00      WT1  O
ATOM   4125  H1  TIP3W3264       7.975  38.567  10.088  1.00  0.00      WT1  H
ATOM   4126  H2  TIP3W3264       7.867  38.973  11.522  1.00  0.00      WT1  H
ATOM   4127  OH2 TIP3W3265      14.777  36.012   9.160  1.00  0.00      WT1  O
ATOM   4128  H1  TIP3W3265      15.652  35.575   9.108  1.00  0.00      WT1  H
ATOM   4129  H2  TIP3W3265      14.516  35.836  10.111  1.00  0.00      WT1  H
ATOM   4130  OH2 TIP3W3266      24.270  23.908  22.072  1.00  0.00      WT1  O
ATOM   4131  H1  TIP3W3266      23.683  23.359  22.609  1.00  0.00      WT1  H
ATOM   4132  H2  TIP3W3266      25.079  23.329  21.986  1.00  0.00      WT1  H
ATOM   4133  OH2 TIP3W3267      30.863  33.581  22.967  1.00  0.00      WT1  O
ATOM   4134  H1  TIP3W3267      30.463  33.579  23.838  1.00  0.00      WT1  H
ATOM   4135  H2  TIP3W3267      30.496  32.769  22.558  1.00  0.00      WT1  H
ATOM   4136  OH2 TIP3W3268      28.244  21.753  31.733  1.00  0.00      WT1  O
ATOM   4137  H1  TIP3W3268      27.824  22.626  31.860  1.00  0.00      WT1  H
ATOM   4138  H2  TIP3W3268      27.542  21.052  31.696  1.00  0.00      WT1  H
ATOM   4139  OH2 TIP3W3269       8.558  21.151  23.955  1.00  0.00      WT1  O
ATOM   4140  H1  TIP3W3269       8.974  22.046  23.973  1.00  0.00      WT1  H
ATOM   4141  H2  TIP3W3269       9.278  20.572  24.401  1.00  0.00      WT1  H
ATOM   4142  OH2 TIP3W3270      19.083  12.337  26.860  1.00  0.00      WT1  O
ATOM   4143  H1  TIP3W3270      19.184  12.286  27.793  1.00  0.00      WT1  H
ATOM   4144  H2  TIP3W3270      18.612  13.108  26.756  1.00  0.00      WT1  H
ATOM   4145  OH2 TIP3W3271       7.518  15.849  28.461  1.00  0.00      WT1  O
ATOM   4146  H1  TIP3W3271       6.686  15.438  28.328  1.00  0.00      WT1  H
ATOM   4147  H2  TIP3W3271       7.248  16.745  28.705  1.00  0.00      WT1  H
ATOM   4148  OH2 TIP3W3272      16.582  30.228  27.078  1.00  0.00      WT1  O
ATOM   4149  H1  TIP3W3272      17.197  29.496  26.868  1.00  0.00      WT1  H
ATOM   4150  H2  TIP3W3272      16.488  30.640  26.167  1.00  0.00      WT1  H
ATOM   4151  OH2 TIP3W3274      17.922  22.986 -11.795  1.00  0.00      WT1  O
ATOM   4152  H1  TIP3W3274      17.483  22.151 -11.964  1.00  0.00      WT1  H
ATOM   4153  H2  TIP3W3274      17.258  23.590 -11.383  1.00  0.00      WT1  H
ATOM   4154  OH2 TIP3W3277       5.117  42.282 -12.327  1.00  0.00      WT1  O
ATOM   4155  H1  TIP3W3277       5.635  42.285 -13.135  1.00  0.00      WT1  H
ATOM   4156  H2  TIP3W3277       4.335  42.761 -12.554  1.00  0.00      WT1  H
ATOM   4157  OH2 TIP3W3278      10.109  41.674 -10.404  1.00  0.00      WT1  O
ATOM   4158  H1  TIP3W3278       9.980  41.121 -11.158  1.00  0.00      WT1  H
ATOM   4159  H2  TIP3W3278       9.838  42.615 -10.712  1.00  0.00      WT1  H
ATOM   4160  OH2 TIP3W3283      15.351  40.823  -3.142  1.00  0.00      WT1  O
ATOM   4161  H1  TIP3W3283      14.708  40.641  -3.872  1.00  0.00      WT1  H
ATOM   4162  H2  TIP3W3283      15.580  39.934  -2.841  1.00  0.00      WT1  H
ATOM   4163  OH2 TIP3W3285      26.876  36.727   5.827  1.00  0.00      WT1  O
ATOM   4164  H1  TIP3W3285      26.414  35.919   5.475  1.00  0.00      WT1  H
ATOM   4165  H2  TIP3W3285      26.181  37.152   6.371  1.00  0.00      WT1  H
ATOM   4166  OH2 TIP3W3286      27.202  24.404  12.528  1.00  0.00      WT1  O
ATOM   4167  H1  TIP3W3286      26.848  25.281  12.665  1.00  0.00      WT1  H
ATOM   4168  H2  TIP3W3286      27.066  24.010  13.387  1.00  0.00      WT1  H
ATOM   4169  OH2 TIP3W3287      -5.686  30.572  13.560  1.00  0.00      WT1  O
ATOM   4170  H1  TIP3W3287      -6.618  30.553  13.805  1.00  0.00      WT1  H
ATOM   4171  H2  TIP3W3287      -5.399  31.470  13.885  1.00  0.00      WT1  H
ATOM   4172  OH2 TIP3W3288      18.604  39.718  23.969  1.00  0.00      WT1  O
ATOM   4173  H1  TIP3W3288      18.276  38.856  24.161  1.00  0.00      WT1  H
ATOM   4174  H2  TIP3W3288      19.431  39.532  23.465  1.00  0.00      WT1  H
ATOM   4175  OH2 TIP3W3291      16.865  23.745  21.979  1.00  0.00      WT1  O
ATOM   4176  H1  TIP3W3291      16.667  23.702  21.007  1.00  0.00      WT1  H
ATOM   4177  H2  TIP3W3291      17.782  23.749  21.967  1.00  0.00      WT1  H
ATOM   4178  OH2 TIP3W3293      15.340  23.451  26.323  1.00  0.00      WT1  O
ATOM   4179  H1  TIP3W3293      14.780  23.366  25.528  1.00  0.00      WT1  H
ATOM   4180  H2  TIP3W3293      14.817  23.083  27.054  1.00  0.00      WT1  H
ATOM   4181  OH2 TIP3W3296      23.939  20.608 -14.411  1.00  0.00      WT1  O
ATOM   4182  H1  TIP3W3296      24.229  20.378 -15.358  1.00  0.00      WT1  H
ATOM   4183  H2  TIP3W3296      23.543  21.514 -14.510  1.00  0.00      WT1  H
ATOM   4184  OH2 TIP3W3298      19.312  38.985 -10.757  1.00  0.00      WT1  O
ATOM   4185  H1  TIP3W3298      19.847  39.827 -10.615  1.00  0.00      WT1  H
ATOM   4186  H2  TIP3W3298      19.214  38.871 -11.729  1.00  0.00      WT1  H
ATOM   4187  OH2 TIP3W3302      16.336  29.185 -11.715  1.00  0.00      WT1  O
ATOM   4188  H1  TIP3W3302      15.959  28.330 -11.924  1.00  0.00      WT1  H
ATOM   4189  H2  TIP3W3302      16.356  29.591 -12.590  1.00  0.00      WT1  H
ATOM   4190  OH2 TIP3W3306      17.899  27.757  13.064  1.00  0.00      WT1  O
ATOM   4191  H1  TIP3W3306      17.482  28.597  12.826  1.00  0.00      WT1  H
ATOM   4192  H2  TIP3W3306      17.186  27.365  13.519  1.00  0.00      WT1  H
ATOM   4193  OH2 TIP3W3307      19.666  31.161  16.354  1.00  0.00      WT1  O
ATOM   4194  H1  TIP3W3307      20.323  31.274  15.660  1.00  0.00      WT1  H
ATOM   4195  H2  TIP3W3307      20.082  31.555  17.075  1.00  0.00      WT1  H
ATOM   4196  OH2 TIP3W3308      21.079  40.313   3.089  1.00  0.00      WT1  O
ATOM   4197  H1  TIP3W3308      21.916  40.771   2.782  1.00  0.00      WT1  H
ATOM   4198  H2  TIP3W3308      20.776  39.962   2.245  1.00  0.00      WT1  H
ATOM   4199  OH2 TIP3W3310       4.625  33.012  22.706  1.00  0.00      WT1  O
ATOM   4200  H1  TIP3W3310       4.379  32.912  23.638  1.00  0.00      WT1  H
ATOM   4201  H2  TIP3W3310       5.279  32.342  22.552  1.00  0.00      WT1  H
ATOM   4202  OH2 TIP3W3312      19.910  32.220  26.528  1.00  0.00      WT1  O
ATOM   4203  H1  TIP3W3312      19.234  32.025  27.192  1.00  0.00      WT1  H
ATOM   4204  H2  TIP3W3312      19.832  31.453  25.880  1.00  0.00      WT1  H
ATOM   4205  OH2 TIP3W3314      23.627  41.080  30.307  1.00  0.00      WT1  O
ATOM   4206  H1  TIP3W3314      23.029  40.388  29.986  1.00  0.00      WT1  H
ATOM   4207  H2  TIP3W3314      24.387  40.498  30.677  1.00  0.00      WT1  H
ATOM   4208  OH2 TIP3W3315      16.591  41.192  30.597  1.00  0.00      WT1  O
ATOM   4209  H1  TIP3W3315      17.408  40.819  30.273  1.00  0.00      WT1  H
ATOM   4210  H2  TIP3W3315      16.131  40.496  31.084  1.00  0.00      WT1  H
ATOM   4211  OH2 TIP3W3317      24.282  28.200 -13.826  1.00  0.00      WT1  O
ATOM   4212  H1  TIP3W3317      25.012  28.203 -14.439  1.00  0.00      WT1  H
ATOM   4213  H2  TIP3W3317      23.728  27.473 -14.066  1.00  0.00      WT1  H
ATOM   4214  OH2 TIP3W3319      14.509  36.517 -13.551  1.00  0.00      WT1  O
ATOM   4215  H1  TIP3W3319      14.904  35.641 -13.701  1.00  0.00      WT1  H
ATOM   4216  H2  TIP3W3319      13.653  36.439 -13.917  1.00  0.00      WT1  H
ATOM   4217  OH2 TIP3W3322      12.045  37.310 -11.590  1.00  0.00      WT1  O
ATOM   4218  H1  TIP3W3322      11.249  37.175 -12.148  1.00  0.00      WT1  H
ATOM   4219  H2  TIP3W3322      12.397  38.128 -11.933  1.00  0.00      WT1  H
ATOM   4220  OH2 TIP3W3323      31.947  35.605  -6.833  1.00  0.00      WT1  O
ATOM   4221  H1  TIP3W3323      31.776  35.635  -7.794  1.00  0.00      WT1  H
ATOM   4222  H2  TIP3W3323      32.894  35.806  -6.833  1.00  0.00      WT1  H
ATOM   4223  OH2 TIP3W3325      25.674  38.508  11.609  1.00  0.00      WT1  O
ATOM   4224  H1  TIP3W3325      25.813  39.497  11.487  1.00  0.00      WT1  H
ATOM   4225  H2  TIP3W3325      26.481  38.199  11.148  1.00  0.00      WT1  H
ATOM   4226  OH2 TIP3W3327       2.829  39.255  13.599  1.00  0.00      WT1  O
ATOM   4227  H1  TIP3W3327       3.398  39.992  13.762  1.00  0.00      WT1  H
ATOM   4228  H2  TIP3W3327       2.835  38.794  14.433  1.00  0.00      WT1  H
ATOM   4229  OH2 TIP3W3329      10.776  42.778  19.327  1.00  0.00      WT1  O
ATOM   4230  H1  TIP3W3329      10.956  42.014  19.899  1.00  0.00      WT1  H
ATOM   4231  H2  TIP3W3329      11.322  42.622  18.549  1.00  0.00      WT1  H
ATOM   4232  OH2 TIP3W3330      27.663  40.358  27.067  1.00  0.00      WT1  O
ATOM   4233  H1  TIP3W3330      28.124  40.005  27.839  1.00  0.00      WT1  H
ATOM   4234  H2  TIP3W3330      27.107  41.030  27.440  1.00  0.00      WT1  H
ATOM   4235  OH2 TIP3W3335      12.957  30.822  28.459  1.00  0.00      WT1  O
ATOM   4236  H1  TIP3W3335      12.354  31.632  28.559  1.00  0.00      WT1  H
ATOM   4237  H2  TIP3W3335      13.853  31.139  28.684  1.00  0.00      WT1  H
ATOM   4238  OH2 TIP3W3341      11.608  36.470  -8.005  1.00  0.00      WT1  O
ATOM   4239  H1  TIP3W3341      12.538  36.257  -7.854  1.00  0.00      WT1  H
ATOM   4240  H2  TIP3W3341      11.159  35.957  -7.284  1.00  0.00      WT1  H
ATOM   4241  OH2 TIP3W3344      14.765  40.314  -7.811  1.00  0.00      WT1  O
ATOM   4242  H1  TIP3W3344      15.108  39.444  -8.117  1.00  0.00      WT1  H
ATOM   4243  H2  TIP3W3344      14.170  40.671  -8.560  1.00  0.00      WT1  H
ATOM   4244  OH2 TIP3W3345      30.814  41.440   2.802  1.00  0.00      WT1  O
ATOM   4245  H1  TIP3W3345      31.554  41.934   2.266  1.00  0.00      WT1  H
ATOM   4246  H2  TIP3W3345      31.224  41.196   3.632  1.00  0.00      WT1  H
ATOM   4247  OH2 TIP3W3346      23.071  35.161  13.695  1.00  0.00      WT1  O
ATOM   4248  H1  TIP3W3346      22.288  35.404  14.270  1.00  0.00      WT1  H
ATOM   4249  H2  TIP3W3346      23.663  35.934  13.738  1.00  0.00      WT1  H
ATOM   4250  OH2 TIP3W3348      22.955  31.459   4.054  1.00  0.00      WT1  O
ATOM   4251  H1  TIP3W3348      22.810  30.896   4.854  1.00  0.00      WT1  H
ATOM   4252  H2  TIP3W3348      22.534  32.302   4.348  1.00  0.00      WT1  H
ATOM   4253  OH2 TIP3W3349       6.826  37.490   5.322  1.00  0.00      WT1  O
ATOM   4254  H1  TIP3W3349       5.934  37.756   5.552  1.00  0.00      WT1  H
ATOM   4255  H2  TIP3W3349       6.702  36.811   4.661  1.00  0.00      WT1  H
ATOM   4256  OH2 TIP3W3352      19.168  39.675  30.277  1.00  0.00      WT1  O
ATOM   4257  H1  TIP3W3352      19.089  38.696  30.025  1.00  0.00      WT1  H
ATOM   4258  H2  TIP3W3352      19.311  40.117  29.415  1.00  0.00      WT1  H
ATOM   4259  OH2 TIP3W3353      15.289  38.803  25.103  1.00  0.00      WT1  O
ATOM   4260  H1  TIP3W3353      15.371  38.472  24.206  1.00  0.00      WT1  H
ATOM   4261  H2  TIP3W3353      15.510  38.043  25.700  1.00  0.00      WT1  H
ATOM   4262  OH2 TIP3W3354      20.288  24.650  17.956  1.00  0.00      WT1  O
ATOM   4263  H1  TIP3W3354      20.590  24.981  18.797  1.00  0.00      WT1  H
ATOM   4264  H2  TIP3W3354      19.662  25.414  17.706  1.00  0.00      WT1  H
ATOM   4265  OH2 TIP3W3355      19.153  39.878  17.093  1.00  0.00      WT1  O
ATOM   4266  H1  TIP3W3355      19.751  39.200  17.400  1.00  0.00      WT1  H
ATOM   4267  H2  TIP3W3355      19.111  40.544  17.855  1.00  0.00      WT1  H
ATOM   4268  OH2 TIP3W3360       5.273  35.826 -14.899  1.00  0.00      WT1  O
ATOM   4269  H1  TIP3W3360       4.368  35.504 -14.829  1.00  0.00      WT1  H
ATOM   4270  H2  TIP3W3360       5.134  36.650 -15.237  1.00  0.00      WT1  H
ATOM   4271  OH2 TIP3W3362      27.161  41.001  -1.985  1.00  0.00      WT1  O
ATOM   4272  H1  TIP3W3362      27.290  40.336  -1.301  1.00  0.00      WT1  H
ATOM   4273  H2  TIP3W3362      26.177  41.081  -2.057  1.00  0.00      WT1  H
ATOM   4274  OH2 TIP3W3369      22.604  30.792  21.872  1.00  0.00      WT1  O
ATOM   4275  H1  TIP3W3369      23.487  30.599  21.516  1.00  0.00      WT1  H
ATOM   4276  H2  TIP3W3369      22.401  31.565  21.349  1.00  0.00      WT1  H
ATOM   4277  OH2 TIP3W3373       6.114  40.251  26.034  1.00  0.00      WT1  O
ATOM   4278  H1  TIP3W3373       5.447  40.332  26.787  1.00  0.00      WT1  H
ATOM   4279  H2  TIP3W3373       6.499  39.350  26.106  1.00  0.00      WT1  H
ATOM   4280  OH2 TIP3W3381       8.226  40.066  -9.262  1.00  0.00      WT1  O
ATOM   4281  H1  TIP3W3381       8.917  39.488  -8.888  1.00  0.00      WT1  H
ATOM   4282  H2  TIP3W3381       8.702  40.844  -9.535  1.00  0.00      WT1  H
ATOM   4283  OH2 TIP3W3382       7.606  32.245 -14.807  1.00  0.00      WT1  O
ATOM   4284  H1  TIP3W3382       7.826  31.347 -14.711  1.00  0.00      WT1  H
ATOM   4285  H2  TIP3W3382       7.460  32.467 -13.848  1.00  0.00      WT1  H
ATOM   4286  OH2 TIP3W3386       4.129  38.519   2.283  1.00  0.00      WT1  O
ATOM   4287  H1  TIP3W3386       3.880  38.446   3.225  1.00  0.00      WT1  H
ATOM   4288  H2  TIP3W3386       4.741  37.821   2.109  1.00  0.00      WT1  H
ATOM   4289  OH2 TIP3W3390      14.671  38.875  13.243  1.00  0.00      WT1  O
ATOM   4290  H1  TIP3W3390      13.914  38.383  13.625  1.00  0.00      WT1  H
ATOM   4291  H2  TIP3W3390      14.999  39.316  14.069  1.00  0.00      WT1  H
ATOM   4292  OH2 TIP3W3401       7.976  42.279  25.547  1.00  0.00      WT1  O
ATOM   4293  H1  TIP3W3401       7.277  41.547  25.404  1.00  0.00      WT1  H
ATOM   4294  H2  TIP3W3401       7.485  42.891  26.007  1.00  0.00      WT1  H
ATOM   4295  OH2 TIP3W3402      21.018  34.121 -14.789  1.00  0.00      WT1  O
ATOM   4296  H1  TIP3W3402      20.550  33.551 -14.153  1.00  0.00      WT1  H
ATOM   4297  H2  TIP3W3402      20.648  33.892 -15.598  1.00  0.00      WT1  H
ATOM   4298  OH2 TIP3W3406       0.912  43.361   2.354  1.00  0.00      WT1  O
ATOM   4299  H1  TIP3W3406       1.522  43.737   2.989  1.00  0.00      WT1  H
ATOM   4300  H2  TIP3W3406       1.318  42.444   2.289  1.00  0.00      WT1  H
ATOM   4301  OH2 TIP3W3407      24.107  37.920  -9.439  1.00  0.00      WT1  O
ATOM   4302  H1  TIP3W3407      23.158  37.738  -9.680  1.00  0.00      WT1  H
ATOM   4303  H2  TIP3W3407      24.314  38.583 -10.178  1.00  0.00      WT1  H
ATOM   4304  OH2 TIP3W3413      11.570  39.371  28.875  1.00  0.00      WT1  O
ATOM   4305  H1  TIP3W3413      10.845  40.075  28.973  1.00  0.00      WT1  H
ATOM   4306  H2  TIP3W3413      12.091  39.737  28.131  1.00  0.00      WT1  H
ATOM   4307  OH2 TIP3W3415       9.253  35.330  26.388  1.00  0.00      WT1  O
ATOM   4308  H1  TIP3W3415       9.189  35.813  27.192  1.00  0.00      WT1  H
ATOM   4309  H2  TIP3W3415       9.886  34.609  26.581  1.00  0.00      WT1  H
ATOM   4310  OH2 TIP3W3426       7.311   3.430  -6.461  1.00  0.00      WT1  O
ATOM   4311  H1  TIP3W3426       8.268   3.159  -6.506  1.00  0.00      WT1  H
ATOM   4312  H2  TIP3W3426       6.818   2.779  -5.864  1.00  0.00      WT1  H
ATOM   4313  OH2 TIP3W3427       4.909  42.883  -2.524  1.00  0.00      WT1  O
ATOM   4314  H1  TIP3W3427       4.295  42.881  -3.257  1.00  0.00      WT1  H
ATOM   4315  H2  TIP3W3427       5.771  43.065  -2.982  1.00  0.00      WT1  H
ATOM   4316  OH2 TIP3W3429      23.743  39.914 -11.356  1.00  0.00      WT1  O
ATOM   4317  H1  TIP3W3429      23.521  40.712 -11.867  1.00  0.00      WT1  H
ATOM   4318  H2  TIP3W3429      23.595  40.246 -10.438  1.00  0.00      WT1  H
ATOM   4319  OH2 TIP3W3434      15.205   3.724  17.015  1.00  0.00      WT1  O
ATOM   4320  H1  TIP3W3434      15.289   3.150  17.792  1.00  0.00      WT1  H
ATOM   4321  H2  TIP3W3434      14.314   4.008  17.017  1.00  0.00      WT1  H
ATOM   4322  OH2 TIP3W3442       8.139  14.728 -14.279  1.00  0.00      WT1  O
ATOM   4323  H1  TIP3W3442       9.049  14.626 -14.687  1.00  0.00      WT1  H
ATOM   4324  H2  TIP3W3442       7.851  15.701 -14.573  1.00  0.00      WT1  H
ATOM   4325  OH2 TIP3W3447       2.885   3.878  -8.279  1.00  0.00      WT1  O
ATOM   4326  H1  TIP3W3447       2.960   2.963  -8.084  1.00  0.00      WT1  H
ATOM   4327  H2  TIP3W3447       1.992   4.084  -8.054  1.00  0.00      WT1  H
ATOM   4328  OH2 TIP3W3459      -1.760  37.886  30.508  1.00  0.00      WT1  O
ATOM   4329  H1  TIP3W3459      -2.201  37.772  31.402  1.00  0.00      WT1  H
ATOM   4330  H2  TIP3W3459      -2.256  37.332  29.973  1.00  0.00      WT1  H
ATOM   4331  OH2 TIP3W3474      19.231   3.011  15.121  1.00  0.00      WT1  O
ATOM   4332  H1  TIP3W3474      19.725   3.156  14.270  1.00  0.00      WT1  H
ATOM   4333  H2  TIP3W3474      19.968   3.137  15.785  1.00  0.00      WT1  H
ATOM   4334  OH2 TIP3W3476      22.506   2.144   7.023  1.00  0.00      WT1  O
ATOM   4335  H1  TIP3W3476      23.130   2.685   6.605  1.00  0.00      WT1  H
ATOM   4336  H2  TIP3W3476      22.315   2.594   7.872  1.00  0.00      WT1  H
ATOM   4337  OH2 TIP3W3484      18.498   4.547  -4.684  1.00  0.00      WT1  O
ATOM   4338  H1  TIP3W3484      19.039   3.936  -5.190  1.00  0.00      WT1  H
ATOM   4339  H2  TIP3W3484      17.819   3.973  -4.283  1.00  0.00      WT1  H
ATOM   4340  OH2 TIP3W3496      10.204   7.045  21.249  1.00  0.00      WT1  O
ATOM   4341  H1  TIP3W3496      10.870   7.746  21.142  1.00  0.00      WT1  H
ATOM   4342  H2  TIP3W3496       9.503   7.383  20.711  1.00  0.00      WT1  H
ATOM   4343  OH2 TIP3W3497       4.485   4.643  28.693  1.00  0.00      WT1  O
ATOM   4344  H1  TIP3W3497       3.912   4.815  27.927  1.00  0.00      WT1  H
ATOM   4345  H2  TIP3W3497       3.867   4.125  29.224  1.00  0.00      WT1  H
ATOM   4346  OH2 TIP3W3504      15.353   4.615  27.444  1.00  0.00      WT1  O
ATOM   4347  H1  TIP3W3504      14.524   4.154  27.473  1.00  0.00      WT1  H
ATOM   4348  H2  TIP3W3504      15.306   5.076  26.586  1.00  0.00      WT1  H
ATOM   4349  OH2 TIP3W3511      26.599  11.652 -15.261  1.00  0.00      WT1  O
ATOM   4350  H1  TIP3W3511      26.781  11.723 -14.315  1.00  0.00      WT1  H
ATOM   4351  H2  TIP3W3511      25.668  11.395 -15.288  1.00  0.00      WT1  H
ATOM   4352  OH2 TIP3W3514      36.160   3.726  -8.706  1.00  0.00      WT1  O
ATOM   4353  H1  TIP3W3514      35.615   3.899  -7.965  1.00  0.00      WT1  H
ATOM   4354  H2  TIP3W3514      36.745   3.071  -8.432  1.00  0.00      WT1  H
ATOM   4355  OH2 TIP3W3517       9.557   2.196  24.804  1.00  0.00      WT1  O
ATOM   4356  H1  TIP3W3517       9.971   2.532  24.000  1.00  0.00      WT1  H
ATOM   4357  H2  TIP3W3517       9.836   2.832  25.540  1.00  0.00      WT1  H
ATOM   4358  OH2 TIP3W3526      12.166  16.237 -15.173  1.00  0.00      WT1  O
ATOM   4359  H1  TIP3W3526      13.090  16.402 -14.821  1.00  0.00      WT1  H
ATOM   4360  H2  TIP3W3526      11.716  15.695 -14.515  1.00  0.00      WT1  H
ATOM   4361  OH2 TIP3W3527       9.907  12.575  -6.116  1.00  0.00      WT1  O
ATOM   4362  H1  TIP3W3527      10.657  12.168  -5.703  1.00  0.00      WT1  H
ATOM   4363  H2  TIP3W3527       9.880  12.196  -7.018  1.00  0.00      WT1  H
ATOM   4364  OH2 TIP3W3533      28.424   5.055 -12.167  1.00  0.00      WT1  O
ATOM   4365  H1  TIP3W3533      27.946   4.478 -12.731  1.00  0.00      WT1  H
ATOM   4366  H2  TIP3W3533      29.026   5.453 -12.845  1.00  0.00      WT1  H
ATOM   4367  OH2 TIP3W3544      10.071   6.525  30.248  1.00  0.00      WT1  O
ATOM   4368  H1  TIP3W3544      10.752   7.180  30.310  1.00  0.00      WT1  H
ATOM   4369  H2  TIP3W3544       9.490   6.836  29.576  1.00  0.00      WT1  H
ATOM   4370  OH2 TIP3W3545       1.976   8.254  -7.347  1.00  0.00      WT1  O
ATOM   4371  H1  TIP3W3545       1.379   8.820  -6.849  1.00  0.00      WT1  H
ATOM   4372  H2  TIP3W3545       2.646   8.022  -6.688  1.00  0.00      WT1  H
ATOM   4373  OH2 TIP3W3548       9.386  14.365  -8.813  1.00  0.00      WT1  O
ATOM   4374  H1  TIP3W3548       9.675  14.265  -7.847  1.00  0.00      WT1  H
ATOM   4375  H2  TIP3W3548       8.729  15.088  -8.788  1.00  0.00      WT1  H
ATOM   4376  OH2 TIP3W3554      10.907  11.449  -8.711  1.00  0.00      WT1  O
ATOM   4377  H1  TIP3W3554      11.105  10.816  -9.447  1.00  0.00      WT1  H
ATOM   4378  H2  TIP3W3554      11.795  11.738  -8.406  1.00  0.00      WT1  H
ATOM   4379  OH2 TIP3W3555      20.184   6.333   0.187  1.00  0.00      WT1  O
ATOM   4380  H1  TIP3W3555      19.794   5.586  -0.388  1.00  0.00      WT1  H
ATOM   4381  H2  TIP3W3555      21.025   6.441  -0.284  1.00  0.00      WT1  H
ATOM   4382  OH2 TIP3W3556      12.814   9.721   7.733  1.00  0.00      WT1  O
ATOM   4383  H1  TIP3W3556      12.826  10.145   8.568  1.00  0.00      WT1  H
ATOM   4384  H2  TIP3W3556      11.963   9.277   7.633  1.00  0.00      WT1  H
ATOM   4385  OH2 TIP3W3558      21.137  12.129  15.080  1.00  0.00      WT1  O
ATOM   4386  H1  TIP3W3558      21.329  12.372  14.170  1.00  0.00      WT1  H
ATOM   4387  H2  TIP3W3558      20.617  11.297  15.035  1.00  0.00      WT1  H
ATOM   4388  OH2 TIP3W3560      14.150   9.182  24.671  1.00  0.00      WT1  O
ATOM   4389  H1  TIP3W3560      14.280   9.240  23.697  1.00  0.00      WT1  H
ATOM   4390  H2  TIP3W3560      14.434   8.267  24.853  1.00  0.00      WT1  H
ATOM   4391  OH2 TIP3W3561      23.938   6.880  13.912  1.00  0.00      WT1  O
ATOM   4392  H1  TIP3W3561      23.501   7.627  13.500  1.00  0.00      WT1  H
ATOM   4393  H2  TIP3W3561      24.867   6.982  13.604  1.00  0.00      WT1  H
ATOM   4394  OH2 TIP3W3562      17.149   2.435  27.683  1.00  0.00      WT1  O
ATOM   4395  H1  TIP3W3562      16.474   3.188  27.677  1.00  0.00      WT1  H
ATOM   4396  H2  TIP3W3562      16.613   1.731  28.162  1.00  0.00      WT1  H
ATOM   4397  OH2 TIP3W3563      26.001   7.810  19.840  1.00  0.00      WT1  O
ATOM   4398  H1  TIP3W3563      26.798   7.633  19.389  1.00  0.00      WT1  H
ATOM   4399  H2  TIP3W3563      26.103   8.812  20.089  1.00  0.00      WT1  H
ATOM   4400  OH2 TIP3W3564      18.161   2.662  31.036  1.00  0.00      WT1  O
ATOM   4401  H1  TIP3W3564      18.554   1.872  31.560  1.00  0.00      WT1  H
ATOM   4402  H2  TIP3W3564      18.694   2.762  30.205  1.00  0.00      WT1  H
ATOM   4403  OH2 TIP3W3569      19.581   7.171  -6.646  1.00  0.00      WT1  O
ATOM   4404  H1  TIP3W3569      19.963   6.293  -6.547  1.00  0.00      WT1  H
ATOM   4405  H2  TIP3W3569      19.899   7.453  -7.522  1.00  0.00      WT1  H
ATOM   4406  OH2 TIP3W3573      16.900  11.485 -11.856  1.00  0.00      WT1  O
ATOM   4407  H1  TIP3W3573      16.572  11.017 -12.683  1.00  0.00      WT1  H
ATOM   4408  H2  TIP3W3573      16.895  10.744 -11.191  1.00  0.00      WT1  H
ATOM   4409  OH2 TIP3W3576      20.393  11.183  18.042  1.00  0.00      WT1  O
ATOM   4410  H1  TIP3W3576      20.964  10.444  17.857  1.00  0.00      WT1  H
ATOM   4411  H2  TIP3W3576      20.472  11.713  17.304  1.00  0.00      WT1  H
ATOM   4412  OH2 TIP3W3578      21.034   7.550  24.891  1.00  0.00      WT1  O
ATOM   4413  H1  TIP3W3578      21.991   7.747  25.072  1.00  0.00      WT1  H
ATOM   4414  H2  TIP3W3578      20.639   8.391  25.172  1.00  0.00      WT1  H
ATOM   4415  OH2 TIP3W3579      23.873   6.630  16.559  1.00  0.00      WT1  O
ATOM   4416  H1  TIP3W3579      24.831   6.707  16.873  1.00  0.00      WT1  H
ATOM   4417  H2  TIP3W3579      24.010   6.470  15.584  1.00  0.00      WT1  H
ATOM   4418  OH2 TIP3W3582      23.950  15.416  16.806  1.00  0.00      WT1  O
ATOM   4419  H1  TIP3W3582      24.335  16.273  16.851  1.00  0.00      WT1  H
ATOM   4420  H2  TIP3W3582      23.782  15.244  17.730  1.00  0.00      WT1  H
ATOM   4421  OH2 TIP3W3583      32.545  11.113  27.386  1.00  0.00      WT1  O
ATOM   4422  H1  TIP3W3583      32.025  11.800  26.789  1.00  0.00      WT1  H
ATOM   4423  H2  TIP3W3583      32.868  10.423  26.776  1.00  0.00      WT1  H
ATOM   4424  OH2 TIP3W3585      17.851  15.009  30.711  1.00  0.00      WT1  O
ATOM   4425  H1  TIP3W3585      17.879  14.487  29.916  1.00  0.00      WT1  H
ATOM   4426  H2  TIP3W3585      17.624  14.303  31.351  1.00  0.00      WT1  H
ATOM   4427  OH2 TIP3W3586      12.947  14.629  22.219  1.00  0.00      WT1  O
ATOM   4428  H1  TIP3W3586      12.116  14.434  21.746  1.00  0.00      WT1  H
ATOM   4429  H2  TIP3W3586      13.167  13.823  22.679  1.00  0.00      WT1  H
ATOM   4430  OH2 TIP3W3592      10.080  38.748  -7.900  1.00  0.00      WT1  O
ATOM   4431  H1  TIP3W3592      10.639  37.912  -8.084  1.00  0.00      WT1  H
ATOM   4432  H2  TIP3W3592       9.776  38.596  -6.930  1.00  0.00      WT1  H
ATOM   4433  OH2 TIP3W3593      23.582  14.424 -14.512  1.00  0.00      WT1  O
ATOM   4434  H1  TIP3W3593      24.029  15.125 -13.980  1.00  0.00      WT1  H
ATOM   4435  H2  TIP3W3593      23.270  13.782 -13.881  1.00  0.00      WT1  H
ATOM   4436  OH2 TIP3W3596      -0.857  21.025 -11.518  1.00  0.00      WT1  O
ATOM   4437  H1  TIP3W3596      -0.727  20.940 -12.556  1.00  0.00      WT1  H
ATOM   4438  H2  TIP3W3596      -0.461  21.860 -11.278  1.00  0.00      WT1  H
ATOM   4439  OH2 TIP3W3598      32.238  15.031  18.705  1.00  0.00      WT1  O
ATOM   4440  H1  TIP3W3598      32.312  14.576  19.547  1.00  0.00      WT1  H
ATOM   4441  H2  TIP3W3598      32.984  14.655  18.227  1.00  0.00      WT1  H
ATOM   4442  OH2 TIP3W3599      17.996   8.346   3.069  1.00  0.00      WT1  O
ATOM   4443  H1  TIP3W3599      17.452   7.770   3.631  1.00  0.00      WT1  H
ATOM   4444  H2  TIP3W3599      17.834   9.203   3.484  1.00  0.00      WT1  H
ATOM   4445  OH2 TIP3W3602      20.898  14.170  25.444  1.00  0.00      WT1  O
ATOM   4446  H1  TIP3W3602      20.285  13.459  25.597  1.00  0.00      WT1  H
ATOM   4447  H2  TIP3W3602      21.656  13.813  25.979  1.00  0.00      WT1  H
ATOM   4448  OH2 TIP3W3604      22.529  16.288  21.218  1.00  0.00      WT1  O
ATOM   4449  H1  TIP3W3604      23.314  16.000  20.677  1.00  0.00      WT1  H
ATOM   4450  H2  TIP3W3604      21.826  16.465  20.546  1.00  0.00      WT1  H
ATOM   4451  OH2 TIP3W3612      18.781   7.156 -14.273  1.00  0.00      WT1  O
ATOM   4452  H1  TIP3W3612      18.371   6.725 -13.611  1.00  0.00      WT1  H
ATOM   4453  H2  TIP3W3612      19.392   7.721 -13.812  1.00  0.00      WT1  H
ATOM   4454  OH2 TIP3W3617      20.628  32.075   9.925  1.00  0.00      WT1  O
ATOM   4455  H1  TIP3W3617      20.612  31.714  10.833  1.00  0.00      WT1  H
ATOM   4456  H2  TIP3W3617      19.795  31.698   9.557  1.00  0.00      WT1  H
ATOM   4457  OH2 TIP3W3619       9.506   6.262  -5.032  1.00  0.00      WT1  O
ATOM   4458  H1  TIP3W3619       9.487   5.527  -4.356  1.00  0.00      WT1  H
ATOM   4459  H2  TIP3W3619       9.273   5.778  -5.820  1.00  0.00      WT1  H
ATOM   4460  OH2 TIP3W3622      23.412   2.056  14.880  1.00  0.00      WT1  O
ATOM   4461  H1  TIP3W3622      23.599   1.771  15.763  1.00  0.00      WT1  H
ATOM   4462  H2  TIP3W3622      24.308   2.310  14.532  1.00  0.00      WT1  H
ATOM   4463  OH2 TIP3W3623      23.098   7.818  -0.990  1.00  0.00      WT1  O
ATOM   4464  H1  TIP3W3623      23.555   6.956  -0.872  1.00  0.00      WT1  H
ATOM   4465  H2  TIP3W3623      22.737   7.718  -1.892  1.00  0.00      WT1  H
ATOM   4466  OH2 TIP3W3624      20.487  20.192  31.170  1.00  0.00      WT1  O
ATOM   4467  H1  TIP3W3624      20.862  20.332  30.295  1.00  0.00      WT1  H
ATOM   4468  H2  TIP3W3624      19.983  19.364  30.999  1.00  0.00      WT1  H
ATOM   4469  OH2 TIP3W3625      11.501  32.202  14.556  1.00  0.00      WT1  O
ATOM   4470  H1  TIP3W3625      11.436  31.891  15.412  1.00  0.00      WT1  H
ATOM   4471  H2  TIP3W3625      10.699  31.957  14.110  1.00  0.00      WT1  H
ATOM   4472  OH2 TIP3W3627       8.945  13.505  22.544  1.00  0.00      WT1  O
ATOM   4473  H1  TIP3W3627       9.606  13.416  23.263  1.00  0.00      WT1  H
ATOM   4474  H2  TIP3W3627       8.376  12.761  22.678  1.00  0.00      WT1  H
ATOM   4475  OH2 TIP3W3629       7.771   8.611  30.711  1.00  0.00      WT1  O
ATOM   4476  H1  TIP3W3629       7.867   7.651  30.965  1.00  0.00      WT1  H
ATOM   4477  H2  TIP3W3629       8.072   8.532  29.745  1.00  0.00      WT1  H
ATOM   4478  OH2 TIP3W3636      22.249  24.616 -12.688  1.00  0.00      WT1  O
ATOM   4479  H1  TIP3W3636      22.432  25.272 -12.015  1.00  0.00      WT1  H
ATOM   4480  H2  TIP3W3636      21.691  24.054 -12.095  1.00  0.00      WT1  H
ATOM   4481  OH2 TIP3W3644      22.625  31.293  28.632  1.00  0.00      WT1  O
ATOM   4482  H1  TIP3W3644      21.887  31.515  29.178  1.00  0.00      WT1  H
ATOM   4483  H2  TIP3W3644      22.205  30.721  27.934  1.00  0.00      WT1  H
ATOM   4484  OH2 TIP3W3645      28.175  30.615  26.598  1.00  0.00      WT1  O
ATOM   4485  H1  TIP3W3645      29.091  30.231  26.581  1.00  0.00      WT1  H
ATOM   4486  H2  TIP3W3645      27.504  29.962  26.945  1.00  0.00      WT1  H
ATOM   4487  OH2 TIP3W3646      33.245  13.856  23.599  1.00  0.00      WT1  O
ATOM   4488  H1  TIP3W3646      33.244  12.908  23.610  1.00  0.00      WT1  H
ATOM   4489  H2  TIP3W3646      34.179  14.087  23.557  1.00  0.00      WT1  H
ATOM   4490  OH2 TIP3W3647       8.967  16.454  30.775  1.00  0.00      WT1  O
ATOM   4491  H1  TIP3W3647       8.596  16.263  29.921  1.00  0.00      WT1  H
ATOM   4492  H2  TIP3W3647       8.383  15.909  31.331  1.00  0.00      WT1  H
ATOM   4493  OH2 TIP3W3650       3.823  21.281 -14.006  1.00  0.00      WT1  O
ATOM   4494  H1  TIP3W3650       4.247  22.143 -13.877  1.00  0.00      WT1  H
ATOM   4495  H2  TIP3W3650       3.684  21.140 -14.985  1.00  0.00      WT1  H
ATOM   4496  OH2 TIP3W3651       8.455  25.454 -14.673  1.00  0.00      WT1  O
ATOM   4497  H1  TIP3W3651       9.295  25.730 -15.193  1.00  0.00      WT1  H
ATOM   4498  H2  TIP3W3651       7.820  26.113 -14.985  1.00  0.00      WT1  H
ATOM   4499  OH2 TIP3W3653      11.990  10.116  -1.664  1.00  0.00      WT1  O
ATOM   4500  H1  TIP3W3653      12.291   9.855  -0.794  1.00  0.00      WT1  H
ATOM   4501  H2  TIP3W3653      11.484  10.890  -1.475  1.00  0.00      WT1  H
ATOM   4502  OH2 TIP3W3660       5.605   9.335  -9.591  1.00  0.00      WT1  O
ATOM   4503  H1  TIP3W3660       5.927   8.743  -8.889  1.00  0.00      WT1  H
ATOM   4504  H2  TIP3W3660       5.455  10.194  -9.112  1.00  0.00      WT1  H
ATOM   4505  OH2 TIP3W3661      -0.407  25.203   1.200  1.00  0.00      WT1  O
ATOM   4506  H1  TIP3W3661       0.471  25.082   0.809  1.00  0.00      WT1  H
ATOM   4507  H2  TIP3W3661      -0.781  26.023   0.882  1.00  0.00      WT1  H
ATOM   4508  OH2 TIP3W3662      10.475  12.290  -1.142  1.00  0.00      WT1  O
ATOM   4509  H1  TIP3W3662      10.089  12.800  -1.852  1.00  0.00      WT1  H
ATOM   4510  H2  TIP3W3662       9.842  11.601  -0.963  1.00  0.00      WT1  H
ATOM   4511  OH2 TIP3W3663      27.557  20.095  18.802  1.00  0.00      WT1  O
ATOM   4512  H1  TIP3W3663      26.821  20.495  19.296  1.00  0.00      WT1  H
ATOM   4513  H2  TIP3W3663      28.318  20.294  19.432  1.00  0.00      WT1  H
ATOM   4514  OH2 TIP3W3664      28.266  32.924  10.953  1.00  0.00      WT1  O
ATOM   4515  H1  TIP3W3664      29.037  33.547  10.733  1.00  0.00      WT1  H
ATOM   4516  H2  TIP3W3664      27.682  33.587  11.243  1.00  0.00      WT1  H
ATOM   4517  OH2 TIP3W3665      -4.929  20.343   9.780  1.00  0.00      WT1  O
ATOM   4518  H1  TIP3W3665      -4.389  21.039  10.179  1.00  0.00      WT1  H
ATOM   4519  H2  TIP3W3665      -5.216  20.793   8.986  1.00  0.00      WT1  H
ATOM   4520  OH2 TIP3W3666       5.454  11.869  27.059  1.00  0.00      WT1  O
ATOM   4521  H1  TIP3W3666       6.353  11.475  26.968  1.00  0.00      WT1  H
ATOM   4522  H2  TIP3W3666       5.643  12.785  27.466  1.00  0.00      WT1  H
ATOM   4523  OH2 TIP3W3667      17.061  21.431  24.179  1.00  0.00      WT1  O
ATOM   4524  H1  TIP3W3667      16.791  21.936  25.053  1.00  0.00      WT1  H
ATOM   4525  H2  TIP3W3667      17.012  22.155  23.537  1.00  0.00      WT1  H
ATOM   4526  OH2 TIP3W3668      21.341   8.104  30.267  1.00  0.00      WT1  O
ATOM   4527  H1  TIP3W3668      21.650   8.666  29.525  1.00  0.00      WT1  H
ATOM   4528  H2  TIP3W3668      21.866   8.406  31.062  1.00  0.00      WT1  H
ATOM   4529  OH2 TIP3W3674      22.039  20.316 -12.470  1.00  0.00      WT1  O
ATOM   4530  H1  TIP3W3674      22.750  20.059 -13.024  1.00  0.00      WT1  H
ATOM   4531  H2  TIP3W3674      21.256  20.326 -13.001  1.00  0.00      WT1  H
ATOM   4532  OH2 TIP3W3677       9.866  35.024  -9.891  1.00  0.00      WT1  O
ATOM   4533  H1  TIP3W3677       9.622  35.639 -10.615  1.00  0.00      WT1  H
ATOM   4534  H2  TIP3W3677      10.631  35.393  -9.465  1.00  0.00      WT1  H
ATOM   4535  OH2 TIP3W3681      23.662  40.154 -15.395  1.00  0.00      WT1  O
ATOM   4536  H1  TIP3W3681      24.475  40.563 -15.074  1.00  0.00      WT1  H
ATOM   4537  H2  TIP3W3681      23.115  40.203 -14.596  1.00  0.00      WT1  H
ATOM   4538  OH2 TIP3W3683       2.747  38.383  21.991  1.00  0.00      WT1  O
ATOM   4539  H1  TIP3W3683       2.789  37.447  22.273  1.00  0.00      WT1  H
ATOM   4540  H2  TIP3W3683       3.603  38.760  22.320  1.00  0.00      WT1  H
ATOM   4541  OH2 TIP3W3685       9.541  27.620  17.984  1.00  0.00      WT1  O
ATOM   4542  H1  TIP3W3685       9.015  26.854  18.035  1.00  0.00      WT1  H
ATOM   4543  H2  TIP3W3685       8.938  28.407  17.752  1.00  0.00      WT1  H
ATOM   4544  OH2 TIP3W3686      30.372  22.053  22.855  1.00  0.00      WT1  O
ATOM   4545  H1  TIP3W3686      29.452  22.037  22.868  1.00  0.00      WT1  H
ATOM   4546  H2  TIP3W3686      30.604  21.234  23.312  1.00  0.00      WT1  H
ATOM   4547  OH2 TIP3W3687      -2.525  33.902  19.657  1.00  0.00      WT1  O
ATOM   4548  H1  TIP3W3687      -2.542  33.021  20.123  1.00  0.00      WT1  H
ATOM   4549  H2  TIP3W3687      -2.727  33.612  18.748  1.00  0.00      WT1  H
ATOM   4550  OH2 TIP3W3688      16.521  27.856  10.343  1.00  0.00      WT1  O
ATOM   4551  H1  TIP3W3688      16.320  28.656   9.851  1.00  0.00      WT1  H
ATOM   4552  H2  TIP3W3688      15.631  27.645  10.697  1.00  0.00      WT1  H
ATOM   4553  OH2 TIP3W3689       1.551  25.278  30.735  1.00  0.00      WT1  O
ATOM   4554  H1  TIP3W3689       1.611  24.941  31.618  1.00  0.00      WT1  H
ATOM   4555  H2  TIP3W3689       2.057  24.621  30.236  1.00  0.00      WT1  H
ATOM   4556  OH2 TIP3W3690      14.830  19.123  29.232  1.00  0.00      WT1  O
ATOM   4557  H1  TIP3W3690      15.328  18.308  29.454  1.00  0.00      WT1  H
ATOM   4558  H2  TIP3W3690      13.923  18.803  29.295  1.00  0.00      WT1  H
ATOM   4559  OH2 TIP3W3693      20.349  28.129 -13.679  1.00  0.00      WT1  O
ATOM   4560  H1  TIP3W3693      21.053  28.797 -13.716  1.00  0.00      WT1  H
ATOM   4561  H2  TIP3W3693      20.521  27.730 -12.817  1.00  0.00      WT1  H
ATOM   4562  OH2 TIP3W3697      12.153  30.688  -6.977  1.00  0.00      WT1  O
ATOM   4563  H1  TIP3W3697      11.775  31.275  -6.231  1.00  0.00      WT1  H
ATOM   4564  H2  TIP3W3697      13.064  30.983  -7.140  1.00  0.00      WT1  H
ATOM   4565  OH2 TIP3W3698      15.738  32.783  -9.142  1.00  0.00      WT1  O
ATOM   4566  H1  TIP3W3698      15.691  33.567  -9.759  1.00  0.00      WT1  H
ATOM   4567  H2  TIP3W3698      15.330  32.133  -9.754  1.00  0.00      WT1  H
ATOM   4568  OH2 TIP3W3702       0.729  36.692   0.854  1.00  0.00      WT1  O
ATOM   4569  H1  TIP3W3702       0.462  35.908   0.283  1.00  0.00      WT1  H
ATOM   4570  H2  TIP3W3702       0.080  37.393   0.684  1.00  0.00      WT1  H
ATOM   4571  OH2 TIP3W3705      25.050  35.514   4.001  1.00  0.00      WT1  O
ATOM   4572  H1  TIP3W3705      24.976  34.979   4.851  1.00  0.00      WT1  H
ATOM   4573  H2  TIP3W3705      25.140  34.841   3.346  1.00  0.00      WT1  H
ATOM   4574  OH2 TIP3W3706       8.841  35.532  12.971  1.00  0.00      WT1  O
ATOM   4575  H1  TIP3W3706       9.026  35.072  12.096  1.00  0.00      WT1  H
ATOM   4576  H2  TIP3W3706       7.925  35.389  13.076  1.00  0.00      WT1  H
ATOM   4577  OH2 TIP3W3709      28.552  32.043  21.634  1.00  0.00      WT1  O
ATOM   4578  H1  TIP3W3709      28.395  31.164  21.933  1.00  0.00      WT1  H
ATOM   4579  H2  TIP3W3709      27.996  32.589  22.158  1.00  0.00      WT1  H
ATOM   4580  OH2 TIP3W3710      31.318  25.036  16.182  1.00  0.00      WT1  O
ATOM   4581  H1  TIP3W3710      30.701  24.546  16.728  1.00  0.00      WT1  H
ATOM   4582  H2  TIP3W3710      31.083  24.815  15.315  1.00  0.00      WT1  H
ATOM   4583  OH2 TIP3W3713      14.798  38.757  29.609  1.00  0.00      WT1  O
ATOM   4584  H1  TIP3W3713      14.217  38.026  29.965  1.00  0.00      WT1  H
ATOM   4585  H2  TIP3W3713      15.728  38.497  29.836  1.00  0.00      WT1  H
ATOM   4586  OH2 TIP3W3714      16.028  33.817  28.501  1.00  0.00      WT1  O
ATOM   4587  H1  TIP3W3714      15.507  33.650  27.723  1.00  0.00      WT1  H
ATOM   4588  H2  TIP3W3714      15.500  33.315  29.113  1.00  0.00      WT1  H
ATOM   4589  OH2 TIP3W3716      18.880  24.478  28.326  1.00  0.00      WT1  O
ATOM   4590  H1  TIP3W3716      18.676  23.588  28.613  1.00  0.00      WT1  H
ATOM   4591  H2  TIP3W3716      18.564  24.533  27.386  1.00  0.00      WT1  H
ATOM   4592  OH2 TIP3W3718      11.213  26.601 -15.712  1.00  0.00      WT1  O
ATOM   4593  H1  TIP3W3718      11.326  27.140 -14.870  1.00  0.00      WT1  H
ATOM   4594  H2  TIP3W3718      12.126  26.346 -15.946  1.00  0.00      WT1  H
ATOM   4595  OH2 TIP3W3719      23.635  34.629 -13.682  1.00  0.00      WT1  O
ATOM   4596  H1  TIP3W3719      23.422  34.772 -12.725  1.00  0.00      WT1  H
ATOM   4597  H2  TIP3W3719      22.715  34.600 -14.136  1.00  0.00      WT1  H
ATOM   4598  OH2 TIP3W3723       2.903  28.508  -4.931  1.00  0.00      WT1  O
ATOM   4599  H1  TIP3W3723       2.336  29.301  -4.659  1.00  0.00      WT1  H
ATOM   4600  H2  TIP3W3723       3.360  28.401  -4.146  1.00  0.00      WT1  H
ATOM   4601  OH2 TIP3W3725      17.227  33.005  10.905  1.00  0.00      WT1  O
ATOM   4602  H1  TIP3W3725      16.431  33.048  11.442  1.00  0.00      WT1  H
ATOM   4603  H2  TIP3W3725      17.937  32.851  11.591  1.00  0.00      WT1  H
ATOM   4604  OH2 TIP3W3726      20.447  26.843  25.205  1.00  0.00      WT1  O
ATOM   4605  H1  TIP3W3726      20.621  27.449  24.367  1.00  0.00      WT1  H
ATOM   4606  H2  TIP3W3726      21.327  26.392  25.290  1.00  0.00      WT1  H
ATOM   4607  OH2 TIP3W3728      -0.560  26.662   7.781  1.00  0.00      WT1  O
ATOM   4608  H1  TIP3W3728      -1.070  27.323   7.245  1.00  0.00      WT1  H
ATOM   4609  H2  TIP3W3728      -0.332  25.949   7.167  1.00  0.00      WT1  H
ATOM   4610  OH2 TIP3W3729      20.034  21.343  23.101  1.00  0.00      WT1  O
ATOM   4611  H1  TIP3W3729      19.519  20.721  23.629  1.00  0.00      WT1  H
ATOM   4612  H2  TIP3W3729      19.817  21.066  22.197  1.00  0.00      WT1  H
ATOM   4613  OH2 TIP3W3730      26.003  37.632  22.263  1.00  0.00      WT1  O
ATOM   4614  H1  TIP3W3730      26.870  37.503  22.612  1.00  0.00      WT1  H
ATOM   4615  H2  TIP3W3730      25.672  38.316  22.847  1.00  0.00      WT1  H
ATOM   4616  OH2 TIP3W3731      12.092  32.782  19.129  1.00  0.00      WT1  O
ATOM   4617  H1  TIP3W3731      11.788  33.654  19.492  1.00  0.00      WT1  H
ATOM   4618  H2  TIP3W3731      13.049  32.881  19.184  1.00  0.00      WT1  H
ATOM   4619  OH2 TIP3W3732      25.197  29.349  25.441  1.00  0.00      WT1  O
ATOM   4620  H1  TIP3W3732      25.587  28.994  26.218  1.00  0.00      WT1  H
ATOM   4621  H2  TIP3W3732      24.685  30.121  25.688  1.00  0.00      WT1  H
ATOM   4622  OH2 TIP3W3733      10.818  28.972  29.702  1.00  0.00      WT1  O
ATOM   4623  H1  TIP3W3733      11.663  29.208  29.225  1.00  0.00      WT1  H
ATOM   4624  H2  TIP3W3733      10.279  28.672  28.961  1.00  0.00      WT1  H
ATOM   4625  OH2 TIP3W3734      14.944  31.881  30.426  1.00  0.00      WT1  O
ATOM   4626  H1  TIP3W3734      14.392  32.396  31.059  1.00  0.00      WT1  H
ATOM   4627  H2  TIP3W3734      15.420  31.318  31.050  1.00  0.00      WT1  H
ATOM   4628  OH2 TIP3W3736       6.729  17.922  21.593  1.00  0.00      WT1  O
ATOM   4629  H1  TIP3W3736       7.418  17.356  22.023  1.00  0.00      WT1  H
ATOM   4630  H2  TIP3W3736       7.241  18.426  20.959  1.00  0.00      WT1  H
ATOM   4631  OH2 TIP3W3737       9.419  40.199 -12.934  1.00  0.00      WT1  O
ATOM   4632  H1  TIP3W3737       8.912  40.970 -13.268  1.00  0.00      WT1  H
ATOM   4633  H2  TIP3W3737       8.768  39.489 -13.032  1.00  0.00      WT1  H
ATOM   4634  OH2 TIP3W3740      14.892  31.390  -6.432  1.00  0.00      WT1  O
ATOM   4635  H1  TIP3W3740      15.720  31.873  -6.616  1.00  0.00      WT1  H
ATOM   4636  H2  TIP3W3740      14.870  30.798  -7.099  1.00  0.00      WT1  H
ATOM   4637  OH2 TIP3W3743      18.562  36.893   4.644  1.00  0.00      WT1  O
ATOM   4638  H1  TIP3W3743      18.062  37.722   4.979  1.00  0.00      WT1  H
ATOM   4639  H2  TIP3W3743      18.153  36.152   5.087  1.00  0.00      WT1  H
ATOM   4640  OH2 TIP3W3744      17.769  41.505   9.392  1.00  0.00      WT1  O
ATOM   4641  H1  TIP3W3744      17.637  40.561   9.688  1.00  0.00      WT1  H
ATOM   4642  H2  TIP3W3744      18.568  41.775   9.852  1.00  0.00      WT1  H
ATOM   4643  OH2 TIP3W3746       9.724  38.530  13.527  1.00  0.00      WT1  O
ATOM   4644  H1  TIP3W3746       9.331  38.053  12.834  1.00  0.00      WT1  H
ATOM   4645  H2  TIP3W3746      10.276  39.190  13.057  1.00  0.00      WT1  H
ATOM   4646  OH2 TIP3W3747      22.618  36.204   8.731  1.00  0.00      WT1  O
ATOM   4647  H1  TIP3W3747      22.180  36.889   9.276  1.00  0.00      WT1  H
ATOM   4648  H2  TIP3W3747      22.115  36.263   7.864  1.00  0.00      WT1  H
ATOM   4649  OH2 TIP3W3749      18.664  35.434  13.553  1.00  0.00      WT1  O
ATOM   4650  H1  TIP3W3749      17.723  35.627  13.474  1.00  0.00      WT1  H
ATOM   4651  H2  TIP3W3749      18.701  34.453  13.455  1.00  0.00      WT1  H
ATOM   4652  OH2 TIP3W3750      12.209  18.021  29.418  1.00  0.00      WT1  O
ATOM   4653  H1  TIP3W3750      11.780  18.670  28.878  1.00  0.00      WT1  H
ATOM   4654  H2  TIP3W3750      11.993  17.119  29.017  1.00  0.00      WT1  H
ATOM   4655  OH2 TIP3W3751      27.757  20.007  22.791  1.00  0.00      WT1  O
ATOM   4656  H1  TIP3W3751      28.298  19.784  23.570  1.00  0.00      WT1  H
ATOM   4657  H2  TIP3W3751      26.855  19.922  23.091  1.00  0.00      WT1  H
ATOM   4658  OH2 TIP3W3752       7.943  37.108  23.463  1.00  0.00      WT1  O
ATOM   4659  H1  TIP3W3752       7.092  36.977  23.964  1.00  0.00      WT1  H
ATOM   4660  H2  TIP3W3752       8.256  36.219  23.152  1.00  0.00      WT1  H
ATOM   4661  OH2 TIP3W3753       6.681  31.386  22.017  1.00  0.00      WT1  O
ATOM   4662  H1  TIP3W3753       7.461  31.463  21.354  1.00  0.00      WT1  H
ATOM   4663  H2  TIP3W3753       7.128  31.175  22.907  1.00  0.00      WT1  H
ATOM   4664  OH2 TIP3W3757      25.543  24.413 -14.064  1.00  0.00      WT1  O
ATOM   4665  H1  TIP3W3757      26.458  24.777 -14.114  1.00  0.00      WT1  H
ATOM   4666  H2  TIP3W3757      25.382  24.410 -13.125  1.00  0.00      WT1  H
ATOM   4667  OH2 TIP3W3758      19.476  41.125 -14.147  1.00  0.00      WT1  O
ATOM   4668  H1  TIP3W3758      20.261  40.643 -13.748  1.00  0.00      WT1  H
ATOM   4669  H2  TIP3W3758      19.898  41.914 -14.484  1.00  0.00      WT1  H
ATOM   4670  OH2 TIP3W3762      24.530  37.682 -13.475  1.00  0.00      WT1  O
ATOM   4671  H1  TIP3W3762      24.804  37.557 -12.552  1.00  0.00      WT1  H
ATOM   4672  H2  TIP3W3762      23.560  37.397 -13.503  1.00  0.00      WT1  H
ATOM   4673  OH2 TIP3W3764       3.563  36.659  -9.488  1.00  0.00      WT1  O
ATOM   4674  H1  TIP3W3764       3.982  36.614 -10.386  1.00  0.00      WT1  H
ATOM   4675  H2  TIP3W3764       3.913  37.518  -9.154  1.00  0.00      WT1  H
ATOM   4676  OH2 TIP3W3766      17.890  34.385  16.607  1.00  0.00      WT1  O
ATOM   4677  H1  TIP3W3766      17.344  33.943  15.907  1.00  0.00      WT1  H
ATOM   4678  H2  TIP3W3766      17.955  35.285  16.240  1.00  0.00      WT1  H
ATOM   4679  OH2 TIP3W3767      16.765  39.518  15.507  1.00  0.00      WT1  O
ATOM   4680  H1  TIP3W3767      17.625  39.710  15.865  1.00  0.00      WT1  H
ATOM   4681  H2  TIP3W3767      16.545  38.685  16.030  1.00  0.00      WT1  H
ATOM   4682  OH2 TIP3W3770      21.608  34.470   5.143  1.00  0.00      WT1  O
ATOM   4683  H1  TIP3W3770      21.279  34.251   4.259  1.00  0.00      WT1  H
ATOM   4684  H2  TIP3W3770      21.238  35.383   5.289  1.00  0.00      WT1  H
ATOM   4685  OH2 TIP3W3771      22.383  36.875  19.161  1.00  0.00      WT1  O
ATOM   4686  H1  TIP3W3771      22.560  37.403  18.423  1.00  0.00      WT1  H
ATOM   4687  H2  TIP3W3771      22.911  37.336  19.798  1.00  0.00      WT1  H
ATOM   4688  OH2 TIP3W3772      22.202  39.103  29.017  1.00  0.00      WT1  O
ATOM   4689  H1  TIP3W3772      21.604  39.599  28.451  1.00  0.00      WT1  H
ATOM   4690  H2  TIP3W3772      22.573  38.435  28.398  1.00  0.00      WT1  H
ATOM   4691  OH2 TIP3W3776      11.797  39.568 -14.433  1.00  0.00      WT1  O
ATOM   4692  H1  TIP3W3776      10.940  39.924 -14.139  1.00  0.00      WT1  H
ATOM   4693  H2  TIP3W3776      11.708  38.612 -14.572  1.00  0.00      WT1  H
ATOM   4694  OH2 TIP3W3779      18.206  37.692 -15.231  1.00  0.00      WT1  O
ATOM   4695  H1  TIP3W3779      19.067  37.857 -15.642  1.00  0.00      WT1  H
ATOM   4696  H2  TIP3W3779      17.586  37.633 -15.980  1.00  0.00      WT1  H
ATOM   4697  OH2 TIP3W3782      20.050  32.967   6.943  1.00  0.00      WT1  O
ATOM   4698  H1  TIP3W3782      20.684  33.503   6.437  1.00  0.00      WT1  H
ATOM   4699  H2  TIP3W3782      19.620  33.620   7.544  1.00  0.00      WT1  H
ATOM   4700  OH2 TIP3W3785      13.595  42.929 -14.731  1.00  0.00      WT1  O
ATOM   4701  H1  TIP3W3785      13.258  43.478 -14.025  1.00  0.00      WT1  H
ATOM   4702  H2  TIP3W3785      14.215  43.613 -15.179  1.00  0.00      WT1  H
ATOM   4703  OH2 TIP3W3786      30.161  40.424  -1.111  1.00  0.00      WT1  O
ATOM   4704  H1  TIP3W3786      29.654  40.087  -0.337  1.00  0.00      WT1  H
ATOM   4705  H2  TIP3W3786      31.027  40.121  -0.754  1.00  0.00      WT1  H
ATOM   4706  OH2 TIP3W3788       7.222  33.163  14.690  1.00  0.00      WT1  O
ATOM   4707  H1  TIP3W3788       7.517  33.358  15.638  1.00  0.00      WT1  H
ATOM   4708  H2  TIP3W3788       6.456  33.684  14.602  1.00  0.00      WT1  H
ATOM   4709  OH2 TIP3W3789      20.078  37.249  17.450  1.00  0.00      WT1  O
ATOM   4710  H1  TIP3W3789      20.794  36.703  17.750  1.00  0.00      WT1  H
ATOM   4711  H2  TIP3W3789      19.479  37.473  18.265  1.00  0.00      WT1  H
ATOM   4712  OH2 TIP3W3792      18.159  30.921   9.383  1.00  0.00      WT1  O
ATOM   4713  H1  TIP3W3792      17.766  31.698   9.829  1.00  0.00      WT1  H
ATOM   4714  H2  TIP3W3792      17.423  30.420   9.023  1.00  0.00      WT1  H
ATOM   4715  OH2 TIP3W3793      25.307  37.169  19.601  1.00  0.00      WT1  O
ATOM   4716  H1  TIP3W3793      25.444  37.305  20.525  1.00  0.00      WT1  H
ATOM   4717  H2  TIP3W3793      26.256  36.923  19.227  1.00  0.00      WT1  H
ATOM   4718  OH2 TIP3W3796      12.492  38.672  16.299  1.00  0.00      WT1  O
ATOM   4719  H1  TIP3W3796      12.520  38.126  15.516  1.00  0.00      WT1  H
ATOM   4720  H2  TIP3W3796      12.112  38.158  17.005  1.00  0.00      WT1  H
ATOM   4721  OH2 TIP3W3800       5.958  41.219  -8.411  1.00  0.00      WT1  O
ATOM   4722  H1  TIP3W3800       6.690  40.806  -8.894  1.00  0.00      WT1  H
ATOM   4723  H2  TIP3W3800       5.623  41.834  -9.083  1.00  0.00      WT1  H
ATOM   4724  OH2 TIP3W3801      26.538  38.214 -15.720  1.00  0.00      WT1  O
ATOM   4725  H1  TIP3W3801      26.391  39.167 -15.545  1.00  0.00      WT1  H
ATOM   4726  H2  TIP3W3801      26.101  37.786 -15.004  1.00  0.00      WT1  H
ATOM   4727  OH2 TIP3W3808      21.483  42.448   0.261  1.00  0.00      WT1  O
ATOM   4728  H1  TIP3W3808      20.619  42.474  -0.204  1.00  0.00      WT1  H
ATOM   4729  H2  TIP3W3808      22.126  42.966  -0.303  1.00  0.00      WT1  H
ATOM   4730  OH2 TIP3W3810      18.682  43.371  15.286  1.00  0.00      WT1  O
ATOM   4731  H1  TIP3W3810      19.308  43.557  14.572  1.00  0.00      WT1  H
ATOM   4732  H2  TIP3W3810      18.995  42.480  15.584  1.00  0.00      WT1  H
ATOM   4733  OH2 TIP3W3814      15.503  37.641  17.506  1.00  0.00      WT1  O
ATOM   4734  H1  TIP3W3814      14.759  37.135  17.137  1.00  0.00      WT1  H
ATOM   4735  H2  TIP3W3814      15.101  38.266  18.182  1.00  0.00      WT1  H
ATOM   4736  OH2 TIP3W3817       8.753  37.211  28.201  1.00  0.00      WT1  O
ATOM   4737  H1  TIP3W3817       9.272  37.805  27.677  1.00  0.00      WT1  H
ATOM   4738  H2  TIP3W3817       8.540  37.797  28.929  1.00  0.00      WT1  H
ATOM   4739  OH2 TIP3W3830      12.877  42.217  26.698  1.00  0.00      WT1  O
ATOM   4740  H1  TIP3W3830      13.539  41.583  27.001  1.00  0.00      WT1  H
ATOM   4741  H2  TIP3W3830      12.132  41.635  26.658  1.00  0.00      WT1  H
ATOM   4742  OH2 TIP3W3833      17.917  39.727  12.888  1.00  0.00      WT1  O
ATOM   4743  H1  TIP3W3833      18.679  39.054  12.883  1.00  0.00      WT1  H
ATOM   4744  H2  TIP3W3833      17.546  39.522  13.755  1.00  0.00      WT1  H
ATOM   4745  OH2 TIP3W3850      26.021  41.471  11.455  1.00  0.00      WT1  O
ATOM   4746  H1  TIP3W3850      26.501  41.537  10.645  1.00  0.00      WT1  H
ATOM   4747  H2  TIP3W3850      26.351  42.251  11.970  1.00  0.00      WT1  H
ATOM   4748  OH2 TIP3W3851      14.883  42.749   9.562  1.00  0.00      WT1  O
ATOM   4749  H1  TIP3W3851      15.734  42.563   9.253  1.00  0.00      WT1  H
ATOM   4750  H2  TIP3W3851      14.348  42.668   8.729  1.00  0.00      WT1  H
ATOM   4751  OH2 TIP3W3852      11.311  41.116   6.765  1.00  0.00      WT1  O
ATOM   4752  H1  TIP3W3852      12.028  41.633   6.566  1.00  0.00      WT1  H
ATOM   4753  H2  TIP3W3852      10.546  41.691   6.576  1.00  0.00      WT1  H
ATOM   4754  OH2 TIP3W3872      15.987  35.543  14.426  1.00  0.00      WT1  O
ATOM   4755  H1  TIP3W3872      15.521  36.451  14.395  1.00  0.00      WT1  H
ATOM   4756  H2  TIP3W3872      15.285  34.932  14.792  1.00  0.00      WT1  H
ATOM   4757  OH2 TIP3W3892      22.815  35.132   1.286  1.00  0.00      WT1  O
ATOM   4758  H1  TIP3W3892      23.467  34.506   1.644  1.00  0.00      WT1  H
ATOM   4759  H2  TIP3W3892      21.961  34.608   1.306  1.00  0.00      WT1  H
ATOM   4760  OH2 TIP3W3919      14.572   3.417  24.756  1.00  0.00      WT1  O
ATOM   4761  H1  TIP3W3919      14.617   2.851  23.932  1.00  0.00      WT1  H
ATOM   4762  H2  TIP3W3919      14.997   4.181  24.441  1.00  0.00      WT1  H
ATOM   4763  OH2 TIP3W3925      14.136   2.365  -1.146  1.00  0.00      WT1  O
ATOM   4764  H1  TIP3W3925      14.892   2.500  -0.567  1.00  0.00      WT1  H
ATOM   4765  H2  TIP3W3925      13.744   3.307  -1.150  1.00  0.00      WT1  H
ATOM   4766  OH2 TIP3W3933      12.089   7.308  -4.810  1.00  0.00      WT1  O
ATOM   4767  H1  TIP3W3933      11.319   6.764  -4.515  1.00  0.00      WT1  H
ATOM   4768  H2  TIP3W3933      11.747   7.814  -5.637  1.00  0.00      WT1  H
ATOM   4769  OH2 TIP3W3938      19.648  11.294  22.994  1.00  0.00      WT1  O
ATOM   4770  H1  TIP3W3938      18.911  11.828  22.691  1.00  0.00      WT1  H
ATOM   4771  H2  TIP3W3938      20.144  11.207  22.151  1.00  0.00      WT1  H
ATOM   4772  OH2 TIP3W3951      12.538   2.730  -6.410  1.00  0.00      WT1  O
ATOM   4773  H1  TIP3W3951      13.083   3.445  -5.993  1.00  0.00      WT1  H
ATOM   4774  H2  TIP3W3951      12.017   3.238  -7.057  1.00  0.00      WT1  H
ATOM   4775  OH2 TIP3W3957      28.821  17.370  15.826  1.00  0.00      WT1  O
ATOM   4776  H1  TIP3W3957      29.355  16.601  15.548  1.00  0.00      WT1  H
ATOM   4777  H2  TIP3W3957      29.347  17.669  16.595  1.00  0.00      WT1  H
ATOM   4778  OH2 TIP3W3973      36.182  11.347   2.715  1.00  0.00      WT1  O
ATOM   4779  H1  TIP3W3973      36.861  11.854   2.233  1.00  0.00      WT1  H
ATOM   4780  H2  TIP3W3973      35.370  11.854   2.403  1.00  0.00      WT1  H
ATOM   4781  OH2 TIP3W3974      20.207   6.703   2.897  1.00  0.00      WT1  O
ATOM   4782  H1  TIP3W3974      20.172   6.443   1.976  1.00  0.00      WT1  H
ATOM   4783  H2  TIP3W3974      19.423   7.253   2.982  1.00  0.00      WT1  H
ATOM   4784  OH2 TIP3W3977       0.469   8.915  -4.945  1.00  0.00      WT1  O
ATOM   4785  H1  TIP3W3977       0.308   8.311  -4.157  1.00  0.00      WT1  H
ATOM   4786  H2  TIP3W3977       1.124   9.608  -4.704  1.00  0.00      WT1  H
ATOM   4787  OH2 TIP3W3982      17.654   3.842  20.687  1.00  0.00      WT1  O
ATOM   4788  H1  TIP3W3982      18.481   3.900  20.181  1.00  0.00      WT1  H
ATOM   4789  H2  TIP3W3982      17.377   2.949  20.412  1.00  0.00      WT1  H
ATOM   4790  OH2 TIP3W3983      22.471   4.879  25.166  1.00  0.00      WT1  O
ATOM   4791  H1  TIP3W3983      22.265   4.820  26.083  1.00  0.00      WT1  H
ATOM   4792  H2  TIP3W3983      21.907   5.633  24.787  1.00  0.00      WT1  H
ATOM   4793  OH2 TIP3W3986      19.389   4.078 -15.301  1.00  0.00      WT1  O
ATOM   4794  H1  TIP3W3986      20.094   4.774 -15.348  1.00  0.00      WT1  H
ATOM   4795  H2  TIP3W3986      18.762   4.604 -14.736  1.00  0.00      WT1  H
ATOM   4796  OH2 TIP3W3991       8.779   4.651   0.537  1.00  0.00      WT1  O
ATOM   4797  H1  TIP3W3991       8.344   5.228  -0.143  1.00  0.00      WT1  H
ATOM   4798  H2  TIP3W3991       9.250   5.334   1.020  1.00  0.00      WT1  H
ATOM   4799  OH2 TIP3W3992      20.383   8.511  -8.861  1.00  0.00      WT1  O
ATOM   4800  H1  TIP3W3992      20.154   9.442  -8.676  1.00  0.00      WT1  H
ATOM   4801  H2  TIP3W3992      19.497   8.180  -9.048  1.00  0.00      WT1  H
ATOM   4802  OH2 TIP3W3993      31.422  12.967  -5.739  1.00  0.00      WT1  O
ATOM   4803  H1  TIP3W3993      31.898  12.843  -4.899  1.00  0.00      WT1  H
ATOM   4804  H2  TIP3W3993      31.377  13.956  -5.884  1.00  0.00      WT1  H
ATOM   4805  OH2 TIP3W3996      11.520   8.038 -11.929  1.00  0.00      WT1  O
ATOM   4806  H1  TIP3W3996      11.165   9.007 -11.776  1.00  0.00      WT1  H
ATOM   4807  H2  TIP3W3996      11.123   7.536 -11.207  1.00  0.00      WT1  H
ATOM   4808  OH2 TIP3W3997      24.287   6.953  10.818  1.00  0.00      WT1  O
ATOM   4809  H1  TIP3W3997      25.172   6.624  10.686  1.00  0.00      WT1  H
ATOM   4810  H2  TIP3W3997      24.491   7.967  10.736  1.00  0.00      WT1  H
ATOM   4811  OH2 TIP3W3998      27.009  14.524  12.865  1.00  0.00      WT1  O
ATOM   4812  H1  TIP3W3998      26.407  13.862  12.646  1.00  0.00      WT1  H
ATOM   4813  H2  TIP3W3998      26.561  15.011  13.650  1.00  0.00      WT1  H
ATOM   4814  OH2 TIP3W3999      21.430   4.741  22.164  1.00  0.00      WT1  O
ATOM   4815  H1  TIP3W3999      21.402   3.773  22.160  1.00  0.00      WT1  H
ATOM   4816  H2  TIP3W3999      22.157   4.919  21.566  1.00  0.00      WT1  H
ATOM   4817  OH2 TIP3W4000      24.704  18.043  12.906  1.00  0.00      WT1  O
ATOM   4818  H1  TIP3W4000      25.188  17.525  13.516  1.00  0.00      WT1  H
ATOM   4819  H2  TIP3W4000      23.816  18.016  13.256  1.00  0.00      WT1  H
ATOM   4820  OH2 TIP3W4001      26.869   5.136  29.055  1.00  0.00      WT1  O
ATOM   4821  H1  TIP3W4001      26.862   4.871  29.993  1.00  0.00      WT1  H
ATOM   4822  H2  TIP3W4001      27.673   4.788  28.798  1.00  0.00      WT1  H
ATOM   4823  OH2 TIP3W4002      28.097   8.004  22.555  1.00  0.00      WT1  O
ATOM   4824  H1  TIP3W4002      28.103   7.568  21.701  1.00  0.00      WT1  H
ATOM   4825  H2  TIP3W4002      28.749   8.737  22.364  1.00  0.00      WT1  H
ATOM   4826  OH2 TIP3W4004      19.006   6.078  28.698  1.00  0.00      WT1  O
ATOM   4827  H1  TIP3W4004      19.870   6.480  28.872  1.00  0.00      WT1  H
ATOM   4828  H2  TIP3W4004      19.000   5.944  27.741  1.00  0.00      WT1  H
ATOM   4829  OH2 TIP3W4005      29.135   5.663  23.806  1.00  0.00      WT1  O
ATOM   4830  H1  TIP3W4005      28.384   5.144  24.146  1.00  0.00      WT1  H
ATOM   4831  H2  TIP3W4005      28.827   6.600  23.713  1.00  0.00      WT1  H
ATOM   4832  OH2 TIP3W4006      16.457   6.242  29.728  1.00  0.00      WT1  O
ATOM   4833  H1  TIP3W4006      17.392   6.168  29.331  1.00  0.00      WT1  H
ATOM   4834  H2  TIP3W4006      15.964   5.540  29.285  1.00  0.00      WT1  H
ATOM   4835  OH2 TIP3W4008      23.991  14.710  19.553  1.00  0.00      WT1  O
ATOM   4836  H1  TIP3W4008      23.557  13.917  19.944  1.00  0.00      WT1  H
ATOM   4837  H2  TIP3W4008      24.985  14.565  19.660  1.00  0.00      WT1  H
ATOM   4838  OH2 TIP3W4009      12.903   8.827   0.635  1.00  0.00      WT1  O
ATOM   4839  H1  TIP3W4009      12.602   8.048   1.204  1.00  0.00      WT1  H
ATOM   4840  H2  TIP3W4009      13.706   9.088   1.009  1.00  0.00      WT1  H
ATOM   4841  OH2 TIP3W4012       1.064  16.021 -14.256  1.00  0.00      WT1  O
ATOM   4842  H1  TIP3W4012       1.923  15.808 -14.687  1.00  0.00      WT1  H
ATOM   4843  H2  TIP3W4012       0.734  15.171 -14.136  1.00  0.00      WT1  H
ATOM   4844  OH2 TIP3W4014      22.443   2.671  -5.330  1.00  0.00      WT1  O
ATOM   4845  H1  TIP3W4014      21.964   1.822  -5.189  1.00  0.00      WT1  H
ATOM   4846  H2  TIP3W4014      21.859   3.150  -5.899  1.00  0.00      WT1  H
ATOM   4847  OH2 TIP3W4015      16.933   2.870  -9.101  1.00  0.00      WT1  O
ATOM   4848  H1  TIP3W4015      16.234   2.569  -8.445  1.00  0.00      WT1  H
ATOM   4849  H2  TIP3W4015      17.395   2.083  -9.190  1.00  0.00      WT1  H
ATOM   4850  OH2 TIP3W4017      14.634   5.908  -2.609  1.00  0.00      WT1  O
ATOM   4851  H1  TIP3W4017      15.263   6.693  -2.672  1.00  0.00      WT1  H
ATOM   4852  H2  TIP3W4017      14.843   5.486  -3.450  1.00  0.00      WT1  H
ATOM   4853  OH2 TIP3W4021      22.191   7.671   4.400  1.00  0.00      WT1  O
ATOM   4854  H1  TIP3W4021      21.850   7.852   5.261  1.00  0.00      WT1  H
ATOM   4855  H2  TIP3W4021      21.430   7.458   3.819  1.00  0.00      WT1  H
ATOM   4856  OH2 TIP3W4022      26.271   9.790   2.847  1.00  0.00      WT1  O
ATOM   4857  H1  TIP3W4022      25.955   9.085   3.360  1.00  0.00      WT1  H
ATOM   4858  H2  TIP3W4022      25.597   9.823   2.076  1.00  0.00      WT1  H
ATOM   4859  OH2 TIP3W4030      34.726  10.220  -8.746  1.00  0.00      WT1  O
ATOM   4860  H1  TIP3W4030      34.254   9.989  -9.580  1.00  0.00      WT1  H
ATOM   4861  H2  TIP3W4030      34.368  11.097  -8.525  1.00  0.00      WT1  H
ATOM   4862  OH2 TIP3W4033       6.938  37.869 -10.624  1.00  0.00      WT1  O
ATOM   4863  H1  TIP3W4033       7.155  38.561 -10.018  1.00  0.00      WT1  H
ATOM   4864  H2  TIP3W4033       6.939  37.110 -10.069  1.00  0.00      WT1  H
ATOM   4865  OH2 TIP3W4035      17.887   7.630  -8.887  1.00  0.00      WT1  O
ATOM   4866  H1  TIP3W4035      17.660   6.967  -8.297  1.00  0.00      WT1  H
ATOM   4867  H2  TIP3W4035      17.107   7.771  -9.462  1.00  0.00      WT1  H
ATOM   4868  OH2 TIP3W4036       5.174   6.958   3.045  1.00  0.00      WT1  O
ATOM   4869  H1  TIP3W4036       5.227   6.132   2.577  1.00  0.00      WT1  H
ATOM   4870  H2  TIP3W4036       4.257   6.972   3.281  1.00  0.00      WT1  H
ATOM   4871  OH2 TIP3W4037      11.512  10.146 -15.144  1.00  0.00      WT1  O
ATOM   4872  H1  TIP3W4037      11.277   9.196 -14.966  1.00  0.00      WT1  H
ATOM   4873  H2  TIP3W4037      10.706  10.638 -15.030  1.00  0.00      WT1  H
ATOM   4874  OH2 TIP3W4038      15.090  33.370  12.325  1.00  0.00      WT1  O
ATOM   4875  H1  TIP3W4038      15.046  33.457  13.320  1.00  0.00      WT1  H
ATOM   4876  H2  TIP3W4038      14.236  33.758  12.047  1.00  0.00      WT1  H
ATOM   4877  OH2 TIP3W4039      11.053   7.424   5.756  1.00  0.00      WT1  O
ATOM   4878  H1  TIP3W4039      10.755   7.779   6.593  1.00  0.00      WT1  H
ATOM   4879  H2  TIP3W4039      11.303   8.237   5.210  1.00  0.00      WT1  H
ATOM   4880  OH2 TIP3W4040      35.283   6.174   4.496  1.00  0.00      WT1  O
ATOM   4881  H1  TIP3W4040      34.450   6.663   4.250  1.00  0.00      WT1  H
ATOM   4882  H2  TIP3W4040      35.336   5.386   3.878  1.00  0.00      WT1  H
ATOM   4883  OH2 TIP3W4041      17.465   6.969  12.507  1.00  0.00      WT1  O
ATOM   4884  H1  TIP3W4041      18.434   7.014  12.404  1.00  0.00      WT1  H
ATOM   4885  H2  TIP3W4041      17.231   7.823  12.960  1.00  0.00      WT1  H
ATOM   4886  OH2 TIP3W4042      35.356   5.423  12.772  1.00  0.00      WT1  O
ATOM   4887  H1  TIP3W4042      36.271   5.463  13.041  1.00  0.00      WT1  H
ATOM   4888  H2  TIP3W4042      35.114   4.561  13.084  1.00  0.00      WT1  H
ATOM   4889  OH2 TIP3W4043      23.324  15.483  30.149  1.00  0.00      WT1  O
ATOM   4890  H1  TIP3W4043      22.527  15.026  30.402  1.00  0.00      WT1  H
ATOM   4891  H2  TIP3W4043      23.981  14.758  30.302  1.00  0.00      WT1  H
ATOM   4892  OH2 TIP3W4044      14.769  12.364  29.727  1.00  0.00      WT1  O
ATOM   4893  H1  TIP3W4044      15.636  11.869  29.590  1.00  0.00      WT1  H
ATOM   4894  H2  TIP3W4044      14.159  11.612  29.776  1.00  0.00      WT1  H
ATOM   4895  OH2 TIP3W4046      17.037  12.564  22.155  1.00  0.00      WT1  O
ATOM   4896  H1  TIP3W4046      16.861  13.459  21.902  1.00  0.00      WT1  H
ATOM   4897  H2  TIP3W4046      16.316  12.010  21.794  1.00  0.00      WT1  H
ATOM   4898  OH2 TIP3W4053      28.794  11.078  -9.380  1.00  0.00      WT1  O
ATOM   4899  H1  TIP3W4053      28.536  10.376  -9.996  1.00  0.00      WT1  H
ATOM   4900  H2  TIP3W4053      27.968  11.428  -9.021  1.00  0.00      WT1  H
ATOM   4901  OH2 TIP3W4055      19.334  22.586 -15.381  1.00  0.00      WT1  O
ATOM   4902  H1  TIP3W4055      18.760  22.564 -16.196  1.00  0.00      WT1  H
ATOM   4903  H2  TIP3W4055      19.001  23.437 -14.987  1.00  0.00      WT1  H
ATOM   4904  OH2 TIP3W4061      37.248  14.548  17.211  1.00  0.00      WT1  O
ATOM   4905  H1  TIP3W4061      37.437  15.037  17.982  1.00  0.00      WT1  H
ATOM   4906  H2  TIP3W4061      37.448  15.184  16.481  1.00  0.00      WT1  H
ATOM   4907  OH2 TIP3W4062      20.520   3.048  12.245  1.00  0.00      WT1  O
ATOM   4908  H1  TIP3W4062      21.420   3.442  12.230  1.00  0.00      WT1  H
ATOM   4909  H2  TIP3W4062      20.368   2.785  11.305  1.00  0.00      WT1  H
ATOM   4910  OH2 TIP3W4063      20.967  23.346  25.969  1.00  0.00      WT1  O
ATOM   4911  H1  TIP3W4063      20.034  23.645  25.881  1.00  0.00      WT1  H
ATOM   4912  H2  TIP3W4063      20.911  23.191  26.890  1.00  0.00      WT1  H
ATOM   4913  OH2 TIP3W4064      29.896  26.640   2.080  1.00  0.00      WT1  O
ATOM   4914  H1  TIP3W4064      30.415  27.096   2.715  1.00  0.00      WT1  H
ATOM   4915  H2  TIP3W4064      29.723  25.765   2.368  1.00  0.00      WT1  H
ATOM   4916  OH2 TIP3W4066      17.206  29.968  20.767  1.00  0.00      WT1  O
ATOM   4917  H1  TIP3W4066      16.595  29.676  21.483  1.00  0.00      WT1  H
ATOM   4918  H2  TIP3W4066      17.983  30.350  21.229  1.00  0.00      WT1  H
ATOM   4919  OH2 TIP3W4067       2.522  27.811  31.481  1.00  0.00      WT1  O
ATOM   4920  H1  TIP3W4067       2.327  26.910  31.231  1.00  0.00      WT1  H
ATOM   4921  H2  TIP3W4067       1.822  28.359  31.100  1.00  0.00      WT1  H
ATOM   4922  OH2 TIP3W4072      31.000   9.302  -8.434  1.00  0.00      WT1  O
ATOM   4923  H1  TIP3W4072      31.666   9.552  -9.075  1.00  0.00      WT1  H
ATOM   4924  H2  TIP3W4072      30.262   9.940  -8.542  1.00  0.00      WT1  H
ATOM   4925  OH2 TIP3W4074      -1.097  19.578  -9.145  1.00  0.00      WT1  O
ATOM   4926  H1  TIP3W4074      -0.860  19.995 -10.035  1.00  0.00      WT1  H
ATOM   4927  H2  TIP3W4074      -1.898  19.049  -9.350  1.00  0.00      WT1  H
ATOM   4928  OH2 TIP3W4077       5.481  12.645   1.148  1.00  0.00      WT1  O
ATOM   4929  H1  TIP3W4077       5.482  12.537   0.188  1.00  0.00      WT1  H
ATOM   4930  H2  TIP3W4077       5.181  13.540   1.283  1.00  0.00      WT1  H
ATOM   4931  OH2 TIP3W4080      20.231  28.707  17.604  1.00  0.00      WT1  O
ATOM   4932  H1  TIP3W4080      20.073  29.606  17.375  1.00  0.00      WT1  H
ATOM   4933  H2  TIP3W4080      20.588  28.415  16.789  1.00  0.00      WT1  H
ATOM   4934  OH2 TIP3W4082      17.795  10.795  18.643  1.00  0.00      WT1  O
ATOM   4935  H1  TIP3W4082      17.827   9.877  18.727  1.00  0.00      WT1  H
ATOM   4936  H2  TIP3W4082      18.704  11.029  18.432  1.00  0.00      WT1  H
ATOM   4937  OH2 TIP3W4084      23.349  10.359   9.064  1.00  0.00      WT1  O
ATOM   4938  H1  TIP3W4084      24.134  10.461   8.488  1.00  0.00      WT1  H
ATOM   4939  H2  TIP3W4084      23.657  10.557   9.969  1.00  0.00      WT1  H
ATOM   4940  OH2 TIP3W4085      14.345  24.731  22.255  1.00  0.00      WT1  O
ATOM   4941  H1  TIP3W4085      14.099  24.902  23.179  1.00  0.00      WT1  H
ATOM   4942  H2  TIP3W4085      15.293  24.436  22.341  1.00  0.00      WT1  H
ATOM   4943  OH2 TIP3W4086      26.098  32.399  26.292  1.00  0.00      WT1  O
ATOM   4944  H1  TIP3W4086      26.879  31.867  26.332  1.00  0.00      WT1  H
ATOM   4945  H2  TIP3W4086      25.476  31.938  26.868  1.00  0.00      WT1  H
ATOM   4946  OH2 TIP3W4087      13.871  14.955  30.789  1.00  0.00      WT1  O
ATOM   4947  H1  TIP3W4087      14.092  14.017  30.568  1.00  0.00      WT1  H
ATOM   4948  H2  TIP3W4087      12.878  14.956  30.879  1.00  0.00      WT1  H
ATOM   4949  OH2 TIP3W4088      19.196  38.306  26.728  1.00  0.00      WT1  O
ATOM   4950  H1  TIP3W4088      19.239  37.829  27.543  1.00  0.00      WT1  H
ATOM   4951  H2  TIP3W4088      19.502  39.142  26.963  1.00  0.00      WT1  H
ATOM   4952  OH2 TIP3W4089      21.300  19.821  28.488  1.00  0.00      WT1  O
ATOM   4953  H1  TIP3W4089      21.480  20.188  27.613  1.00  0.00      WT1  H
ATOM   4954  H2  TIP3W4089      21.064  18.900  28.368  1.00  0.00      WT1  H
ATOM   4955  OH2 TIP3W4091      18.386  28.198  26.787  1.00  0.00      WT1  O
ATOM   4956  H1  TIP3W4091      19.240  27.986  26.260  1.00  0.00      WT1  H
ATOM   4957  H2  TIP3W4091      18.120  27.341  27.224  1.00  0.00      WT1  H
ATOM   4958  OH2 TIP3W4093      23.869  32.107 -11.159  1.00  0.00      WT1  O
ATOM   4959  H1  TIP3W4093      23.574  31.764 -11.978  1.00  0.00      WT1  H
ATOM   4960  H2  TIP3W4093      23.483  32.980 -11.052  1.00  0.00      WT1  H
ATOM   4961  OH2 TIP3W4097      13.544  31.741 -12.869  1.00  0.00      WT1  O
ATOM   4962  H1  TIP3W4097      13.308  31.475 -11.993  1.00  0.00      WT1  H
ATOM   4963  H2  TIP3W4097      13.336  32.739 -12.958  1.00  0.00      WT1  H
ATOM   4964  OH2 TIP3W4098      25.554  13.925  -7.268  1.00  0.00      WT1  O
ATOM   4965  H1  TIP3W4098      25.158  13.666  -6.417  1.00  0.00      WT1  H
ATOM   4966  H2  TIP3W4098      25.886  13.113  -7.705  1.00  0.00      WT1  H
ATOM   4967  OH2 TIP3W4101      31.890  27.304   0.173  1.00  0.00      WT1  O
ATOM   4968  H1  TIP3W4101      32.115  26.389   0.497  1.00  0.00      WT1  H
ATOM   4969  H2  TIP3W4101      31.036  27.459   0.591  1.00  0.00      WT1  H
ATOM   4970  OH2 TIP3W4103      24.108  18.283  16.296  1.00  0.00      WT1  O
ATOM   4971  H1  TIP3W4103      23.378  18.871  16.574  1.00  0.00      WT1  H
ATOM   4972  H2  TIP3W4103      24.768  18.349  16.985  1.00  0.00      WT1  H
ATOM   4973  OH2 TIP3W4105      19.533  31.309  21.824  1.00  0.00      WT1  O
ATOM   4974  H1  TIP3W4105      19.686  31.978  22.470  1.00  0.00      WT1  H
ATOM   4975  H2  TIP3W4105      20.361  31.200  21.452  1.00  0.00      WT1  H
ATOM   4976  OH2 TIP3W4106      23.133  14.292  23.440  1.00  0.00      WT1  O
ATOM   4977  H1  TIP3W4106      22.373  14.296  24.026  1.00  0.00      WT1  H
ATOM   4978  H2  TIP3W4106      22.876  14.899  22.724  1.00  0.00      WT1  H
ATOM   4979  OH2 TIP3W4107      27.031  37.920  25.915  1.00  0.00      WT1  O
ATOM   4980  H1  TIP3W4107      27.423  38.758  26.244  1.00  0.00      WT1  H
ATOM   4981  H2  TIP3W4107      26.666  37.479  26.680  1.00  0.00      WT1  H
ATOM   4982  OH2 TIP3W4108      18.140  24.510  31.559  1.00  0.00      WT1  O
ATOM   4983  H1  TIP3W4108      18.811  25.097  31.136  1.00  0.00      WT1  H
ATOM   4984  H2  TIP3W4108      18.222  23.606  31.190  1.00  0.00      WT1  H
ATOM   4985  OH2 TIP3W4109      19.580  16.336  24.378  1.00  0.00      WT1  O
ATOM   4986  H1  TIP3W4109      20.168  15.596  24.680  1.00  0.00      WT1  H
ATOM   4987  H2  TIP3W4109      18.711  16.172  24.790  1.00  0.00      WT1  H
ATOM   4988  OH2 TIP3W4110      32.008  30.631  21.148  1.00  0.00      WT1  O
ATOM   4989  H1  TIP3W4110      32.362  29.713  21.002  1.00  0.00      WT1  H
ATOM   4990  H2  TIP3W4110      31.694  30.467  22.053  1.00  0.00      WT1  H
ATOM   4991  OH2 TIP3W4116      19.883  32.639  -9.723  1.00  0.00      WT1  O
ATOM   4992  H1  TIP3W4116      20.546  32.418  -9.065  1.00  0.00      WT1  H
ATOM   4993  H2  TIP3W4116      19.280  31.838  -9.648  1.00  0.00      WT1  H
ATOM   4994  OH2 TIP3W4119      35.105  33.282  -1.077  1.00  0.00      WT1  O
ATOM   4995  H1  TIP3W4119      35.740  33.958  -0.706  1.00  0.00      WT1  H
ATOM   4996  H2  TIP3W4119      34.475  33.166  -0.320  1.00  0.00      WT1  H
ATOM   4997  OH2 TIP3W4120      30.441  31.770  -3.584  1.00  0.00      WT1  O
ATOM   4998  H1  TIP3W4120      30.902  30.927  -3.416  1.00  0.00      WT1  H
ATOM   4999  H2  TIP3W4120      30.934  32.203  -4.342  1.00  0.00      WT1  H
ATOM   5000  OH2 TIP3W4123      30.210  30.352   0.368  1.00  0.00      WT1  O
ATOM   5001  H1  TIP3W4123      29.238  30.319   0.207  1.00  0.00      WT1  H
ATOM   5002  H2  TIP3W4123      30.555  30.018  -0.466  1.00  0.00      WT1  H
ATOM   5003  OH2 TIP3W4124      22.494  31.694  24.819  1.00  0.00      WT1  O
ATOM   5004  H1  TIP3W4124      23.151  32.476  24.750  1.00  0.00      WT1  H
ATOM   5005  H2  TIP3W4124      22.280  31.515  23.937  1.00  0.00      WT1  H
ATOM   5006  OH2 TIP3W4126      15.953  33.558  23.816  1.00  0.00      WT1  O
ATOM   5007  H1  TIP3W4126      16.445  33.733  22.978  1.00  0.00      WT1  H
ATOM   5008  H2  TIP3W4126      16.573  33.923  24.467  1.00  0.00      WT1  H
ATOM   5009  OH2 TIP3W4127      20.070  23.764  15.169  1.00  0.00      WT1  O
ATOM   5010  H1  TIP3W4127      20.525  24.057  15.969  1.00  0.00      WT1  H
ATOM   5011  H2  TIP3W4127      19.343  24.446  14.998  1.00  0.00      WT1  H
ATOM   5012  OH2 TIP3W4128      23.338  23.447  30.438  1.00  0.00      WT1  O
ATOM   5013  H1  TIP3W4128      23.493  23.466  31.363  1.00  0.00      WT1  H
ATOM   5014  H2  TIP3W4128      24.077  23.969  30.141  1.00  0.00      WT1  H
ATOM   5015  OH2 TIP3W4129      27.717  32.615  28.862  1.00  0.00      WT1  O
ATOM   5016  H1  TIP3W4129      27.440  31.742  28.593  1.00  0.00      WT1  H
ATOM   5017  H2  TIP3W4129      27.727  33.138  28.022  1.00  0.00      WT1  H
ATOM   5018  OH2 TIP3W4131      28.090  22.876  25.270  1.00  0.00      WT1  O
ATOM   5019  H1  TIP3W4131      28.068  23.604  24.665  1.00  0.00      WT1  H
ATOM   5020  H2  TIP3W4131      27.201  22.635  25.352  1.00  0.00      WT1  H
ATOM   5021  OH2 TIP3W4138      19.613  20.005 -13.713  1.00  0.00      WT1  O
ATOM   5022  H1  TIP3W4138      19.496  20.735 -14.460  1.00  0.00      WT1  H
ATOM   5023  H2  TIP3W4138      18.728  19.782 -13.420  1.00  0.00      WT1  H
ATOM   5024  OH2 TIP3W4140      20.472  33.817   2.755  1.00  0.00      WT1  O
ATOM   5025  H1  TIP3W4140      20.384  33.571   1.849  1.00  0.00      WT1  H
ATOM   5026  H2  TIP3W4140      19.575  33.729   3.061  1.00  0.00      WT1  H
ATOM   5027  OH2 TIP3W4142      30.839  27.180 -13.678  1.00  0.00      WT1  O
ATOM   5028  H1  TIP3W4142      30.307  26.460 -14.021  1.00  0.00      WT1  H
ATOM   5029  H2  TIP3W4142      30.198  27.928 -13.850  1.00  0.00      WT1  H
ATOM   5030  OH2 TIP3W4144      22.665   8.381   7.422  1.00  0.00      WT1  O
ATOM   5031  H1  TIP3W4144      23.557   8.129   7.030  1.00  0.00      WT1  H
ATOM   5032  H2  TIP3W4144      22.892   8.998   8.101  1.00  0.00      WT1  H
ATOM   5033  OH2 TIP3W4147      16.258  39.553  10.769  1.00  0.00      WT1  O
ATOM   5034  H1  TIP3W4147      16.902  39.479  11.504  1.00  0.00      WT1  H
ATOM   5035  H2  TIP3W4147      15.461  39.259  11.148  1.00  0.00      WT1  H
ATOM   5036  OH2 TIP3W4148      22.422  33.248  20.647  1.00  0.00      WT1  O
ATOM   5037  H1  TIP3W4148      21.936  34.116  20.589  1.00  0.00      WT1  H
ATOM   5038  H2  TIP3W4148      23.276  33.555  21.030  1.00  0.00      WT1  H
ATOM   5039  OH2 TIP3W4149      29.560  34.050  30.551  1.00  0.00      WT1  O
ATOM   5040  H1  TIP3W4149      29.702  33.757  31.510  1.00  0.00      WT1  H
ATOM   5041  H2  TIP3W4149      29.097  33.249  30.140  1.00  0.00      WT1  H
ATOM   5042  OH2 TIP3W4150      14.740  33.523  19.179  1.00  0.00      WT1  O
ATOM   5043  H1  TIP3W4150      14.786  32.681  18.737  1.00  0.00      WT1  H
ATOM   5044  H2  TIP3W4150      15.692  33.849  19.118  1.00  0.00      WT1  H
ATOM   5045  OH2 TIP3W4151      25.820  24.481  18.046  1.00  0.00      WT1  O
ATOM   5046  H1  TIP3W4151      25.716  23.531  18.024  1.00  0.00      WT1  H
ATOM   5047  H2  TIP3W4151      24.946  24.855  17.888  1.00  0.00      WT1  H
ATOM   5048  OH2 TIP3W4157      18.676  30.083 -10.251  1.00  0.00      WT1  O
ATOM   5049  H1  TIP3W4157      19.199  29.279 -10.496  1.00  0.00      WT1  H
ATOM   5050  H2  TIP3W4157      17.793  29.822 -10.379  1.00  0.00      WT1  H
ATOM   5051  OH2 TIP3W4158      16.512  41.417 -12.955  1.00  0.00      WT1  O
ATOM   5052  H1  TIP3W4158      16.409  40.481 -13.086  1.00  0.00      WT1  H
ATOM   5053  H2  TIP3W4158      17.470  41.534 -13.067  1.00  0.00      WT1  H
ATOM   5054  OH2 TIP3W4159      11.039  43.318  -7.740  1.00  0.00      WT1  O
ATOM   5055  H1  TIP3W4159      10.683  42.445  -7.755  1.00  0.00      WT1  H
ATOM   5056  H2  TIP3W4159      11.381  43.550  -6.837  1.00  0.00      WT1  H
ATOM   5057  OH2 TIP3W4161      22.725  26.038 -15.118  1.00  0.00      WT1  O
ATOM   5058  H1  TIP3W4161      22.415  25.786 -14.233  1.00  0.00      WT1  H
ATOM   5059  H2  TIP3W4161      23.465  25.436 -15.158  1.00  0.00      WT1  H
ATOM   5060  OH2 TIP3W4164      32.335  19.980  12.935  1.00  0.00      WT1  O
ATOM   5061  H1  TIP3W4164      33.103  20.064  12.382  1.00  0.00      WT1  H
ATOM   5062  H2  TIP3W4164      32.148  19.038  12.740  1.00  0.00      WT1  H
[truncated: 274,688 more chars]
