# Supplementary material for: AIM: A Mapping Program for Infrared Spectroscopy of Proteins
Source: J Chem Theory Comput. 2022 Apr 7;18(5):3089–98. doi: 10.1021/acs.jctc.2c00113 (PMC9097285; doi:10.1021/acs.jctc.2c00113)
Supplement: Supplementary file 2 — ct2c00113_si_002.zip [file ct2c00113_si_002.zip › AIM_Examples/NAMD/ionized.psf]

PSF CMAP

      14 !NTITLE
 REMARKS original generated structure x-plor psf file
 REMARKS 5 patches were applied to the molecule.
 REMARKS topology 4pti_autopsf-temp.top 
 REMARKS topology /Applications/VMD 
 REMARKS topology /Applications/VMD 1.9.4a55-x86_64-Rev11.app/Contents/vmd/plugins/noarch/tcl/readcharmmtop1.2/toppar_water_ions_namd.str 
 REMARKS segment AP1 { first NTER; last CTER; auto angles dihedrals }
 REMARKS segment AW1 { first none; last none; auto angles dihedrals }
 REMARKS segment WT1 { first NONE; last NONE; auto none  }
 REMARKS segment ION { first NONE; last NONE; auto none  }
 REMARKS patch CTER AP1:58  
 REMARKS patch NTER AP1:1  
 REMARKS patch DISU AP1:5  AP1:55  
 REMARKS patch DISU AP1:14  AP1:38  
 REMARKS patch DISU AP1:30  AP1:51  

    8539 !NATOM
       1 AP1  1    ARG  N    NH3   -0.300000       14.0070           0
       2 AP1  1    ARG  HT1  HC     0.330000        1.0080           0
       3 AP1  1    ARG  HT2  HC     0.330000        1.0080           0
       4 AP1  1    ARG  HT3  HC     0.330000        1.0080           0
       5 AP1  1    ARG  CA   CT1    0.210000       12.0110           0
       6 AP1  1    ARG  HA   HB1    0.100000        1.0080           0
       7 AP1  1    ARG  CB   CT2   -0.180000       12.0110           0
       8 AP1  1    ARG  HB1  HA2    0.090000        1.0080           0
       9 AP1  1    ARG  HB2  HA2    0.090000        1.0080           0
      10 AP1  1    ARG  CG   CT2   -0.180000       12.0110           0
      11 AP1  1    ARG  HG1  HA2    0.090000        1.0080           0
      12 AP1  1    ARG  HG2  HA2    0.090000        1.0080           0
      13 AP1  1    ARG  CD   CT2    0.200000       12.0110           0
      14 AP1  1    ARG  HD1  HA2    0.090000        1.0080           0
      15 AP1  1    ARG  HD2  HA2    0.090000        1.0080           0
      16 AP1  1    ARG  NE   NC2   -0.700000       14.0070           0
      17 AP1  1    ARG  HE   HC     0.440000        1.0080           0
      18 AP1  1    ARG  CZ   C      0.640000       12.0110           0
      19 AP1  1    ARG  NH1  NC2   -0.800000       14.0070           0
      20 AP1  1    ARG  HH11 HC     0.460000        1.0080           0
      21 AP1  1    ARG  HH12 HC     0.460000        1.0080           0
      22 AP1  1    ARG  NH2  NC2   -0.800000       14.0070           0
      23 AP1  1    ARG  HH21 HC     0.460000        1.0080           0
      24 AP1  1    ARG  HH22 HC     0.460000        1.0080           0
      25 AP1  1    ARG  C    C      0.510000       12.0110           0
      26 AP1  1    ARG  O    O     -0.510000       15.9990           0
      27 AP1  2    PRO  N    N     -0.290000       14.0070           0
      28 AP1  2    PRO  CD   CP3    0.000000       12.0110           0
      29 AP1  2    PRO  HD1  HA2    0.090000        1.0080           0
      30 AP1  2    PRO  HD2  HA2    0.090000        1.0080           0
      31 AP1  2    PRO  CA   CP1    0.020000       12.0110           0
      32 AP1  2    PRO  HA   HB1    0.090000        1.0080           0
      33 AP1  2    PRO  CB   CP2   -0.180000       12.0110           0
      34 AP1  2    PRO  HB1  HA2    0.090000        1.0080           0
      35 AP1  2    PRO  HB2  HA2    0.090000        1.0080           0
      36 AP1  2    PRO  CG   CP2   -0.180000       12.0110           0
      37 AP1  2    PRO  HG1  HA2    0.090000        1.0080           0
      38 AP1  2    PRO  HG2  HA2    0.090000        1.0080           0
      39 AP1  2    PRO  C    C      0.510000       12.0110           0
      40 AP1  2    PRO  O    O     -0.510000       15.9990           0
      41 AP1  3    ASP  N    NH1   -0.470000       14.0070           0
      42 AP1  3    ASP  HN   H      0.310000        1.0080           0
      43 AP1  3    ASP  CA   CT1    0.070000       12.0110           0
      44 AP1  3    ASP  HA   HB1    0.090000        1.0080           0
      45 AP1  3    ASP  CB   CT2A  -0.280000       12.0110           0
      46 AP1  3    ASP  HB1  HA2    0.090000        1.0080           0
      47 AP1  3    ASP  HB2  HA2    0.090000        1.0080           0
      48 AP1  3    ASP  CG   CC     0.620000       12.0110           0
      49 AP1  3    ASP  OD1  OC    -0.760000       15.9990           0
      50 AP1  3    ASP  OD2  OC    -0.760000       15.9990           0
      51 AP1  3    ASP  C    C      0.510000       12.0110           0
      52 AP1  3    ASP  O    O     -0.510000       15.9990           0
      53 AP1  4    PHE  N    NH1   -0.470000       14.0070           0
      54 AP1  4    PHE  HN   H      0.310000        1.0080           0
      55 AP1  4    PHE  CA   CT1    0.070000       12.0110           0
      56 AP1  4    PHE  HA   HB1    0.090000        1.0080           0
      57 AP1  4    PHE  CB   CT2   -0.180000       12.0110           0
      58 AP1  4    PHE  HB1  HA2    0.090000        1.0080           0
      59 AP1  4    PHE  HB2  HA2    0.090000        1.0080           0
      60 AP1  4    PHE  CG   CA     0.000000       12.0110           0
      61 AP1  4    PHE  CD1  CA    -0.115000       12.0110           0
      62 AP1  4    PHE  HD1  HP     0.115000        1.0080           0
      63 AP1  4    PHE  CE1  CA    -0.115000       12.0110           0
      64 AP1  4    PHE  HE1  HP     0.115000        1.0080           0
      65 AP1  4    PHE  CZ   CA    -0.115000       12.0110           0
      66 AP1  4    PHE  HZ   HP     0.115000        1.0080           0
      67 AP1  4    PHE  CD2  CA    -0.115000       12.0110           0
      68 AP1  4    PHE  HD2  HP     0.115000        1.0080           0
      69 AP1  4    PHE  CE2  CA    -0.115000       12.0110           0
      70 AP1  4    PHE  HE2  HP     0.115000        1.0080           0
      71 AP1  4    PHE  C    C      0.510000       12.0110           0
      72 AP1  4    PHE  O    O     -0.510000       15.9990           0
      73 AP1  5    CYS  N    NH1   -0.470000       14.0070           0
      74 AP1  5    CYS  HN   H      0.310000        1.0080           0
      75 AP1  5    CYS  CA   CT1    0.070000       12.0110           0
      76 AP1  5    CYS  HA   HB1    0.090000        1.0080           0
      77 AP1  5    CYS  CB   CT2   -0.100000       12.0110           0
      78 AP1  5    CYS  HB1  HA2    0.090000        1.0080           0
      79 AP1  5    CYS  HB2  HA2    0.090000        1.0080           0
      80 AP1  5    CYS  SG   SM    -0.080000       32.0600           0
      81 AP1  5    CYS  C    C      0.510000       12.0110           0
      82 AP1  5    CYS  O    O     -0.510000       15.9990           0
      83 AP1  6    LEU  N    NH1   -0.470000       14.0070           0
      84 AP1  6    LEU  HN   H      0.310000        1.0080           0
      85 AP1  6    LEU  CA   CT1    0.070000       12.0110           0
      86 AP1  6    LEU  HA   HB1    0.090000        1.0080           0
      87 AP1  6    LEU  CB   CT2   -0.180000       12.0110           0
      88 AP1  6    LEU  HB1  HA2    0.090000        1.0080           0
      89 AP1  6    LEU  HB2  HA2    0.090000        1.0080           0
      90 AP1  6    LEU  CG   CT1   -0.090000       12.0110           0
      91 AP1  6    LEU  HG   HA1    0.090000        1.0080           0
      92 AP1  6    LEU  CD1  CT3   -0.270000       12.0110           0
      93 AP1  6    LEU  HD11 HA3    0.090000        1.0080           0
      94 AP1  6    LEU  HD12 HA3    0.090000        1.0080           0
      95 AP1  6    LEU  HD13 HA3    0.090000        1.0080           0
      96 AP1  6    LEU  CD2  CT3   -0.270000       12.0110           0
      97 AP1  6    LEU  HD21 HA3    0.090000        1.0080           0
      98 AP1  6    LEU  HD22 HA3    0.090000        1.0080           0
      99 AP1  6    LEU  HD23 HA3    0.090000        1.0080           0
     100 AP1  6    LEU  C    C      0.510000       12.0110           0
     101 AP1  6    LEU  O    O     -0.510000       15.9990           0
     102 AP1  7    GLU  N    NH1   -0.470000       14.0070           0
     103 AP1  7    GLU  HN   H      0.310000        1.0080           0
     104 AP1  7    GLU  CA   CT1    0.070000       12.0110           0
     105 AP1  7    GLU  HA   HB1    0.090000        1.0080           0
     106 AP1  7    GLU  CB   CT2A  -0.180000       12.0110           0
     107 AP1  7    GLU  HB1  HA2    0.090000        1.0080           0
     108 AP1  7    GLU  HB2  HA2    0.090000        1.0080           0
     109 AP1  7    GLU  CG   CT2   -0.280000       12.0110           0
     110 AP1  7    GLU  HG1  HA2    0.090000        1.0080           0
     111 AP1  7    GLU  HG2  HA2    0.090000        1.0080           0
     112 AP1  7    GLU  CD   CC     0.620000       12.0110           0
     113 AP1  7    GLU  OE1  OC    -0.760000       15.9990           0
     114 AP1  7    GLU  OE2  OC    -0.760000       15.9990           0
     115 AP1  7    GLU  C    C      0.510000       12.0110           0
     116 AP1  7    GLU  O    O     -0.510000       15.9990           0
     117 AP1  8    PRO  N    N     -0.290000       14.0070           0
     118 AP1  8    PRO  CD   CP3    0.000000       12.0110           0
     119 AP1  8    PRO  HD1  HA2    0.090000        1.0080           0
     120 AP1  8    PRO  HD2  HA2    0.090000        1.0080           0
     121 AP1  8    PRO  CA   CP1    0.020000       12.0110           0
     122 AP1  8    PRO  HA   HB1    0.090000        1.0080           0
     123 AP1  8    PRO  CB   CP2   -0.180000       12.0110           0
     124 AP1  8    PRO  HB1  HA2    0.090000        1.0080           0
     125 AP1  8    PRO  HB2  HA2    0.090000        1.0080           0
     126 AP1  8    PRO  CG   CP2   -0.180000       12.0110           0
     127 AP1  8    PRO  HG1  HA2    0.090000        1.0080           0
     128 AP1  8    PRO  HG2  HA2    0.090000        1.0080           0
     129 AP1  8    PRO  C    C      0.510000       12.0110           0
     130 AP1  8    PRO  O    O     -0.510000       15.9990           0
     131 AP1  9    PRO  N    N     -0.290000       14.0070           0
     132 AP1  9    PRO  CD   CP3    0.000000       12.0110           0
     133 AP1  9    PRO  HD1  HA2    0.090000        1.0080           0
     134 AP1  9    PRO  HD2  HA2    0.090000        1.0080           0
     135 AP1  9    PRO  CA   CP1    0.020000       12.0110           0
     136 AP1  9    PRO  HA   HB1    0.090000        1.0080           0
     137 AP1  9    PRO  CB   CP2   -0.180000       12.0110           0
     138 AP1  9    PRO  HB1  HA2    0.090000        1.0080           0
     139 AP1  9    PRO  HB2  HA2    0.090000        1.0080           0
     140 AP1  9    PRO  CG   CP2   -0.180000       12.0110           0
     141 AP1  9    PRO  HG1  HA2    0.090000        1.0080           0
     142 AP1  9    PRO  HG2  HA2    0.090000        1.0080           0
     143 AP1  9    PRO  C    C      0.510000       12.0110           0
     144 AP1  9    PRO  O    O     -0.510000       15.9990           0
     145 AP1  10   TYR  N    NH1   -0.470000       14.0070           0
     146 AP1  10   TYR  HN   H      0.310000        1.0080           0
     147 AP1  10   TYR  CA   CT1    0.070000       12.0110           0
     148 AP1  10   TYR  HA   HB1    0.090000        1.0080           0
     149 AP1  10   TYR  CB   CT2   -0.180000       12.0110           0
     150 AP1  10   TYR  HB1  HA2    0.090000        1.0080           0
     151 AP1  10   TYR  HB2  HA2    0.090000        1.0080           0
     152 AP1  10   TYR  CG   CA     0.000000       12.0110           0
     153 AP1  10   TYR  CD1  CA    -0.115000       12.0110           0
     154 AP1  10   TYR  HD1  HP     0.115000        1.0080           0
     155 AP1  10   TYR  CE1  CA    -0.115000       12.0110           0
     156 AP1  10   TYR  HE1  HP     0.115000        1.0080           0
     157 AP1  10   TYR  CZ   CA     0.110000       12.0110           0
     158 AP1  10   TYR  OH   OH1   -0.540000       15.9990           0
     159 AP1  10   TYR  HH   H      0.430000        1.0080           0
     160 AP1  10   TYR  CD2  CA    -0.115000       12.0110           0
     161 AP1  10   TYR  HD2  HP     0.115000        1.0080           0
     162 AP1  10   TYR  CE2  CA    -0.115000       12.0110           0
     163 AP1  10   TYR  HE2  HP     0.115000        1.0080           0
     164 AP1  10   TYR  C    C      0.510000       12.0110           0
     165 AP1  10   TYR  O    O     -0.510000       15.9990           0
     166 AP1  11   THR  N    NH1   -0.470000       14.0070           0
     167 AP1  11   THR  HN   H      0.310000        1.0080           0
     168 AP1  11   THR  CA   CT1    0.070000       12.0110           0
     169 AP1  11   THR  HA   HB1    0.090000        1.0080           0
     170 AP1  11   THR  CB   CT1    0.140000       12.0110           0
     171 AP1  11   THR  HB   HA1    0.090000        1.0080           0
     172 AP1  11   THR  OG1  OH1   -0.660000       15.9990           0
     173 AP1  11   THR  HG1  H      0.430000        1.0080           0
     174 AP1  11   THR  CG2  CT3   -0.270000       12.0110           0
     175 AP1  11   THR  HG21 HA3    0.090000        1.0080           0
     176 AP1  11   THR  HG22 HA3    0.090000        1.0080           0
     177 AP1  11   THR  HG23 HA3    0.090000        1.0080           0
     178 AP1  11   THR  C    C      0.510000       12.0110           0
     179 AP1  11   THR  O    O     -0.510000       15.9990           0
     180 AP1  12   GLY  N    NH1   -0.470000       14.0070           0
     181 AP1  12   GLY  HN   H      0.310000        1.0080           0
     182 AP1  12   GLY  CA   CT2   -0.020000       12.0110           0
     183 AP1  12   GLY  HA1  HB2    0.090000        1.0080           0
     184 AP1  12   GLY  HA2  HB2    0.090000        1.0080           0
     185 AP1  12   GLY  C    C      0.510000       12.0110           0
     186 AP1  12   GLY  O    O     -0.510000       15.9990           0
     187 AP1  13   PRO  N    N     -0.290000       14.0070           0
     188 AP1  13   PRO  CD   CP3    0.000000       12.0110           0
     189 AP1  13   PRO  HD1  HA2    0.090000        1.0080           0
     190 AP1  13   PRO  HD2  HA2    0.090000        1.0080           0
     191 AP1  13   PRO  CA   CP1    0.020000       12.0110           0
     192 AP1  13   PRO  HA   HB1    0.090000        1.0080           0
     193 AP1  13   PRO  CB   CP2   -0.180000       12.0110           0
     194 AP1  13   PRO  HB1  HA2    0.090000        1.0080           0
     195 AP1  13   PRO  HB2  HA2    0.090000        1.0080           0
     196 AP1  13   PRO  CG   CP2   -0.180000       12.0110           0
     197 AP1  13   PRO  HG1  HA2    0.090000        1.0080           0
     198 AP1  13   PRO  HG2  HA2    0.090000        1.0080           0
     199 AP1  13   PRO  C    C      0.510000       12.0110           0
     200 AP1  13   PRO  O    O     -0.510000       15.9990           0
     201 AP1  14   CYS  N    NH1   -0.470000       14.0070           0
     202 AP1  14   CYS  HN   H      0.310000        1.0080           0
     203 AP1  14   CYS  CA   CT1    0.070000       12.0110           0
     204 AP1  14   CYS  HA   HB1    0.090000        1.0080           0
     205 AP1  14   CYS  CB   CT2   -0.100000       12.0110           0
     206 AP1  14   CYS  HB1  HA2    0.090000        1.0080           0
     207 AP1  14   CYS  HB2  HA2    0.090000        1.0080           0
     208 AP1  14   CYS  SG   SM    -0.080000       32.0600           0
     209 AP1  14   CYS  C    C      0.510000       12.0110           0
     210 AP1  14   CYS  O    O     -0.510000       15.9990           0
     211 AP1  15   LYS  N    NH1   -0.470000       14.0070           0
     212 AP1  15   LYS  HN   H      0.310000        1.0080           0
     213 AP1  15   LYS  CA   CT1    0.070000       12.0110           0
     214 AP1  15   LYS  HA   HB1    0.090000        1.0080           0
     215 AP1  15   LYS  CB   CT2   -0.180000       12.0110           0
     216 AP1  15   LYS  HB1  HA2    0.090000        1.0080           0
     217 AP1  15   LYS  HB2  HA2    0.090000        1.0080           0
     218 AP1  15   LYS  CG   CT2   -0.180000       12.0110           0
     219 AP1  15   LYS  HG1  HA2    0.090000        1.0080           0
     220 AP1  15   LYS  HG2  HA2    0.090000        1.0080           0
     221 AP1  15   LYS  CD   CT2   -0.180000       12.0110           0
     222 AP1  15   LYS  HD1  HA2    0.090000        1.0080           0
     223 AP1  15   LYS  HD2  HA2    0.090000        1.0080           0
     224 AP1  15   LYS  CE   CT2    0.210000       12.0110           0
     225 AP1  15   LYS  HE1  HA2    0.050000        1.0080           0
     226 AP1  15   LYS  HE2  HA2    0.050000        1.0080           0
     227 AP1  15   LYS  NZ   NH3   -0.300000       14.0070           0
     228 AP1  15   LYS  HZ1  HC     0.330000        1.0080           0
     229 AP1  15   LYS  HZ2  HC     0.330000        1.0080           0
     230 AP1  15   LYS  HZ3  HC     0.330000        1.0080           0
     231 AP1  15   LYS  C    C      0.510000       12.0110           0
     232 AP1  15   LYS  O    O     -0.510000       15.9990           0
     233 AP1  16   ALA  N    NH1   -0.470000       14.0070           0
     234 AP1  16   ALA  HN   H      0.310000        1.0080           0
     235 AP1  16   ALA  CA   CT1    0.070000       12.0110           0
     236 AP1  16   ALA  HA   HB1    0.090000        1.0080           0
     237 AP1  16   ALA  CB   CT3   -0.270000       12.0110           0
     238 AP1  16   ALA  HB1  HA3    0.090000        1.0080           0
     239 AP1  16   ALA  HB2  HA3    0.090000        1.0080           0
     240 AP1  16   ALA  HB3  HA3    0.090000        1.0080           0
     241 AP1  16   ALA  C    C      0.510000       12.0110           0
     242 AP1  16   ALA  O    O     -0.510000       15.9990           0
     243 AP1  17   ARG  N    NH1   -0.470000       14.0070           0
     244 AP1  17   ARG  HN   H      0.310000        1.0080           0
     245 AP1  17   ARG  CA   CT1    0.070000       12.0110           0
     246 AP1  17   ARG  HA   HB1    0.090000        1.0080           0
     247 AP1  17   ARG  CB   CT2   -0.180000       12.0110           0
     248 AP1  17   ARG  HB1  HA2    0.090000        1.0080           0
     249 AP1  17   ARG  HB2  HA2    0.090000        1.0080           0
     250 AP1  17   ARG  CG   CT2   -0.180000       12.0110           0
     251 AP1  17   ARG  HG1  HA2    0.090000        1.0080           0
     252 AP1  17   ARG  HG2  HA2    0.090000        1.0080           0
     253 AP1  17   ARG  CD   CT2    0.200000       12.0110           0
     254 AP1  17   ARG  HD1  HA2    0.090000        1.0080           0
     255 AP1  17   ARG  HD2  HA2    0.090000        1.0080           0
     256 AP1  17   ARG  NE   NC2   -0.700000       14.0070           0
     257 AP1  17   ARG  HE   HC     0.440000        1.0080           0
     258 AP1  17   ARG  CZ   C      0.640000       12.0110           0
     259 AP1  17   ARG  NH1  NC2   -0.800000       14.0070           0
     260 AP1  17   ARG  HH11 HC     0.460000        1.0080           0
     261 AP1  17   ARG  HH12 HC     0.460000        1.0080           0
     262 AP1  17   ARG  NH2  NC2   -0.800000       14.0070           0
     263 AP1  17   ARG  HH21 HC     0.460000        1.0080           0
     264 AP1  17   ARG  HH22 HC     0.460000        1.0080           0
     265 AP1  17   ARG  C    C      0.510000       12.0110           0
     266 AP1  17   ARG  O    O     -0.510000       15.9990           0
     267 AP1  18   ILE  N    NH1   -0.470000       14.0070           0
     268 AP1  18   ILE  HN   H      0.310000        1.0080           0
     269 AP1  18   ILE  CA   CT1    0.070000       12.0110           0
     270 AP1  18   ILE  HA   HB1    0.090000        1.0080           0
     271 AP1  18   ILE  CB   CT1   -0.090000       12.0110           0
     272 AP1  18   ILE  HB   HA1    0.090000        1.0080           0
     273 AP1  18   ILE  CG2  CT3   -0.270000       12.0110           0
     274 AP1  18   ILE  HG21 HA3    0.090000        1.0080           0
     275 AP1  18   ILE  HG22 HA3    0.090000        1.0080           0
     276 AP1  18   ILE  HG23 HA3    0.090000        1.0080           0
     277 AP1  18   ILE  CG1  CT2   -0.180000       12.0110           0
     278 AP1  18   ILE  HG11 HA2    0.090000        1.0080           0
     279 AP1  18   ILE  HG12 HA2    0.090000        1.0080           0
     280 AP1  18   ILE  CD   CT3   -0.270000       12.0110           0
     281 AP1  18   ILE  HD1  HA3    0.090000        1.0080           0
     282 AP1  18   ILE  HD2  HA3    0.090000        1.0080           0
     283 AP1  18   ILE  HD3  HA3    0.090000        1.0080           0
     284 AP1  18   ILE  C    C      0.510000       12.0110           0
     285 AP1  18   ILE  O    O     -0.510000       15.9990           0
     286 AP1  19   ILE  N    NH1   -0.470000       14.0070           0
     287 AP1  19   ILE  HN   H      0.310000        1.0080           0
     288 AP1  19   ILE  CA   CT1    0.070000       12.0110           0
     289 AP1  19   ILE  HA   HB1    0.090000        1.0080           0
     290 AP1  19   ILE  CB   CT1   -0.090000       12.0110           0
     291 AP1  19   ILE  HB   HA1    0.090000        1.0080           0
     292 AP1  19   ILE  CG2  CT3   -0.270000       12.0110           0
     293 AP1  19   ILE  HG21 HA3    0.090000        1.0080           0
     294 AP1  19   ILE  HG22 HA3    0.090000        1.0080           0
     295 AP1  19   ILE  HG23 HA3    0.090000        1.0080           0
     296 AP1  19   ILE  CG1  CT2   -0.180000       12.0110           0
     297 AP1  19   ILE  HG11 HA2    0.090000        1.0080           0
     298 AP1  19   ILE  HG12 HA2    0.090000        1.0080           0
     299 AP1  19   ILE  CD   CT3   -0.270000       12.0110           0
     300 AP1  19   ILE  HD1  HA3    0.090000        1.0080           0
     301 AP1  19   ILE  HD2  HA3    0.090000        1.0080           0
     302 AP1  19   ILE  HD3  HA3    0.090000        1.0080           0
     303 AP1  19   ILE  C    C      0.510000       12.0110           0
     304 AP1  19   ILE  O    O     -0.510000       15.9990           0
     305 AP1  20   ARG  N    NH1   -0.470000       14.0070           0
     306 AP1  20   ARG  HN   H      0.310000        1.0080           0
     307 AP1  20   ARG  CA   CT1    0.070000       12.0110           0
     308 AP1  20   ARG  HA   HB1    0.090000        1.0080           0
     309 AP1  20   ARG  CB   CT2   -0.180000       12.0110           0
     310 AP1  20   ARG  HB1  HA2    0.090000        1.0080           0
     311 AP1  20   ARG  HB2  HA2    0.090000        1.0080           0
     312 AP1  20   ARG  CG   CT2   -0.180000       12.0110           0
     313 AP1  20   ARG  HG1  HA2    0.090000        1.0080           0
     314 AP1  20   ARG  HG2  HA2    0.090000        1.0080           0
     315 AP1  20   ARG  CD   CT2    0.200000       12.0110           0
     316 AP1  20   ARG  HD1  HA2    0.090000        1.0080           0
     317 AP1  20   ARG  HD2  HA2    0.090000        1.0080           0
     318 AP1  20   ARG  NE   NC2   -0.700000       14.0070           0
     319 AP1  20   ARG  HE   HC     0.440000        1.0080           0
     320 AP1  20   ARG  CZ   C      0.640000       12.0110           0
     321 AP1  20   ARG  NH1  NC2   -0.800000       14.0070           0
     322 AP1  20   ARG  HH11 HC     0.460000        1.0080           0
     323 AP1  20   ARG  HH12 HC     0.460000        1.0080           0
     324 AP1  20   ARG  NH2  NC2   -0.800000       14.0070           0
     325 AP1  20   ARG  HH21 HC     0.460000        1.0080           0
     326 AP1  20   ARG  HH22 HC     0.460000        1.0080           0
     327 AP1  20   ARG  C    C      0.510000       12.0110           0
     328 AP1  20   ARG  O    O     -0.510000       15.9990           0
     329 AP1  21   TYR  N    NH1   -0.470000       14.0070           0
     330 AP1  21   TYR  HN   H      0.310000        1.0080           0
     331 AP1  21   TYR  CA   CT1    0.070000       12.0110           0
     332 AP1  21   TYR  HA   HB1    0.090000        1.0080           0
     333 AP1  21   TYR  CB   CT2   -0.180000       12.0110           0
     334 AP1  21   TYR  HB1  HA2    0.090000        1.0080           0
     335 AP1  21   TYR  HB2  HA2    0.090000        1.0080           0
     336 AP1  21   TYR  CG   CA     0.000000       12.0110           0
     337 AP1  21   TYR  CD1  CA    -0.115000       12.0110           0
     338 AP1  21   TYR  HD1  HP     0.115000        1.0080           0
     339 AP1  21   TYR  CE1  CA    -0.115000       12.0110           0
     340 AP1  21   TYR  HE1  HP     0.115000        1.0080           0
     341 AP1  21   TYR  CZ   CA     0.110000       12.0110           0
     342 AP1  21   TYR  OH   OH1   -0.540000       15.9990           0
     343 AP1  21   TYR  HH   H      0.430000        1.0080           0
     344 AP1  21   TYR  CD2  CA    -0.115000       12.0110           0
     345 AP1  21   TYR  HD2  HP     0.115000        1.0080           0
     346 AP1  21   TYR  CE2  CA    -0.115000       12.0110           0
     347 AP1  21   TYR  HE2  HP     0.115000        1.0080           0
     348 AP1  21   TYR  C    C      0.510000       12.0110           0
     349 AP1  21   TYR  O    O     -0.510000       15.9990           0
     350 AP1  22   PHE  N    NH1   -0.470000       14.0070           0
     351 AP1  22   PHE  HN   H      0.310000        1.0080           0
     352 AP1  22   PHE  CA   CT1    0.070000       12.0110           0
     353 AP1  22   PHE  HA   HB1    0.090000        1.0080           0
     354 AP1  22   PHE  CB   CT2   -0.180000       12.0110           0
     355 AP1  22   PHE  HB1  HA2    0.090000        1.0080           0
     356 AP1  22   PHE  HB2  HA2    0.090000        1.0080           0
     357 AP1  22   PHE  CG   CA     0.000000       12.0110           0
     358 AP1  22   PHE  CD1  CA    -0.115000       12.0110           0
     359 AP1  22   PHE  HD1  HP     0.115000        1.0080           0
     360 AP1  22   PHE  CE1  CA    -0.115000       12.0110           0
     361 AP1  22   PHE  HE1  HP     0.115000        1.0080           0
     362 AP1  22   PHE  CZ   CA    -0.115000       12.0110           0
     363 AP1  22   PHE  HZ   HP     0.115000        1.0080           0
     364 AP1  22   PHE  CD2  CA    -0.115000       12.0110           0
     365 AP1  22   PHE  HD2  HP     0.115000        1.0080           0
     366 AP1  22   PHE  CE2  CA    -0.115000       12.0110           0
     367 AP1  22   PHE  HE2  HP     0.115000        1.0080           0
     368 AP1  22   PHE  C    C      0.510000       12.0110           0
     369 AP1  22   PHE  O    O     -0.510000       15.9990           0
     370 AP1  23   TYR  N    NH1   -0.470000       14.0070           0
     371 AP1  23   TYR  HN   H      0.310000        1.0080           0
     372 AP1  23   TYR  CA   CT1    0.070000       12.0110           0
     373 AP1  23   TYR  HA   HB1    0.090000        1.0080           0
     374 AP1  23   TYR  CB   CT2   -0.180000       12.0110           0
     375 AP1  23   TYR  HB1  HA2    0.090000        1.0080           0
     376 AP1  23   TYR  HB2  HA2    0.090000        1.0080           0
     377 AP1  23   TYR  CG   CA     0.000000       12.0110           0
     378 AP1  23   TYR  CD1  CA    -0.115000       12.0110           0
     379 AP1  23   TYR  HD1  HP     0.115000        1.0080           0
     380 AP1  23   TYR  CE1  CA    -0.115000       12.0110           0
     381 AP1  23   TYR  HE1  HP     0.115000        1.0080           0
     382 AP1  23   TYR  CZ   CA     0.110000       12.0110           0
     383 AP1  23   TYR  OH   OH1   -0.540000       15.9990           0
     384 AP1  23   TYR  HH   H      0.430000        1.0080           0
     385 AP1  23   TYR  CD2  CA    -0.115000       12.0110           0
     386 AP1  23   TYR  HD2  HP     0.115000        1.0080           0
     387 AP1  23   TYR  CE2  CA    -0.115000       12.0110           0
     388 AP1  23   TYR  HE2  HP     0.115000        1.0080           0
     389 AP1  23   TYR  C    C      0.510000       12.0110           0
     390 AP1  23   TYR  O    O     -0.510000       15.9990           0
     391 AP1  24   ASN  N    NH1   -0.470000       14.0070           0
     392 AP1  24   ASN  HN   H      0.310000        1.0080           0
     393 AP1  24   ASN  CA   CT1    0.070000       12.0110           0
     394 AP1  24   ASN  HA   HB1    0.090000        1.0080           0
     395 AP1  24   ASN  CB   CT2   -0.180000       12.0110           0
     396 AP1  24   ASN  HB1  HA2    0.090000        1.0080           0
     397 AP1  24   ASN  HB2  HA2    0.090000        1.0080           0
     398 AP1  24   ASN  CG   CC     0.550000       12.0110           0
     399 AP1  24   ASN  OD1  O     -0.550000       15.9990           0
     400 AP1  24   ASN  ND2  NH2   -0.620000       14.0070           0
     401 AP1  24   ASN  HD21 H      0.320000        1.0080           0
     402 AP1  24   ASN  HD22 H      0.300000        1.0080           0
     403 AP1  24   ASN  C    C      0.510000       12.0110           0
     404 AP1  24   ASN  O    O     -0.510000       15.9990           0
     405 AP1  25   ALA  N    NH1   -0.470000       14.0070           0
     406 AP1  25   ALA  HN   H      0.310000        1.0080           0
     407 AP1  25   ALA  CA   CT1    0.070000       12.0110           0
     408 AP1  25   ALA  HA   HB1    0.090000        1.0080           0
     409 AP1  25   ALA  CB   CT3   -0.270000       12.0110           0
     410 AP1  25   ALA  HB1  HA3    0.090000        1.0080           0
     411 AP1  25   ALA  HB2  HA3    0.090000        1.0080           0
     412 AP1  25   ALA  HB3  HA3    0.090000        1.0080           0
     413 AP1  25   ALA  C    C      0.510000       12.0110           0
     414 AP1  25   ALA  O    O     -0.510000       15.9990           0
     415 AP1  26   LYS  N    NH1   -0.470000       14.0070           0
     416 AP1  26   LYS  HN   H      0.310000        1.0080           0
     417 AP1  26   LYS  CA   CT1    0.070000       12.0110           0
     418 AP1  26   LYS  HA   HB1    0.090000        1.0080           0
     419 AP1  26   LYS  CB   CT2   -0.180000       12.0110           0
     420 AP1  26   LYS  HB1  HA2    0.090000        1.0080           0
     421 AP1  26   LYS  HB2  HA2    0.090000        1.0080           0
     422 AP1  26   LYS  CG   CT2   -0.180000       12.0110           0
     423 AP1  26   LYS  HG1  HA2    0.090000        1.0080           0
     424 AP1  26   LYS  HG2  HA2    0.090000        1.0080           0
     425 AP1  26   LYS  CD   CT2   -0.180000       12.0110           0
     426 AP1  26   LYS  HD1  HA2    0.090000        1.0080           0
     427 AP1  26   LYS  HD2  HA2    0.090000        1.0080           0
     428 AP1  26   LYS  CE   CT2    0.210000       12.0110           0
     429 AP1  26   LYS  HE1  HA2    0.050000        1.0080           0
     430 AP1  26   LYS  HE2  HA2    0.050000        1.0080           0
     431 AP1  26   LYS  NZ   NH3   -0.300000       14.0070           0
     432 AP1  26   LYS  HZ1  HC     0.330000        1.0080           0
     433 AP1  26   LYS  HZ2  HC     0.330000        1.0080           0
     434 AP1  26   LYS  HZ3  HC     0.330000        1.0080           0
     435 AP1  26   LYS  C    C      0.510000       12.0110           0
     436 AP1  26   LYS  O    O     -0.510000       15.9990           0
     437 AP1  27   ALA  N    NH1   -0.470000       14.0070           0
     438 AP1  27   ALA  HN   H      0.310000        1.0080           0
     439 AP1  27   ALA  CA   CT1    0.070000       12.0110           0
     440 AP1  27   ALA  HA   HB1    0.090000        1.0080           0
     441 AP1  27   ALA  CB   CT3   -0.270000       12.0110           0
     442 AP1  27   ALA  HB1  HA3    0.090000        1.0080           0
     443 AP1  27   ALA  HB2  HA3    0.090000        1.0080           0
     444 AP1  27   ALA  HB3  HA3    0.090000        1.0080           0
     445 AP1  27   ALA  C    C      0.510000       12.0110           0
     446 AP1  27   ALA  O    O     -0.510000       15.9990           0
     447 AP1  28   GLY  N    NH1   -0.470000       14.0070           0
     448 AP1  28   GLY  HN   H      0.310000        1.0080           0
     449 AP1  28   GLY  CA   CT2   -0.020000       12.0110           0
     450 AP1  28   GLY  HA1  HB2    0.090000        1.0080           0
     451 AP1  28   GLY  HA2  HB2    0.090000        1.0080           0
     452 AP1  28   GLY  C    C      0.510000       12.0110           0
     453 AP1  28   GLY  O    O     -0.510000       15.9990           0
     454 AP1  29   LEU  N    NH1   -0.470000       14.0070           0
     455 AP1  29   LEU  HN   H      0.310000        1.0080           0
     456 AP1  29   LEU  CA   CT1    0.070000       12.0110           0
     457 AP1  29   LEU  HA   HB1    0.090000        1.0080           0
     458 AP1  29   LEU  CB   CT2   -0.180000       12.0110           0
     459 AP1  29   LEU  HB1  HA2    0.090000        1.0080           0
     460 AP1  29   LEU  HB2  HA2    0.090000        1.0080           0
     461 AP1  29   LEU  CG   CT1   -0.090000       12.0110           0
     462 AP1  29   LEU  HG   HA1    0.090000        1.0080           0
     463 AP1  29   LEU  CD1  CT3   -0.270000       12.0110           0
     464 AP1  29   LEU  HD11 HA3    0.090000        1.0080           0
     465 AP1  29   LEU  HD12 HA3    0.090000        1.0080           0
     466 AP1  29   LEU  HD13 HA3    0.090000        1.0080           0
     467 AP1  29   LEU  CD2  CT3   -0.270000       12.0110           0
     468 AP1  29   LEU  HD21 HA3    0.090000        1.0080           0
     469 AP1  29   LEU  HD22 HA3    0.090000        1.0080           0
     470 AP1  29   LEU  HD23 HA3    0.090000        1.0080           0
     471 AP1  29   LEU  C    C      0.510000       12.0110           0
     472 AP1  29   LEU  O    O     -0.510000       15.9990           0
     473 AP1  30   CYS  N    NH1   -0.470000       14.0070           0
     474 AP1  30   CYS  HN   H      0.310000        1.0080           0
     475 AP1  30   CYS  CA   CT1    0.070000       12.0110           0
     476 AP1  30   CYS  HA   HB1    0.090000        1.0080           0
     477 AP1  30   CYS  CB   CT2   -0.100000       12.0110           0
     478 AP1  30   CYS  HB1  HA2    0.090000        1.0080           0
     479 AP1  30   CYS  HB2  HA2    0.090000        1.0080           0
     480 AP1  30   CYS  SG   SM    -0.080000       32.0600           0
     481 AP1  30   CYS  C    C      0.510000       12.0110           0
     482 AP1  30   CYS  O    O     -0.510000       15.9990           0
     483 AP1  31   GLN  N    NH1   -0.470000       14.0070           0
     484 AP1  31   GLN  HN   H      0.310000        1.0080           0
     485 AP1  31   GLN  CA   CT1    0.070000       12.0110           0
     486 AP1  31   GLN  HA   HB1    0.090000        1.0080           0
     487 AP1  31   GLN  CB   CT2   -0.180000       12.0110           0
     488 AP1  31   GLN  HB1  HA2    0.090000        1.0080           0
     489 AP1  31   GLN  HB2  HA2    0.090000        1.0080           0
     490 AP1  31   GLN  CG   CT2   -0.180000       12.0110           0
     491 AP1  31   GLN  HG1  HA2    0.090000        1.0080           0
     492 AP1  31   GLN  HG2  HA2    0.090000        1.0080           0
     493 AP1  31   GLN  CD   CC     0.550000       12.0110           0
     494 AP1  31   GLN  OE1  O     -0.550000       15.9990           0
     495 AP1  31   GLN  NE2  NH2   -0.620000       14.0070           0
     496 AP1  31   GLN  HE21 H      0.320000        1.0080           0
     497 AP1  31   GLN  HE22 H      0.300000        1.0080           0
     498 AP1  31   GLN  C    C      0.510000       12.0110           0
     499 AP1  31   GLN  O    O     -0.510000       15.9990           0
     500 AP1  32   THR  N    NH1   -0.470000       14.0070           0
     501 AP1  32   THR  HN   H      0.310000        1.0080           0
     502 AP1  32   THR  CA   CT1    0.070000       12.0110           0
     503 AP1  32   THR  HA   HB1    0.090000        1.0080           0
     504 AP1  32   THR  CB   CT1    0.140000       12.0110           0
     505 AP1  32   THR  HB   HA1    0.090000        1.0080           0
     506 AP1  32   THR  OG1  OH1   -0.660000       15.9990           0
     507 AP1  32   THR  HG1  H      0.430000        1.0080           0
     508 AP1  32   THR  CG2  CT3   -0.270000       12.0110           0
     509 AP1  32   THR  HG21 HA3    0.090000        1.0080           0
     510 AP1  32   THR  HG22 HA3    0.090000        1.0080           0
     511 AP1  32   THR  HG23 HA3    0.090000        1.0080           0
     512 AP1  32   THR  C    C      0.510000       12.0110           0
     513 AP1  32   THR  O    O     -0.510000       15.9990           0
     514 AP1  33   PHE  N    NH1   -0.470000       14.0070           0
     515 AP1  33   PHE  HN   H      0.310000        1.0080           0
     516 AP1  33   PHE  CA   CT1    0.070000       12.0110           0
     517 AP1  33   PHE  HA   HB1    0.090000        1.0080           0
     518 AP1  33   PHE  CB   CT2   -0.180000       12.0110           0
     519 AP1  33   PHE  HB1  HA2    0.090000        1.0080           0
     520 AP1  33   PHE  HB2  HA2    0.090000        1.0080           0
     521 AP1  33   PHE  CG   CA     0.000000       12.0110           0
     522 AP1  33   PHE  CD1  CA    -0.115000       12.0110           0
     523 AP1  33   PHE  HD1  HP     0.115000        1.0080           0
     524 AP1  33   PHE  CE1  CA    -0.115000       12.0110           0
     525 AP1  33   PHE  HE1  HP     0.115000        1.0080           0
     526 AP1  33   PHE  CZ   CA    -0.115000       12.0110           0
     527 AP1  33   PHE  HZ   HP     0.115000        1.0080           0
     528 AP1  33   PHE  CD2  CA    -0.115000       12.0110           0
     529 AP1  33   PHE  HD2  HP     0.115000        1.0080           0
     530 AP1  33   PHE  CE2  CA    -0.115000       12.0110           0
     531 AP1  33   PHE  HE2  HP     0.115000        1.0080           0
     532 AP1  33   PHE  C    C      0.510000       12.0110           0
     533 AP1  33   PHE  O    O     -0.510000       15.9990           0
     534 AP1  34   VAL  N    NH1   -0.470000       14.0070           0
     535 AP1  34   VAL  HN   H      0.310000        1.0080           0
     536 AP1  34   VAL  CA   CT1    0.070000       12.0110           0
     537 AP1  34   VAL  HA   HB1    0.090000        1.0080           0
     538 AP1  34   VAL  CB   CT1   -0.090000       12.0110           0
     539 AP1  34   VAL  HB   HA1    0.090000        1.0080           0
     540 AP1  34   VAL  CG1  CT3   -0.270000       12.0110           0
     541 AP1  34   VAL  HG11 HA3    0.090000        1.0080           0
     542 AP1  34   VAL  HG12 HA3    0.090000        1.0080           0
     543 AP1  34   VAL  HG13 HA3    0.090000        1.0080           0
     544 AP1  34   VAL  CG2  CT3   -0.270000       12.0110           0
     545 AP1  34   VAL  HG21 HA3    0.090000        1.0080           0
     546 AP1  34   VAL  HG22 HA3    0.090000        1.0080           0
     547 AP1  34   VAL  HG23 HA3    0.090000        1.0080           0
     548 AP1  34   VAL  C    C      0.510000       12.0110           0
     549 AP1  34   VAL  O    O     -0.510000       15.9990           0
     550 AP1  35   TYR  N    NH1   -0.470000       14.0070           0
     551 AP1  35   TYR  HN   H      0.310000        1.0080           0
     552 AP1  35   TYR  CA   CT1    0.070000       12.0110           0
     553 AP1  35   TYR  HA   HB1    0.090000        1.0080           0
     554 AP1  35   TYR  CB   CT2   -0.180000       12.0110           0
     555 AP1  35   TYR  HB1  HA2    0.090000        1.0080           0
     556 AP1  35   TYR  HB2  HA2    0.090000        1.0080           0
     557 AP1  35   TYR  CG   CA     0.000000       12.0110           0
     558 AP1  35   TYR  CD1  CA    -0.115000       12.0110           0
     559 AP1  35   TYR  HD1  HP     0.115000        1.0080           0
     560 AP1  35   TYR  CE1  CA    -0.115000       12.0110           0
     561 AP1  35   TYR  HE1  HP     0.115000        1.0080           0
     562 AP1  35   TYR  CZ   CA     0.110000       12.0110           0
     563 AP1  35   TYR  OH   OH1   -0.540000       15.9990           0
     564 AP1  35   TYR  HH   H      0.430000        1.0080           0
     565 AP1  35   TYR  CD2  CA    -0.115000       12.0110           0
     566 AP1  35   TYR  HD2  HP     0.115000        1.0080           0
     567 AP1  35   TYR  CE2  CA    -0.115000       12.0110           0
     568 AP1  35   TYR  HE2  HP     0.115000        1.0080           0
     569 AP1  35   TYR  C    C      0.510000       12.0110           0
     570 AP1  35   TYR  O    O     -0.510000       15.9990           0
     571 AP1  36   GLY  N    NH1   -0.470000       14.0070           0
     572 AP1  36   GLY  HN   H      0.310000        1.0080           0
     573 AP1  36   GLY  CA   CT2   -0.020000       12.0110           0
     574 AP1  36   GLY  HA1  HB2    0.090000        1.0080           0
     575 AP1  36   GLY  HA2  HB2    0.090000        1.0080           0
     576 AP1  36   GLY  C    C      0.510000       12.0110           0
     577 AP1  36   GLY  O    O     -0.510000       15.9990           0
     578 AP1  37   GLY  N    NH1   -0.470000       14.0070           0
     579 AP1  37   GLY  HN   H      0.310000        1.0080           0
     580 AP1  37   GLY  CA   CT2   -0.020000       12.0110           0
     581 AP1  37   GLY  HA1  HB2    0.090000        1.0080           0
     582 AP1  37   GLY  HA2  HB2    0.090000        1.0080           0
     583 AP1  37   GLY  C    C      0.510000       12.0110           0
     584 AP1  37   GLY  O    O     -0.510000       15.9990           0
     585 AP1  38   CYS  N    NH1   -0.470000       14.0070           0
     586 AP1  38   CYS  HN   H      0.310000        1.0080           0
     587 AP1  38   CYS  CA   CT1    0.070000       12.0110           0
     588 AP1  38   CYS  HA   HB1    0.090000        1.0080           0
     589 AP1  38   CYS  CB   CT2   -0.100000       12.0110           0
     590 AP1  38   CYS  HB1  HA2    0.090000        1.0080           0
     591 AP1  38   CYS  HB2  HA2    0.090000        1.0080           0
     592 AP1  38   CYS  SG   SM    -0.080000       32.0600           0
     593 AP1  38   CYS  C    C      0.510000       12.0110           0
     594 AP1  38   CYS  O    O     -0.510000       15.9990           0
     595 AP1  39   ARG  N    NH1   -0.470000       14.0070           0
     596 AP1  39   ARG  HN   H      0.310000        1.0080           0
     597 AP1  39   ARG  CA   CT1    0.070000       12.0110           0
     598 AP1  39   ARG  HA   HB1    0.090000        1.0080           0
     599 AP1  39   ARG  CB   CT2   -0.180000       12.0110           0
     600 AP1  39   ARG  HB1  HA2    0.090000        1.0080           0
     601 AP1  39   ARG  HB2  HA2    0.090000        1.0080           0
     602 AP1  39   ARG  CG   CT2   -0.180000       12.0110           0
     603 AP1  39   ARG  HG1  HA2    0.090000        1.0080           0
     604 AP1  39   ARG  HG2  HA2    0.090000        1.0080           0
     605 AP1  39   ARG  CD   CT2    0.200000       12.0110           0
     606 AP1  39   ARG  HD1  HA2    0.090000        1.0080           0
     607 AP1  39   ARG  HD2  HA2    0.090000        1.0080           0
     608 AP1  39   ARG  NE   NC2   -0.700000       14.0070           0
     609 AP1  39   ARG  HE   HC     0.440000        1.0080           0
     610 AP1  39   ARG  CZ   C      0.640000       12.0110           0
     611 AP1  39   ARG  NH1  NC2   -0.800000       14.0070           0
     612 AP1  39   ARG  HH11 HC     0.460000        1.0080           0
     613 AP1  39   ARG  HH12 HC     0.460000        1.0080           0
     614 AP1  39   ARG  NH2  NC2   -0.800000       14.0070           0
     615 AP1  39   ARG  HH21 HC     0.460000        1.0080           0
     616 AP1  39   ARG  HH22 HC     0.460000        1.0080           0
     617 AP1  39   ARG  C    C      0.510000       12.0110           0
     618 AP1  39   ARG  O    O     -0.510000       15.9990           0
     619 AP1  40   ALA  N    NH1   -0.470000       14.0070           0
     620 AP1  40   ALA  HN   H      0.310000        1.0080           0
     621 AP1  40   ALA  CA   CT1    0.070000       12.0110           0
     622 AP1  40   ALA  HA   HB1    0.090000        1.0080           0
     623 AP1  40   ALA  CB   CT3   -0.270000       12.0110           0
     624 AP1  40   ALA  HB1  HA3    0.090000        1.0080           0
     625 AP1  40   ALA  HB2  HA3    0.090000        1.0080           0
     626 AP1  40   ALA  HB3  HA3    0.090000        1.0080           0
     627 AP1  40   ALA  C    C      0.510000       12.0110           0
     628 AP1  40   ALA  O    O     -0.510000       15.9990           0
     629 AP1  41   LYS  N    NH1   -0.470000       14.0070           0
     630 AP1  41   LYS  HN   H      0.310000        1.0080           0
     631 AP1  41   LYS  CA   CT1    0.070000       12.0110           0
     632 AP1  41   LYS  HA   HB1    0.090000        1.0080           0
     633 AP1  41   LYS  CB   CT2   -0.180000       12.0110           0
     634 AP1  41   LYS  HB1  HA2    0.090000        1.0080           0
     635 AP1  41   LYS  HB2  HA2    0.090000        1.0080           0
     636 AP1  41   LYS  CG   CT2   -0.180000       12.0110           0
     637 AP1  41   LYS  HG1  HA2    0.090000        1.0080           0
     638 AP1  41   LYS  HG2  HA2    0.090000        1.0080           0
     639 AP1  41   LYS  CD   CT2   -0.180000       12.0110           0
     640 AP1  41   LYS  HD1  HA2    0.090000        1.0080           0
     641 AP1  41   LYS  HD2  HA2    0.090000        1.0080           0
     642 AP1  41   LYS  CE   CT2    0.210000       12.0110           0
     643 AP1  41   LYS  HE1  HA2    0.050000        1.0080           0
     644 AP1  41   LYS  HE2  HA2    0.050000        1.0080           0
     645 AP1  41   LYS  NZ   NH3   -0.300000       14.0070           0
     646 AP1  41   LYS  HZ1  HC     0.330000        1.0080           0
     647 AP1  41   LYS  HZ2  HC     0.330000        1.0080           0
     648 AP1  41   LYS  HZ3  HC     0.330000        1.0080           0
     649 AP1  41   LYS  C    C      0.510000       12.0110           0
     650 AP1  41   LYS  O    O     -0.510000       15.9990           0
     651 AP1  42   ARG  N    NH1   -0.470000       14.0070           0
     652 AP1  42   ARG  HN   H      0.310000        1.0080           0
     653 AP1  42   ARG  CA   CT1    0.070000       12.0110           0
     654 AP1  42   ARG  HA   HB1    0.090000        1.0080           0
     655 AP1  42   ARG  CB   CT2   -0.180000       12.0110           0
     656 AP1  42   ARG  HB1  HA2    0.090000        1.0080           0
     657 AP1  42   ARG  HB2  HA2    0.090000        1.0080           0
     658 AP1  42   ARG  CG   CT2   -0.180000       12.0110           0
     659 AP1  42   ARG  HG1  HA2    0.090000        1.0080           0
     660 AP1  42   ARG  HG2  HA2    0.090000        1.0080           0
     661 AP1  42   ARG  CD   CT2    0.200000       12.0110           0
     662 AP1  42   ARG  HD1  HA2    0.090000        1.0080           0
     663 AP1  42   ARG  HD2  HA2    0.090000        1.0080           0
     664 AP1  42   ARG  NE   NC2   -0.700000       14.0070           0
     665 AP1  42   ARG  HE   HC     0.440000        1.0080           0
     666 AP1  42   ARG  CZ   C      0.640000       12.0110           0
     667 AP1  42   ARG  NH1  NC2   -0.800000       14.0070           0
     668 AP1  42   ARG  HH11 HC     0.460000        1.0080           0
     669 AP1  42   ARG  HH12 HC     0.460000        1.0080           0
     670 AP1  42   ARG  NH2  NC2   -0.800000       14.0070           0
     671 AP1  42   ARG  HH21 HC     0.460000        1.0080           0
     672 AP1  42   ARG  HH22 HC     0.460000        1.0080           0
     673 AP1  42   ARG  C    C      0.510000       12.0110           0
     674 AP1  42   ARG  O    O     -0.510000       15.9990           0
     675 AP1  43   ASN  N    NH1   -0.470000       14.0070           0
     676 AP1  43   ASN  HN   H      0.310000        1.0080           0
     677 AP1  43   ASN  CA   CT1    0.070000       12.0110           0
     678 AP1  43   ASN  HA   HB1    0.090000        1.0080           0
     679 AP1  43   ASN  CB   CT2   -0.180000       12.0110           0
     680 AP1  43   ASN  HB1  HA2    0.090000        1.0080           0
     681 AP1  43   ASN  HB2  HA2    0.090000        1.0080           0
     682 AP1  43   ASN  CG   CC     0.550000       12.0110           0
     683 AP1  43   ASN  OD1  O     -0.550000       15.9990           0
     684 AP1  43   ASN  ND2  NH2   -0.620000       14.0070           0
     685 AP1  43   ASN  HD21 H      0.320000        1.0080           0
     686 AP1  43   ASN  HD22 H      0.300000        1.0080           0
     687 AP1  43   ASN  C    C      0.510000       12.0110           0
     688 AP1  43   ASN  O    O     -0.510000       15.9990           0
     689 AP1  44   ASN  N    NH1   -0.470000       14.0070           0
     690 AP1  44   ASN  HN   H      0.310000        1.0080           0
     691 AP1  44   ASN  CA   CT1    0.070000       12.0110           0
     692 AP1  44   ASN  HA   HB1    0.090000        1.0080           0
     693 AP1  44   ASN  CB   CT2   -0.180000       12.0110           0
     694 AP1  44   ASN  HB1  HA2    0.090000        1.0080           0
     695 AP1  44   ASN  HB2  HA2    0.090000        1.0080           0
     696 AP1  44   ASN  CG   CC     0.550000       12.0110           0
     697 AP1  44   ASN  OD1  O     -0.550000       15.9990           0
     698 AP1  44   ASN  ND2  NH2   -0.620000       14.0070           0
     699 AP1  44   ASN  HD21 H      0.320000        1.0080           0
     700 AP1  44   ASN  HD22 H      0.300000        1.0080           0
     701 AP1  44   ASN  C    C      0.510000       12.0110           0
     702 AP1  44   ASN  O    O     -0.510000       15.9990           0
     703 AP1  45   PHE  N    NH1   -0.470000       14.0070           0
     704 AP1  45   PHE  HN   H      0.310000        1.0080           0
     705 AP1  45   PHE  CA   CT1    0.070000       12.0110           0
     706 AP1  45   PHE  HA   HB1    0.090000        1.0080           0
     707 AP1  45   PHE  CB   CT2   -0.180000       12.0110           0
     708 AP1  45   PHE  HB1  HA2    0.090000        1.0080           0
     709 AP1  45   PHE  HB2  HA2    0.090000        1.0080           0
     710 AP1  45   PHE  CG   CA     0.000000       12.0110           0
     711 AP1  45   PHE  CD1  CA    -0.115000       12.0110           0
     712 AP1  45   PHE  HD1  HP     0.115000        1.0080           0
     713 AP1  45   PHE  CE1  CA    -0.115000       12.0110           0
     714 AP1  45   PHE  HE1  HP     0.115000        1.0080           0
     715 AP1  45   PHE  CZ   CA    -0.115000       12.0110           0
     716 AP1  45   PHE  HZ   HP     0.115000        1.0080           0
     717 AP1  45   PHE  CD2  CA    -0.115000       12.0110           0
     718 AP1  45   PHE  HD2  HP     0.115000        1.0080           0
     719 AP1  45   PHE  CE2  CA    -0.115000       12.0110           0
     720 AP1  45   PHE  HE2  HP     0.115000        1.0080           0
     721 AP1  45   PHE  C    C      0.510000       12.0110           0
     722 AP1  45   PHE  O    O     -0.510000       15.9990           0
     723 AP1  46   LYS  N    NH1   -0.470000       14.0070           0
     724 AP1  46   LYS  HN   H      0.310000        1.0080           0
     725 AP1  46   LYS  CA   CT1    0.070000       12.0110           0
     726 AP1  46   LYS  HA   HB1    0.090000        1.0080           0
     727 AP1  46   LYS  CB   CT2   -0.180000       12.0110           0
     728 AP1  46   LYS  HB1  HA2    0.090000        1.0080           0
     729 AP1  46   LYS  HB2  HA2    0.090000        1.0080           0
     730 AP1  46   LYS  CG   CT2   -0.180000       12.0110           0
     731 AP1  46   LYS  HG1  HA2    0.090000        1.0080           0
     732 AP1  46   LYS  HG2  HA2    0.090000        1.0080           0
     733 AP1  46   LYS  CD   CT2   -0.180000       12.0110           0
     734 AP1  46   LYS  HD1  HA2    0.090000        1.0080           0
     735 AP1  46   LYS  HD2  HA2    0.090000        1.0080           0
     736 AP1  46   LYS  CE   CT2    0.210000       12.0110           0
     737 AP1  46   LYS  HE1  HA2    0.050000        1.0080           0
     738 AP1  46   LYS  HE2  HA2    0.050000        1.0080           0
     739 AP1  46   LYS  NZ   NH3   -0.300000       14.0070           0
     740 AP1  46   LYS  HZ1  HC     0.330000        1.0080           0
     741 AP1  46   LYS  HZ2  HC     0.330000        1.0080           0
     742 AP1  46   LYS  HZ3  HC     0.330000        1.0080           0
     743 AP1  46   LYS  C    C      0.510000       12.0110           0
     744 AP1  46   LYS  O    O     -0.510000       15.9990           0
     745 AP1  47   SER  N    NH1   -0.470000       14.0070           0
     746 AP1  47   SER  HN   H      0.310000        1.0080           0
     747 AP1  47   SER  CA   CT1    0.070000       12.0110           0
     748 AP1  47   SER  HA   HB1    0.090000        1.0080           0
     749 AP1  47   SER  CB   CT2    0.050000       12.0110           0
     750 AP1  47   SER  HB1  HA2    0.090000        1.0080           0
     751 AP1  47   SER  HB2  HA2    0.090000        1.0080           0
     752 AP1  47   SER  OG   OH1   -0.660000       15.9990           0
     753 AP1  47   SER  HG1  H      0.430000        1.0080           0
     754 AP1  47   SER  C    C      0.510000       12.0110           0
     755 AP1  47   SER  O    O     -0.510000       15.9990           0
     756 AP1  48   ALA  N    NH1   -0.470000       14.0070           0
     757 AP1  48   ALA  HN   H      0.310000        1.0080           0
     758 AP1  48   ALA  CA   CT1    0.070000       12.0110           0
     759 AP1  48   ALA  HA   HB1    0.090000        1.0080           0
     760 AP1  48   ALA  CB   CT3   -0.270000       12.0110           0
     761 AP1  48   ALA  HB1  HA3    0.090000        1.0080           0
     762 AP1  48   ALA  HB2  HA3    0.090000        1.0080           0
     763 AP1  48   ALA  HB3  HA3    0.090000        1.0080           0
     764 AP1  48   ALA  C    C      0.510000       12.0110           0
     765 AP1  48   ALA  O    O     -0.510000       15.9990           0
     766 AP1  49   GLU  N    NH1   -0.470000       14.0070           0
     767 AP1  49   GLU  HN   H      0.310000        1.0080           0
     768 AP1  49   GLU  CA   CT1    0.070000       12.0110           0
     769 AP1  49   GLU  HA   HB1    0.090000        1.0080           0
     770 AP1  49   GLU  CB   CT2A  -0.180000       12.0110           0
     771 AP1  49   GLU  HB1  HA2    0.090000        1.0080           0
     772 AP1  49   GLU  HB2  HA2    0.090000        1.0080           0
     773 AP1  49   GLU  CG   CT2   -0.280000       12.0110           0
     774 AP1  49   GLU  HG1  HA2    0.090000        1.0080           0
     775 AP1  49   GLU  HG2  HA2    0.090000        1.0080           0
     776 AP1  49   GLU  CD   CC     0.620000       12.0110           0
     777 AP1  49   GLU  OE1  OC    -0.760000       15.9990           0
     778 AP1  49   GLU  OE2  OC    -0.760000       15.9990           0
     779 AP1  49   GLU  C    C      0.510000       12.0110           0
     780 AP1  49   GLU  O    O     -0.510000       15.9990           0
     781 AP1  50   ASP  N    NH1   -0.470000       14.0070           0
     782 AP1  50   ASP  HN   H      0.310000        1.0080           0
     783 AP1  50   ASP  CA   CT1    0.070000       12.0110           0
     784 AP1  50   ASP  HA   HB1    0.090000        1.0080           0
     785 AP1  50   ASP  CB   CT2A  -0.280000       12.0110           0
     786 AP1  50   ASP  HB1  HA2    0.090000        1.0080           0
     787 AP1  50   ASP  HB2  HA2    0.090000        1.0080           0
     788 AP1  50   ASP  CG   CC     0.620000       12.0110           0
     789 AP1  50   ASP  OD1  OC    -0.760000       15.9990           0
     790 AP1  50   ASP  OD2  OC    -0.760000       15.9990           0
     791 AP1  50   ASP  C    C      0.510000       12.0110           0
     792 AP1  50   ASP  O    O     -0.510000       15.9990           0
     793 AP1  51   CYS  N    NH1   -0.470000       14.0070           0
     794 AP1  51   CYS  HN   H      0.310000        1.0080           0
     795 AP1  51   CYS  CA   CT1    0.070000       12.0110           0
     796 AP1  51   CYS  HA   HB1    0.090000        1.0080           0
     797 AP1  51   CYS  CB   CT2   -0.100000       12.0110           0
     798 AP1  51   CYS  HB1  HA2    0.090000        1.0080           0
     799 AP1  51   CYS  HB2  HA2    0.090000        1.0080           0
     800 AP1  51   CYS  SG   SM    -0.080000       32.0600           0
     801 AP1  51   CYS  C    C      0.510000       12.0110           0
     802 AP1  51   CYS  O    O     -0.510000       15.9990           0
     803 AP1  52   MET  N    NH1   -0.470000       14.0070           0
     804 AP1  52   MET  HN   H      0.310000        1.0080           0
     805 AP1  52   MET  CA   CT1    0.070000       12.0110           0
     806 AP1  52   MET  HA   HB1    0.090000        1.0080           0
     807 AP1  52   MET  CB   CT2   -0.180000       12.0110           0
     808 AP1  52   MET  HB1  HA2    0.090000        1.0080           0
     809 AP1  52   MET  HB2  HA2    0.090000        1.0080           0
     810 AP1  52   MET  CG   CT2   -0.140000       12.0110           0
     811 AP1  52   MET  HG1  HA2    0.090000        1.0080           0
     812 AP1  52   MET  HG2  HA2    0.090000        1.0080           0
     813 AP1  52   MET  SD   S     -0.090000       32.0600           0
     814 AP1  52   MET  CE   CT3   -0.220000       12.0110           0
     815 AP1  52   MET  HE1  HA3    0.090000        1.0080           0
     816 AP1  52   MET  HE2  HA3    0.090000        1.0080           0
     817 AP1  52   MET  HE3  HA3    0.090000        1.0080           0
     818 AP1  52   MET  C    C      0.510000       12.0110           0
     819 AP1  52   MET  O    O     -0.510000       15.9990           0
     820 AP1  53   ARG  N    NH1   -0.470000       14.0070           0
     821 AP1  53   ARG  HN   H      0.310000        1.0080           0
     822 AP1  53   ARG  CA   CT1    0.070000       12.0110           0
     823 AP1  53   ARG  HA   HB1    0.090000        1.0080           0
     824 AP1  53   ARG  CB   CT2   -0.180000       12.0110           0
     825 AP1  53   ARG  HB1  HA2    0.090000        1.0080           0
     826 AP1  53   ARG  HB2  HA2    0.090000        1.0080           0
     827 AP1  53   ARG  CG   CT2   -0.180000       12.0110           0
     828 AP1  53   ARG  HG1  HA2    0.090000        1.0080           0
     829 AP1  53   ARG  HG2  HA2    0.090000        1.0080           0
     830 AP1  53   ARG  CD   CT2    0.200000       12.0110           0
     831 AP1  53   ARG  HD1  HA2    0.090000        1.0080           0
     832 AP1  53   ARG  HD2  HA2    0.090000        1.0080           0
     833 AP1  53   ARG  NE   NC2   -0.700000       14.0070           0
     834 AP1  53   ARG  HE   HC     0.440000        1.0080           0
     835 AP1  53   ARG  CZ   C      0.640000       12.0110           0
     836 AP1  53   ARG  NH1  NC2   -0.800000       14.0070           0
     837 AP1  53   ARG  HH11 HC     0.460000        1.0080           0
     838 AP1  53   ARG  HH12 HC     0.460000        1.0080           0
     839 AP1  53   ARG  NH2  NC2   -0.800000       14.0070           0
     840 AP1  53   ARG  HH21 HC     0.460000        1.0080           0
     841 AP1  53   ARG  HH22 HC     0.460000        1.0080           0
     842 AP1  53   ARG  C    C      0.510000       12.0110           0
     843 AP1  53   ARG  O    O     -0.510000       15.9990           0
     844 AP1  54   THR  N    NH1   -0.470000       14.0070           0
     845 AP1  54   THR  HN   H      0.310000        1.0080           0
     846 AP1  54   THR  CA   CT1    0.070000       12.0110           0
     847 AP1  54   THR  HA   HB1    0.090000        1.0080           0
     848 AP1  54   THR  CB   CT1    0.140000       12.0110           0
     849 AP1  54   THR  HB   HA1    0.090000        1.0080           0
     850 AP1  54   THR  OG1  OH1   -0.660000       15.9990           0
     851 AP1  54   THR  HG1  H      0.430000        1.0080           0
     852 AP1  54   THR  CG2  CT3   -0.270000       12.0110           0
     853 AP1  54   THR  HG21 HA3    0.090000        1.0080           0
     854 AP1  54   THR  HG22 HA3    0.090000        1.0080           0
     855 AP1  54   THR  HG23 HA3    0.090000        1.0080           0
     856 AP1  54   THR  C    C      0.510000       12.0110           0
     857 AP1  54   THR  O    O     -0.510000       15.9990           0
     858 AP1  55   CYS  N    NH1   -0.470000       14.0070           0
     859 AP1  55   CYS  HN   H      0.310000        1.0080           0
     860 AP1  55   CYS  CA   CT1    0.070000       12.0110           0
     861 AP1  55   CYS  HA   HB1    0.090000        1.0080           0
     862 AP1  55   CYS  CB   CT2   -0.100000       12.0110           0
     863 AP1  55   CYS  HB1  HA2    0.090000        1.0080           0
     864 AP1  55   CYS  HB2  HA2    0.090000        1.0080           0
     865 AP1  55   CYS  SG   SM    -0.080000       32.0600           0
     866 AP1  55   CYS  C    C      0.510000       12.0110           0
     867 AP1  55   CYS  O    O     -0.510000       15.9990           0
     868 AP1  56   GLY  N    NH1   -0.470000       14.0070           0
     869 AP1  56   GLY  HN   H      0.310000        1.0080           0
     870 AP1  56   GLY  CA   CT2   -0.020000       12.0110           0
     871 AP1  56   GLY  HA1  HB2    0.090000        1.0080           0
     872 AP1  56   GLY  HA2  HB2    0.090000        1.0080           0
     873 AP1  56   GLY  C    C      0.510000       12.0110           0
     874 AP1  56   GLY  O    O     -0.510000       15.9990           0
     875 AP1  57   GLY  N    NH1   -0.470000       14.0070           0
     876 AP1  57   GLY  HN   H      0.310000        1.0080           0
     877 AP1  57   GLY  CA   CT2   -0.020000       12.0110           0
     878 AP1  57   GLY  HA1  HB2    0.090000        1.0080           0
     879 AP1  57   GLY  HA2  HB2    0.090000        1.0080           0
     880 AP1  57   GLY  C    C      0.510000       12.0110           0
     881 AP1  57   GLY  O    O     -0.510000       15.9990           0
     882 AP1  58   ALA  N    NH1   -0.470000       14.0070           0
     883 AP1  58   ALA  HN   H      0.310000        1.0080           0
     884 AP1  58   ALA  CA   CT1    0.070000       12.0110           0
     885 AP1  58   ALA  HA   HB1    0.090000        1.0080           0
     886 AP1  58   ALA  CB   CT3   -0.270000       12.0110           0
     887 AP1  58   ALA  HB1  HA3    0.090000        1.0080           0
     888 AP1  58   ALA  HB2  HA3    0.090000        1.0080           0
     889 AP1  58   ALA  HB3  HA3    0.090000        1.0080           0
     890 AP1  58   ALA  C    CC     0.340000       12.0110           0
     891 AP1  58   ALA  OT1  OC    -0.670000       15.9990           0
     892 AP1  58   ALA  OT2  OC    -0.670000       15.9990           0
     893 AW1  101  TIP3 OH2  OT    -0.834000       15.9994           0
     894 AW1  101  TIP3 H1   HT     0.417000        1.0080           0
     895 AW1  101  TIP3 H2   HT     0.417000        1.0080           0
     896 AW1  102  TIP3 OH2  OT    -0.834000       15.9994           0
     897 AW1  102  TIP3 H1   HT     0.417000        1.0080           0
     898 AW1  102  TIP3 H2   HT     0.417000        1.0080           0
     899 AW1  103  TIP3 OH2  OT    -0.834000       15.9994           0
     900 AW1  103  TIP3 H1   HT     0.417000        1.0080           0
     901 AW1  103  TIP3 H2   HT     0.417000        1.0080           0
     902 AW1  104  TIP3 OH2  OT    -0.834000       15.9994           0
     903 AW1  104  TIP3 H1   HT     0.417000        1.0080           0
     904 AW1  104  TIP3 H2   HT     0.417000        1.0080           0
     905 AW1  105  TIP3 OH2  OT    -0.834000       15.9994           0
     906 AW1  105  TIP3 H1   HT     0.417000        1.0080           0
     907 AW1  105  TIP3 H2   HT     0.417000        1.0080           0
     908 AW1  106  TIP3 OH2  OT    -0.834000       15.9994           0
     909 AW1  106  TIP3 H1   HT     0.417000        1.0080           0
     910 AW1  106  TIP3 H2   HT     0.417000        1.0080           0
     911 AW1  107  TIP3 OH2  OT    -0.834000       15.9994           0
     912 AW1  107  TIP3 H1   HT     0.417000        1.0080           0
     913 AW1  107  TIP3 H2   HT     0.417000        1.0080           0
     914 AW1  108  TIP3 OH2  OT    -0.834000       15.9994           0
     915 AW1  108  TIP3 H1   HT     0.417000        1.0080           0
     916 AW1  108  TIP3 H2   HT     0.417000        1.0080           0
     917 AW1  109  TIP3 OH2  OT    -0.834000       15.9994           0
     918 AW1  109  TIP3 H1   HT     0.417000        1.0080           0
     919 AW1  109  TIP3 H2   HT     0.417000        1.0080           0
     920 AW1  110  TIP3 OH2  OT    -0.834000       15.9994           0
     921 AW1  110  TIP3 H1   HT     0.417000        1.0080           0
     922 AW1  110  TIP3 H2   HT     0.417000        1.0080           0
     923 AW1  111  TIP3 OH2  OT    -0.834000       15.9994           0
     924 AW1  111  TIP3 H1   HT     0.417000        1.0080           0
     925 AW1  111  TIP3 H2   HT     0.417000        1.0080           0
     926 AW1  112  TIP3 OH2  OT    -0.834000       15.9994           0
     927 AW1  112  TIP3 H1   HT     0.417000        1.0080           0
     928 AW1  112  TIP3 H2   HT     0.417000        1.0080           0
     929 AW1  113  TIP3 OH2  OT    -0.834000       15.9994           0
     930 AW1  113  TIP3 H1   HT     0.417000        1.0080           0
     931 AW1  113  TIP3 H2   HT     0.417000        1.0080           0
     932 AW1  114  TIP3 OH2  OT    -0.834000       15.9994           0
     933 AW1  114  TIP3 H1   HT     0.417000        1.0080           0
     934 AW1  114  TIP3 H2   HT     0.417000        1.0080           0
     935 AW1  115  TIP3 OH2  OT    -0.834000       15.9994           0
     936 AW1  115  TIP3 H1   HT     0.417000        1.0080           0
     937 AW1  115  TIP3 H2   HT     0.417000        1.0080           0
     938 AW1  116  TIP3 OH2  OT    -0.834000       15.9994           0
     939 AW1  116  TIP3 H1   HT     0.417000        1.0080           0
     940 AW1  116  TIP3 H2   HT     0.417000        1.0080           0
     941 AW1  117  TIP3 OH2  OT    -0.834000       15.9994           0
     942 AW1  117  TIP3 H1   HT     0.417000        1.0080           0
     943 AW1  117  TIP3 H2   HT     0.417000        1.0080           0
     944 AW1  118  TIP3 OH2  OT    -0.834000       15.9994           0
     945 AW1  118  TIP3 H1   HT     0.417000        1.0080           0
     946 AW1  118  TIP3 H2   HT     0.417000        1.0080           0
     947 AW1  119  TIP3 OH2  OT    -0.834000       15.9994           0
     948 AW1  119  TIP3 H1   HT     0.417000        1.0080           0
     949 AW1  119  TIP3 H2   HT     0.417000        1.0080           0
     950 AW1  120  TIP3 OH2  OT    -0.834000       15.9994           0
     951 AW1  120  TIP3 H1   HT     0.417000        1.0080           0
     952 AW1  120  TIP3 H2   HT     0.417000        1.0080           0
     953 AW1  121  TIP3 OH2  OT    -0.834000       15.9994           0
     954 AW1  121  TIP3 H1   HT     0.417000        1.0080           0
     955 AW1  121  TIP3 H2   HT     0.417000        1.0080           0
     956 AW1  122  TIP3 OH2  OT    -0.834000       15.9994           0
     957 AW1  122  TIP3 H1   HT     0.417000        1.0080           0
     958 AW1  122  TIP3 H2   HT     0.417000        1.0080           0
     959 AW1  123  TIP3 OH2  OT    -0.834000       15.9994           0
     960 AW1  123  TIP3 H1   HT     0.417000        1.0080           0
     961 AW1  123  TIP3 H2   HT     0.417000        1.0080           0
     962 AW1  124  TIP3 OH2  OT    -0.834000       15.9994           0
     963 AW1  124  TIP3 H1   HT     0.417000        1.0080           0
     964 AW1  124  TIP3 H2   HT     0.417000        1.0080           0
     965 AW1  125  TIP3 OH2  OT    -0.834000       15.9994           0
     966 AW1  125  TIP3 H1   HT     0.417000        1.0080           0
     967 AW1  125  TIP3 H2   HT     0.417000        1.0080           0
     968 AW1  126  TIP3 OH2  OT    -0.834000       15.9994           0
     969 AW1  126  TIP3 H1   HT     0.417000        1.0080           0
     970 AW1  126  TIP3 H2   HT     0.417000        1.0080           0
     971 AW1  127  TIP3 OH2  OT    -0.834000       15.9994           0
     972 AW1  127  TIP3 H1   HT     0.417000        1.0080           0
     973 AW1  127  TIP3 H2   HT     0.417000        1.0080           0
     974 AW1  128  TIP3 OH2  OT    -0.834000       15.9994           0
     975 AW1  128  TIP3 H1   HT     0.417000        1.0080           0
     976 AW1  128  TIP3 H2   HT     0.417000        1.0080           0
     977 AW1  129  TIP3 OH2  OT    -0.834000       15.9994           0
     978 AW1  129  TIP3 H1   HT     0.417000        1.0080           0
     979 AW1  129  TIP3 H2   HT     0.417000        1.0080           0
     980 AW1  130  TIP3 OH2  OT    -0.834000       15.9994           0
     981 AW1  130  TIP3 H1   HT     0.417000        1.0080           0
     982 AW1  130  TIP3 H2   HT     0.417000        1.0080           0
     983 AW1  131  TIP3 OH2  OT    -0.834000       15.9994           0
     984 AW1  131  TIP3 H1   HT     0.417000        1.0080           0
     985 AW1  131  TIP3 H2   HT     0.417000        1.0080           0
     986 AW1  132  TIP3 OH2  OT    -0.834000       15.9994           0
     987 AW1  132  TIP3 H1   HT     0.417000        1.0080           0
     988 AW1  132  TIP3 H2   HT     0.417000        1.0080           0
     989 AW1  133  TIP3 OH2  OT    -0.834000       15.9994           0
     990 AW1  133  TIP3 H1   HT     0.417000        1.0080           0
     991 AW1  133  TIP3 H2   HT     0.417000        1.0080           0
     992 AW1  134  TIP3 OH2  OT    -0.834000       15.9994           0
     993 AW1  134  TIP3 H1   HT     0.417000        1.0080           0
     994 AW1  134  TIP3 H2   HT     0.417000        1.0080           0
     995 AW1  135  TIP3 OH2  OT    -0.834000       15.9994           0
     996 AW1  135  TIP3 H1   HT     0.417000        1.0080           0
     997 AW1  135  TIP3 H2   HT     0.417000        1.0080           0
     998 AW1  136  TIP3 OH2  OT    -0.834000       15.9994           0
     999 AW1  136  TIP3 H1   HT     0.417000        1.0080           0
    1000 AW1  136  TIP3 H2   HT     0.417000        1.0080           0
    1001 AW1  137  TIP3 OH2  OT    -0.834000       15.9994           0
    1002 AW1  137  TIP3 H1   HT     0.417000        1.0080           0
    1003 AW1  137  TIP3 H2   HT     0.417000        1.0080           0
    1004 AW1  138  TIP3 OH2  OT    -0.834000       15.9994           0
    1005 AW1  138  TIP3 H1   HT     0.417000        1.0080           0
    1006 AW1  138  TIP3 H2   HT     0.417000        1.0080           0
    1007 AW1  139  TIP3 OH2  OT    -0.834000       15.9994           0
    1008 AW1  139  TIP3 H1   HT     0.417000        1.0080           0
    1009 AW1  139  TIP3 H2   HT     0.417000        1.0080           0
    1010 AW1  140  TIP3 OH2  OT    -0.834000       15.9994           0
    1011 AW1  140  TIP3 H1   HT     0.417000        1.0080           0
    1012 AW1  140  TIP3 H2   HT     0.417000        1.0080           0
    1013 AW1  141  TIP3 OH2  OT    -0.834000       15.9994           0
    1014 AW1  141  TIP3 H1   HT     0.417000        1.0080           0
    1015 AW1  141  TIP3 H2   HT     0.417000        1.0080           0
    1016 AW1  142  TIP3 OH2  OT    -0.834000       15.9994           0
    1017 AW1  142  TIP3 H1   HT     0.417000        1.0080           0
    1018 AW1  142  TIP3 H2   HT     0.417000        1.0080           0
    1019 AW1  143  TIP3 OH2  OT    -0.834000       15.9994           0
    1020 AW1  143  TIP3 H1   HT     0.417000        1.0080           0
    1021 AW1  143  TIP3 H2   HT     0.417000        1.0080           0
    1022 AW1  144  TIP3 OH2  OT    -0.834000       15.9994           0
    1023 AW1  144  TIP3 H1   HT     0.417000        1.0080           0
    1024 AW1  144  TIP3 H2   HT     0.417000        1.0080           0
    1025 AW1  145  TIP3 OH2  OT    -0.834000       15.9994           0
    1026 AW1  145  TIP3 H1   HT     0.417000        1.0080           0
    1027 AW1  145  TIP3 H2   HT     0.417000        1.0080           0
    1028 AW1  146  TIP3 OH2  OT    -0.834000       15.9994           0
    1029 AW1  146  TIP3 H1   HT     0.417000        1.0080           0
    1030 AW1  146  TIP3 H2   HT     0.417000        1.0080           0
    1031 AW1  147  TIP3 OH2  OT    -0.834000       15.9994           0
    1032 AW1  147  TIP3 H1   HT     0.417000        1.0080           0
    1033 AW1  147  TIP3 H2   HT     0.417000        1.0080           0
    1034 AW1  148  TIP3 OH2  OT    -0.834000       15.9994           0
    1035 AW1  148  TIP3 H1   HT     0.417000        1.0080           0
    1036 AW1  148  TIP3 H2   HT     0.417000        1.0080           0
    1037 AW1  149  TIP3 OH2  OT    -0.834000       15.9994           0
    1038 AW1  149  TIP3 H1   HT     0.417000        1.0080           0
    1039 AW1  149  TIP3 H2   HT     0.417000        1.0080           0
    1040 AW1  150  TIP3 OH2  OT    -0.834000       15.9994           0
    1041 AW1  150  TIP3 H1   HT     0.417000        1.0080           0
    1042 AW1  150  TIP3 H2   HT     0.417000        1.0080           0
    1043 AW1  151  TIP3 OH2  OT    -0.834000       15.9994           0
    1044 AW1  151  TIP3 H1   HT     0.417000        1.0080           0
    1045 AW1  151  TIP3 H2   HT     0.417000        1.0080           0
    1046 AW1  152  TIP3 OH2  OT    -0.834000       15.9994           0
    1047 AW1  152  TIP3 H1   HT     0.417000        1.0080           0
    1048 AW1  152  TIP3 H2   HT     0.417000        1.0080           0
    1049 AW1  153  TIP3 OH2  OT    -0.834000       15.9994           0
    1050 AW1  153  TIP3 H1   HT     0.417000        1.0080           0
    1051 AW1  153  TIP3 H2   HT     0.417000        1.0080           0
    1052 AW1  154  TIP3 OH2  OT    -0.834000       15.9994           0
    1053 AW1  154  TIP3 H1   HT     0.417000        1.0080           0
    1054 AW1  154  TIP3 H2   HT     0.417000        1.0080           0
    1055 AW1  155  TIP3 OH2  OT    -0.834000       15.9994           0
    1056 AW1  155  TIP3 H1   HT     0.417000        1.0080           0
    1057 AW1  155  TIP3 H2   HT     0.417000        1.0080           0
    1058 AW1  156  TIP3 OH2  OT    -0.834000       15.9994           0
    1059 AW1  156  TIP3 H1   HT     0.417000        1.0080           0
    1060 AW1  156  TIP3 H2   HT     0.417000        1.0080           0
    1061 AW1  157  TIP3 OH2  OT    -0.834000       15.9994           0
    1062 AW1  157  TIP3 H1   HT     0.417000        1.0080           0
    1063 AW1  157  TIP3 H2   HT     0.417000        1.0080           0
    1064 AW1  158  TIP3 OH2  OT    -0.834000       15.9994           0
    1065 AW1  158  TIP3 H1   HT     0.417000        1.0080           0
    1066 AW1  158  TIP3 H2   HT     0.417000        1.0080           0
    1067 AW1  159  TIP3 OH2  OT    -0.834000       15.9994           0
    1068 AW1  159  TIP3 H1   HT     0.417000        1.0080           0
    1069 AW1  159  TIP3 H2   HT     0.417000        1.0080           0
    1070 AW1  160  TIP3 OH2  OT    -0.834000       15.9994           0
    1071 AW1  160  TIP3 H1   HT     0.417000        1.0080           0
    1072 AW1  160  TIP3 H2   HT     0.417000        1.0080           0
    1073 WT1  5    TIP3 OH2  OT    -0.834000       15.9994           0
    1074 WT1  5    TIP3 H1   HT     0.417000        1.0080           0
    1075 WT1  5    TIP3 H2   HT     0.417000        1.0080           0
    1076 WT1  7    TIP3 OH2  OT    -0.834000       15.9994           0
    1077 WT1  7    TIP3 H1   HT     0.417000        1.0080           0
    1078 WT1  7    TIP3 H2   HT     0.417000        1.0080           0
    1079 WT1  8    TIP3 OH2  OT    -0.834000       15.9994           0
    1080 WT1  8    TIP3 H1   HT     0.417000        1.0080           0
    1081 WT1  8    TIP3 H2   HT     0.417000        1.0080           0
    1082 WT1  15   TIP3 OH2  OT    -0.834000       15.9994           0
    1083 WT1  15   TIP3 H1   HT     0.417000        1.0080           0
    1084 WT1  15   TIP3 H2   HT     0.417000        1.0080           0
    1085 WT1  21   TIP3 OH2  OT    -0.834000       15.9994           0
    1086 WT1  21   TIP3 H1   HT     0.417000        1.0080           0
    1087 WT1  21   TIP3 H2   HT     0.417000        1.0080           0
    1088 WT1  29   TIP3 OH2  OT    -0.834000       15.9994           0
    1089 WT1  29   TIP3 H1   HT     0.417000        1.0080           0
    1090 WT1  29   TIP3 H2   HT     0.417000        1.0080           0
    1091 WT1  30   TIP3 OH2  OT    -0.834000       15.9994           0
    1092 WT1  30   TIP3 H1   HT     0.417000        1.0080           0
    1093 WT1  30   TIP3 H2   HT     0.417000        1.0080           0
    1094 WT1  44   TIP3 OH2  OT    -0.834000       15.9994           0
    1095 WT1  44   TIP3 H1   HT     0.417000        1.0080           0
    1096 WT1  44   TIP3 H2   HT     0.417000        1.0080           0
    1097 WT1  46   TIP3 OH2  OT    -0.834000       15.9994           0
    1098 WT1  46   TIP3 H1   HT     0.417000        1.0080           0
    1099 WT1  46   TIP3 H2   HT     0.417000        1.0080           0
    1100 WT1  47   TIP3 OH2  OT    -0.834000       15.9994           0
    1101 WT1  47   TIP3 H1   HT     0.417000        1.0080           0
    1102 WT1  47   TIP3 H2   HT     0.417000        1.0080           0
    1103 WT1  48   TIP3 OH2  OT    -0.834000       15.9994           0
    1104 WT1  48   TIP3 H1   HT     0.417000        1.0080           0
    1105 WT1  48   TIP3 H2   HT     0.417000        1.0080           0
    1106 WT1  52   TIP3 OH2  OT    -0.834000       15.9994           0
    1107 WT1  52   TIP3 H1   HT     0.417000        1.0080           0
    1108 WT1  52   TIP3 H2   HT     0.417000        1.0080           0
    1109 WT1  53   TIP3 OH2  OT    -0.834000       15.9994           0
    1110 WT1  53   TIP3 H1   HT     0.417000        1.0080           0
    1111 WT1  53   TIP3 H2   HT     0.417000        1.0080           0
    1112 WT1  55   TIP3 OH2  OT    -0.834000       15.9994           0
    1113 WT1  55   TIP3 H1   HT     0.417000        1.0080           0
    1114 WT1  55   TIP3 H2   HT     0.417000        1.0080           0
    1115 WT1  56   TIP3 OH2  OT    -0.834000       15.9994           0
    1116 WT1  56   TIP3 H1   HT     0.417000        1.0080           0
    1117 WT1  56   TIP3 H2   HT     0.417000        1.0080           0
    1118 WT1  64   TIP3 OH2  OT    -0.834000       15.9994           0
    1119 WT1  64   TIP3 H1   HT     0.417000        1.0080           0
    1120 WT1  64   TIP3 H2   HT     0.417000        1.0080           0
    1121 WT1  67   TIP3 OH2  OT    -0.834000       15.9994           0
    1122 WT1  67   TIP3 H1   HT     0.417000        1.0080           0
    1123 WT1  67   TIP3 H2   HT     0.417000        1.0080           0
    1124 WT1  68   TIP3 OH2  OT    -0.834000       15.9994           0
    1125 WT1  68   TIP3 H1   HT     0.417000        1.0080           0
    1126 WT1  68   TIP3 H2   HT     0.417000        1.0080           0
    1127 WT1  76   TIP3 OH2  OT    -0.834000       15.9994           0
    1128 WT1  76   TIP3 H1   HT     0.417000        1.0080           0
    1129 WT1  76   TIP3 H2   HT     0.417000        1.0080           0
    1130 WT1  87   TIP3 OH2  OT    -0.834000       15.9994           0
    1131 WT1  87   TIP3 H1   HT     0.417000        1.0080           0
    1132 WT1  87   TIP3 H2   HT     0.417000        1.0080           0
    1133 WT1  88   TIP3 OH2  OT    -0.834000       15.9994           0
    1134 WT1  88   TIP3 H1   HT     0.417000        1.0080           0
    1135 WT1  88   TIP3 H2   HT     0.417000        1.0080           0
    1136 WT1  94   TIP3 OH2  OT    -0.834000       15.9994           0
    1137 WT1  94   TIP3 H1   HT     0.417000        1.0080           0
    1138 WT1  94   TIP3 H2   HT     0.417000        1.0080           0
    1139 WT1  95   TIP3 OH2  OT    -0.834000       15.9994           0
    1140 WT1  95   TIP3 H1   HT     0.417000        1.0080           0
    1141 WT1  95   TIP3 H2   HT     0.417000        1.0080           0
    1142 WT1  99   TIP3 OH2  OT    -0.834000       15.9994           0
    1143 WT1  99   TIP3 H1   HT     0.417000        1.0080           0
    1144 WT1  99   TIP3 H2   HT     0.417000        1.0080           0
    1145 WT1  108  TIP3 OH2  OT    -0.834000       15.9994           0
    1146 WT1  108  TIP3 H1   HT     0.417000        1.0080           0
    1147 WT1  108  TIP3 H2   HT     0.417000        1.0080           0
    1148 WT1  111  TIP3 OH2  OT    -0.834000       15.9994           0
    1149 WT1  111  TIP3 H1   HT     0.417000        1.0080           0
    1150 WT1  111  TIP3 H2   HT     0.417000        1.0080           0
    1151 WT1  112  TIP3 OH2  OT    -0.834000       15.9994           0
    1152 WT1  112  TIP3 H1   HT     0.417000        1.0080           0
    1153 WT1  112  TIP3 H2   HT     0.417000        1.0080           0
    1154 WT1  113  TIP3 OH2  OT    -0.834000       15.9994           0
    1155 WT1  113  TIP3 H1   HT     0.417000        1.0080           0
    1156 WT1  113  TIP3 H2   HT     0.417000        1.0080           0
    1157 WT1  115  TIP3 OH2  OT    -0.834000       15.9994           0
    1158 WT1  115  TIP3 H1   HT     0.417000        1.0080           0
    1159 WT1  115  TIP3 H2   HT     0.417000        1.0080           0
    1160 WT1  116  TIP3 OH2  OT    -0.834000       15.9994           0
    1161 WT1  116  TIP3 H1   HT     0.417000        1.0080           0
    1162 WT1  116  TIP3 H2   HT     0.417000        1.0080           0
    1163 WT1  123  TIP3 OH2  OT    -0.834000       15.9994           0
    1164 WT1  123  TIP3 H1   HT     0.417000        1.0080           0
    1165 WT1  123  TIP3 H2   HT     0.417000        1.0080           0
    1166 WT1  125  TIP3 OH2  OT    -0.834000       15.9994           0
    1167 WT1  125  TIP3 H1   HT     0.417000        1.0080           0
    1168 WT1  125  TIP3 H2   HT     0.417000        1.0080           0
    1169 WT1  129  TIP3 OH2  OT    -0.834000       15.9994           0
    1170 WT1  129  TIP3 H1   HT     0.417000        1.0080           0
    1171 WT1  129  TIP3 H2   HT     0.417000        1.0080           0
    1172 WT1  130  TIP3 OH2  OT    -0.834000       15.9994           0
    1173 WT1  130  TIP3 H1   HT     0.417000        1.0080           0
    1174 WT1  130  TIP3 H2   HT     0.417000        1.0080           0
    1175 WT1  131  TIP3 OH2  OT    -0.834000       15.9994           0
    1176 WT1  131  TIP3 H1   HT     0.417000        1.0080           0
    1177 WT1  131  TIP3 H2   HT     0.417000        1.0080           0
    1178 WT1  133  TIP3 OH2  OT    -0.834000       15.9994           0
    1179 WT1  133  TIP3 H1   HT     0.417000        1.0080           0
    1180 WT1  133  TIP3 H2   HT     0.417000        1.0080           0
    1181 WT1  134  TIP3 OH2  OT    -0.834000       15.9994           0
    1182 WT1  134  TIP3 H1   HT     0.417000        1.0080           0
    1183 WT1  134  TIP3 H2   HT     0.417000        1.0080           0
    1184 WT1  135  TIP3 OH2  OT    -0.834000       15.9994           0
    1185 WT1  135  TIP3 H1   HT     0.417000        1.0080           0
    1186 WT1  135  TIP3 H2   HT     0.417000        1.0080           0
    1187 WT1  137  TIP3 OH2  OT    -0.834000       15.9994           0
    1188 WT1  137  TIP3 H1   HT     0.417000        1.0080           0
    1189 WT1  137  TIP3 H2   HT     0.417000        1.0080           0
    1190 WT1  145  TIP3 OH2  OT    -0.834000       15.9994           0
    1191 WT1  145  TIP3 H1   HT     0.417000        1.0080           0
    1192 WT1  145  TIP3 H2   HT     0.417000        1.0080           0
    1193 WT1  146  TIP3 OH2  OT    -0.834000       15.9994           0
    1194 WT1  146  TIP3 H1   HT     0.417000        1.0080           0
    1195 WT1  146  TIP3 H2   HT     0.417000        1.0080           0
    1196 WT1  149  TIP3 OH2  OT    -0.834000       15.9994           0
    1197 WT1  149  TIP3 H1   HT     0.417000        1.0080           0
    1198 WT1  149  TIP3 H2   HT     0.417000        1.0080           0
    1199 WT1  150  TIP3 OH2  OT    -0.834000       15.9994           0
    1200 WT1  150  TIP3 H1   HT     0.417000        1.0080           0
    1201 WT1  150  TIP3 H2   HT     0.417000        1.0080           0
    1202 WT1  152  TIP3 OH2  OT    -0.834000       15.9994           0
    1203 WT1  152  TIP3 H1   HT     0.417000        1.0080           0
    1204 WT1  152  TIP3 H2   HT     0.417000        1.0080           0
    1205 WT1  153  TIP3 OH2  OT    -0.834000       15.9994           0
    1206 WT1  153  TIP3 H1   HT     0.417000        1.0080           0
    1207 WT1  153  TIP3 H2   HT     0.417000        1.0080           0
    1208 WT1  155  TIP3 OH2  OT    -0.834000       15.9994           0
    1209 WT1  155  TIP3 H1   HT     0.417000        1.0080           0
    1210 WT1  155  TIP3 H2   HT     0.417000        1.0080           0
    1211 WT1  156  TIP3 OH2  OT    -0.834000       15.9994           0
    1212 WT1  156  TIP3 H1   HT     0.417000        1.0080           0
    1213 WT1  156  TIP3 H2   HT     0.417000        1.0080           0
    1214 WT1  162  TIP3 OH2  OT    -0.834000       15.9994           0
    1215 WT1  162  TIP3 H1   HT     0.417000        1.0080           0
    1216 WT1  162  TIP3 H2   HT     0.417000        1.0080           0
    1217 WT1  163  TIP3 OH2  OT    -0.834000       15.9994           0
    1218 WT1  163  TIP3 H1   HT     0.417000        1.0080           0
    1219 WT1  163  TIP3 H2   HT     0.417000        1.0080           0
    1220 WT1  167  TIP3 OH2  OT    -0.834000       15.9994           0
    1221 WT1  167  TIP3 H1   HT     0.417000        1.0080           0
    1222 WT1  167  TIP3 H2   HT     0.417000        1.0080           0
    1223 WT1  174  TIP3 OH2  OT    -0.834000       15.9994           0
    1224 WT1  174  TIP3 H1   HT     0.417000        1.0080           0
    1225 WT1  174  TIP3 H2   HT     0.417000        1.0080           0
    1226 WT1  177  TIP3 OH2  OT    -0.834000       15.9994           0
    1227 WT1  177  TIP3 H1   HT     0.417000        1.0080           0
    1228 WT1  177  TIP3 H2   HT     0.417000        1.0080           0
    1229 WT1  178  TIP3 OH2  OT    -0.834000       15.9994           0
    1230 WT1  178  TIP3 H1   HT     0.417000        1.0080           0
    1231 WT1  178  TIP3 H2   HT     0.417000        1.0080           0
    1232 WT1  179  TIP3 OH2  OT    -0.834000       15.9994           0
    1233 WT1  179  TIP3 H1   HT     0.417000        1.0080           0
    1234 WT1  179  TIP3 H2   HT     0.417000        1.0080           0
    1235 WT1  180  TIP3 OH2  OT    -0.834000       15.9994           0
    1236 WT1  180  TIP3 H1   HT     0.417000        1.0080           0
    1237 WT1  180  TIP3 H2   HT     0.417000        1.0080           0
    1238 WT1  191  TIP3 OH2  OT    -0.834000       15.9994           0
    1239 WT1  191  TIP3 H1   HT     0.417000        1.0080           0
    1240 WT1  191  TIP3 H2   HT     0.417000        1.0080           0
    1241 WT1  195  TIP3 OH2  OT    -0.834000       15.9994           0
    1242 WT1  195  TIP3 H1   HT     0.417000        1.0080           0
    1243 WT1  195  TIP3 H2   HT     0.417000        1.0080           0
    1244 WT1  196  TIP3 OH2  OT    -0.834000       15.9994           0
    1245 WT1  196  TIP3 H1   HT     0.417000        1.0080           0
    1246 WT1  196  TIP3 H2   HT     0.417000        1.0080           0
    1247 WT1  198  TIP3 OH2  OT    -0.834000       15.9994           0
    1248 WT1  198  TIP3 H1   HT     0.417000        1.0080           0
    1249 WT1  198  TIP3 H2   HT     0.417000        1.0080           0
    1250 WT1  201  TIP3 OH2  OT    -0.834000       15.9994           0
    1251 WT1  201  TIP3 H1   HT     0.417000        1.0080           0
    1252 WT1  201  TIP3 H2   HT     0.417000        1.0080           0
    1253 WT1  202  TIP3 OH2  OT    -0.834000       15.9994           0
    1254 WT1  202  TIP3 H1   HT     0.417000        1.0080           0
    1255 WT1  202  TIP3 H2   HT     0.417000        1.0080           0
    1256 WT1  205  TIP3 OH2  OT    -0.834000       15.9994           0
    1257 WT1  205  TIP3 H1   HT     0.417000        1.0080           0
    1258 WT1  205  TIP3 H2   HT     0.417000        1.0080           0
    1259 WT1  212  TIP3 OH2  OT    -0.834000       15.9994           0
    1260 WT1  212  TIP3 H1   HT     0.417000        1.0080           0
    1261 WT1  212  TIP3 H2   HT     0.417000        1.0080           0
    1262 WT1  218  TIP3 OH2  OT    -0.834000       15.9994           0
    1263 WT1  218  TIP3 H1   HT     0.417000        1.0080           0
    1264 WT1  218  TIP3 H2   HT     0.417000        1.0080           0
    1265 WT1  222  TIP3 OH2  OT    -0.834000       15.9994           0
    1266 WT1  222  TIP3 H1   HT     0.417000        1.0080           0
    1267 WT1  222  TIP3 H2   HT     0.417000        1.0080           0
    1268 WT1  225  TIP3 OH2  OT    -0.834000       15.9994           0
    1269 WT1  225  TIP3 H1   HT     0.417000        1.0080           0
    1270 WT1  225  TIP3 H2   HT     0.417000        1.0080           0
    1271 WT1  231  TIP3 OH2  OT    -0.834000       15.9994           0
    1272 WT1  231  TIP3 H1   HT     0.417000        1.0080           0
    1273 WT1  231  TIP3 H2   HT     0.417000        1.0080           0
    1274 WT1  237  TIP3 OH2  OT    -0.834000       15.9994           0
    1275 WT1  237  TIP3 H1   HT     0.417000        1.0080           0
    1276 WT1  237  TIP3 H2   HT     0.417000        1.0080           0
    1277 WT1  238  TIP3 OH2  OT    -0.834000       15.9994           0
    1278 WT1  238  TIP3 H1   HT     0.417000        1.0080           0
    1279 WT1  238  TIP3 H2   HT     0.417000        1.0080           0
    1280 WT1  252  TIP3 OH2  OT    -0.834000       15.9994           0
    1281 WT1  252  TIP3 H1   HT     0.417000        1.0080           0
    1282 WT1  252  TIP3 H2   HT     0.417000        1.0080           0
    1283 WT1  253  TIP3 OH2  OT    -0.834000       15.9994           0
    1284 WT1  253  TIP3 H1   HT     0.417000        1.0080           0
    1285 WT1  253  TIP3 H2   HT     0.417000        1.0080           0
    1286 WT1  257  TIP3 OH2  OT    -0.834000       15.9994           0
    1287 WT1  257  TIP3 H1   HT     0.417000        1.0080           0
    1288 WT1  257  TIP3 H2   HT     0.417000        1.0080           0
    1289 WT1  261  TIP3 OH2  OT    -0.834000       15.9994           0
    1290 WT1  261  TIP3 H1   HT     0.417000        1.0080           0
    1291 WT1  261  TIP3 H2   HT     0.417000        1.0080           0
    1292 WT1  281  TIP3 OH2  OT    -0.834000       15.9994           0
    1293 WT1  281  TIP3 H1   HT     0.417000        1.0080           0
    1294 WT1  281  TIP3 H2   HT     0.417000        1.0080           0
    1295 WT1  284  TIP3 OH2  OT    -0.834000       15.9994           0
    1296 WT1  284  TIP3 H1   HT     0.417000        1.0080           0
    1297 WT1  284  TIP3 H2   HT     0.417000        1.0080           0
    1298 WT1  295  TIP3 OH2  OT    -0.834000       15.9994           0
    1299 WT1  295  TIP3 H1   HT     0.417000        1.0080           0
    1300 WT1  295  TIP3 H2   HT     0.417000        1.0080           0
    1301 WT1  327  TIP3 OH2  OT    -0.834000       15.9994           0
    1302 WT1  327  TIP3 H1   HT     0.417000        1.0080           0
    1303 WT1  327  TIP3 H2   HT     0.417000        1.0080           0
    1304 WT1  365  TIP3 OH2  OT    -0.834000       15.9994           0
    1305 WT1  365  TIP3 H1   HT     0.417000        1.0080           0
    1306 WT1  365  TIP3 H2   HT     0.417000        1.0080           0
    1307 WT1  367  TIP3 OH2  OT    -0.834000       15.9994           0
    1308 WT1  367  TIP3 H1   HT     0.417000        1.0080           0
    1309 WT1  367  TIP3 H2   HT     0.417000        1.0080           0
    1310 WT1  411  TIP3 OH2  OT    -0.834000       15.9994           0
    1311 WT1  411  TIP3 H1   HT     0.417000        1.0080           0
    1312 WT1  411  TIP3 H2   HT     0.417000        1.0080           0
    1313 WT1  424  TIP3 OH2  OT    -0.834000       15.9994           0
    1314 WT1  424  TIP3 H1   HT     0.417000        1.0080           0
    1315 WT1  424  TIP3 H2   HT     0.417000        1.0080           0
    1316 WT1  432  TIP3 OH2  OT    -0.834000       15.9994           0
    1317 WT1  432  TIP3 H1   HT     0.417000        1.0080           0
    1318 WT1  432  TIP3 H2   HT     0.417000        1.0080           0
    1319 WT1  438  TIP3 OH2  OT    -0.834000       15.9994           0
    1320 WT1  438  TIP3 H1   HT     0.417000        1.0080           0
    1321 WT1  438  TIP3 H2   HT     0.417000        1.0080           0
    1322 WT1  443  TIP3 OH2  OT    -0.834000       15.9994           0
    1323 WT1  443  TIP3 H1   HT     0.417000        1.0080           0
    1324 WT1  443  TIP3 H2   HT     0.417000        1.0080           0
    1325 WT1  450  TIP3 OH2  OT    -0.834000       15.9994           0
    1326 WT1  450  TIP3 H1   HT     0.417000        1.0080           0
    1327 WT1  450  TIP3 H2   HT     0.417000        1.0080           0
    1328 WT1  452  TIP3 OH2  OT    -0.834000       15.9994           0
    1329 WT1  452  TIP3 H1   HT     0.417000        1.0080           0
    1330 WT1  452  TIP3 H2   HT     0.417000        1.0080           0
    1331 WT1  465  TIP3 OH2  OT    -0.834000       15.9994           0
    1332 WT1  465  TIP3 H1   HT     0.417000        1.0080           0
    1333 WT1  465  TIP3 H2   HT     0.417000        1.0080           0
    1334 WT1  466  TIP3 OH2  OT    -0.834000       15.9994           0
    1335 WT1  466  TIP3 H1   HT     0.417000        1.0080           0
    1336 WT1  466  TIP3 H2   HT     0.417000        1.0080           0
    1337 WT1  469  TIP3 OH2  OT    -0.834000       15.9994           0
    1338 WT1  469  TIP3 H1   HT     0.417000        1.0080           0
    1339 WT1  469  TIP3 H2   HT     0.417000        1.0080           0
    1340 WT1  484  TIP3 OH2  OT    -0.834000       15.9994           0
    1341 WT1  484  TIP3 H1   HT     0.417000        1.0080           0
    1342 WT1  484  TIP3 H2   HT     0.417000        1.0080           0
    1343 WT1  485  TIP3 OH2  OT    -0.834000       15.9994           0
    1344 WT1  485  TIP3 H1   HT     0.417000        1.0080           0
    1345 WT1  485  TIP3 H2   HT     0.417000        1.0080           0
    1346 WT1  486  TIP3 OH2  OT    -0.834000       15.9994           0
    1347 WT1  486  TIP3 H1   HT     0.417000        1.0080           0
    1348 WT1  486  TIP3 H2   HT     0.417000        1.0080           0
    1349 WT1  489  TIP3 OH2  OT    -0.834000       15.9994           0
    1350 WT1  489  TIP3 H1   HT     0.417000        1.0080           0
    1351 WT1  489  TIP3 H2   HT     0.417000        1.0080           0
    1352 WT1  490  TIP3 OH2  OT    -0.834000       15.9994           0
    1353 WT1  490  TIP3 H1   HT     0.417000        1.0080           0
    1354 WT1  490  TIP3 H2   HT     0.417000        1.0080           0
    1355 WT1  491  TIP3 OH2  OT    -0.834000       15.9994           0
    1356 WT1  491  TIP3 H1   HT     0.417000        1.0080           0
    1357 WT1  491  TIP3 H2   HT     0.417000        1.0080           0
    1358 WT1  493  TIP3 OH2  OT    -0.834000       15.9994           0
    1359 WT1  493  TIP3 H1   HT     0.417000        1.0080           0
    1360 WT1  493  TIP3 H2   HT     0.417000        1.0080           0
    1361 WT1  494  TIP3 OH2  OT    -0.834000       15.9994           0
    1362 WT1  494  TIP3 H1   HT     0.417000        1.0080           0
    1363 WT1  494  TIP3 H2   HT     0.417000        1.0080           0
    1364 WT1  495  TIP3 OH2  OT    -0.834000       15.9994           0
    1365 WT1  495  TIP3 H1   HT     0.417000        1.0080           0
    1366 WT1  495  TIP3 H2   HT     0.417000        1.0080           0
    1367 WT1  498  TIP3 OH2  OT    -0.834000       15.9994           0
    1368 WT1  498  TIP3 H1   HT     0.417000        1.0080           0
    1369 WT1  498  TIP3 H2   HT     0.417000        1.0080           0
    1370 WT1  503  TIP3 OH2  OT    -0.834000       15.9994           0
    1371 WT1  503  TIP3 H1   HT     0.417000        1.0080           0
    1372 WT1  503  TIP3 H2   HT     0.417000        1.0080           0
    1373 WT1  506  TIP3 OH2  OT    -0.834000       15.9994           0
    1374 WT1  506  TIP3 H1   HT     0.417000        1.0080           0
    1375 WT1  506  TIP3 H2   HT     0.417000        1.0080           0
    1376 WT1  507  TIP3 OH2  OT    -0.834000       15.9994           0
    1377 WT1  507  TIP3 H1   HT     0.417000        1.0080           0
    1378 WT1  507  TIP3 H2   HT     0.417000        1.0080           0
    1379 WT1  508  TIP3 OH2  OT    -0.834000       15.9994           0
    1380 WT1  508  TIP3 H1   HT     0.417000        1.0080           0
    1381 WT1  508  TIP3 H2   HT     0.417000        1.0080           0
    1382 WT1  509  TIP3 OH2  OT    -0.834000       15.9994           0
    1383 WT1  509  TIP3 H1   HT     0.417000        1.0080           0
    1384 WT1  509  TIP3 H2   HT     0.417000        1.0080           0
    1385 WT1  511  TIP3 OH2  OT    -0.834000       15.9994           0
    1386 WT1  511  TIP3 H1   HT     0.417000        1.0080           0
    1387 WT1  511  TIP3 H2   HT     0.417000        1.0080           0
    1388 WT1  514  TIP3 OH2  OT    -0.834000       15.9994           0
    1389 WT1  514  TIP3 H1   HT     0.417000        1.0080           0
    1390 WT1  514  TIP3 H2   HT     0.417000        1.0080           0
    1391 WT1  515  TIP3 OH2  OT    -0.834000       15.9994           0
    1392 WT1  515  TIP3 H1   HT     0.417000        1.0080           0
    1393 WT1  515  TIP3 H2   HT     0.417000        1.0080           0
    1394 WT1  516  TIP3 OH2  OT    -0.834000       15.9994           0
    1395 WT1  516  TIP3 H1   HT     0.417000        1.0080           0
    1396 WT1  516  TIP3 H2   HT     0.417000        1.0080           0
    1397 WT1  517  TIP3 OH2  OT    -0.834000       15.9994           0
    1398 WT1  517  TIP3 H1   HT     0.417000        1.0080           0
    1399 WT1  517  TIP3 H2   HT     0.417000        1.0080           0
    1400 WT1  529  TIP3 OH2  OT    -0.834000       15.9994           0
    1401 WT1  529  TIP3 H1   HT     0.417000        1.0080           0
    1402 WT1  529  TIP3 H2   HT     0.417000        1.0080           0
    1403 WT1  533  TIP3 OH2  OT    -0.834000       15.9994           0
    1404 WT1  533  TIP3 H1   HT     0.417000        1.0080           0
    1405 WT1  533  TIP3 H2   HT     0.417000        1.0080           0
    1406 WT1  534  TIP3 OH2  OT    -0.834000       15.9994           0
    1407 WT1  534  TIP3 H1   HT     0.417000        1.0080           0
    1408 WT1  534  TIP3 H2   HT     0.417000        1.0080           0
    1409 WT1  538  TIP3 OH2  OT    -0.834000       15.9994           0
    1410 WT1  538  TIP3 H1   HT     0.417000        1.0080           0
    1411 WT1  538  TIP3 H2   HT     0.417000        1.0080           0
    1412 WT1  540  TIP3 OH2  OT    -0.834000       15.9994           0
    1413 WT1  540  TIP3 H1   HT     0.417000        1.0080           0
    1414 WT1  540  TIP3 H2   HT     0.417000        1.0080           0
    1415 WT1  543  TIP3 OH2  OT    -0.834000       15.9994           0
    1416 WT1  543  TIP3 H1   HT     0.417000        1.0080           0
    1417 WT1  543  TIP3 H2   HT     0.417000        1.0080           0
    1418 WT1  550  TIP3 OH2  OT    -0.834000       15.9994           0
    1419 WT1  550  TIP3 H1   HT     0.417000        1.0080           0
    1420 WT1  550  TIP3 H2   HT     0.417000        1.0080           0
    1421 WT1  551  TIP3 OH2  OT    -0.834000       15.9994           0
    1422 WT1  551  TIP3 H1   HT     0.417000        1.0080           0
    1423 WT1  551  TIP3 H2   HT     0.417000        1.0080           0
    1424 WT1  552  TIP3 OH2  OT    -0.834000       15.9994           0
    1425 WT1  552  TIP3 H1   HT     0.417000        1.0080           0
    1426 WT1  552  TIP3 H2   HT     0.417000        1.0080           0
    1427 WT1  554  TIP3 OH2  OT    -0.834000       15.9994           0
    1428 WT1  554  TIP3 H1   HT     0.417000        1.0080           0
    1429 WT1  554  TIP3 H2   HT     0.417000        1.0080           0
    1430 WT1  555  TIP3 OH2  OT    -0.834000       15.9994           0
    1431 WT1  555  TIP3 H1   HT     0.417000        1.0080           0
    1432 WT1  555  TIP3 H2   HT     0.417000        1.0080           0
    1433 WT1  556  TIP3 OH2  OT    -0.834000       15.9994           0
    1434 WT1  556  TIP3 H1   HT     0.417000        1.0080           0
    1435 WT1  556  TIP3 H2   HT     0.417000        1.0080           0
    1436 WT1  558  TIP3 OH2  OT    -0.834000       15.9994           0
    1437 WT1  558  TIP3 H1   HT     0.417000        1.0080           0
    1438 WT1  558  TIP3 H2   HT     0.417000        1.0080           0
    1439 WT1  562  TIP3 OH2  OT    -0.834000       15.9994           0
    1440 WT1  562  TIP3 H1   HT     0.417000        1.0080           0
    1441 WT1  562  TIP3 H2   HT     0.417000        1.0080           0
    1442 WT1  568  TIP3 OH2  OT    -0.834000       15.9994           0
    1443 WT1  568  TIP3 H1   HT     0.417000        1.0080           0
    1444 WT1  568  TIP3 H2   HT     0.417000        1.0080           0
    1445 WT1  570  TIP3 OH2  OT    -0.834000       15.9994           0
    1446 WT1  570  TIP3 H1   HT     0.417000        1.0080           0
    1447 WT1  570  TIP3 H2   HT     0.417000        1.0080           0
    1448 WT1  573  TIP3 OH2  OT    -0.834000       15.9994           0
    1449 WT1  573  TIP3 H1   HT     0.417000        1.0080           0
    1450 WT1  573  TIP3 H2   HT     0.417000        1.0080           0
    1451 WT1  575  TIP3 OH2  OT    -0.834000       15.9994           0
    1452 WT1  575  TIP3 H1   HT     0.417000        1.0080           0
    1453 WT1  575  TIP3 H2   HT     0.417000        1.0080           0
    1454 WT1  576  TIP3 OH2  OT    -0.834000       15.9994           0
    1455 WT1  576  TIP3 H1   HT     0.417000        1.0080           0
    1456 WT1  576  TIP3 H2   HT     0.417000        1.0080           0
    1457 WT1  578  TIP3 OH2  OT    -0.834000       15.9994           0
    1458 WT1  578  TIP3 H1   HT     0.417000        1.0080           0
    1459 WT1  578  TIP3 H2   HT     0.417000        1.0080           0
    1460 WT1  579  TIP3 OH2  OT    -0.834000       15.9994           0
    1461 WT1  579  TIP3 H1   HT     0.417000        1.0080           0
    1462 WT1  579  TIP3 H2   HT     0.417000        1.0080           0
    1463 WT1  584  TIP3 OH2  OT    -0.834000       15.9994           0
    1464 WT1  584  TIP3 H1   HT     0.417000        1.0080           0
    1465 WT1  584  TIP3 H2   HT     0.417000        1.0080           0
    1466 WT1  588  TIP3 OH2  OT    -0.834000       15.9994           0
    1467 WT1  588  TIP3 H1   HT     0.417000        1.0080           0
    1468 WT1  588  TIP3 H2   HT     0.417000        1.0080           0
    1469 WT1  591  TIP3 OH2  OT    -0.834000       15.9994           0
    1470 WT1  591  TIP3 H1   HT     0.417000        1.0080           0
    1471 WT1  591  TIP3 H2   HT     0.417000        1.0080           0
    1472 WT1  593  TIP3 OH2  OT    -0.834000       15.9994           0
    1473 WT1  593  TIP3 H1   HT     0.417000        1.0080           0
    1474 WT1  593  TIP3 H2   HT     0.417000        1.0080           0
    1475 WT1  594  TIP3 OH2  OT    -0.834000       15.9994           0
    1476 WT1  594  TIP3 H1   HT     0.417000        1.0080           0
    1477 WT1  594  TIP3 H2   HT     0.417000        1.0080           0
    1478 WT1  595  TIP3 OH2  OT    -0.834000       15.9994           0
    1479 WT1  595  TIP3 H1   HT     0.417000        1.0080           0
    1480 WT1  595  TIP3 H2   HT     0.417000        1.0080           0
    1481 WT1  598  TIP3 OH2  OT    -0.834000       15.9994           0
    1482 WT1  598  TIP3 H1   HT     0.417000        1.0080           0
    1483 WT1  598  TIP3 H2   HT     0.417000        1.0080           0
    1484 WT1  599  TIP3 OH2  OT    -0.834000       15.9994           0
    1485 WT1  599  TIP3 H1   HT     0.417000        1.0080           0
    1486 WT1  599  TIP3 H2   HT     0.417000        1.0080           0
    1487 WT1  600  TIP3 OH2  OT    -0.834000       15.9994           0
    1488 WT1  600  TIP3 H1   HT     0.417000        1.0080           0
    1489 WT1  600  TIP3 H2   HT     0.417000        1.0080           0
    1490 WT1  601  TIP3 OH2  OT    -0.834000       15.9994           0
    1491 WT1  601  TIP3 H1   HT     0.417000        1.0080           0
    1492 WT1  601  TIP3 H2   HT     0.417000        1.0080           0
    1493 WT1  602  TIP3 OH2  OT    -0.834000       15.9994           0
    1494 WT1  602  TIP3 H1   HT     0.417000        1.0080           0
    1495 WT1  602  TIP3 H2   HT     0.417000        1.0080           0
    1496 WT1  611  TIP3 OH2  OT    -0.834000       15.9994           0
    1497 WT1  611  TIP3 H1   HT     0.417000        1.0080           0
    1498 WT1  611  TIP3 H2   HT     0.417000        1.0080           0
    1499 WT1  612  TIP3 OH2  OT    -0.834000       15.9994           0
    1500 WT1  612  TIP3 H1   HT     0.417000        1.0080           0
    1501 WT1  612  TIP3 H2   HT     0.417000        1.0080           0
    1502 WT1  613  TIP3 OH2  OT    -0.834000       15.9994           0
    1503 WT1  613  TIP3 H1   HT     0.417000        1.0080           0
    1504 WT1  613  TIP3 H2   HT     0.417000        1.0080           0
    1505 WT1  615  TIP3 OH2  OT    -0.834000       15.9994           0
    1506 WT1  615  TIP3 H1   HT     0.417000        1.0080           0
    1507 WT1  615  TIP3 H2   HT     0.417000        1.0080           0
    1508 WT1  616  TIP3 OH2  OT    -0.834000       15.9994           0
    1509 WT1  616  TIP3 H1   HT     0.417000        1.0080           0
    1510 WT1  616  TIP3 H2   HT     0.417000        1.0080           0
    1511 WT1  619  TIP3 OH2  OT    -0.834000       15.9994           0
    1512 WT1  619  TIP3 H1   HT     0.417000        1.0080           0
    1513 WT1  619  TIP3 H2   HT     0.417000        1.0080           0
    1514 WT1  623  TIP3 OH2  OT    -0.834000       15.9994           0
    1515 WT1  623  TIP3 H1   HT     0.417000        1.0080           0
    1516 WT1  623  TIP3 H2   HT     0.417000        1.0080           0
    1517 WT1  624  TIP3 OH2  OT    -0.834000       15.9994           0
    1518 WT1  624  TIP3 H1   HT     0.417000        1.0080           0
    1519 WT1  624  TIP3 H2   HT     0.417000        1.0080           0
    1520 WT1  626  TIP3 OH2  OT    -0.834000       15.9994           0
    1521 WT1  626  TIP3 H1   HT     0.417000        1.0080           0
    1522 WT1  626  TIP3 H2   HT     0.417000        1.0080           0
    1523 WT1  632  TIP3 OH2  OT    -0.834000       15.9994           0
    1524 WT1  632  TIP3 H1   HT     0.417000        1.0080           0
    1525 WT1  632  TIP3 H2   HT     0.417000        1.0080           0
    1526 WT1  634  TIP3 OH2  OT    -0.834000       15.9994           0
    1527 WT1  634  TIP3 H1   HT     0.417000        1.0080           0
    1528 WT1  634  TIP3 H2   HT     0.417000        1.0080           0
    1529 WT1  636  TIP3 OH2  OT    -0.834000       15.9994           0
    1530 WT1  636  TIP3 H1   HT     0.417000        1.0080           0
    1531 WT1  636  TIP3 H2   HT     0.417000        1.0080           0
    1532 WT1  637  TIP3 OH2  OT    -0.834000       15.9994           0
    1533 WT1  637  TIP3 H1   HT     0.417000        1.0080           0
    1534 WT1  637  TIP3 H2   HT     0.417000        1.0080           0
    1535 WT1  638  TIP3 OH2  OT    -0.834000       15.9994           0
    1536 WT1  638  TIP3 H1   HT     0.417000        1.0080           0
    1537 WT1  638  TIP3 H2   HT     0.417000        1.0080           0
    1538 WT1  639  TIP3 OH2  OT    -0.834000       15.9994           0
    1539 WT1  639  TIP3 H1   HT     0.417000        1.0080           0
    1540 WT1  639  TIP3 H2   HT     0.417000        1.0080           0
    1541 WT1  642  TIP3 OH2  OT    -0.834000       15.9994           0
    1542 WT1  642  TIP3 H1   HT     0.417000        1.0080           0
    1543 WT1  642  TIP3 H2   HT     0.417000        1.0080           0
    1544 WT1  643  TIP3 OH2  OT    -0.834000       15.9994           0
    1545 WT1  643  TIP3 H1   HT     0.417000        1.0080           0
    1546 WT1  643  TIP3 H2   HT     0.417000        1.0080           0
    1547 WT1  648  TIP3 OH2  OT    -0.834000       15.9994           0
    1548 WT1  648  TIP3 H1   HT     0.417000        1.0080           0
    1549 WT1  648  TIP3 H2   HT     0.417000        1.0080           0
    1550 WT1  653  TIP3 OH2  OT    -0.834000       15.9994           0
    1551 WT1  653  TIP3 H1   HT     0.417000        1.0080           0
    1552 WT1  653  TIP3 H2   HT     0.417000        1.0080           0
    1553 WT1  657  TIP3 OH2  OT    -0.834000       15.9994           0
    1554 WT1  657  TIP3 H1   HT     0.417000        1.0080           0
    1555 WT1  657  TIP3 H2   HT     0.417000        1.0080           0
    1556 WT1  661  TIP3 OH2  OT    -0.834000       15.9994           0
    1557 WT1  661  TIP3 H1   HT     0.417000        1.0080           0
    1558 WT1  661  TIP3 H2   HT     0.417000        1.0080           0
    1559 WT1  662  TIP3 OH2  OT    -0.834000       15.9994           0
    1560 WT1  662  TIP3 H1   HT     0.417000        1.0080           0
    1561 WT1  662  TIP3 H2   HT     0.417000        1.0080           0
    1562 WT1  666  TIP3 OH2  OT    -0.834000       15.9994           0
    1563 WT1  666  TIP3 H1   HT     0.417000        1.0080           0
    1564 WT1  666  TIP3 H2   HT     0.417000        1.0080           0
    1565 WT1  672  TIP3 OH2  OT    -0.834000       15.9994           0
    1566 WT1  672  TIP3 H1   HT     0.417000        1.0080           0
    1567 WT1  672  TIP3 H2   HT     0.417000        1.0080           0
    1568 WT1  674  TIP3 OH2  OT    -0.834000       15.9994           0
    1569 WT1  674  TIP3 H1   HT     0.417000        1.0080           0
    1570 WT1  674  TIP3 H2   HT     0.417000        1.0080           0
    1571 WT1  675  TIP3 OH2  OT    -0.834000       15.9994           0
    1572 WT1  675  TIP3 H1   HT     0.417000        1.0080           0
    1573 WT1  675  TIP3 H2   HT     0.417000        1.0080           0
    1574 WT1  679  TIP3 OH2  OT    -0.834000       15.9994           0
    1575 WT1  679  TIP3 H1   HT     0.417000        1.0080           0
    1576 WT1  679  TIP3 H2   HT     0.417000        1.0080           0
    1577 WT1  682  TIP3 OH2  OT    -0.834000       15.9994           0
    1578 WT1  682  TIP3 H1   HT     0.417000        1.0080           0
    1579 WT1  682  TIP3 H2   HT     0.417000        1.0080           0
    1580 WT1  684  TIP3 OH2  OT    -0.834000       15.9994           0
    1581 WT1  684  TIP3 H1   HT     0.417000        1.0080           0
    1582 WT1  684  TIP3 H2   HT     0.417000        1.0080           0
    1583 WT1  686  TIP3 OH2  OT    -0.834000       15.9994           0
    1584 WT1  686  TIP3 H1   HT     0.417000        1.0080           0
    1585 WT1  686  TIP3 H2   HT     0.417000        1.0080           0
    1586 WT1  687  TIP3 OH2  OT    -0.834000       15.9994           0
    1587 WT1  687  TIP3 H1   HT     0.417000        1.0080           0
    1588 WT1  687  TIP3 H2   HT     0.417000        1.0080           0
    1589 WT1  699  TIP3 OH2  OT    -0.834000       15.9994           0
    1590 WT1  699  TIP3 H1   HT     0.417000        1.0080           0
    1591 WT1  699  TIP3 H2   HT     0.417000        1.0080           0
    1592 WT1  700  TIP3 OH2  OT    -0.834000       15.9994           0
    1593 WT1  700  TIP3 H1   HT     0.417000        1.0080           0
    1594 WT1  700  TIP3 H2   HT     0.417000        1.0080           0
    1595 WT1  701  TIP3 OH2  OT    -0.834000       15.9994           0
    1596 WT1  701  TIP3 H1   HT     0.417000        1.0080           0
    1597 WT1  701  TIP3 H2   HT     0.417000        1.0080           0
    1598 WT1  702  TIP3 OH2  OT    -0.834000       15.9994           0
    1599 WT1  702  TIP3 H1   HT     0.417000        1.0080           0
    1600 WT1  702  TIP3 H2   HT     0.417000        1.0080           0
    1601 WT1  703  TIP3 OH2  OT    -0.834000       15.9994           0
    1602 WT1  703  TIP3 H1   HT     0.417000        1.0080           0
    1603 WT1  703  TIP3 H2   HT     0.417000        1.0080           0
    1604 WT1  704  TIP3 OH2  OT    -0.834000       15.9994           0
    1605 WT1  704  TIP3 H1   HT     0.417000        1.0080           0
    1606 WT1  704  TIP3 H2   HT     0.417000        1.0080           0
    1607 WT1  707  TIP3 OH2  OT    -0.834000       15.9994           0
    1608 WT1  707  TIP3 H1   HT     0.417000        1.0080           0
    1609 WT1  707  TIP3 H2   HT     0.417000        1.0080           0
    1610 WT1  708  TIP3 OH2  OT    -0.834000       15.9994           0
    1611 WT1  708  TIP3 H1   HT     0.417000        1.0080           0
    1612 WT1  708  TIP3 H2   HT     0.417000        1.0080           0
    1613 WT1  710  TIP3 OH2  OT    -0.834000       15.9994           0
    1614 WT1  710  TIP3 H1   HT     0.417000        1.0080           0
    1615 WT1  710  TIP3 H2   HT     0.417000        1.0080           0
    1616 WT1  711  TIP3 OH2  OT    -0.834000       15.9994           0
    1617 WT1  711  TIP3 H1   HT     0.417000        1.0080           0
    1618 WT1  711  TIP3 H2   HT     0.417000        1.0080           0
    1619 WT1  713  TIP3 OH2  OT    -0.834000       15.9994           0
    1620 WT1  713  TIP3 H1   HT     0.417000        1.0080           0
    1621 WT1  713  TIP3 H2   HT     0.417000        1.0080           0
    1622 WT1  721  TIP3 OH2  OT    -0.834000       15.9994           0
    1623 WT1  721  TIP3 H1   HT     0.417000        1.0080           0
    1624 WT1  721  TIP3 H2   HT     0.417000        1.0080           0
    1625 WT1  722  TIP3 OH2  OT    -0.834000       15.9994           0
    1626 WT1  722  TIP3 H1   HT     0.417000        1.0080           0
    1627 WT1  722  TIP3 H2   HT     0.417000        1.0080           0
    1628 WT1  725  TIP3 OH2  OT    -0.834000       15.9994           0
    1629 WT1  725  TIP3 H1   HT     0.417000        1.0080           0
    1630 WT1  725  TIP3 H2   HT     0.417000        1.0080           0
    1631 WT1  726  TIP3 OH2  OT    -0.834000       15.9994           0
    1632 WT1  726  TIP3 H1   HT     0.417000        1.0080           0
    1633 WT1  726  TIP3 H2   HT     0.417000        1.0080           0
    1634 WT1  733  TIP3 OH2  OT    -0.834000       15.9994           0
    1635 WT1  733  TIP3 H1   HT     0.417000        1.0080           0
    1636 WT1  733  TIP3 H2   HT     0.417000        1.0080           0
    1637 WT1  737  TIP3 OH2  OT    -0.834000       15.9994           0
    1638 WT1  737  TIP3 H1   HT     0.417000        1.0080           0
    1639 WT1  737  TIP3 H2   HT     0.417000        1.0080           0
    1640 WT1  738  TIP3 OH2  OT    -0.834000       15.9994           0
    1641 WT1  738  TIP3 H1   HT     0.417000        1.0080           0
    1642 WT1  738  TIP3 H2   HT     0.417000        1.0080           0
    1643 WT1  741  TIP3 OH2  OT    -0.834000       15.9994           0
    1644 WT1  741  TIP3 H1   HT     0.417000        1.0080           0
    1645 WT1  741  TIP3 H2   HT     0.417000        1.0080           0
    1646 WT1  747  TIP3 OH2  OT    -0.834000       15.9994           0
    1647 WT1  747  TIP3 H1   HT     0.417000        1.0080           0
    1648 WT1  747  TIP3 H2   HT     0.417000        1.0080           0
    1649 WT1  748  TIP3 OH2  OT    -0.834000       15.9994           0
    1650 WT1  748  TIP3 H1   HT     0.417000        1.0080           0
    1651 WT1  748  TIP3 H2   HT     0.417000        1.0080           0
    1652 WT1  759  TIP3 OH2  OT    -0.834000       15.9994           0
    1653 WT1  759  TIP3 H1   HT     0.417000        1.0080           0
    1654 WT1  759  TIP3 H2   HT     0.417000        1.0080           0
    1655 WT1  778  TIP3 OH2  OT    -0.834000       15.9994           0
    1656 WT1  778  TIP3 H1   HT     0.417000        1.0080           0
    1657 WT1  778  TIP3 H2   HT     0.417000        1.0080           0
    1658 WT1  787  TIP3 OH2  OT    -0.834000       15.9994           0
    1659 WT1  787  TIP3 H1   HT     0.417000        1.0080           0
    1660 WT1  787  TIP3 H2   HT     0.417000        1.0080           0
    1661 WT1  796  TIP3 OH2  OT    -0.834000       15.9994           0
    1662 WT1  796  TIP3 H1   HT     0.417000        1.0080           0
    1663 WT1  796  TIP3 H2   HT     0.417000        1.0080           0
    1664 WT1  822  TIP3 OH2  OT    -0.834000       15.9994           0
    1665 WT1  822  TIP3 H1   HT     0.417000        1.0080           0
    1666 WT1  822  TIP3 H2   HT     0.417000        1.0080           0
    1667 WT1  835  TIP3 OH2  OT    -0.834000       15.9994           0
    1668 WT1  835  TIP3 H1   HT     0.417000        1.0080           0
    1669 WT1  835  TIP3 H2   HT     0.417000        1.0080           0
    1670 WT1  849  TIP3 OH2  OT    -0.834000       15.9994           0
    1671 WT1  849  TIP3 H1   HT     0.417000        1.0080           0
    1672 WT1  849  TIP3 H2   HT     0.417000        1.0080           0
    1673 WT1  852  TIP3 OH2  OT    -0.834000       15.9994           0
    1674 WT1  852  TIP3 H1   HT     0.417000        1.0080           0
    1675 WT1  852  TIP3 H2   HT     0.417000        1.0080           0
    1676 WT1  854  TIP3 OH2  OT    -0.834000       15.9994           0
    1677 WT1  854  TIP3 H1   HT     0.417000        1.0080           0
    1678 WT1  854  TIP3 H2   HT     0.417000        1.0080           0
    1679 WT1  867  TIP3 OH2  OT    -0.834000       15.9994           0
    1680 WT1  867  TIP3 H1   HT     0.417000        1.0080           0
    1681 WT1  867  TIP3 H2   HT     0.417000        1.0080           0
    1682 WT1  887  TIP3 OH2  OT    -0.834000       15.9994           0
    1683 WT1  887  TIP3 H1   HT     0.417000        1.0080           0
    1684 WT1  887  TIP3 H2   HT     0.417000        1.0080           0
    1685 WT1  889  TIP3 OH2  OT    -0.834000       15.9994           0
    1686 WT1  889  TIP3 H1   HT     0.417000        1.0080           0
    1687 WT1  889  TIP3 H2   HT     0.417000        1.0080           0
    1688 WT1  891  TIP3 OH2  OT    -0.834000       15.9994           0
    1689 WT1  891  TIP3 H1   HT     0.417000        1.0080           0
    1690 WT1  891  TIP3 H2   HT     0.417000        1.0080           0
    1691 WT1  895  TIP3 OH2  OT    -0.834000       15.9994           0
    1692 WT1  895  TIP3 H1   HT     0.417000        1.0080           0
    1693 WT1  895  TIP3 H2   HT     0.417000        1.0080           0
    1694 WT1  899  TIP3 OH2  OT    -0.834000       15.9994           0
    1695 WT1  899  TIP3 H1   HT     0.417000        1.0080           0
    1696 WT1  899  TIP3 H2   HT     0.417000        1.0080           0
    1697 WT1  906  TIP3 OH2  OT    -0.834000       15.9994           0
    1698 WT1  906  TIP3 H1   HT     0.417000        1.0080           0
    1699 WT1  906  TIP3 H2   HT     0.417000        1.0080           0
    1700 WT1  907  TIP3 OH2  OT    -0.834000       15.9994           0
    1701 WT1  907  TIP3 H1   HT     0.417000        1.0080           0
    1702 WT1  907  TIP3 H2   HT     0.417000        1.0080           0
    1703 WT1  908  TIP3 OH2  OT    -0.834000       15.9994           0
    1704 WT1  908  TIP3 H1   HT     0.417000        1.0080           0
    1705 WT1  908  TIP3 H2   HT     0.417000        1.0080           0
    1706 WT1  912  TIP3 OH2  OT    -0.834000       15.9994           0
    1707 WT1  912  TIP3 H1   HT     0.417000        1.0080           0
    1708 WT1  912  TIP3 H2   HT     0.417000        1.0080           0
    1709 WT1  917  TIP3 OH2  OT    -0.834000       15.9994           0
    1710 WT1  917  TIP3 H1   HT     0.417000        1.0080           0
    1711 WT1  917  TIP3 H2   HT     0.417000        1.0080           0
    1712 WT1  924  TIP3 OH2  OT    -0.834000       15.9994           0
    1713 WT1  924  TIP3 H1   HT     0.417000        1.0080           0
    1714 WT1  924  TIP3 H2   HT     0.417000        1.0080           0
    1715 WT1  927  TIP3 OH2  OT    -0.834000       15.9994           0
    1716 WT1  927  TIP3 H1   HT     0.417000        1.0080           0
    1717 WT1  927  TIP3 H2   HT     0.417000        1.0080           0
    1718 WT1  928  TIP3 OH2  OT    -0.834000       15.9994           0
    1719 WT1  928  TIP3 H1   HT     0.417000        1.0080           0
    1720 WT1  928  TIP3 H2   HT     0.417000        1.0080           0
    1721 WT1  930  TIP3 OH2  OT    -0.834000       15.9994           0
    1722 WT1  930  TIP3 H1   HT     0.417000        1.0080           0
    1723 WT1  930  TIP3 H2   HT     0.417000        1.0080           0
    1724 WT1  932  TIP3 OH2  OT    -0.834000       15.9994           0
    1725 WT1  932  TIP3 H1   HT     0.417000        1.0080           0
    1726 WT1  932  TIP3 H2   HT     0.417000        1.0080           0
    1727 WT1  933  TIP3 OH2  OT    -0.834000       15.9994           0
    1728 WT1  933  TIP3 H1   HT     0.417000        1.0080           0
    1729 WT1  933  TIP3 H2   HT     0.417000        1.0080           0
    1730 WT1  936  TIP3 OH2  OT    -0.834000       15.9994           0
    1731 WT1  936  TIP3 H1   HT     0.417000        1.0080           0
    1732 WT1  936  TIP3 H2   HT     0.417000        1.0080           0
    1733 WT1  940  TIP3 OH2  OT    -0.834000       15.9994           0
    1734 WT1  940  TIP3 H1   HT     0.417000        1.0080           0
    1735 WT1  940  TIP3 H2   HT     0.417000        1.0080           0
    1736 WT1  941  TIP3 OH2  OT    -0.834000       15.9994           0
    1737 WT1  941  TIP3 H1   HT     0.417000        1.0080           0
    1738 WT1  941  TIP3 H2   HT     0.417000        1.0080           0
    1739 WT1  942  TIP3 OH2  OT    -0.834000       15.9994           0
    1740 WT1  942  TIP3 H1   HT     0.417000        1.0080           0
    1741 WT1  942  TIP3 H2   HT     0.417000        1.0080           0
    1742 WT1  947  TIP3 OH2  OT    -0.834000       15.9994           0
    1743 WT1  947  TIP3 H1   HT     0.417000        1.0080           0
    1744 WT1  947  TIP3 H2   HT     0.417000        1.0080           0
    1745 WT1  948  TIP3 OH2  OT    -0.834000       15.9994           0
    1746 WT1  948  TIP3 H1   HT     0.417000        1.0080           0
    1747 WT1  948  TIP3 H2   HT     0.417000        1.0080           0
    1748 WT1  949  TIP3 OH2  OT    -0.834000       15.9994           0
    1749 WT1  949  TIP3 H1   HT     0.417000        1.0080           0
    1750 WT1  949  TIP3 H2   HT     0.417000        1.0080           0
    1751 WT1  951  TIP3 OH2  OT    -0.834000       15.9994           0
    1752 WT1  951  TIP3 H1   HT     0.417000        1.0080           0
    1753 WT1  951  TIP3 H2   HT     0.417000        1.0080           0
    1754 WT1  953  TIP3 OH2  OT    -0.834000       15.9994           0
    1755 WT1  953  TIP3 H1   HT     0.417000        1.0080           0
    1756 WT1  953  TIP3 H2   HT     0.417000        1.0080           0
    1757 WT1  954  TIP3 OH2  OT    -0.834000       15.9994           0
    1758 WT1  954  TIP3 H1   HT     0.417000        1.0080           0
    1759 WT1  954  TIP3 H2   HT     0.417000        1.0080           0
    1760 WT1  958  TIP3 OH2  OT    -0.834000       15.9994           0
    1761 WT1  958  TIP3 H1   HT     0.417000        1.0080           0
    1762 WT1  958  TIP3 H2   HT     0.417000        1.0080           0
    1763 WT1  961  TIP3 OH2  OT    -0.834000       15.9994           0
    1764 WT1  961  TIP3 H1   HT     0.417000        1.0080           0
    1765 WT1  961  TIP3 H2   HT     0.417000        1.0080           0
    1766 WT1  962  TIP3 OH2  OT    -0.834000       15.9994           0
    1767 WT1  962  TIP3 H1   HT     0.417000        1.0080           0
    1768 WT1  962  TIP3 H2   HT     0.417000        1.0080           0
    1769 WT1  964  TIP3 OH2  OT    -0.834000       15.9994           0
    1770 WT1  964  TIP3 H1   HT     0.417000        1.0080           0
    1771 WT1  964  TIP3 H2   HT     0.417000        1.0080           0
    1772 WT1  970  TIP3 OH2  OT    -0.834000       15.9994           0
    1773 WT1  970  TIP3 H1   HT     0.417000        1.0080           0
    1774 WT1  970  TIP3 H2   HT     0.417000        1.0080           0
    1775 WT1  972  TIP3 OH2  OT    -0.834000       15.9994           0
    1776 WT1  972  TIP3 H1   HT     0.417000        1.0080           0
    1777 WT1  972  TIP3 H2   HT     0.417000        1.0080           0
    1778 WT1  975  TIP3 OH2  OT    -0.834000       15.9994           0
    1779 WT1  975  TIP3 H1   HT     0.417000        1.0080           0
    1780 WT1  975  TIP3 H2   HT     0.417000        1.0080           0
    1781 WT1  978  TIP3 OH2  OT    -0.834000       15.9994           0
    1782 WT1  978  TIP3 H1   HT     0.417000        1.0080           0
    1783 WT1  978  TIP3 H2   HT     0.417000        1.0080           0
    1784 WT1  983  TIP3 OH2  OT    -0.834000       15.9994           0
    1785 WT1  983  TIP3 H1   HT     0.417000        1.0080           0
    1786 WT1  983  TIP3 H2   HT     0.417000        1.0080           0
    1787 WT1  985  TIP3 OH2  OT    -0.834000       15.9994           0
    1788 WT1  985  TIP3 H1   HT     0.417000        1.0080           0
    1789 WT1  985  TIP3 H2   HT     0.417000        1.0080           0
    1790 WT1  988  TIP3 OH2  OT    -0.834000       15.9994           0
    1791 WT1  988  TIP3 H1   HT     0.417000        1.0080           0
    1792 WT1  988  TIP3 H2   HT     0.417000        1.0080           0
    1793 WT1  989  TIP3 OH2  OT    -0.834000       15.9994           0
    1794 WT1  989  TIP3 H1   HT     0.417000        1.0080           0
    1795 WT1  989  TIP3 H2   HT     0.417000        1.0080           0
    1796 WT1  990  TIP3 OH2  OT    -0.834000       15.9994           0
    1797 WT1  990  TIP3 H1   HT     0.417000        1.0080           0
    1798 WT1  990  TIP3 H2   HT     0.417000        1.0080           0
    1799 WT1  991  TIP3 OH2  OT    -0.834000       15.9994           0
    1800 WT1  991  TIP3 H1   HT     0.417000        1.0080           0
    1801 WT1  991  TIP3 H2   HT     0.417000        1.0080           0
    1802 WT1  992  TIP3 OH2  OT    -0.834000       15.9994           0
    1803 WT1  992  TIP3 H1   HT     0.417000        1.0080           0
    1804 WT1  992  TIP3 H2   HT     0.417000        1.0080           0
    1805 WT1  995  TIP3 OH2  OT    -0.834000       15.9994           0
    1806 WT1  995  TIP3 H1   HT     0.417000        1.0080           0
    1807 WT1  995  TIP3 H2   HT     0.417000        1.0080           0
    1808 WT1  996  TIP3 OH2  OT    -0.834000       15.9994           0
    1809 WT1  996  TIP3 H1   HT     0.417000        1.0080           0
    1810 WT1  996  TIP3 H2   HT     0.417000        1.0080           0
    1811 WT1  1004 TIP3 OH2  OT    -0.834000       15.9994           0
    1812 WT1  1004 TIP3 H1   HT     0.417000        1.0080           0
    1813 WT1  1004 TIP3 H2   HT     0.417000        1.0080           0
    1814 WT1  1007 TIP3 OH2  OT    -0.834000       15.9994           0
    1815 WT1  1007 TIP3 H1   HT     0.417000        1.0080           0
    1816 WT1  1007 TIP3 H2   HT     0.417000        1.0080           0
    1817 WT1  1011 TIP3 OH2  OT    -0.834000       15.9994           0
    1818 WT1  1011 TIP3 H1   HT     0.417000        1.0080           0
    1819 WT1  1011 TIP3 H2   HT     0.417000        1.0080           0
    1820 WT1  1012 TIP3 OH2  OT    -0.834000       15.9994           0
    1821 WT1  1012 TIP3 H1   HT     0.417000        1.0080           0
    1822 WT1  1012 TIP3 H2   HT     0.417000        1.0080           0
    1823 WT1  1013 TIP3 OH2  OT    -0.834000       15.9994           0
    1824 WT1  1013 TIP3 H1   HT     0.417000        1.0080           0
    1825 WT1  1013 TIP3 H2   HT     0.417000        1.0080           0
    1826 WT1  1017 TIP3 OH2  OT    -0.834000       15.9994           0
    1827 WT1  1017 TIP3 H1   HT     0.417000        1.0080           0
    1828 WT1  1017 TIP3 H2   HT     0.417000        1.0080           0
    1829 WT1  1018 TIP3 OH2  OT    -0.834000       15.9994           0
    1830 WT1  1018 TIP3 H1   HT     0.417000        1.0080           0
    1831 WT1  1018 TIP3 H2   HT     0.417000        1.0080           0
    1832 WT1  1022 TIP3 OH2  OT    -0.834000       15.9994           0
    1833 WT1  1022 TIP3 H1   HT     0.417000        1.0080           0
    1834 WT1  1022 TIP3 H2   HT     0.417000        1.0080           0
    1835 WT1  1023 TIP3 OH2  OT    -0.834000       15.9994           0
    1836 WT1  1023 TIP3 H1   HT     0.417000        1.0080           0
    1837 WT1  1023 TIP3 H2   HT     0.417000        1.0080           0
    1838 WT1  1027 TIP3 OH2  OT    -0.834000       15.9994           0
    1839 WT1  1027 TIP3 H1   HT     0.417000        1.0080           0
    1840 WT1  1027 TIP3 H2   HT     0.417000        1.0080           0
    1841 WT1  1032 TIP3 OH2  OT    -0.834000       15.9994           0
    1842 WT1  1032 TIP3 H1   HT     0.417000        1.0080           0
    1843 WT1  1032 TIP3 H2   HT     0.417000        1.0080           0
    1844 WT1  1033 TIP3 OH2  OT    -0.834000       15.9994           0
    1845 WT1  1033 TIP3 H1   HT     0.417000        1.0080           0
    1846 WT1  1033 TIP3 H2   HT     0.417000        1.0080           0
    1847 WT1  1039 TIP3 OH2  OT    -0.834000       15.9994           0
    1848 WT1  1039 TIP3 H1   HT     0.417000        1.0080           0
    1849 WT1  1039 TIP3 H2   HT     0.417000        1.0080           0
    1850 WT1  1040 TIP3 OH2  OT    -0.834000       15.9994           0
    1851 WT1  1040 TIP3 H1   HT     0.417000        1.0080           0
    1852 WT1  1040 TIP3 H2   HT     0.417000        1.0080           0
    1853 WT1  1042 TIP3 OH2  OT    -0.834000       15.9994           0
    1854 WT1  1042 TIP3 H1   HT     0.417000        1.0080           0
    1855 WT1  1042 TIP3 H2   HT     0.417000        1.0080           0
    1856 WT1  1043 TIP3 OH2  OT    -0.834000       15.9994           0
    1857 WT1  1043 TIP3 H1   HT     0.417000        1.0080           0
    1858 WT1  1043 TIP3 H2   HT     0.417000        1.0080           0
    1859 WT1  1045 TIP3 OH2  OT    -0.834000       15.9994           0
    1860 WT1  1045 TIP3 H1   HT     0.417000        1.0080           0
    1861 WT1  1045 TIP3 H2   HT     0.417000        1.0080           0
    1862 WT1  1053 TIP3 OH2  OT    -0.834000       15.9994           0
    1863 WT1  1053 TIP3 H1   HT     0.417000        1.0080           0
    1864 WT1  1053 TIP3 H2   HT     0.417000        1.0080           0
    1865 WT1  1055 TIP3 OH2  OT    -0.834000       15.9994           0
    1866 WT1  1055 TIP3 H1   HT     0.417000        1.0080           0
    1867 WT1  1055 TIP3 H2   HT     0.417000        1.0080           0
    1868 WT1  1056 TIP3 OH2  OT    -0.834000       15.9994           0
    1869 WT1  1056 TIP3 H1   HT     0.417000        1.0080           0
    1870 WT1  1056 TIP3 H2   HT     0.417000        1.0080           0
    1871 WT1  1057 TIP3 OH2  OT    -0.834000       15.9994           0
    1872 WT1  1057 TIP3 H1   HT     0.417000        1.0080           0
    1873 WT1  1057 TIP3 H2   HT     0.417000        1.0080           0
    1874 WT1  1058 TIP3 OH2  OT    -0.834000       15.9994           0
    1875 WT1  1058 TIP3 H1   HT     0.417000        1.0080           0
    1876 WT1  1058 TIP3 H2   HT     0.417000        1.0080           0
    1877 WT1  1059 TIP3 OH2  OT    -0.834000       15.9994           0
    1878 WT1  1059 TIP3 H1   HT     0.417000        1.0080           0
    1879 WT1  1059 TIP3 H2   HT     0.417000        1.0080           0
    1880 WT1  1060 TIP3 OH2  OT    -0.834000       15.9994           0
    1881 WT1  1060 TIP3 H1   HT     0.417000        1.0080           0
    1882 WT1  1060 TIP3 H2   HT     0.417000        1.0080           0
    1883 WT1  1061 TIP3 OH2  OT    -0.834000       15.9994           0
    1884 WT1  1061 TIP3 H1   HT     0.417000        1.0080           0
    1885 WT1  1061 TIP3 H2   HT     0.417000        1.0080           0
    1886 WT1  1062 TIP3 OH2  OT    -0.834000       15.9994           0
    1887 WT1  1062 TIP3 H1   HT     0.417000        1.0080           0
    1888 WT1  1062 TIP3 H2   HT     0.417000        1.0080           0
    1889 WT1  1063 TIP3 OH2  OT    -0.834000       15.9994           0
    1890 WT1  1063 TIP3 H1   HT     0.417000        1.0080           0
    1891 WT1  1063 TIP3 H2   HT     0.417000        1.0080           0
    1892 WT1  1065 TIP3 OH2  OT    -0.834000       15.9994           0
    1893 WT1  1065 TIP3 H1   HT     0.417000        1.0080           0
    1894 WT1  1065 TIP3 H2   HT     0.417000        1.0080           0
    1895 WT1  1066 TIP3 OH2  OT    -0.834000       15.9994           0
    1896 WT1  1066 TIP3 H1   HT     0.417000        1.0080           0
    1897 WT1  1066 TIP3 H2   HT     0.417000        1.0080           0
    1898 WT1  1076 TIP3 OH2  OT    -0.834000       15.9994           0
    1899 WT1  1076 TIP3 H1   HT     0.417000        1.0080           0
    1900 WT1  1076 TIP3 H2   HT     0.417000        1.0080           0
    1901 WT1  1079 TIP3 OH2  OT    -0.834000       15.9994           0
    1902 WT1  1079 TIP3 H1   HT     0.417000        1.0080           0
    1903 WT1  1079 TIP3 H2   HT     0.417000        1.0080           0
    1904 WT1  1080 TIP3 OH2  OT    -0.834000       15.9994           0
    1905 WT1  1080 TIP3 H1   HT     0.417000        1.0080           0
    1906 WT1  1080 TIP3 H2   HT     0.417000        1.0080           0
    1907 WT1  1081 TIP3 OH2  OT    -0.834000       15.9994           0
    1908 WT1  1081 TIP3 H1   HT     0.417000        1.0080           0
    1909 WT1  1081 TIP3 H2   HT     0.417000        1.0080           0
    1910 WT1  1082 TIP3 OH2  OT    -0.834000       15.9994           0
    1911 WT1  1082 TIP3 H1   HT     0.417000        1.0080           0
    1912 WT1  1082 TIP3 H2   HT     0.417000        1.0080           0
    1913 WT1  1083 TIP3 OH2  OT    -0.834000       15.9994           0
    1914 WT1  1083 TIP3 H1   HT     0.417000        1.0080           0
    1915 WT1  1083 TIP3 H2   HT     0.417000        1.0080           0
    1916 WT1  1085 TIP3 OH2  OT    -0.834000       15.9994           0
    1917 WT1  1085 TIP3 H1   HT     0.417000        1.0080           0
    1918 WT1  1085 TIP3 H2   HT     0.417000        1.0080           0
    1919 WT1  1087 TIP3 OH2  OT    -0.834000       15.9994           0
    1920 WT1  1087 TIP3 H1   HT     0.417000        1.0080           0
    1921 WT1  1087 TIP3 H2   HT     0.417000        1.0080           0
    1922 WT1  1090 TIP3 OH2  OT    -0.834000       15.9994           0
    1923 WT1  1090 TIP3 H1   HT     0.417000        1.0080           0
    1924 WT1  1090 TIP3 H2   HT     0.417000        1.0080           0
    1925 WT1  1096 TIP3 OH2  OT    -0.834000       15.9994           0
    1926 WT1  1096 TIP3 H1   HT     0.417000        1.0080           0
    1927 WT1  1096 TIP3 H2   HT     0.417000        1.0080           0
    1928 WT1  1097 TIP3 OH2  OT    -0.834000       15.9994           0
    1929 WT1  1097 TIP3 H1   HT     0.417000        1.0080           0
    1930 WT1  1097 TIP3 H2   HT     0.417000        1.0080           0
    1931 WT1  1098 TIP3 OH2  OT    -0.834000       15.9994           0
    1932 WT1  1098 TIP3 H1   HT     0.417000        1.0080           0
    1933 WT1  1098 TIP3 H2   HT     0.417000        1.0080           0
    1934 WT1  1099 TIP3 OH2  OT    -0.834000       15.9994           0
    1935 WT1  1099 TIP3 H1   HT     0.417000        1.0080           0
    1936 WT1  1099 TIP3 H2   HT     0.417000        1.0080           0
    1937 WT1  1100 TIP3 OH2  OT    -0.834000       15.9994           0
    1938 WT1  1100 TIP3 H1   HT     0.417000        1.0080           0
    1939 WT1  1100 TIP3 H2   HT     0.417000        1.0080           0
    1940 WT1  1101 TIP3 OH2  OT    -0.834000       15.9994           0
    1941 WT1  1101 TIP3 H1   HT     0.417000        1.0080           0
    1942 WT1  1101 TIP3 H2   HT     0.417000        1.0080           0
    1943 WT1  1102 TIP3 OH2  OT    -0.834000       15.9994           0
    1944 WT1  1102 TIP3 H1   HT     0.417000        1.0080           0
    1945 WT1  1102 TIP3 H2   HT     0.417000        1.0080           0
    1946 WT1  1103 TIP3 OH2  OT    -0.834000       15.9994           0
    1947 WT1  1103 TIP3 H1   HT     0.417000        1.0080           0
    1948 WT1  1103 TIP3 H2   HT     0.417000        1.0080           0
    1949 WT1  1104 TIP3 OH2  OT    -0.834000       15.9994           0
    1950 WT1  1104 TIP3 H1   HT     0.417000        1.0080           0
    1951 WT1  1104 TIP3 H2   HT     0.417000        1.0080           0
    1952 WT1  1105 TIP3 OH2  OT    -0.834000       15.9994           0
    1953 WT1  1105 TIP3 H1   HT     0.417000        1.0080           0
    1954 WT1  1105 TIP3 H2   HT     0.417000        1.0080           0
    1955 WT1  1107 TIP3 OH2  OT    -0.834000       15.9994           0
    1956 WT1  1107 TIP3 H1   HT     0.417000        1.0080           0
    1957 WT1  1107 TIP3 H2   HT     0.417000        1.0080           0
    1958 WT1  1112 TIP3 OH2  OT    -0.834000       15.9994           0
    1959 WT1  1112 TIP3 H1   HT     0.417000        1.0080           0
    1960 WT1  1112 TIP3 H2   HT     0.417000        1.0080           0
    1961 WT1  1116 TIP3 OH2  OT    -0.834000       15.9994           0
    1962 WT1  1116 TIP3 H1   HT     0.417000        1.0080           0
    1963 WT1  1116 TIP3 H2   HT     0.417000        1.0080           0
    1964 WT1  1117 TIP3 OH2  OT    -0.834000       15.9994           0
    1965 WT1  1117 TIP3 H1   HT     0.417000        1.0080           0
    1966 WT1  1117 TIP3 H2   HT     0.417000        1.0080           0
    1967 WT1  1118 TIP3 OH2  OT    -0.834000       15.9994           0
    1968 WT1  1118 TIP3 H1   HT     0.417000        1.0080           0
    1969 WT1  1118 TIP3 H2   HT     0.417000        1.0080           0
    1970 WT1  1120 TIP3 OH2  OT    -0.834000       15.9994           0
    1971 WT1  1120 TIP3 H1   HT     0.417000        1.0080           0
    1972 WT1  1120 TIP3 H2   HT     0.417000        1.0080           0
    1973 WT1  1121 TIP3 OH2  OT    -0.834000       15.9994           0
    1974 WT1  1121 TIP3 H1   HT     0.417000        1.0080           0
    1975 WT1  1121 TIP3 H2   HT     0.417000        1.0080           0
    1976 WT1  1122 TIP3 OH2  OT    -0.834000       15.9994           0
    1977 WT1  1122 TIP3 H1   HT     0.417000        1.0080           0
    1978 WT1  1122 TIP3 H2   HT     0.417000        1.0080           0
    1979 WT1  1123 TIP3 OH2  OT    -0.834000       15.9994           0
    1980 WT1  1123 TIP3 H1   HT     0.417000        1.0080           0
    1981 WT1  1123 TIP3 H2   HT     0.417000        1.0080           0
    1982 WT1  1127 TIP3 OH2  OT    -0.834000       15.9994           0
    1983 WT1  1127 TIP3 H1   HT     0.417000        1.0080           0
    1984 WT1  1127 TIP3 H2   HT     0.417000        1.0080           0
    1985 WT1  1128 TIP3 OH2  OT    -0.834000       15.9994           0
    1986 WT1  1128 TIP3 H1   HT     0.417000        1.0080           0
    1987 WT1  1128 TIP3 H2   HT     0.417000        1.0080           0
    1988 WT1  1137 TIP3 OH2  OT    -0.834000       15.9994           0
    1989 WT1  1137 TIP3 H1   HT     0.417000        1.0080           0
    1990 WT1  1137 TIP3 H2   HT     0.417000        1.0080           0
    1991 WT1  1143 TIP3 OH2  OT    -0.834000       15.9994           0
    1992 WT1  1143 TIP3 H1   HT     0.417000        1.0080           0
    1993 WT1  1143 TIP3 H2   HT     0.417000        1.0080           0
    1994 WT1  1145 TIP3 OH2  OT    -0.834000       15.9994           0
    1995 WT1  1145 TIP3 H1   HT     0.417000        1.0080           0
    1996 WT1  1145 TIP3 H2   HT     0.417000        1.0080           0
    1997 WT1  1147 TIP3 OH2  OT    -0.834000       15.9994           0
    1998 WT1  1147 TIP3 H1   HT     0.417000        1.0080           0
    1999 WT1  1147 TIP3 H2   HT     0.417000        1.0080           0
    2000 WT1  1148 TIP3 OH2  OT    -0.834000       15.9994           0
    2001 WT1  1148 TIP3 H1   HT     0.417000        1.0080           0
    2002 WT1  1148 TIP3 H2   HT     0.417000        1.0080           0
    2003 WT1  1153 TIP3 OH2  OT    -0.834000       15.9994           0
    2004 WT1  1153 TIP3 H1   HT     0.417000        1.0080           0
    2005 WT1  1153 TIP3 H2   HT     0.417000        1.0080           0
    2006 WT1  1158 TIP3 OH2  OT    -0.834000       15.9994           0
    2007 WT1  1158 TIP3 H1   HT     0.417000        1.0080           0
    2008 WT1  1158 TIP3 H2   HT     0.417000        1.0080           0
    2009 WT1  1167 TIP3 OH2  OT    -0.834000       15.9994           0
    2010 WT1  1167 TIP3 H1   HT     0.417000        1.0080           0
    2011 WT1  1167 TIP3 H2   HT     0.417000        1.0080           0
    2012 WT1  1168 TIP3 OH2  OT    -0.834000       15.9994           0
    2013 WT1  1168 TIP3 H1   HT     0.417000        1.0080           0
    2014 WT1  1168 TIP3 H2   HT     0.417000        1.0080           0
    2015 WT1  1178 TIP3 OH2  OT    -0.834000       15.9994           0
    2016 WT1  1178 TIP3 H1   HT     0.417000        1.0080           0
    2017 WT1  1178 TIP3 H2   HT     0.417000        1.0080           0
    2018 WT1  1182 TIP3 OH2  OT    -0.834000       15.9994           0
    2019 WT1  1182 TIP3 H1   HT     0.417000        1.0080           0
    2020 WT1  1182 TIP3 H2   HT     0.417000        1.0080           0
    2021 WT1  1183 TIP3 OH2  OT    -0.834000       15.9994           0
    2022 WT1  1183 TIP3 H1   HT     0.417000        1.0080           0
    2023 WT1  1183 TIP3 H2   HT     0.417000        1.0080           0
    2024 WT1  1186 TIP3 OH2  OT    -0.834000       15.9994           0
    2025 WT1  1186 TIP3 H1   HT     0.417000        1.0080           0
    2026 WT1  1186 TIP3 H2   HT     0.417000        1.0080           0
    2027 WT1  1187 TIP3 OH2  OT    -0.834000       15.9994           0
    2028 WT1  1187 TIP3 H1   HT     0.417000        1.0080           0
    2029 WT1  1187 TIP3 H2   HT     0.417000        1.0080           0
    2030 WT1  1188 TIP3 OH2  OT    -0.834000       15.9994           0
    2031 WT1  1188 TIP3 H1   HT     0.417000        1.0080           0
    2032 WT1  1188 TIP3 H2   HT     0.417000        1.0080           0
    2033 WT1  1194 TIP3 OH2  OT    -0.834000       15.9994           0
    2034 WT1  1194 TIP3 H1   HT     0.417000        1.0080           0
    2035 WT1  1194 TIP3 H2   HT     0.417000        1.0080           0
    2036 WT1  1200 TIP3 OH2  OT    -0.834000       15.9994           0
    2037 WT1  1200 TIP3 H1   HT     0.417000        1.0080           0
    2038 WT1  1200 TIP3 H2   HT     0.417000        1.0080           0
    2039 WT1  1201 TIP3 OH2  OT    -0.834000       15.9994           0
    2040 WT1  1201 TIP3 H1   HT     0.417000        1.0080           0
    2041 WT1  1201 TIP3 H2   HT     0.417000        1.0080           0
    2042 WT1  1202 TIP3 OH2  OT    -0.834000       15.9994           0
    2043 WT1  1202 TIP3 H1   HT     0.417000        1.0080           0
    2044 WT1  1202 TIP3 H2   HT     0.417000        1.0080           0
    2045 WT1  1204 TIP3 OH2  OT    -0.834000       15.9994           0
    2046 WT1  1204 TIP3 H1   HT     0.417000        1.0080           0
    2047 WT1  1204 TIP3 H2   HT     0.417000        1.0080           0
    2048 WT1  1211 TIP3 OH2  OT    -0.834000       15.9994           0
    2049 WT1  1211 TIP3 H1   HT     0.417000        1.0080           0
    2050 WT1  1211 TIP3 H2   HT     0.417000        1.0080           0
    2051 WT1  1234 TIP3 OH2  OT    -0.834000       15.9994           0
    2052 WT1  1234 TIP3 H1   HT     0.417000        1.0080           0
    2053 WT1  1234 TIP3 H2   HT     0.417000        1.0080           0
    2054 WT1  1271 TIP3 OH2  OT    -0.834000       15.9994           0
    2055 WT1  1271 TIP3 H1   HT     0.417000        1.0080           0
    2056 WT1  1271 TIP3 H2   HT     0.417000        1.0080           0
    2057 WT1  1272 TIP3 OH2  OT    -0.834000       15.9994           0
    2058 WT1  1272 TIP3 H1   HT     0.417000        1.0080           0
    2059 WT1  1272 TIP3 H2   HT     0.417000        1.0080           0
    2060 WT1  1274 TIP3 OH2  OT    -0.834000       15.9994           0
    2061 WT1  1274 TIP3 H1   HT     0.417000        1.0080           0
    2062 WT1  1274 TIP3 H2   HT     0.417000        1.0080           0
    2063 WT1  1297 TIP3 OH2  OT    -0.834000       15.9994           0
    2064 WT1  1297 TIP3 H1   HT     0.417000        1.0080           0
    2065 WT1  1297 TIP3 H2   HT     0.417000        1.0080           0
    2066 WT1  1298 TIP3 OH2  OT    -0.834000       15.9994           0
    2067 WT1  1298 TIP3 H1   HT     0.417000        1.0080           0
    2068 WT1  1298 TIP3 H2   HT     0.417000        1.0080           0
    2069 WT1  1301 TIP3 OH2  OT    -0.834000       15.9994           0
    2070 WT1  1301 TIP3 H1   HT     0.417000        1.0080           0
    2071 WT1  1301 TIP3 H2   HT     0.417000        1.0080           0
    2072 WT1  1307 TIP3 OH2  OT    -0.834000       15.9994           0
    2073 WT1  1307 TIP3 H1   HT     0.417000        1.0080           0
    2074 WT1  1307 TIP3 H2   HT     0.417000        1.0080           0
    2075 WT1  1308 TIP3 OH2  OT    -0.834000       15.9994           0
    2076 WT1  1308 TIP3 H1   HT     0.417000        1.0080           0
    2077 WT1  1308 TIP3 H2   HT     0.417000        1.0080           0
    2078 WT1  1309 TIP3 OH2  OT    -0.834000       15.9994           0
    2079 WT1  1309 TIP3 H1   HT     0.417000        1.0080           0
    2080 WT1  1309 TIP3 H2   HT     0.417000        1.0080           0
    2081 WT1  1311 TIP3 OH2  OT    -0.834000       15.9994           0
    2082 WT1  1311 TIP3 H1   HT     0.417000        1.0080           0
    2083 WT1  1311 TIP3 H2   HT     0.417000        1.0080           0
    2084 WT1  1317 TIP3 OH2  OT    -0.834000       15.9994           0
    2085 WT1  1317 TIP3 H1   HT     0.417000        1.0080           0
    2086 WT1  1317 TIP3 H2   HT     0.417000        1.0080           0
    2087 WT1  1326 TIP3 OH2  OT    -0.834000       15.9994           0
    2088 WT1  1326 TIP3 H1   HT     0.417000        1.0080           0
    2089 WT1  1326 TIP3 H2   HT     0.417000        1.0080           0
    2090 WT1  1327 TIP3 OH2  OT    -0.834000       15.9994           0
    2091 WT1  1327 TIP3 H1   HT     0.417000        1.0080           0
    2092 WT1  1327 TIP3 H2   HT     0.417000        1.0080           0
    2093 WT1  1328 TIP3 OH2  OT    -0.834000       15.9994           0
    2094 WT1  1328 TIP3 H1   HT     0.417000        1.0080           0
    2095 WT1  1328 TIP3 H2   HT     0.417000        1.0080           0
    2096 WT1  1329 TIP3 OH2  OT    -0.834000       15.9994           0
    2097 WT1  1329 TIP3 H1   HT     0.417000        1.0080           0
    2098 WT1  1329 TIP3 H2   HT     0.417000        1.0080           0
    2099 WT1  1332 TIP3 OH2  OT    -0.834000       15.9994           0
    2100 WT1  1332 TIP3 H1   HT     0.417000        1.0080           0
    2101 WT1  1332 TIP3 H2   HT     0.417000        1.0080           0
    2102 WT1  1333 TIP3 OH2  OT    -0.834000       15.9994           0
    2103 WT1  1333 TIP3 H1   HT     0.417000        1.0080           0
    2104 WT1  1333 TIP3 H2   HT     0.417000        1.0080           0
    2105 WT1  1334 TIP3 OH2  OT    -0.834000       15.9994           0
    2106 WT1  1334 TIP3 H1   HT     0.417000        1.0080           0
    2107 WT1  1334 TIP3 H2   HT     0.417000        1.0080           0
    2108 WT1  1337 TIP3 OH2  OT    -0.834000       15.9994           0
    2109 WT1  1337 TIP3 H1   HT     0.417000        1.0080           0
    2110 WT1  1337 TIP3 H2   HT     0.417000        1.0080           0
    2111 WT1  1344 TIP3 OH2  OT    -0.834000       15.9994           0
    2112 WT1  1344 TIP3 H1   HT     0.417000        1.0080           0
    2113 WT1  1344 TIP3 H2   HT     0.417000        1.0080           0
    2114 WT1  1346 TIP3 OH2  OT    -0.834000       15.9994           0
    2115 WT1  1346 TIP3 H1   HT     0.417000        1.0080           0
    2116 WT1  1346 TIP3 H2   HT     0.417000        1.0080           0
    2117 WT1  1347 TIP3 OH2  OT    -0.834000       15.9994           0
    2118 WT1  1347 TIP3 H1   HT     0.417000        1.0080           0
    2119 WT1  1347 TIP3 H2   HT     0.417000        1.0080           0
    2120 WT1  1349 TIP3 OH2  OT    -0.834000       15.9994           0
    2121 WT1  1349 TIP3 H1   HT     0.417000        1.0080           0
    2122 WT1  1349 TIP3 H2   HT     0.417000        1.0080           0
    2123 WT1  1352 TIP3 OH2  OT    -0.834000       15.9994           0
    2124 WT1  1352 TIP3 H1   HT     0.417000        1.0080           0
    2125 WT1  1352 TIP3 H2   HT     0.417000        1.0080           0
    2126 WT1  1354 TIP3 OH2  OT    -0.834000       15.9994           0
    2127 WT1  1354 TIP3 H1   HT     0.417000        1.0080           0
    2128 WT1  1354 TIP3 H2   HT     0.417000        1.0080           0
    2129 WT1  1356 TIP3 OH2  OT    -0.834000       15.9994           0
    2130 WT1  1356 TIP3 H1   HT     0.417000        1.0080           0
    2131 WT1  1356 TIP3 H2   HT     0.417000        1.0080           0
    2132 WT1  1357 TIP3 OH2  OT    -0.834000       15.9994           0
    2133 WT1  1357 TIP3 H1   HT     0.417000        1.0080           0
    2134 WT1  1357 TIP3 H2   HT     0.417000        1.0080           0
    2135 WT1  1361 TIP3 OH2  OT    -0.834000       15.9994           0
    2136 WT1  1361 TIP3 H1   HT     0.417000        1.0080           0
    2137 WT1  1361 TIP3 H2   HT     0.417000        1.0080           0
    2138 WT1  1367 TIP3 OH2  OT    -0.834000       15.9994           0
    2139 WT1  1367 TIP3 H1   HT     0.417000        1.0080           0
    2140 WT1  1367 TIP3 H2   HT     0.417000        1.0080           0
    2141 WT1  1368 TIP3 OH2  OT    -0.834000       15.9994           0
    2142 WT1  1368 TIP3 H1   HT     0.417000        1.0080           0
    2143 WT1  1368 TIP3 H2   HT     0.417000        1.0080           0
    2144 WT1  1370 TIP3 OH2  OT    -0.834000       15.9994           0
    2145 WT1  1370 TIP3 H1   HT     0.417000        1.0080           0
    2146 WT1  1370 TIP3 H2   HT     0.417000        1.0080           0
    2147 WT1  1371 TIP3 OH2  OT    -0.834000       15.9994           0
    2148 WT1  1371 TIP3 H1   HT     0.417000        1.0080           0
    2149 WT1  1371 TIP3 H2   HT     0.417000        1.0080           0
    2150 WT1  1372 TIP3 OH2  OT    -0.834000       15.9994           0
    2151 WT1  1372 TIP3 H1   HT     0.417000        1.0080           0
    2152 WT1  1372 TIP3 H2   HT     0.417000        1.0080           0
    2153 WT1  1374 TIP3 OH2  OT    -0.834000       15.9994           0
    2154 WT1  1374 TIP3 H1   HT     0.417000        1.0080           0
    2155 WT1  1374 TIP3 H2   HT     0.417000        1.0080           0
    2156 WT1  1379 TIP3 OH2  OT    -0.834000       15.9994           0
    2157 WT1  1379 TIP3 H1   HT     0.417000        1.0080           0
    2158 WT1  1379 TIP3 H2   HT     0.417000        1.0080           0
    2159 WT1  1380 TIP3 OH2  OT    -0.834000       15.9994           0
    2160 WT1  1380 TIP3 H1   HT     0.417000        1.0080           0
    2161 WT1  1380 TIP3 H2   HT     0.417000        1.0080           0
    2162 WT1  1387 TIP3 OH2  OT    -0.834000       15.9994           0
    2163 WT1  1387 TIP3 H1   HT     0.417000        1.0080           0
    2164 WT1  1387 TIP3 H2   HT     0.417000        1.0080           0
    2165 WT1  1395 TIP3 OH2  OT    -0.834000       15.9994           0
    2166 WT1  1395 TIP3 H1   HT     0.417000        1.0080           0
    2167 WT1  1395 TIP3 H2   HT     0.417000        1.0080           0
    2168 WT1  1398 TIP3 OH2  OT    -0.834000       15.9994           0
    2169 WT1  1398 TIP3 H1   HT     0.417000        1.0080           0
    2170 WT1  1398 TIP3 H2   HT     0.417000        1.0080           0
    2171 WT1  1400 TIP3 OH2  OT    -0.834000       15.9994           0
    2172 WT1  1400 TIP3 H1   HT     0.417000        1.0080           0
    2173 WT1  1400 TIP3 H2   HT     0.417000        1.0080           0
    2174 WT1  1401 TIP3 OH2  OT    -0.834000       15.9994           0
    2175 WT1  1401 TIP3 H1   HT     0.417000        1.0080           0
    2176 WT1  1401 TIP3 H2   HT     0.417000        1.0080           0
    2177 WT1  1404 TIP3 OH2  OT    -0.834000       15.9994           0
    2178 WT1  1404 TIP3 H1   HT     0.417000        1.0080           0
    2179 WT1  1404 TIP3 H2   HT     0.417000        1.0080           0
    2180 WT1  1407 TIP3 OH2  OT    -0.834000       15.9994           0
    2181 WT1  1407 TIP3 H1   HT     0.417000        1.0080           0
    2182 WT1  1407 TIP3 H2   HT     0.417000        1.0080           0
    2183 WT1  1408 TIP3 OH2  OT    -0.834000       15.9994           0
    2184 WT1  1408 TIP3 H1   HT     0.417000        1.0080           0
    2185 WT1  1408 TIP3 H2   HT     0.417000        1.0080           0
    2186 WT1  1411 TIP3 OH2  OT    -0.834000       15.9994           0
    2187 WT1  1411 TIP3 H1   HT     0.417000        1.0080           0
    2188 WT1  1411 TIP3 H2   HT     0.417000        1.0080           0
    2189 WT1  1412 TIP3 OH2  OT    -0.834000       15.9994           0
    2190 WT1  1412 TIP3 H1   HT     0.417000        1.0080           0
    2191 WT1  1412 TIP3 H2   HT     0.417000        1.0080           0
    2192 WT1  1414 TIP3 OH2  OT    -0.834000       15.9994           0
    2193 WT1  1414 TIP3 H1   HT     0.417000        1.0080           0
    2194 WT1  1414 TIP3 H2   HT     0.417000        1.0080           0
    2195 WT1  1418 TIP3 OH2  OT    -0.834000       15.9994           0
    2196 WT1  1418 TIP3 H1   HT     0.417000        1.0080           0
    2197 WT1  1418 TIP3 H2   HT     0.417000        1.0080           0
    2198 WT1  1419 TIP3 OH2  OT    -0.834000       15.9994           0
    2199 WT1  1419 TIP3 H1   HT     0.417000        1.0080           0
    2200 WT1  1419 TIP3 H2   HT     0.417000        1.0080           0
    2201 WT1  1421 TIP3 OH2  OT    -0.834000       15.9994           0
    2202 WT1  1421 TIP3 H1   HT     0.417000        1.0080           0
    2203 WT1  1421 TIP3 H2   HT     0.417000        1.0080           0
    2204 WT1  1424 TIP3 OH2  OT    -0.834000       15.9994           0
    2205 WT1  1424 TIP3 H1   HT     0.417000        1.0080           0
    2206 WT1  1424 TIP3 H2   HT     0.417000        1.0080           0
    2207 WT1  1428 TIP3 OH2  OT    -0.834000       15.9994           0
    2208 WT1  1428 TIP3 H1   HT     0.417000        1.0080           0
    2209 WT1  1428 TIP3 H2   HT     0.417000        1.0080           0
    2210 WT1  1429 TIP3 OH2  OT    -0.834000       15.9994           0
    2211 WT1  1429 TIP3 H1   HT     0.417000        1.0080           0
    2212 WT1  1429 TIP3 H2   HT     0.417000        1.0080           0
    2213 WT1  1430 TIP3 OH2  OT    -0.834000       15.9994           0
    2214 WT1  1430 TIP3 H1   HT     0.417000        1.0080           0
    2215 WT1  1430 TIP3 H2   HT     0.417000        1.0080           0
    2216 WT1  1433 TIP3 OH2  OT    -0.834000       15.9994           0
    2217 WT1  1433 TIP3 H1   HT     0.417000        1.0080           0
    2218 WT1  1433 TIP3 H2   HT     0.417000        1.0080           0
    2219 WT1  1435 TIP3 OH2  OT    -0.834000       15.9994           0
    2220 WT1  1435 TIP3 H1   HT     0.417000        1.0080           0
    2221 WT1  1435 TIP3 H2   HT     0.417000        1.0080           0
    2222 WT1  1436 TIP3 OH2  OT    -0.834000       15.9994           0
    2223 WT1  1436 TIP3 H1   HT     0.417000        1.0080           0
    2224 WT1  1436 TIP3 H2   HT     0.417000        1.0080           0
    2225 WT1  1439 TIP3 OH2  OT    -0.834000       15.9994           0
    2226 WT1  1439 TIP3 H1   HT     0.417000        1.0080           0
    2227 WT1  1439 TIP3 H2   HT     0.417000        1.0080           0
    2228 WT1  1440 TIP3 OH2  OT    -0.834000       15.9994           0
    2229 WT1  1440 TIP3 H1   HT     0.417000        1.0080           0
    2230 WT1  1440 TIP3 H2   HT     0.417000        1.0080           0
    2231 WT1  1443 TIP3 OH2  OT    -0.834000       15.9994           0
    2232 WT1  1443 TIP3 H1   HT     0.417000        1.0080           0
    2233 WT1  1443 TIP3 H2   HT     0.417000        1.0080           0
    2234 WT1  1444 TIP3 OH2  OT    -0.834000       15.9994           0
    2235 WT1  1444 TIP3 H1   HT     0.417000        1.0080           0
    2236 WT1  1444 TIP3 H2   HT     0.417000        1.0080           0
    2237 WT1  1450 TIP3 OH2  OT    -0.834000       15.9994           0
    2238 WT1  1450 TIP3 H1   HT     0.417000        1.0080           0
    2239 WT1  1450 TIP3 H2   HT     0.417000        1.0080           0
    2240 WT1  1451 TIP3 OH2  OT    -0.834000       15.9994           0
    2241 WT1  1451 TIP3 H1   HT     0.417000        1.0080           0
    2242 WT1  1451 TIP3 H2   HT     0.417000        1.0080           0
    2243 WT1  1453 TIP3 OH2  OT    -0.834000       15.9994           0
    2244 WT1  1453 TIP3 H1   HT     0.417000        1.0080           0
    2245 WT1  1453 TIP3 H2   HT     0.417000        1.0080           0
    2246 WT1  1454 TIP3 OH2  OT    -0.834000       15.9994           0
    2247 WT1  1454 TIP3 H1   HT     0.417000        1.0080           0
    2248 WT1  1454 TIP3 H2   HT     0.417000        1.0080           0
    2249 WT1  1455 TIP3 OH2  OT    -0.834000       15.9994           0
    2250 WT1  1455 TIP3 H1   HT     0.417000        1.0080           0
    2251 WT1  1455 TIP3 H2   HT     0.417000        1.0080           0
    2252 WT1  1456 TIP3 OH2  OT    -0.834000       15.9994           0
    2253 WT1  1456 TIP3 H1   HT     0.417000        1.0080           0
    2254 WT1  1456 TIP3 H2   HT     0.417000        1.0080           0
    2255 WT1  1457 TIP3 OH2  OT    -0.834000       15.9994           0
    2256 WT1  1457 TIP3 H1   HT     0.417000        1.0080           0
    2257 WT1  1457 TIP3 H2   HT     0.417000        1.0080           0
    2258 WT1  1458 TIP3 OH2  OT    -0.834000       15.9994           0
    2259 WT1  1458 TIP3 H1   HT     0.417000        1.0080           0
    2260 WT1  1458 TIP3 H2   HT     0.417000        1.0080           0
    2261 WT1  1459 TIP3 OH2  OT    -0.834000       15.9994           0
    2262 WT1  1459 TIP3 H1   HT     0.417000        1.0080           0
    2263 WT1  1459 TIP3 H2   HT     0.417000        1.0080           0
    2264 WT1  1460 TIP3 OH2  OT    -0.834000       15.9994           0
    2265 WT1  1460 TIP3 H1   HT     0.417000        1.0080           0
    2266 WT1  1460 TIP3 H2   HT     0.417000        1.0080           0
    2267 WT1  1461 TIP3 OH2  OT    -0.834000       15.9994           0
    2268 WT1  1461 TIP3 H1   HT     0.417000        1.0080           0
    2269 WT1  1461 TIP3 H2   HT     0.417000        1.0080           0
    2270 WT1  1463 TIP3 OH2  OT    -0.834000       15.9994           0
    2271 WT1  1463 TIP3 H1   HT     0.417000        1.0080           0
    2272 WT1  1463 TIP3 H2   HT     0.417000        1.0080           0
    2273 WT1  1464 TIP3 OH2  OT    -0.834000       15.9994           0
    2274 WT1  1464 TIP3 H1   HT     0.417000        1.0080           0
    2275 WT1  1464 TIP3 H2   HT     0.417000        1.0080           0
    2276 WT1  1465 TIP3 OH2  OT    -0.834000       15.9994           0
    2277 WT1  1465 TIP3 H1   HT     0.417000        1.0080           0
    2278 WT1  1465 TIP3 H2   HT     0.417000        1.0080           0
    2279 WT1  1466 TIP3 OH2  OT    -0.834000       15.9994           0
    2280 WT1  1466 TIP3 H1   HT     0.417000        1.0080           0
    2281 WT1  1466 TIP3 H2   HT     0.417000        1.0080           0
    2282 WT1  1471 TIP3 OH2  OT    -0.834000       15.9994           0
    2283 WT1  1471 TIP3 H1   HT     0.417000        1.0080           0
    2284 WT1  1471 TIP3 H2   HT     0.417000        1.0080           0
    2285 WT1  1474 TIP3 OH2  OT    -0.834000       15.9994           0
    2286 WT1  1474 TIP3 H1   HT     0.417000        1.0080           0
    2287 WT1  1474 TIP3 H2   HT     0.417000        1.0080           0
    2288 WT1  1476 TIP3 OH2  OT    -0.834000       15.9994           0
    2289 WT1  1476 TIP3 H1   HT     0.417000        1.0080           0
    2290 WT1  1476 TIP3 H2   HT     0.417000        1.0080           0
    2291 WT1  1477 TIP3 OH2  OT    -0.834000       15.9994           0
    2292 WT1  1477 TIP3 H1   HT     0.417000        1.0080           0
    2293 WT1  1477 TIP3 H2   HT     0.417000        1.0080           0
    2294 WT1  1479 TIP3 OH2  OT    -0.834000       15.9994           0
    2295 WT1  1479 TIP3 H1   HT     0.417000        1.0080           0
    2296 WT1  1479 TIP3 H2   HT     0.417000        1.0080           0
    2297 WT1  1480 TIP3 OH2  OT    -0.834000       15.9994           0
    2298 WT1  1480 TIP3 H1   HT     0.417000        1.0080           0
    2299 WT1  1480 TIP3 H2   HT     0.417000        1.0080           0
    2300 WT1  1483 TIP3 OH2  OT    -0.834000       15.9994           0
    2301 WT1  1483 TIP3 H1   HT     0.417000        1.0080           0
    2302 WT1  1483 TIP3 H2   HT     0.417000        1.0080           0
    2303 WT1  1485 TIP3 OH2  OT    -0.834000       15.9994           0
    2304 WT1  1485 TIP3 H1   HT     0.417000        1.0080           0
    2305 WT1  1485 TIP3 H2   HT     0.417000        1.0080           0
    2306 WT1  1492 TIP3 OH2  OT    -0.834000       15.9994           0
    2307 WT1  1492 TIP3 H1   HT     0.417000        1.0080           0
    2308 WT1  1492 TIP3 H2   HT     0.417000        1.0080           0
    2309 WT1  1493 TIP3 OH2  OT    -0.834000       15.9994           0
    2310 WT1  1493 TIP3 H1   HT     0.417000        1.0080           0
    2311 WT1  1493 TIP3 H2   HT     0.417000        1.0080           0
    2312 WT1  1494 TIP3 OH2  OT    -0.834000       15.9994           0
    2313 WT1  1494 TIP3 H1   HT     0.417000        1.0080           0
    2314 WT1  1494 TIP3 H2   HT     0.417000        1.0080           0
    2315 WT1  1497 TIP3 OH2  OT    -0.834000       15.9994           0
    2316 WT1  1497 TIP3 H1   HT     0.417000        1.0080           0
    2317 WT1  1497 TIP3 H2   HT     0.417000        1.0080           0
    2318 WT1  1499 TIP3 OH2  OT    -0.834000       15.9994           0
    2319 WT1  1499 TIP3 H1   HT     0.417000        1.0080           0
    2320 WT1  1499 TIP3 H2   HT     0.417000        1.0080           0
    2321 WT1  1500 TIP3 OH2  OT    -0.834000       15.9994           0
    2322 WT1  1500 TIP3 H1   HT     0.417000        1.0080           0
    2323 WT1  1500 TIP3 H2   HT     0.417000        1.0080           0
    2324 WT1  1501 TIP3 OH2  OT    -0.834000       15.9994           0
    2325 WT1  1501 TIP3 H1   HT     0.417000        1.0080           0
    2326 WT1  1501 TIP3 H2   HT     0.417000        1.0080           0
    2327 WT1  1502 TIP3 OH2  OT    -0.834000       15.9994           0
    2328 WT1  1502 TIP3 H1   HT     0.417000        1.0080           0
    2329 WT1  1502 TIP3 H2   HT     0.417000        1.0080           0
    2330 WT1  1505 TIP3 OH2  OT    -0.834000       15.9994           0
    2331 WT1  1505 TIP3 H1   HT     0.417000        1.0080           0
    2332 WT1  1505 TIP3 H2   HT     0.417000        1.0080           0
    2333 WT1  1506 TIP3 OH2  OT    -0.834000       15.9994           0
    2334 WT1  1506 TIP3 H1   HT     0.417000        1.0080           0
    2335 WT1  1506 TIP3 H2   HT     0.417000        1.0080           0
    2336 WT1  1512 TIP3 OH2  OT    -0.834000       15.9994           0
    2337 WT1  1512 TIP3 H1   HT     0.417000        1.0080           0
    2338 WT1  1512 TIP3 H2   HT     0.417000        1.0080           0
    2339 WT1  1514 TIP3 OH2  OT    -0.834000       15.9994           0
    2340 WT1  1514 TIP3 H1   HT     0.417000        1.0080           0
    2341 WT1  1514 TIP3 H2   HT     0.417000        1.0080           0
    2342 WT1  1515 TIP3 OH2  OT    -0.834000       15.9994           0
    2343 WT1  1515 TIP3 H1   HT     0.417000        1.0080           0
    2344 WT1  1515 TIP3 H2   HT     0.417000        1.0080           0
    2345 WT1  1518 TIP3 OH2  OT    -0.834000       15.9994           0
    2346 WT1  1518 TIP3 H1   HT     0.417000        1.0080           0
    2347 WT1  1518 TIP3 H2   HT     0.417000        1.0080           0
    2348 WT1  1520 TIP3 OH2  OT    -0.834000       15.9994           0
    2349 WT1  1520 TIP3 H1   HT     0.417000        1.0080           0
    2350 WT1  1520 TIP3 H2   HT     0.417000        1.0080           0
    2351 WT1  1522 TIP3 OH2  OT    -0.834000       15.9994           0
    2352 WT1  1522 TIP3 H1   HT     0.417000        1.0080           0
    2353 WT1  1522 TIP3 H2   HT     0.417000        1.0080           0
    2354 WT1  1523 TIP3 OH2  OT    -0.834000       15.9994           0
    2355 WT1  1523 TIP3 H1   HT     0.417000        1.0080           0
    2356 WT1  1523 TIP3 H2   HT     0.417000        1.0080           0
    2357 WT1  1524 TIP3 OH2  OT    -0.834000       15.9994           0
    2358 WT1  1524 TIP3 H1   HT     0.417000        1.0080           0
    2359 WT1  1524 TIP3 H2   HT     0.417000        1.0080           0
    2360 WT1  1526 TIP3 OH2  OT    -0.834000       15.9994           0
    2361 WT1  1526 TIP3 H1   HT     0.417000        1.0080           0
    2362 WT1  1526 TIP3 H2   HT     0.417000        1.0080           0
    2363 WT1  1527 TIP3 OH2  OT    -0.834000       15.9994           0
    2364 WT1  1527 TIP3 H1   HT     0.417000        1.0080           0
    2365 WT1  1527 TIP3 H2   HT     0.417000        1.0080           0
    2366 WT1  1531 TIP3 OH2  OT    -0.834000       15.9994           0
    2367 WT1  1531 TIP3 H1   HT     0.417000        1.0080           0
    2368 WT1  1531 TIP3 H2   HT     0.417000        1.0080           0
    2369 WT1  1534 TIP3 OH2  OT    -0.834000       15.9994           0
    2370 WT1  1534 TIP3 H1   HT     0.417000        1.0080           0
    2371 WT1  1534 TIP3 H2   HT     0.417000        1.0080           0
    2372 WT1  1537 TIP3 OH2  OT    -0.834000       15.9994           0
    2373 WT1  1537 TIP3 H1   HT     0.417000        1.0080           0
    2374 WT1  1537 TIP3 H2   HT     0.417000        1.0080           0
    2375 WT1  1538 TIP3 OH2  OT    -0.834000       15.9994           0
    2376 WT1  1538 TIP3 H1   HT     0.417000        1.0080           0
    2377 WT1  1538 TIP3 H2   HT     0.417000        1.0080           0
    2378 WT1  1542 TIP3 OH2  OT    -0.834000       15.9994           0
    2379 WT1  1542 TIP3 H1   HT     0.417000        1.0080           0
    2380 WT1  1542 TIP3 H2   HT     0.417000        1.0080           0
    2381 WT1  1543 TIP3 OH2  OT    -0.834000       15.9994           0
    2382 WT1  1543 TIP3 H1   HT     0.417000        1.0080           0
    2383 WT1  1543 TIP3 H2   HT     0.417000        1.0080           0
    2384 WT1  1544 TIP3 OH2  OT    -0.834000       15.9994           0
    2385 WT1  1544 TIP3 H1   HT     0.417000        1.0080           0
    2386 WT1  1544 TIP3 H2   HT     0.417000        1.0080           0
    2387 WT1  1545 TIP3 OH2  OT    -0.834000       15.9994           0
    2388 WT1  1545 TIP3 H1   HT     0.417000        1.0080           0
    2389 WT1  1545 TIP3 H2   HT     0.417000        1.0080           0
    2390 WT1  1546 TIP3 OH2  OT    -0.834000       15.9994           0
    2391 WT1  1546 TIP3 H1   HT     0.417000        1.0080           0
    2392 WT1  1546 TIP3 H2   HT     0.417000        1.0080           0
    2393 WT1  1547 TIP3 OH2  OT    -0.834000       15.9994           0
    2394 WT1  1547 TIP3 H1   HT     0.417000        1.0080           0
    2395 WT1  1547 TIP3 H2   HT     0.417000        1.0080           0
    2396 WT1  1548 TIP3 OH2  OT    -0.834000       15.9994           0
    2397 WT1  1548 TIP3 H1   HT     0.417000        1.0080           0
    2398 WT1  1548 TIP3 H2   HT     0.417000        1.0080           0
    2399 WT1  1552 TIP3 OH2  OT    -0.834000       15.9994           0
    2400 WT1  1552 TIP3 H1   HT     0.417000        1.0080           0
    2401 WT1  1552 TIP3 H2   HT     0.417000        1.0080           0
    2402 WT1  1555 TIP3 OH2  OT    -0.834000       15.9994           0
    2403 WT1  1555 TIP3 H1   HT     0.417000        1.0080           0
    2404 WT1  1555 TIP3 H2   HT     0.417000        1.0080           0
    2405 WT1  1557 TIP3 OH2  OT    -0.834000       15.9994           0
    2406 WT1  1557 TIP3 H1   HT     0.417000        1.0080           0
    2407 WT1  1557 TIP3 H2   HT     0.417000        1.0080           0
    2408 WT1  1559 TIP3 OH2  OT    -0.834000       15.9994           0
    2409 WT1  1559 TIP3 H1   HT     0.417000        1.0080           0
    2410 WT1  1559 TIP3 H2   HT     0.417000        1.0080           0
    2411 WT1  1560 TIP3 OH2  OT    -0.834000       15.9994           0
    2412 WT1  1560 TIP3 H1   HT     0.417000        1.0080           0
    2413 WT1  1560 TIP3 H2   HT     0.417000        1.0080           0
    2414 WT1  1565 TIP3 OH2  OT    -0.834000       15.9994           0
    2415 WT1  1565 TIP3 H1   HT     0.417000        1.0080           0
    2416 WT1  1565 TIP3 H2   HT     0.417000        1.0080           0
    2417 WT1  1566 TIP3 OH2  OT    -0.834000       15.9994           0
    2418 WT1  1566 TIP3 H1   HT     0.417000        1.0080           0
    2419 WT1  1566 TIP3 H2   HT     0.417000        1.0080           0
    2420 WT1  1576 TIP3 OH2  OT    -0.834000       15.9994           0
    2421 WT1  1576 TIP3 H1   HT     0.417000        1.0080           0
    2422 WT1  1576 TIP3 H2   HT     0.417000        1.0080           0
    2423 WT1  1583 TIP3 OH2  OT    -0.834000       15.9994           0
    2424 WT1  1583 TIP3 H1   HT     0.417000        1.0080           0
    2425 WT1  1583 TIP3 H2   HT     0.417000        1.0080           0
    2426 WT1  1584 TIP3 OH2  OT    -0.834000       15.9994           0
    2427 WT1  1584 TIP3 H1   HT     0.417000        1.0080           0
    2428 WT1  1584 TIP3 H2   HT     0.417000        1.0080           0
    2429 WT1  1586 TIP3 OH2  OT    -0.834000       15.9994           0
    2430 WT1  1586 TIP3 H1   HT     0.417000        1.0080           0
    2431 WT1  1586 TIP3 H2   HT     0.417000        1.0080           0
    2432 WT1  1587 TIP3 OH2  OT    -0.834000       15.9994           0
    2433 WT1  1587 TIP3 H1   HT     0.417000        1.0080           0
    2434 WT1  1587 TIP3 H2   HT     0.417000        1.0080           0
    2435 WT1  1589 TIP3 OH2  OT    -0.834000       15.9994           0
    2436 WT1  1589 TIP3 H1   HT     0.417000        1.0080           0
    2437 WT1  1589 TIP3 H2   HT     0.417000        1.0080           0
    2438 WT1  1590 TIP3 OH2  OT    -0.834000       15.9994           0
    2439 WT1  1590 TIP3 H1   HT     0.417000        1.0080           0
    2440 WT1  1590 TIP3 H2   HT     0.417000        1.0080           0
    2441 WT1  1591 TIP3 OH2  OT    -0.834000       15.9994           0
    2442 WT1  1591 TIP3 H1   HT     0.417000        1.0080           0
    2443 WT1  1591 TIP3 H2   HT     0.417000        1.0080           0
    2444 WT1  1592 TIP3 OH2  OT    -0.834000       15.9994           0
    2445 WT1  1592 TIP3 H1   HT     0.417000        1.0080           0
    2446 WT1  1592 TIP3 H2   HT     0.417000        1.0080           0
    2447 WT1  1593 TIP3 OH2  OT    -0.834000       15.9994           0
    2448 WT1  1593 TIP3 H1   HT     0.417000        1.0080           0
    2449 WT1  1593 TIP3 H2   HT     0.417000        1.0080           0
    2450 WT1  1598 TIP3 OH2  OT    -0.834000       15.9994           0
    2451 WT1  1598 TIP3 H1   HT     0.417000        1.0080           0
    2452 WT1  1598 TIP3 H2   HT     0.417000        1.0080           0
    2453 WT1  1600 TIP3 OH2  OT    -0.834000       15.9994           0
    2454 WT1  1600 TIP3 H1   HT     0.417000        1.0080           0
    2455 WT1  1600 TIP3 H2   HT     0.417000        1.0080           0
    2456 WT1  1603 TIP3 OH2  OT    -0.834000       15.9994           0
    2457 WT1  1603 TIP3 H1   HT     0.417000        1.0080           0
    2458 WT1  1603 TIP3 H2   HT     0.417000        1.0080           0
    2459 WT1  1608 TIP3 OH2  OT    -0.834000       15.9994           0
    2460 WT1  1608 TIP3 H1   HT     0.417000        1.0080           0
    2461 WT1  1608 TIP3 H2   HT     0.417000        1.0080           0
    2462 WT1  1609 TIP3 OH2  OT    -0.834000       15.9994           0
    2463 WT1  1609 TIP3 H1   HT     0.417000        1.0080           0
    2464 WT1  1609 TIP3 H2   HT     0.417000        1.0080           0
    2465 WT1  1611 TIP3 OH2  OT    -0.834000       15.9994           0
    2466 WT1  1611 TIP3 H1   HT     0.417000        1.0080           0
    2467 WT1  1611 TIP3 H2   HT     0.417000        1.0080           0
    2468 WT1  1612 TIP3 OH2  OT    -0.834000       15.9994           0
    2469 WT1  1612 TIP3 H1   HT     0.417000        1.0080           0
    2470 WT1  1612 TIP3 H2   HT     0.417000        1.0080           0
    2471 WT1  1618 TIP3 OH2  OT    -0.834000       15.9994           0
    2472 WT1  1618 TIP3 H1   HT     0.417000        1.0080           0
    2473 WT1  1618 TIP3 H2   HT     0.417000        1.0080           0
    2474 WT1  1624 TIP3 OH2  OT    -0.834000       15.9994           0
    2475 WT1  1624 TIP3 H1   HT     0.417000        1.0080           0
    2476 WT1  1624 TIP3 H2   HT     0.417000        1.0080           0
    2477 WT1  1626 TIP3 OH2  OT    -0.834000       15.9994           0
    2478 WT1  1626 TIP3 H1   HT     0.417000        1.0080           0
    2479 WT1  1626 TIP3 H2   HT     0.417000        1.0080           0
    2480 WT1  1629 TIP3 OH2  OT    -0.834000       15.9994           0
    2481 WT1  1629 TIP3 H1   HT     0.417000        1.0080           0
    2482 WT1  1629 TIP3 H2   HT     0.417000        1.0080           0
    2483 WT1  1638 TIP3 OH2  OT    -0.834000       15.9994           0
    2484 WT1  1638 TIP3 H1   HT     0.417000        1.0080           0
    2485 WT1  1638 TIP3 H2   HT     0.417000        1.0080           0
    2486 WT1  1642 TIP3 OH2  OT    -0.834000       15.9994           0
    2487 WT1  1642 TIP3 H1   HT     0.417000        1.0080           0
    2488 WT1  1642 TIP3 H2   HT     0.417000        1.0080           0
    2489 WT1  1643 TIP3 OH2  OT    -0.834000       15.9994           0
    2490 WT1  1643 TIP3 H1   HT     0.417000        1.0080           0
    2491 WT1  1643 TIP3 H2   HT     0.417000        1.0080           0
    2492 WT1  1655 TIP3 OH2  OT    -0.834000       15.9994           0
    2493 WT1  1655 TIP3 H1   HT     0.417000        1.0080           0
    2494 WT1  1655 TIP3 H2   HT     0.417000        1.0080           0
    2495 WT1  1658 TIP3 OH2  OT    -0.834000       15.9994           0
    2496 WT1  1658 TIP3 H1   HT     0.417000        1.0080           0
    2497 WT1  1658 TIP3 H2   HT     0.417000        1.0080           0
    2498 WT1  1666 TIP3 OH2  OT    -0.834000       15.9994           0
    2499 WT1  1666 TIP3 H1   HT     0.417000        1.0080           0
    2500 WT1  1666 TIP3 H2   HT     0.417000        1.0080           0
    2501 WT1  1692 TIP3 OH2  OT    -0.834000       15.9994           0
    2502 WT1  1692 TIP3 H1   HT     0.417000        1.0080           0
    2503 WT1  1692 TIP3 H2   HT     0.417000        1.0080           0
    2504 WT1  1707 TIP3 OH2  OT    -0.834000       15.9994           0
    2505 WT1  1707 TIP3 H1   HT     0.417000        1.0080           0
    2506 WT1  1707 TIP3 H2   HT     0.417000        1.0080           0
    2507 WT1  1711 TIP3 OH2  OT    -0.834000       15.9994           0
    2508 WT1  1711 TIP3 H1   HT     0.417000        1.0080           0
    2509 WT1  1711 TIP3 H2   HT     0.417000        1.0080           0
    2510 WT1  1718 TIP3 OH2  OT    -0.834000       15.9994           0
    2511 WT1  1718 TIP3 H1   HT     0.417000        1.0080           0
    2512 WT1  1718 TIP3 H2   HT     0.417000        1.0080           0
    2513 WT1  1722 TIP3 OH2  OT    -0.834000       15.9994           0
    2514 WT1  1722 TIP3 H1   HT     0.417000        1.0080           0
    2515 WT1  1722 TIP3 H2   HT     0.417000        1.0080           0
    2516 WT1  1723 TIP3 OH2  OT    -0.834000       15.9994           0
    2517 WT1  1723 TIP3 H1   HT     0.417000        1.0080           0
    2518 WT1  1723 TIP3 H2   HT     0.417000        1.0080           0
    2519 WT1  1725 TIP3 OH2  OT    -0.834000       15.9994           0
    2520 WT1  1725 TIP3 H1   HT     0.417000        1.0080           0
    2521 WT1  1725 TIP3 H2   HT     0.417000        1.0080           0
    2522 WT1  1727 TIP3 OH2  OT    -0.834000       15.9994           0
    2523 WT1  1727 TIP3 H1   HT     0.417000        1.0080           0
    2524 WT1  1727 TIP3 H2   HT     0.417000        1.0080           0
    2525 WT1  1729 TIP3 OH2  OT    -0.834000       15.9994           0
    2526 WT1  1729 TIP3 H1   HT     0.417000        1.0080           0
    2527 WT1  1729 TIP3 H2   HT     0.417000        1.0080           0
    2528 WT1  1730 TIP3 OH2  OT    -0.834000       15.9994           0
    2529 WT1  1730 TIP3 H1   HT     0.417000        1.0080           0
    2530 WT1  1730 TIP3 H2   HT     0.417000        1.0080           0
    2531 WT1  1733 TIP3 OH2  OT    -0.834000       15.9994           0
    2532 WT1  1733 TIP3 H1   HT     0.417000        1.0080           0
    2533 WT1  1733 TIP3 H2   HT     0.417000        1.0080           0
    2534 WT1  1744 TIP3 OH2  OT    -0.834000       15.9994           0
    2535 WT1  1744 TIP3 H1   HT     0.417000        1.0080           0
    2536 WT1  1744 TIP3 H2   HT     0.417000        1.0080           0
    2537 WT1  1746 TIP3 OH2  OT    -0.834000       15.9994           0
    2538 WT1  1746 TIP3 H1   HT     0.417000        1.0080           0
    2539 WT1  1746 TIP3 H2   HT     0.417000        1.0080           0
    2540 WT1  1750 TIP3 OH2  OT    -0.834000       15.9994           0
    2541 WT1  1750 TIP3 H1   HT     0.417000        1.0080           0
    2542 WT1  1750 TIP3 H2   HT     0.417000        1.0080           0
    2543 WT1  1752 TIP3 OH2  OT    -0.834000       15.9994           0
    2544 WT1  1752 TIP3 H1   HT     0.417000        1.0080           0
    2545 WT1  1752 TIP3 H2   HT     0.417000        1.0080           0
    2546 WT1  1755 TIP3 OH2  OT    -0.834000       15.9994           0
    2547 WT1  1755 TIP3 H1   HT     0.417000        1.0080           0
    2548 WT1  1755 TIP3 H2   HT     0.417000        1.0080           0
    2549 WT1  1764 TIP3 OH2  OT    -0.834000       15.9994           0
    2550 WT1  1764 TIP3 H1   HT     0.417000        1.0080           0
    2551 WT1  1764 TIP3 H2   HT     0.417000        1.0080           0
    2552 WT1  1771 TIP3 OH2  OT    -0.834000       15.9994           0
    2553 WT1  1771 TIP3 H1   HT     0.417000        1.0080           0
    2554 WT1  1771 TIP3 H2   HT     0.417000        1.0080           0
    2555 WT1  1772 TIP3 OH2  OT    -0.834000       15.9994           0
    2556 WT1  1772 TIP3 H1   HT     0.417000        1.0080           0
    2557 WT1  1772 TIP3 H2   HT     0.417000        1.0080           0
    2558 WT1  1773 TIP3 OH2  OT    -0.834000       15.9994           0
    2559 WT1  1773 TIP3 H1   HT     0.417000        1.0080           0
    2560 WT1  1773 TIP3 H2   HT     0.417000        1.0080           0
    2561 WT1  1775 TIP3 OH2  OT    -0.834000       15.9994           0
    2562 WT1  1775 TIP3 H1   HT     0.417000        1.0080           0
    2563 WT1  1775 TIP3 H2   HT     0.417000        1.0080           0
    2564 WT1  1776 TIP3 OH2  OT    -0.834000       15.9994           0
    2565 WT1  1776 TIP3 H1   HT     0.417000        1.0080           0
    2566 WT1  1776 TIP3 H2   HT     0.417000        1.0080           0
    2567 WT1  1778 TIP3 OH2  OT    -0.834000       15.9994           0
    2568 WT1  1778 TIP3 H1   HT     0.417000        1.0080           0
    2569 WT1  1778 TIP3 H2   HT     0.417000        1.0080           0
    2570 WT1  1789 TIP3 OH2  OT    -0.834000       15.9994           0
    2571 WT1  1789 TIP3 H1   HT     0.417000        1.0080           0
    2572 WT1  1789 TIP3 H2   HT     0.417000        1.0080           0
    2573 WT1  1794 TIP3 OH2  OT    -0.834000       15.9994           0
    2574 WT1  1794 TIP3 H1   HT     0.417000        1.0080           0
    2575 WT1  1794 TIP3 H2   HT     0.417000        1.0080           0
    2576 WT1  1795 TIP3 OH2  OT    -0.834000       15.9994           0
    2577 WT1  1795 TIP3 H1   HT     0.417000        1.0080           0
    2578 WT1  1795 TIP3 H2   HT     0.417000        1.0080           0
    2579 WT1  1796 TIP3 OH2  OT    -0.834000       15.9994           0
    2580 WT1  1796 TIP3 H1   HT     0.417000        1.0080           0
    2581 WT1  1796 TIP3 H2   HT     0.417000        1.0080           0
    2582 WT1  1798 TIP3 OH2  OT    -0.834000       15.9994           0
    2583 WT1  1798 TIP3 H1   HT     0.417000        1.0080           0
    2584 WT1  1798 TIP3 H2   HT     0.417000        1.0080           0
    2585 WT1  1810 TIP3 OH2  OT    -0.834000       15.9994           0
    2586 WT1  1810 TIP3 H1   HT     0.417000        1.0080           0
    2587 WT1  1810 TIP3 H2   HT     0.417000        1.0080           0
    2588 WT1  1811 TIP3 OH2  OT    -0.834000       15.9994           0
    2589 WT1  1811 TIP3 H1   HT     0.417000        1.0080           0
    2590 WT1  1811 TIP3 H2   HT     0.417000        1.0080           0
    2591 WT1  1812 TIP3 OH2  OT    -0.834000       15.9994           0
    2592 WT1  1812 TIP3 H1   HT     0.417000        1.0080           0
    2593 WT1  1812 TIP3 H2   HT     0.417000        1.0080           0
    2594 WT1  1813 TIP3 OH2  OT    -0.834000       15.9994           0
    2595 WT1  1813 TIP3 H1   HT     0.417000        1.0080           0
    2596 WT1  1813 TIP3 H2   HT     0.417000        1.0080           0
    2597 WT1  1816 TIP3 OH2  OT    -0.834000       15.9994           0
    2598 WT1  1816 TIP3 H1   HT     0.417000        1.0080           0
    2599 WT1  1816 TIP3 H2   HT     0.417000        1.0080           0
    2600 WT1  1818 TIP3 OH2  OT    -0.834000       15.9994           0
    2601 WT1  1818 TIP3 H1   HT     0.417000        1.0080           0
    2602 WT1  1818 TIP3 H2   HT     0.417000        1.0080           0
    2603 WT1  1819 TIP3 OH2  OT    -0.834000       15.9994           0
    2604 WT1  1819 TIP3 H1   HT     0.417000        1.0080           0
    2605 WT1  1819 TIP3 H2   HT     0.417000        1.0080           0
    2606 WT1  1820 TIP3 OH2  OT    -0.834000       15.9994           0
    2607 WT1  1820 TIP3 H1   HT     0.417000        1.0080           0
    2608 WT1  1820 TIP3 H2   HT     0.417000        1.0080           0
    2609 WT1  1824 TIP3 OH2  OT    -0.834000       15.9994           0
    2610 WT1  1824 TIP3 H1   HT     0.417000        1.0080           0
    2611 WT1  1824 TIP3 H2   HT     0.417000        1.0080           0
    2612 WT1  1829 TIP3 OH2  OT    -0.834000       15.9994           0
    2613 WT1  1829 TIP3 H1   HT     0.417000        1.0080           0
    2614 WT1  1829 TIP3 H2   HT     0.417000        1.0080           0
    2615 WT1  1830 TIP3 OH2  OT    -0.834000       15.9994           0
    2616 WT1  1830 TIP3 H1   HT     0.417000        1.0080           0
    2617 WT1  1830 TIP3 H2   HT     0.417000        1.0080           0
    2618 WT1  1831 TIP3 OH2  OT    -0.834000       15.9994           0
    2619 WT1  1831 TIP3 H1   HT     0.417000        1.0080           0
    2620 WT1  1831 TIP3 H2   HT     0.417000        1.0080           0
    2621 WT1  1833 TIP3 OH2  OT    -0.834000       15.9994           0
    2622 WT1  1833 TIP3 H1   HT     0.417000        1.0080           0
    2623 WT1  1833 TIP3 H2   HT     0.417000        1.0080           0
    2624 WT1  1835 TIP3 OH2  OT    -0.834000       15.9994           0
    2625 WT1  1835 TIP3 H1   HT     0.417000        1.0080           0
    2626 WT1  1835 TIP3 H2   HT     0.417000        1.0080           0
    2627 WT1  1836 TIP3 OH2  OT    -0.834000       15.9994           0
    2628 WT1  1836 TIP3 H1   HT     0.417000        1.0080           0
    2629 WT1  1836 TIP3 H2   HT     0.417000        1.0080           0
    2630 WT1  1837 TIP3 OH2  OT    -0.834000       15.9994           0
    2631 WT1  1837 TIP3 H1   HT     0.417000        1.0080           0
    2632 WT1  1837 TIP3 H2   HT     0.417000        1.0080           0
    2633 WT1  1838 TIP3 OH2  OT    -0.834000       15.9994           0
    2634 WT1  1838 TIP3 H1   HT     0.417000        1.0080           0
    2635 WT1  1838 TIP3 H2   HT     0.417000        1.0080           0
    2636 WT1  1841 TIP3 OH2  OT    -0.834000       15.9994           0
    2637 WT1  1841 TIP3 H1   HT     0.417000        1.0080           0
    2638 WT1  1841 TIP3 H2   HT     0.417000        1.0080           0
    2639 WT1  1842 TIP3 OH2  OT    -0.834000       15.9994           0
    2640 WT1  1842 TIP3 H1   HT     0.417000        1.0080           0
    2641 WT1  1842 TIP3 H2   HT     0.417000        1.0080           0
    2642 WT1  1844 TIP3 OH2  OT    -0.834000       15.9994           0
    2643 WT1  1844 TIP3 H1   HT     0.417000        1.0080           0
    2644 WT1  1844 TIP3 H2   HT     0.417000        1.0080           0
    2645 WT1  1847 TIP3 OH2  OT    -0.834000       15.9994           0
    2646 WT1  1847 TIP3 H1   HT     0.417000        1.0080           0
    2647 WT1  1847 TIP3 H2   HT     0.417000        1.0080           0
    2648 WT1  1850 TIP3 OH2  OT    -0.834000       15.9994           0
    2649 WT1  1850 TIP3 H1   HT     0.417000        1.0080           0
    2650 WT1  1850 TIP3 H2   HT     0.417000        1.0080           0
    2651 WT1  1852 TIP3 OH2  OT    -0.834000       15.9994           0
    2652 WT1  1852 TIP3 H1   HT     0.417000        1.0080           0
    2653 WT1  1852 TIP3 H2   HT     0.417000        1.0080           0
    2654 WT1  1853 TIP3 OH2  OT    -0.834000       15.9994           0
    2655 WT1  1853 TIP3 H1   HT     0.417000        1.0080           0
    2656 WT1  1853 TIP3 H2   HT     0.417000        1.0080           0
    2657 WT1  1854 TIP3 OH2  OT    -0.834000       15.9994           0
    2658 WT1  1854 TIP3 H1   HT     0.417000        1.0080           0
    2659 WT1  1854 TIP3 H2   HT     0.417000        1.0080           0
    2660 WT1  1856 TIP3 OH2  OT    -0.834000       15.9994           0
    2661 WT1  1856 TIP3 H1   HT     0.417000        1.0080           0
    2662 WT1  1856 TIP3 H2   HT     0.417000        1.0080           0
    2663 WT1  1858 TIP3 OH2  OT    -0.834000       15.9994           0
    2664 WT1  1858 TIP3 H1   HT     0.417000        1.0080           0
    2665 WT1  1858 TIP3 H2   HT     0.417000        1.0080           0
    2666 WT1  1859 TIP3 OH2  OT    -0.834000       15.9994           0
    2667 WT1  1859 TIP3 H1   HT     0.417000        1.0080           0
    2668 WT1  1859 TIP3 H2   HT     0.417000        1.0080           0
    2669 WT1  1862 TIP3 OH2  OT    -0.834000       15.9994           0
    2670 WT1  1862 TIP3 H1   HT     0.417000        1.0080           0
    2671 WT1  1862 TIP3 H2   HT     0.417000        1.0080           0
    2672 WT1  1864 TIP3 OH2  OT    -0.834000       15.9994           0
    2673 WT1  1864 TIP3 H1   HT     0.417000        1.0080           0
    2674 WT1  1864 TIP3 H2   HT     0.417000        1.0080           0
    2675 WT1  1870 TIP3 OH2  OT    -0.834000       15.9994           0
    2676 WT1  1870 TIP3 H1   HT     0.417000        1.0080           0
    2677 WT1  1870 TIP3 H2   HT     0.417000        1.0080           0
    2678 WT1  1871 TIP3 OH2  OT    -0.834000       15.9994           0
    2679 WT1  1871 TIP3 H1   HT     0.417000        1.0080           0
    2680 WT1  1871 TIP3 H2   HT     0.417000        1.0080           0
    2681 WT1  1873 TIP3 OH2  OT    -0.834000       15.9994           0
    2682 WT1  1873 TIP3 H1   HT     0.417000        1.0080           0
    2683 WT1  1873 TIP3 H2   HT     0.417000        1.0080           0
    2684 WT1  1875 TIP3 OH2  OT    -0.834000       15.9994           0
    2685 WT1  1875 TIP3 H1   HT     0.417000        1.0080           0
    2686 WT1  1875 TIP3 H2   HT     0.417000        1.0080           0
    2687 WT1  1876 TIP3 OH2  OT    -0.834000       15.9994           0
    2688 WT1  1876 TIP3 H1   HT     0.417000        1.0080           0
    2689 WT1  1876 TIP3 H2   HT     0.417000        1.0080           0
    2690 WT1  1878 TIP3 OH2  OT    -0.834000       15.9994           0
    2691 WT1  1878 TIP3 H1   HT     0.417000        1.0080           0
    2692 WT1  1878 TIP3 H2   HT     0.417000        1.0080           0
    2693 WT1  1879 TIP3 OH2  OT    -0.834000       15.9994           0
    2694 WT1  1879 TIP3 H1   HT     0.417000        1.0080           0
    2695 WT1  1879 TIP3 H2   HT     0.417000        1.0080           0
    2696 WT1  1880 TIP3 OH2  OT    -0.834000       15.9994           0
    2697 WT1  1880 TIP3 H1   HT     0.417000        1.0080           0
    2698 WT1  1880 TIP3 H2   HT     0.417000        1.0080           0
    2699 WT1  1882 TIP3 OH2  OT    -0.834000       15.9994           0
    2700 WT1  1882 TIP3 H1   HT     0.417000        1.0080           0
    2701 WT1  1882 TIP3 H2   HT     0.417000        1.0080           0
    2702 WT1  1883 TIP3 OH2  OT    -0.834000       15.9994           0
    2703 WT1  1883 TIP3 H1   HT     0.417000        1.0080           0
    2704 WT1  1883 TIP3 H2   HT     0.417000        1.0080           0
    2705 WT1  1885 TIP3 OH2  OT    -0.834000       15.9994           0
    2706 WT1  1885 TIP3 H1   HT     0.417000        1.0080           0
    2707 WT1  1885 TIP3 H2   HT     0.417000        1.0080           0
    2708 WT1  1891 TIP3 OH2  OT    -0.834000       15.9994           0
    2709 WT1  1891 TIP3 H1   HT     0.417000        1.0080           0
    2710 WT1  1891 TIP3 H2   HT     0.417000        1.0080           0
    2711 WT1  1892 TIP3 OH2  OT    -0.834000       15.9994           0
    2712 WT1  1892 TIP3 H1   HT     0.417000        1.0080           0
    2713 WT1  1892 TIP3 H2   HT     0.417000        1.0080           0
    2714 WT1  1897 TIP3 OH2  OT    -0.834000       15.9994           0
    2715 WT1  1897 TIP3 H1   HT     0.417000        1.0080           0
    2716 WT1  1897 TIP3 H2   HT     0.417000        1.0080           0
    2717 WT1  1898 TIP3 OH2  OT    -0.834000       15.9994           0
    2718 WT1  1898 TIP3 H1   HT     0.417000        1.0080           0
    2719 WT1  1898 TIP3 H2   HT     0.417000        1.0080           0
    2720 WT1  1901 TIP3 OH2  OT    -0.834000       15.9994           0
    2721 WT1  1901 TIP3 H1   HT     0.417000        1.0080           0
    2722 WT1  1901 TIP3 H2   HT     0.417000        1.0080           0
    2723 WT1  1902 TIP3 OH2  OT    -0.834000       15.9994           0
    2724 WT1  1902 TIP3 H1   HT     0.417000        1.0080           0
    2725 WT1  1902 TIP3 H2   HT     0.417000        1.0080           0
    2726 WT1  1906 TIP3 OH2  OT    -0.834000       15.9994           0
    2727 WT1  1906 TIP3 H1   HT     0.417000        1.0080           0
    2728 WT1  1906 TIP3 H2   HT     0.417000        1.0080           0
    2729 WT1  1909 TIP3 OH2  OT    -0.834000       15.9994           0
    2730 WT1  1909 TIP3 H1   HT     0.417000        1.0080           0
    2731 WT1  1909 TIP3 H2   HT     0.417000        1.0080           0
    2732 WT1  1911 TIP3 OH2  OT    -0.834000       15.9994           0
    2733 WT1  1911 TIP3 H1   HT     0.417000        1.0080           0
    2734 WT1  1911 TIP3 H2   HT     0.417000        1.0080           0
    2735 WT1  1912 TIP3 OH2  OT    -0.834000       15.9994           0
    2736 WT1  1912 TIP3 H1   HT     0.417000        1.0080           0
    2737 WT1  1912 TIP3 H2   HT     0.417000        1.0080           0
    2738 WT1  1913 TIP3 OH2  OT    -0.834000       15.9994           0
    2739 WT1  1913 TIP3 H1   HT     0.417000        1.0080           0
    2740 WT1  1913 TIP3 H2   HT     0.417000        1.0080           0
    2741 WT1  1914 TIP3 OH2  OT    -0.834000       15.9994           0
    2742 WT1  1914 TIP3 H1   HT     0.417000        1.0080           0
    2743 WT1  1914 TIP3 H2   HT     0.417000        1.0080           0
    2744 WT1  1915 TIP3 OH2  OT    -0.834000       15.9994           0
    2745 WT1  1915 TIP3 H1   HT     0.417000        1.0080           0
    2746 WT1  1915 TIP3 H2   HT     0.417000        1.0080           0
    2747 WT1  1916 TIP3 OH2  OT    -0.834000       15.9994           0
    2748 WT1  1916 TIP3 H1   HT     0.417000        1.0080           0
    2749 WT1  1916 TIP3 H2   HT     0.417000        1.0080           0
    2750 WT1  1918 TIP3 OH2  OT    -0.834000       15.9994           0
    2751 WT1  1918 TIP3 H1   HT     0.417000        1.0080           0
    2752 WT1  1918 TIP3 H2   HT     0.417000        1.0080           0
    2753 WT1  1920 TIP3 OH2  OT    -0.834000       15.9994           0
    2754 WT1  1920 TIP3 H1   HT     0.417000        1.0080           0
    2755 WT1  1920 TIP3 H2   HT     0.417000        1.0080           0
    2756 WT1  1921 TIP3 OH2  OT    -0.834000       15.9994           0
    2757 WT1  1921 TIP3 H1   HT     0.417000        1.0080           0
    2758 WT1  1921 TIP3 H2   HT     0.417000        1.0080           0
    2759 WT1  1923 TIP3 OH2  OT    -0.834000       15.9994           0
    2760 WT1  1923 TIP3 H1   HT     0.417000        1.0080           0
    2761 WT1  1923 TIP3 H2   HT     0.417000        1.0080           0
    2762 WT1  1924 TIP3 OH2  OT    -0.834000       15.9994           0
    2763 WT1  1924 TIP3 H1   HT     0.417000        1.0080           0
    2764 WT1  1924 TIP3 H2   HT     0.417000        1.0080           0
    2765 WT1  1925 TIP3 OH2  OT    -0.834000       15.9994           0
    2766 WT1  1925 TIP3 H1   HT     0.417000        1.0080           0
    2767 WT1  1925 TIP3 H2   HT     0.417000        1.0080           0
    2768 WT1  1926 TIP3 OH2  OT    -0.834000       15.9994           0
    2769 WT1  1926 TIP3 H1   HT     0.417000        1.0080           0
    2770 WT1  1926 TIP3 H2   HT     0.417000        1.0080           0
    2771 WT1  1934 TIP3 OH2  OT    -0.834000       15.9994           0
    2772 WT1  1934 TIP3 H1   HT     0.417000        1.0080           0
    2773 WT1  1934 TIP3 H2   HT     0.417000        1.0080           0
    2774 WT1  1937 TIP3 OH2  OT    -0.834000       15.9994           0
    2775 WT1  1937 TIP3 H1   HT     0.417000        1.0080           0
    2776 WT1  1937 TIP3 H2   HT     0.417000        1.0080           0
    2777 WT1  1938 TIP3 OH2  OT    -0.834000       15.9994           0
    2778 WT1  1938 TIP3 H1   HT     0.417000        1.0080           0
    2779 WT1  1938 TIP3 H2   HT     0.417000        1.0080           0
    2780 WT1  1939 TIP3 OH2  OT    -0.834000       15.9994           0
    2781 WT1  1939 TIP3 H1   HT     0.417000        1.0080           0
    2782 WT1  1939 TIP3 H2   HT     0.417000        1.0080           0
    2783 WT1  1942 TIP3 OH2  OT    -0.834000       15.9994           0
    2784 WT1  1942 TIP3 H1   HT     0.417000        1.0080           0
    2785 WT1  1942 TIP3 H2   HT     0.417000        1.0080           0
    2786 WT1  1943 TIP3 OH2  OT    -0.834000       15.9994           0
    2787 WT1  1943 TIP3 H1   HT     0.417000        1.0080           0
    2788 WT1  1943 TIP3 H2   HT     0.417000        1.0080           0
    2789 WT1  1944 TIP3 OH2  OT    -0.834000       15.9994           0
    2790 WT1  1944 TIP3 H1   HT     0.417000        1.0080           0
    2791 WT1  1944 TIP3 H2   HT     0.417000        1.0080           0
    2792 WT1  1945 TIP3 OH2  OT    -0.834000       15.9994           0
    2793 WT1  1945 TIP3 H1   HT     0.417000        1.0080           0
    2794 WT1  1945 TIP3 H2   HT     0.417000        1.0080           0
    2795 WT1  1946 TIP3 OH2  OT    -0.834000       15.9994           0
    2796 WT1  1946 TIP3 H1   HT     0.417000        1.0080           0
    2797 WT1  1946 TIP3 H2   HT     0.417000        1.0080           0
    2798 WT1  1947 TIP3 OH2  OT    -0.834000       15.9994           0
    2799 WT1  1947 TIP3 H1   HT     0.417000        1.0080           0
    2800 WT1  1947 TIP3 H2   HT     0.417000        1.0080           0
    2801 WT1  1948 TIP3 OH2  OT    -0.834000       15.9994           0
    2802 WT1  1948 TIP3 H1   HT     0.417000        1.0080           0
    2803 WT1  1948 TIP3 H2   HT     0.417000        1.0080           0
    2804 WT1  1949 TIP3 OH2  OT    -0.834000       15.9994           0
    2805 WT1  1949 TIP3 H1   HT     0.417000        1.0080           0
    2806 WT1  1949 TIP3 H2   HT     0.417000        1.0080           0
    2807 WT1  1950 TIP3 OH2  OT    -0.834000       15.9994           0
    2808 WT1  1950 TIP3 H1   HT     0.417000        1.0080           0
    2809 WT1  1950 TIP3 H2   HT     0.417000        1.0080           0
    2810 WT1  1952 TIP3 OH2  OT    -0.834000       15.9994           0
    2811 WT1  1952 TIP3 H1   HT     0.417000        1.0080           0
    2812 WT1  1952 TIP3 H2   HT     0.417000        1.0080           0
    2813 WT1  1953 TIP3 OH2  OT    -0.834000       15.9994           0
    2814 WT1  1953 TIP3 H1   HT     0.417000        1.0080           0
    2815 WT1  1953 TIP3 H2   HT     0.417000        1.0080           0
    2816 WT1  1954 TIP3 OH2  OT    -0.834000       15.9994           0
    2817 WT1  1954 TIP3 H1   HT     0.417000        1.0080           0
    2818 WT1  1954 TIP3 H2   HT     0.417000        1.0080           0
    2819 WT1  1955 TIP3 OH2  OT    -0.834000       15.9994           0
    2820 WT1  1955 TIP3 H1   HT     0.417000        1.0080           0
    2821 WT1  1955 TIP3 H2   HT     0.417000        1.0080           0
    2822 WT1  1960 TIP3 OH2  OT    -0.834000       15.9994           0
    2823 WT1  1960 TIP3 H1   HT     0.417000        1.0080           0
    2824 WT1  1960 TIP3 H2   HT     0.417000        1.0080           0
    2825 WT1  1963 TIP3 OH2  OT    -0.834000       15.9994           0
    2826 WT1  1963 TIP3 H1   HT     0.417000        1.0080           0
    2827 WT1  1963 TIP3 H2   HT     0.417000        1.0080           0
    2828 WT1  1965 TIP3 OH2  OT    -0.834000       15.9994           0
    2829 WT1  1965 TIP3 H1   HT     0.417000        1.0080           0
    2830 WT1  1965 TIP3 H2   HT     0.417000        1.0080           0
    2831 WT1  1966 TIP3 OH2  OT    -0.834000       15.9994           0
    2832 WT1  1966 TIP3 H1   HT     0.417000        1.0080           0
    2833 WT1  1966 TIP3 H2   HT     0.417000        1.0080           0
    2834 WT1  1968 TIP3 OH2  OT    -0.834000       15.9994           0
    2835 WT1  1968 TIP3 H1   HT     0.417000        1.0080           0
    2836 WT1  1968 TIP3 H2   HT     0.417000        1.0080           0
    2837 WT1  1969 TIP3 OH2  OT    -0.834000       15.9994           0
    2838 WT1  1969 TIP3 H1   HT     0.417000        1.0080           0
    2839 WT1  1969 TIP3 H2   HT     0.417000        1.0080           0
    2840 WT1  1970 TIP3 OH2  OT    -0.834000       15.9994           0
    2841 WT1  1970 TIP3 H1   HT     0.417000        1.0080           0
    2842 WT1  1970 TIP3 H2   HT     0.417000        1.0080           0
    2843 WT1  1976 TIP3 OH2  OT    -0.834000       15.9994           0
    2844 WT1  1976 TIP3 H1   HT     0.417000        1.0080           0
    2845 WT1  1976 TIP3 H2   HT     0.417000        1.0080           0
    2846 WT1  1977 TIP3 OH2  OT    -0.834000       15.9994           0
    2847 WT1  1977 TIP3 H1   HT     0.417000        1.0080           0
    2848 WT1  1977 TIP3 H2   HT     0.417000        1.0080           0
    2849 WT1  1978 TIP3 OH2  OT    -0.834000       15.9994           0
    2850 WT1  1978 TIP3 H1   HT     0.417000        1.0080           0
    2851 WT1  1978 TIP3 H2   HT     0.417000        1.0080           0
    2852 WT1  1979 TIP3 OH2  OT    -0.834000       15.9994           0
    2853 WT1  1979 TIP3 H1   HT     0.417000        1.0080           0
    2854 WT1  1979 TIP3 H2   HT     0.417000        1.0080           0
    2855 WT1  1980 TIP3 OH2  OT    -0.834000       15.9994           0
    2856 WT1  1980 TIP3 H1   HT     0.417000        1.0080           0
    2857 WT1  1980 TIP3 H2   HT     0.417000        1.0080           0
    2858 WT1  1982 TIP3 OH2  OT    -0.834000       15.9994           0
    2859 WT1  1982 TIP3 H1   HT     0.417000        1.0080           0
    2860 WT1  1982 TIP3 H2   HT     0.417000        1.0080           0
    2861 WT1  1984 TIP3 OH2  OT    -0.834000       15.9994           0
    2862 WT1  1984 TIP3 H1   HT     0.417000        1.0080           0
    2863 WT1  1984 TIP3 H2   HT     0.417000        1.0080           0
    2864 WT1  1985 TIP3 OH2  OT    -0.834000       15.9994           0
    2865 WT1  1985 TIP3 H1   HT     0.417000        1.0080           0
    2866 WT1  1985 TIP3 H2   HT     0.417000        1.0080           0
    2867 WT1  1986 TIP3 OH2  OT    -0.834000       15.9994           0
    2868 WT1  1986 TIP3 H1   HT     0.417000        1.0080           0
    2869 WT1  1986 TIP3 H2   HT     0.417000        1.0080           0
    2870 WT1  1988 TIP3 OH2  OT    -0.834000       15.9994           0
    2871 WT1  1988 TIP3 H1   HT     0.417000        1.0080           0
    2872 WT1  1988 TIP3 H2   HT     0.417000        1.0080           0
    2873 WT1  1989 TIP3 OH2  OT    -0.834000       15.9994           0
    2874 WT1  1989 TIP3 H1   HT     0.417000        1.0080           0
    2875 WT1  1989 TIP3 H2   HT     0.417000        1.0080           0
    2876 WT1  1993 TIP3 OH2  OT    -0.834000       15.9994           0
    2877 WT1  1993 TIP3 H1   HT     0.417000        1.0080           0
    2878 WT1  1993 TIP3 H2   HT     0.417000        1.0080           0
    2879 WT1  1994 TIP3 OH2  OT    -0.834000       15.9994           0
    2880 WT1  1994 TIP3 H1   HT     0.417000        1.0080           0
    2881 WT1  1994 TIP3 H2   HT     0.417000        1.0080           0
    2882 WT1  1998 TIP3 OH2  OT    -0.834000       15.9994           0
    2883 WT1  1998 TIP3 H1   HT     0.417000        1.0080           0
    2884 WT1  1998 TIP3 H2   HT     0.417000        1.0080           0
    2885 WT1  1999 TIP3 OH2  OT    -0.834000       15.9994           0
    2886 WT1  1999 TIP3 H1   HT     0.417000        1.0080           0
    2887 WT1  1999 TIP3 H2   HT     0.417000        1.0080           0
    2888 WT1  2000 TIP3 OH2  OT    -0.834000       15.9994           0
    2889 WT1  2000 TIP3 H1   HT     0.417000        1.0080           0
    2890 WT1  2000 TIP3 H2   HT     0.417000        1.0080           0
    2891 WT1  2003 TIP3 OH2  OT    -0.834000       15.9994           0
    2892 WT1  2003 TIP3 H1   HT     0.417000        1.0080           0
    2893 WT1  2003 TIP3 H2   HT     0.417000        1.0080           0
    2894 WT1  2009 TIP3 OH2  OT    -0.834000       15.9994           0
    2895 WT1  2009 TIP3 H1   HT     0.417000        1.0080           0
    2896 WT1  2009 TIP3 H2   HT     0.417000        1.0080           0
    2897 WT1  2014 TIP3 OH2  OT    -0.834000       15.9994           0
    2898 WT1  2014 TIP3 H1   HT     0.417000        1.0080           0
    2899 WT1  2014 TIP3 H2   HT     0.417000        1.0080           0
    2900 WT1  2016 TIP3 OH2  OT    -0.834000       15.9994           0
    2901 WT1  2016 TIP3 H1   HT     0.417000        1.0080           0
    2902 WT1  2016 TIP3 H2   HT     0.417000        1.0080           0
    2903 WT1  2018 TIP3 OH2  OT    -0.834000       15.9994           0
    2904 WT1  2018 TIP3 H1   HT     0.417000        1.0080           0
    2905 WT1  2018 TIP3 H2   HT     0.417000        1.0080           0
    2906 WT1  2021 TIP3 OH2  OT    -0.834000       15.9994           0
    2907 WT1  2021 TIP3 H1   HT     0.417000        1.0080           0
    2908 WT1  2021 TIP3 H2   HT     0.417000        1.0080           0
    2909 WT1  2022 TIP3 OH2  OT    -0.834000       15.9994           0
    2910 WT1  2022 TIP3 H1   HT     0.417000        1.0080           0
    2911 WT1  2022 TIP3 H2   HT     0.417000        1.0080           0
    2912 WT1  2025 TIP3 OH2  OT    -0.834000       15.9994           0
    2913 WT1  2025 TIP3 H1   HT     0.417000        1.0080           0
    2914 WT1  2025 TIP3 H2   HT     0.417000        1.0080           0
    2915 WT1  2026 TIP3 OH2  OT    -0.834000       15.9994           0
    2916 WT1  2026 TIP3 H1   HT     0.417000        1.0080           0
    2917 WT1  2026 TIP3 H2   HT     0.417000        1.0080           0
    2918 WT1  2027 TIP3 OH2  OT    -0.834000       15.9994           0
    2919 WT1  2027 TIP3 H1   HT     0.417000        1.0080           0
    2920 WT1  2027 TIP3 H2   HT     0.417000        1.0080           0
    2921 WT1  2028 TIP3 OH2  OT    -0.834000       15.9994           0
    2922 WT1  2028 TIP3 H1   HT     0.417000        1.0080           0
    2923 WT1  2028 TIP3 H2   HT     0.417000        1.0080           0
    2924 WT1  2029 TIP3 OH2  OT    -0.834000       15.9994           0
    2925 WT1  2029 TIP3 H1   HT     0.417000        1.0080           0
    2926 WT1  2029 TIP3 H2   HT     0.417000        1.0080           0
    2927 WT1  2031 TIP3 OH2  OT    -0.834000       15.9994           0
    2928 WT1  2031 TIP3 H1   HT     0.417000        1.0080           0
    2929 WT1  2031 TIP3 H2   HT     0.417000        1.0080           0
    2930 WT1  2037 TIP3 OH2  OT    -0.834000       15.9994           0
    2931 WT1  2037 TIP3 H1   HT     0.417000        1.0080           0
    2932 WT1  2037 TIP3 H2   HT     0.417000        1.0080           0
    2933 WT1  2038 TIP3 OH2  OT    -0.834000       15.9994           0
    2934 WT1  2038 TIP3 H1   HT     0.417000        1.0080           0
    2935 WT1  2038 TIP3 H2   HT     0.417000        1.0080           0
    2936 WT1  2039 TIP3 OH2  OT    -0.834000       15.9994           0
    2937 WT1  2039 TIP3 H1   HT     0.417000        1.0080           0
    2938 WT1  2039 TIP3 H2   HT     0.417000        1.0080           0
    2939 WT1  2040 TIP3 OH2  OT    -0.834000       15.9994           0
    2940 WT1  2040 TIP3 H1   HT     0.417000        1.0080           0
    2941 WT1  2040 TIP3 H2   HT     0.417000        1.0080           0
    2942 WT1  2043 TIP3 OH2  OT    -0.834000       15.9994           0
    2943 WT1  2043 TIP3 H1   HT     0.417000        1.0080           0
    2944 WT1  2043 TIP3 H2   HT     0.417000        1.0080           0
    2945 WT1  2044 TIP3 OH2  OT    -0.834000       15.9994           0
    2946 WT1  2044 TIP3 H1   HT     0.417000        1.0080           0
    2947 WT1  2044 TIP3 H2   HT     0.417000        1.0080           0
    2948 WT1  2045 TIP3 OH2  OT    -0.834000       15.9994           0
    2949 WT1  2045 TIP3 H1   HT     0.417000        1.0080           0
    2950 WT1  2045 TIP3 H2   HT     0.417000        1.0080           0
    2951 WT1  2049 TIP3 OH2  OT    -0.834000       15.9994           0
    2952 WT1  2049 TIP3 H1   HT     0.417000        1.0080           0
    2953 WT1  2049 TIP3 H2   HT     0.417000        1.0080           0
    2954 WT1  2050 TIP3 OH2  OT    -0.834000       15.9994           0
    2955 WT1  2050 TIP3 H1   HT     0.417000        1.0080           0
    2956 WT1  2050 TIP3 H2   HT     0.417000        1.0080           0
    2957 WT1  2052 TIP3 OH2  OT    -0.834000       15.9994           0
    2958 WT1  2052 TIP3 H1   HT     0.417000        1.0080           0
    2959 WT1  2052 TIP3 H2   HT     0.417000        1.0080           0
    2960 WT1  2053 TIP3 OH2  OT    -0.834000       15.9994           0
    2961 WT1  2053 TIP3 H1   HT     0.417000        1.0080           0
    2962 WT1  2053 TIP3 H2   HT     0.417000        1.0080           0
    2963 WT1  2061 TIP3 OH2  OT    -0.834000       15.9994           0
    2964 WT1  2061 TIP3 H1   HT     0.417000        1.0080           0
    2965 WT1  2061 TIP3 H2   HT     0.417000        1.0080           0
    2966 WT1  2070 TIP3 OH2  OT    -0.834000       15.9994           0
    2967 WT1  2070 TIP3 H1   HT     0.417000        1.0080           0
    2968 WT1  2070 TIP3 H2   HT     0.417000        1.0080           0
    2969 WT1  2075 TIP3 OH2  OT    -0.834000       15.9994           0
    2970 WT1  2075 TIP3 H1   HT     0.417000        1.0080           0
    2971 WT1  2075 TIP3 H2   HT     0.417000        1.0080           0
    2972 WT1  2079 TIP3 OH2  OT    -0.834000       15.9994           0
    2973 WT1  2079 TIP3 H1   HT     0.417000        1.0080           0
    2974 WT1  2079 TIP3 H2   HT     0.417000        1.0080           0
    2975 WT1  2082 TIP3 OH2  OT    -0.834000       15.9994           0
    2976 WT1  2082 TIP3 H1   HT     0.417000        1.0080           0
    2977 WT1  2082 TIP3 H2   HT     0.417000        1.0080           0
    2978 WT1  2083 TIP3 OH2  OT    -0.834000       15.9994           0
    2979 WT1  2083 TIP3 H1   HT     0.417000        1.0080           0
    2980 WT1  2083 TIP3 H2   HT     0.417000        1.0080           0
    2981 WT1  2084 TIP3 OH2  OT    -0.834000       15.9994           0
    2982 WT1  2084 TIP3 H1   HT     0.417000        1.0080           0
    2983 WT1  2084 TIP3 H2   HT     0.417000        1.0080           0
    2984 WT1  2086 TIP3 OH2  OT    -0.834000       15.9994           0
    2985 WT1  2086 TIP3 H1   HT     0.417000        1.0080           0
    2986 WT1  2086 TIP3 H2   HT     0.417000        1.0080           0
    2987 WT1  2095 TIP3 OH2  OT    -0.834000       15.9994           0
    2988 WT1  2095 TIP3 H1   HT     0.417000        1.0080           0
    2989 WT1  2095 TIP3 H2   HT     0.417000        1.0080           0
    2990 WT1  2098 TIP3 OH2  OT    -0.834000       15.9994           0
    2991 WT1  2098 TIP3 H1   HT     0.417000        1.0080           0
    2992 WT1  2098 TIP3 H2   HT     0.417000        1.0080           0
    2993 WT1  2103 TIP3 OH2  OT    -0.834000       15.9994           0
    2994 WT1  2103 TIP3 H1   HT     0.417000        1.0080           0
    2995 WT1  2103 TIP3 H2   HT     0.417000        1.0080           0
    2996 WT1  2105 TIP3 OH2  OT    -0.834000       15.9994           0
    2997 WT1  2105 TIP3 H1   HT     0.417000        1.0080           0
    2998 WT1  2105 TIP3 H2   HT     0.417000        1.0080           0
    2999 WT1  2106 TIP3 OH2  OT    -0.834000       15.9994           0
    3000 WT1  2106 TIP3 H1   HT     0.417000        1.0080           0
    3001 WT1  2106 TIP3 H2   HT     0.417000        1.0080           0
    3002 WT1  2115 TIP3 OH2  OT    -0.834000       15.9994           0
    3003 WT1  2115 TIP3 H1   HT     0.417000        1.0080           0
    3004 WT1  2115 TIP3 H2   HT     0.417000        1.0080           0
    3005 WT1  2116 TIP3 OH2  OT    -0.834000       15.9994           0
    3006 WT1  2116 TIP3 H1   HT     0.417000        1.0080           0
    3007 WT1  2116 TIP3 H2   HT     0.417000        1.0080           0
    3008 WT1  2123 TIP3 OH2  OT    -0.834000       15.9994           0
    3009 WT1  2123 TIP3 H1   HT     0.417000        1.0080           0
    3010 WT1  2123 TIP3 H2   HT     0.417000        1.0080           0
    3011 WT1  2127 TIP3 OH2  OT    -0.834000       15.9994           0
    3012 WT1  2127 TIP3 H1   HT     0.417000        1.0080           0
    3013 WT1  2127 TIP3 H2   HT     0.417000        1.0080           0
    3014 WT1  2133 TIP3 OH2  OT    -0.834000       15.9994           0
    3015 WT1  2133 TIP3 H1   HT     0.417000        1.0080           0
    3016 WT1  2133 TIP3 H2   HT     0.417000        1.0080           0
    3017 WT1  2134 TIP3 OH2  OT    -0.834000       15.9994           0
    3018 WT1  2134 TIP3 H1   HT     0.417000        1.0080           0
    3019 WT1  2134 TIP3 H2   HT     0.417000        1.0080           0
    3020 WT1  2135 TIP3 OH2  OT    -0.834000       15.9994           0
    3021 WT1  2135 TIP3 H1   HT     0.417000        1.0080           0
    3022 WT1  2135 TIP3 H2   HT     0.417000        1.0080           0
    3023 WT1  2155 TIP3 OH2  OT    -0.834000       15.9994           0
    3024 WT1  2155 TIP3 H1   HT     0.417000        1.0080           0
    3025 WT1  2155 TIP3 H2   HT     0.417000        1.0080           0
    3026 WT1  2163 TIP3 OH2  OT    -0.834000       15.9994           0
    3027 WT1  2163 TIP3 H1   HT     0.417000        1.0080           0
    3028 WT1  2163 TIP3 H2   HT     0.417000        1.0080           0
    3029 WT1  2165 TIP3 OH2  OT    -0.834000       15.9994           0
    3030 WT1  2165 TIP3 H1   HT     0.417000        1.0080           0
    3031 WT1  2165 TIP3 H2   HT     0.417000        1.0080           0
    3032 WT1  2167 TIP3 OH2  OT    -0.834000       15.9994           0
    3033 WT1  2167 TIP3 H1   HT     0.417000        1.0080           0
    3034 WT1  2167 TIP3 H2   HT     0.417000        1.0080           0
    3035 WT1  2172 TIP3 OH2  OT    -0.834000       15.9994           0
    3036 WT1  2172 TIP3 H1   HT     0.417000        1.0080           0
    3037 WT1  2172 TIP3 H2   HT     0.417000        1.0080           0
    3038 WT1  2180 TIP3 OH2  OT    -0.834000       15.9994           0
    3039 WT1  2180 TIP3 H1   HT     0.417000        1.0080           0
    3040 WT1  2180 TIP3 H2   HT     0.417000        1.0080           0
    3041 WT1  2185 TIP3 OH2  OT    -0.834000       15.9994           0
    3042 WT1  2185 TIP3 H1   HT     0.417000        1.0080           0
    3043 WT1  2185 TIP3 H2   HT     0.417000        1.0080           0
    3044 WT1  2186 TIP3 OH2  OT    -0.834000       15.9994           0
    3045 WT1  2186 TIP3 H1   HT     0.417000        1.0080           0
    3046 WT1  2186 TIP3 H2   HT     0.417000        1.0080           0
    3047 WT1  2187 TIP3 OH2  OT    -0.834000       15.9994           0
    3048 WT1  2187 TIP3 H1   HT     0.417000        1.0080           0
    3049 WT1  2187 TIP3 H2   HT     0.417000        1.0080           0
    3050 WT1  2195 TIP3 OH2  OT    -0.834000       15.9994           0
    3051 WT1  2195 TIP3 H1   HT     0.417000        1.0080           0
    3052 WT1  2195 TIP3 H2   HT     0.417000        1.0080           0
    3053 WT1  2197 TIP3 OH2  OT    -0.834000       15.9994           0
    3054 WT1  2197 TIP3 H1   HT     0.417000        1.0080           0
    3055 WT1  2197 TIP3 H2   HT     0.417000        1.0080           0
    3056 WT1  2198 TIP3 OH2  OT    -0.834000       15.9994           0
    3057 WT1  2198 TIP3 H1   HT     0.417000        1.0080           0
    3058 WT1  2198 TIP3 H2   HT     0.417000        1.0080           0
    3059 WT1  2200 TIP3 OH2  OT    -0.834000       15.9994           0
    3060 WT1  2200 TIP3 H1   HT     0.417000        1.0080           0
    3061 WT1  2200 TIP3 H2   HT     0.417000        1.0080           0
    3062 WT1  2211 TIP3 OH2  OT    -0.834000       15.9994           0
    3063 WT1  2211 TIP3 H1   HT     0.417000        1.0080           0
    3064 WT1  2211 TIP3 H2   HT     0.417000        1.0080           0
    3065 WT1  2213 TIP3 OH2  OT    -0.834000       15.9994           0
    3066 WT1  2213 TIP3 H1   HT     0.417000        1.0080           0
    3067 WT1  2213 TIP3 H2   HT     0.417000        1.0080           0
    3068 WT1  2219 TIP3 OH2  OT    -0.834000       15.9994           0
    3069 WT1  2219 TIP3 H1   HT     0.417000        1.0080           0
    3070 WT1  2219 TIP3 H2   HT     0.417000        1.0080           0
    3071 WT1  2227 TIP3 OH2  OT    -0.834000       15.9994           0
    3072 WT1  2227 TIP3 H1   HT     0.417000        1.0080           0
    3073 WT1  2227 TIP3 H2   HT     0.417000        1.0080           0
    3074 WT1  2231 TIP3 OH2  OT    -0.834000       15.9994           0
    3075 WT1  2231 TIP3 H1   HT     0.417000        1.0080           0
    3076 WT1  2231 TIP3 H2   HT     0.417000        1.0080           0
    3077 WT1  2235 TIP3 OH2  OT    -0.834000       15.9994           0
    3078 WT1  2235 TIP3 H1   HT     0.417000        1.0080           0
    3079 WT1  2235 TIP3 H2   HT     0.417000        1.0080           0
    3080 WT1  2236 TIP3 OH2  OT    -0.834000       15.9994           0
    3081 WT1  2236 TIP3 H1   HT     0.417000        1.0080           0
    3082 WT1  2236 TIP3 H2   HT     0.417000        1.0080           0
    3083 WT1  2237 TIP3 OH2  OT    -0.834000       15.9994           0
    3084 WT1  2237 TIP3 H1   HT     0.417000        1.0080           0
    3085 WT1  2237 TIP3 H2   HT     0.417000        1.0080           0
    3086 WT1  2238 TIP3 OH2  OT    -0.834000       15.9994           0
    3087 WT1  2238 TIP3 H1   HT     0.417000        1.0080           0
    3088 WT1  2238 TIP3 H2   HT     0.417000        1.0080           0
    3089 WT1  2240 TIP3 OH2  OT    -0.834000       15.9994           0
    3090 WT1  2240 TIP3 H1   HT     0.417000        1.0080           0
    3091 WT1  2240 TIP3 H2   HT     0.417000        1.0080           0
    3092 WT1  2241 TIP3 OH2  OT    -0.834000       15.9994           0
    3093 WT1  2241 TIP3 H1   HT     0.417000        1.0080           0
    3094 WT1  2241 TIP3 H2   HT     0.417000        1.0080           0
    3095 WT1  2244 TIP3 OH2  OT    -0.834000       15.9994           0
    3096 WT1  2244 TIP3 H1   HT     0.417000        1.0080           0
    3097 WT1  2244 TIP3 H2   HT     0.417000        1.0080           0
    3098 WT1  2250 TIP3 OH2  OT    -0.834000       15.9994           0
    3099 WT1  2250 TIP3 H1   HT     0.417000        1.0080           0
    3100 WT1  2250 TIP3 H2   HT     0.417000        1.0080           0
    3101 WT1  2251 TIP3 OH2  OT    -0.834000       15.9994           0
    3102 WT1  2251 TIP3 H1   HT     0.417000        1.0080           0
    3103 WT1  2251 TIP3 H2   HT     0.417000        1.0080           0
    3104 WT1  2254 TIP3 OH2  OT    -0.834000       15.9994           0
    3105 WT1  2254 TIP3 H1   HT     0.417000        1.0080           0
    3106 WT1  2254 TIP3 H2   HT     0.417000        1.0080           0
    3107 WT1  2257 TIP3 OH2  OT    -0.834000       15.9994           0
    3108 WT1  2257 TIP3 H1   HT     0.417000        1.0080           0
    3109 WT1  2257 TIP3 H2   HT     0.417000        1.0080           0
    3110 WT1  2258 TIP3 OH2  OT    -0.834000       15.9994           0
    3111 WT1  2258 TIP3 H1   HT     0.417000        1.0080           0
    3112 WT1  2258 TIP3 H2   HT     0.417000        1.0080           0
    3113 WT1  2259 TIP3 OH2  OT    -0.834000       15.9994           0
    3114 WT1  2259 TIP3 H1   HT     0.417000        1.0080           0
    3115 WT1  2259 TIP3 H2   HT     0.417000        1.0080           0
    3116 WT1  2260 TIP3 OH2  OT    -0.834000       15.9994           0
    3117 WT1  2260 TIP3 H1   HT     0.417000        1.0080           0
    3118 WT1  2260 TIP3 H2   HT     0.417000        1.0080           0
    3119 WT1  2261 TIP3 OH2  OT    -0.834000       15.9994           0
    3120 WT1  2261 TIP3 H1   HT     0.417000        1.0080           0
    3121 WT1  2261 TIP3 H2   HT     0.417000        1.0080           0
    3122 WT1  2269 TIP3 OH2  OT    -0.834000       15.9994           0
    3123 WT1  2269 TIP3 H1   HT     0.417000        1.0080           0
    3124 WT1  2269 TIP3 H2   HT     0.417000        1.0080           0
    3125 WT1  2270 TIP3 OH2  OT    -0.834000       15.9994           0
    3126 WT1  2270 TIP3 H1   HT     0.417000        1.0080           0
    3127 WT1  2270 TIP3 H2   HT     0.417000        1.0080           0
    3128 WT1  2272 TIP3 OH2  OT    -0.834000       15.9994           0
    3129 WT1  2272 TIP3 H1   HT     0.417000        1.0080           0
    3130 WT1  2272 TIP3 H2   HT     0.417000        1.0080           0
    3131 WT1  2274 TIP3 OH2  OT    -0.834000       15.9994           0
    3132 WT1  2274 TIP3 H1   HT     0.417000        1.0080           0
    3133 WT1  2274 TIP3 H2   HT     0.417000        1.0080           0
    3134 WT1  2277 TIP3 OH2  OT    -0.834000       15.9994           0
    3135 WT1  2277 TIP3 H1   HT     0.417000        1.0080           0
    3136 WT1  2277 TIP3 H2   HT     0.417000        1.0080           0
    3137 WT1  2278 TIP3 OH2  OT    -0.834000       15.9994           0
    3138 WT1  2278 TIP3 H1   HT     0.417000        1.0080           0
    3139 WT1  2278 TIP3 H2   HT     0.417000        1.0080           0
    3140 WT1  2280 TIP3 OH2  OT    -0.834000       15.9994           0
    3141 WT1  2280 TIP3 H1   HT     0.417000        1.0080           0
    3142 WT1  2280 TIP3 H2   HT     0.417000        1.0080           0
    3143 WT1  2282 TIP3 OH2  OT    -0.834000       15.9994           0
    3144 WT1  2282 TIP3 H1   HT     0.417000        1.0080           0
    3145 WT1  2282 TIP3 H2   HT     0.417000        1.0080           0
    3146 WT1  2283 TIP3 OH2  OT    -0.834000       15.9994           0
    3147 WT1  2283 TIP3 H1   HT     0.417000        1.0080           0
    3148 WT1  2283 TIP3 H2   HT     0.417000        1.0080           0
    3149 WT1  2285 TIP3 OH2  OT    -0.834000       15.9994           0
    3150 WT1  2285 TIP3 H1   HT     0.417000        1.0080           0
    3151 WT1  2285 TIP3 H2   HT     0.417000        1.0080           0
    3152 WT1  2286 TIP3 OH2  OT    -0.834000       15.9994           0
    3153 WT1  2286 TIP3 H1   HT     0.417000        1.0080           0
    3154 WT1  2286 TIP3 H2   HT     0.417000        1.0080           0
    3155 WT1  2288 TIP3 OH2  OT    -0.834000       15.9994           0
    3156 WT1  2288 TIP3 H1   HT     0.417000        1.0080           0
    3157 WT1  2288 TIP3 H2   HT     0.417000        1.0080           0
    3158 WT1  2289 TIP3 OH2  OT    -0.834000       15.9994           0
    3159 WT1  2289 TIP3 H1   HT     0.417000        1.0080           0
    3160 WT1  2289 TIP3 H2   HT     0.417000        1.0080           0
    3161 WT1  2290 TIP3 OH2  OT    -0.834000       15.9994           0
    3162 WT1  2290 TIP3 H1   HT     0.417000        1.0080           0
    3163 WT1  2290 TIP3 H2   HT     0.417000        1.0080           0
    3164 WT1  2292 TIP3 OH2  OT    -0.834000       15.9994           0
    3165 WT1  2292 TIP3 H1   HT     0.417000        1.0080           0
    3166 WT1  2292 TIP3 H2   HT     0.417000        1.0080           0
    3167 WT1  2293 TIP3 OH2  OT    -0.834000       15.9994           0
    3168 WT1  2293 TIP3 H1   HT     0.417000        1.0080           0
    3169 WT1  2293 TIP3 H2   HT     0.417000        1.0080           0
    3170 WT1  2295 TIP3 OH2  OT    -0.834000       15.9994           0
    3171 WT1  2295 TIP3 H1   HT     0.417000        1.0080           0
    3172 WT1  2295 TIP3 H2   HT     0.417000        1.0080           0
    3173 WT1  2298 TIP3 OH2  OT    -0.834000       15.9994           0
    3174 WT1  2298 TIP3 H1   HT     0.417000        1.0080           0
    3175 WT1  2298 TIP3 H2   HT     0.417000        1.0080           0
    3176 WT1  2299 TIP3 OH2  OT    -0.834000       15.9994           0
    3177 WT1  2299 TIP3 H1   HT     0.417000        1.0080           0
    3178 WT1  2299 TIP3 H2   HT     0.417000        1.0080           0
    3179 WT1  2305 TIP3 OH2  OT    -0.834000       15.9994           0
    3180 WT1  2305 TIP3 H1   HT     0.417000        1.0080           0
    3181 WT1  2305 TIP3 H2   HT     0.417000        1.0080           0
    3182 WT1  2306 TIP3 OH2  OT    -0.834000       15.9994           0
    3183 WT1  2306 TIP3 H1   HT     0.417000        1.0080           0
    3184 WT1  2306 TIP3 H2   HT     0.417000        1.0080           0
    3185 WT1  2309 TIP3 OH2  OT    -0.834000       15.9994           0
    3186 WT1  2309 TIP3 H1   HT     0.417000        1.0080           0
    3187 WT1  2309 TIP3 H2   HT     0.417000        1.0080           0
    3188 WT1  2311 TIP3 OH2  OT    -0.834000       15.9994           0
    3189 WT1  2311 TIP3 H1   HT     0.417000        1.0080           0
    3190 WT1  2311 TIP3 H2   HT     0.417000        1.0080           0
    3191 WT1  2316 TIP3 OH2  OT    -0.834000       15.9994           0
    3192 WT1  2316 TIP3 H1   HT     0.417000        1.0080           0
    3193 WT1  2316 TIP3 H2   HT     0.417000        1.0080           0
    3194 WT1  2317 TIP3 OH2  OT    -0.834000       15.9994           0
    3195 WT1  2317 TIP3 H1   HT     0.417000        1.0080           0
    3196 WT1  2317 TIP3 H2   HT     0.417000        1.0080           0
    3197 WT1  2318 TIP3 OH2  OT    -0.834000       15.9994           0
    3198 WT1  2318 TIP3 H1   HT     0.417000        1.0080           0
    3199 WT1  2318 TIP3 H2   HT     0.417000        1.0080           0
    3200 WT1  2321 TIP3 OH2  OT    -0.834000       15.9994           0
    3201 WT1  2321 TIP3 H1   HT     0.417000        1.0080           0
    3202 WT1  2321 TIP3 H2   HT     0.417000        1.0080           0
    3203 WT1  2324 TIP3 OH2  OT    -0.834000       15.9994           0
    3204 WT1  2324 TIP3 H1   HT     0.417000        1.0080           0
    3205 WT1  2324 TIP3 H2   HT     0.417000        1.0080           0
    3206 WT1  2327 TIP3 OH2  OT    -0.834000       15.9994           0
    3207 WT1  2327 TIP3 H1   HT     0.417000        1.0080           0
    3208 WT1  2327 TIP3 H2   HT     0.417000        1.0080           0
    3209 WT1  2328 TIP3 OH2  OT    -0.834000       15.9994           0
    3210 WT1  2328 TIP3 H1   HT     0.417000        1.0080           0
    3211 WT1  2328 TIP3 H2   HT     0.417000        1.0080           0
    3212 WT1  2329 TIP3 OH2  OT    -0.834000       15.9994           0
    3213 WT1  2329 TIP3 H1   HT     0.417000        1.0080           0
    3214 WT1  2329 TIP3 H2   HT     0.417000        1.0080           0
    3215 WT1  2333 TIP3 OH2  OT    -0.834000       15.9994           0
    3216 WT1  2333 TIP3 H1   HT     0.417000        1.0080           0
    3217 WT1  2333 TIP3 H2   HT     0.417000        1.0080           0
    3218 WT1  2335 TIP3 OH2  OT    -0.834000       15.9994           0
    3219 WT1  2335 TIP3 H1   HT     0.417000        1.0080           0
    3220 WT1  2335 TIP3 H2   HT     0.417000        1.0080           0
    3221 WT1  2336 TIP3 OH2  OT    -0.834000       15.9994           0
    3222 WT1  2336 TIP3 H1   HT     0.417000        1.0080           0
    3223 WT1  2336 TIP3 H2   HT     0.417000        1.0080           0
    3224 WT1  2340 TIP3 OH2  OT    -0.834000       15.9994           0
    3225 WT1  2340 TIP3 H1   HT     0.417000        1.0080           0
    3226 WT1  2340 TIP3 H2   HT     0.417000        1.0080           0
    3227 WT1  2341 TIP3 OH2  OT    -0.834000       15.9994           0
    3228 WT1  2341 TIP3 H1   HT     0.417000        1.0080           0
    3229 WT1  2341 TIP3 H2   HT     0.417000        1.0080           0
    3230 WT1  2343 TIP3 OH2  OT    -0.834000       15.9994           0
    3231 WT1  2343 TIP3 H1   HT     0.417000        1.0080           0
    3232 WT1  2343 TIP3 H2   HT     0.417000        1.0080           0
    3233 WT1  2344 TIP3 OH2  OT    -0.834000       15.9994           0
    3234 WT1  2344 TIP3 H1   HT     0.417000        1.0080           0
    3235 WT1  2344 TIP3 H2   HT     0.417000        1.0080           0
    3236 WT1  2351 TIP3 OH2  OT    -0.834000       15.9994           0
    3237 WT1  2351 TIP3 H1   HT     0.417000        1.0080           0
    3238 WT1  2351 TIP3 H2   HT     0.417000        1.0080           0
    3239 WT1  2352 TIP3 OH2  OT    -0.834000       15.9994           0
    3240 WT1  2352 TIP3 H1   HT     0.417000        1.0080           0
    3241 WT1  2352 TIP3 H2   HT     0.417000        1.0080           0
    3242 WT1  2354 TIP3 OH2  OT    -0.834000       15.9994           0
    3243 WT1  2354 TIP3 H1   HT     0.417000        1.0080           0
    3244 WT1  2354 TIP3 H2   HT     0.417000        1.0080           0
    3245 WT1  2355 TIP3 OH2  OT    -0.834000       15.9994           0
    3246 WT1  2355 TIP3 H1   HT     0.417000        1.0080           0
    3247 WT1  2355 TIP3 H2   HT     0.417000        1.0080           0
    3248 WT1  2357 TIP3 OH2  OT    -0.834000       15.9994           0
    3249 WT1  2357 TIP3 H1   HT     0.417000        1.0080           0
    3250 WT1  2357 TIP3 H2   HT     0.417000        1.0080           0
    3251 WT1  2358 TIP3 OH2  OT    -0.834000       15.9994           0
    3252 WT1  2358 TIP3 H1   HT     0.417000        1.0080           0
    3253 WT1  2358 TIP3 H2   HT     0.417000        1.0080           0
    3254 WT1  2360 TIP3 OH2  OT    -0.834000       15.9994           0
    3255 WT1  2360 TIP3 H1   HT     0.417000        1.0080           0
    3256 WT1  2360 TIP3 H2   HT     0.417000        1.0080           0
    3257 WT1  2361 TIP3 OH2  OT    -0.834000       15.9994           0
    3258 WT1  2361 TIP3 H1   HT     0.417000        1.0080           0
    3259 WT1  2361 TIP3 H2   HT     0.417000        1.0080           0
    3260 WT1  2363 TIP3 OH2  OT    -0.834000       15.9994           0
    3261 WT1  2363 TIP3 H1   HT     0.417000        1.0080           0
    3262 WT1  2363 TIP3 H2   HT     0.417000        1.0080           0
    3263 WT1  2364 TIP3 OH2  OT    -0.834000       15.9994           0
    3264 WT1  2364 TIP3 H1   HT     0.417000        1.0080           0
    3265 WT1  2364 TIP3 H2   HT     0.417000        1.0080           0
    3266 WT1  2366 TIP3 OH2  OT    -0.834000       15.9994           0
    3267 WT1  2366 TIP3 H1   HT     0.417000        1.0080           0
    3268 WT1  2366 TIP3 H2   HT     0.417000        1.0080           0
    3269 WT1  2367 TIP3 OH2  OT    -0.834000       15.9994           0
    3270 WT1  2367 TIP3 H1   HT     0.417000        1.0080           0
    3271 WT1  2367 TIP3 H2   HT     0.417000        1.0080           0
    3272 WT1  2376 TIP3 OH2  OT    -0.834000       15.9994           0
    3273 WT1  2376 TIP3 H1   HT     0.417000        1.0080           0
    3274 WT1  2376 TIP3 H2   HT     0.417000        1.0080           0
    3275 WT1  2377 TIP3 OH2  OT    -0.834000       15.9994           0
    3276 WT1  2377 TIP3 H1   HT     0.417000        1.0080           0
    3277 WT1  2377 TIP3 H2   HT     0.417000        1.0080           0
    3278 WT1  2380 TIP3 OH2  OT    -0.834000       15.9994           0
    3279 WT1  2380 TIP3 H1   HT     0.417000        1.0080           0
    3280 WT1  2380 TIP3 H2   HT     0.417000        1.0080           0
    3281 WT1  2382 TIP3 OH2  OT    -0.834000       15.9994           0
    3282 WT1  2382 TIP3 H1   HT     0.417000        1.0080           0
    3283 WT1  2382 TIP3 H2   HT     0.417000        1.0080           0
    3284 WT1  2383 TIP3 OH2  OT    -0.834000       15.9994           0
    3285 WT1  2383 TIP3 H1   HT     0.417000        1.0080           0
    3286 WT1  2383 TIP3 H2   HT     0.417000        1.0080           0
    3287 WT1  2384 TIP3 OH2  OT    -0.834000       15.9994           0
    3288 WT1  2384 TIP3 H1   HT     0.417000        1.0080           0
    3289 WT1  2384 TIP3 H2   HT     0.417000        1.0080           0
    3290 WT1  2385 TIP3 OH2  OT    -0.834000       15.9994           0
    3291 WT1  2385 TIP3 H1   HT     0.417000        1.0080           0
    3292 WT1  2385 TIP3 H2   HT     0.417000        1.0080           0
    3293 WT1  2386 TIP3 OH2  OT    -0.834000       15.9994           0
    3294 WT1  2386 TIP3 H1   HT     0.417000        1.0080           0
    3295 WT1  2386 TIP3 H2   HT     0.417000        1.0080           0
    3296 WT1  2388 TIP3 OH2  OT    -0.834000       15.9994           0
    3297 WT1  2388 TIP3 H1   HT     0.417000        1.0080           0
    3298 WT1  2388 TIP3 H2   HT     0.417000        1.0080           0
    3299 WT1  2392 TIP3 OH2  OT    -0.834000       15.9994           0
    3300 WT1  2392 TIP3 H1   HT     0.417000        1.0080           0
    3301 WT1  2392 TIP3 H2   HT     0.417000        1.0080           0
    3302 WT1  2397 TIP3 OH2  OT    -0.834000       15.9994           0
    3303 WT1  2397 TIP3 H1   HT     0.417000        1.0080           0
    3304 WT1  2397 TIP3 H2   HT     0.417000        1.0080           0
    3305 WT1  2399 TIP3 OH2  OT    -0.834000       15.9994           0
    3306 WT1  2399 TIP3 H1   HT     0.417000        1.0080           0
    3307 WT1  2399 TIP3 H2   HT     0.417000        1.0080           0
    3308 WT1  2400 TIP3 OH2  OT    -0.834000       15.9994           0
    3309 WT1  2400 TIP3 H1   HT     0.417000        1.0080           0
    3310 WT1  2400 TIP3 H2   HT     0.417000        1.0080           0
    3311 WT1  2404 TIP3 OH2  OT    -0.834000       15.9994           0
    3312 WT1  2404 TIP3 H1   HT     0.417000        1.0080           0
    3313 WT1  2404 TIP3 H2   HT     0.417000        1.0080           0
    3314 WT1  2405 TIP3 OH2  OT    -0.834000       15.9994           0
    3315 WT1  2405 TIP3 H1   HT     0.417000        1.0080           0
    3316 WT1  2405 TIP3 H2   HT     0.417000        1.0080           0
    3317 WT1  2411 TIP3 OH2  OT    -0.834000       15.9994           0
    3318 WT1  2411 TIP3 H1   HT     0.417000        1.0080           0
    3319 WT1  2411 TIP3 H2   HT     0.417000        1.0080           0
    3320 WT1  2416 TIP3 OH2  OT    -0.834000       15.9994           0
    3321 WT1  2416 TIP3 H1   HT     0.417000        1.0080           0
    3322 WT1  2416 TIP3 H2   HT     0.417000        1.0080           0
    3323 WT1  2419 TIP3 OH2  OT    -0.834000       15.9994           0
    3324 WT1  2419 TIP3 H1   HT     0.417000        1.0080           0
    3325 WT1  2419 TIP3 H2   HT     0.417000        1.0080           0
    3326 WT1  2420 TIP3 OH2  OT    -0.834000       15.9994           0
    3327 WT1  2420 TIP3 H1   HT     0.417000        1.0080           0
    3328 WT1  2420 TIP3 H2   HT     0.417000        1.0080           0
    3329 WT1  2421 TIP3 OH2  OT    -0.834000       15.9994           0
    3330 WT1  2421 TIP3 H1   HT     0.417000        1.0080           0
    3331 WT1  2421 TIP3 H2   HT     0.417000        1.0080           0
    3332 WT1  2422 TIP3 OH2  OT    -0.834000       15.9994           0
    3333 WT1  2422 TIP3 H1   HT     0.417000        1.0080           0
    3334 WT1  2422 TIP3 H2   HT     0.417000        1.0080           0
    3335 WT1  2424 TIP3 OH2  OT    -0.834000       15.9994           0
    3336 WT1  2424 TIP3 H1   HT     0.417000        1.0080           0
    3337 WT1  2424 TIP3 H2   HT     0.417000        1.0080           0
    3338 WT1  2427 TIP3 OH2  OT    -0.834000       15.9994           0
    3339 WT1  2427 TIP3 H1   HT     0.417000        1.0080           0
    3340 WT1  2427 TIP3 H2   HT     0.417000        1.0080           0
    3341 WT1  2429 TIP3 OH2  OT    -0.834000       15.9994           0
    3342 WT1  2429 TIP3 H1   HT     0.417000        1.0080           0
    3343 WT1  2429 TIP3 H2   HT     0.417000        1.0080           0
    3344 WT1  2430 TIP3 OH2  OT    -0.834000       15.9994           0
    3345 WT1  2430 TIP3 H1   HT     0.417000        1.0080           0
    3346 WT1  2430 TIP3 H2   HT     0.417000        1.0080           0
    3347 WT1  2432 TIP3 OH2  OT    -0.834000       15.9994           0
    3348 WT1  2432 TIP3 H1   HT     0.417000        1.0080           0
    3349 WT1  2432 TIP3 H2   HT     0.417000        1.0080           0
    3350 WT1  2436 TIP3 OH2  OT    -0.834000       15.9994           0
    3351 WT1  2436 TIP3 H1   HT     0.417000        1.0080           0
    3352 WT1  2436 TIP3 H2   HT     0.417000        1.0080           0
    3353 WT1  2439 TIP3 OH2  OT    -0.834000       15.9994           0
    3354 WT1  2439 TIP3 H1   HT     0.417000        1.0080           0
    3355 WT1  2439 TIP3 H2   HT     0.417000        1.0080           0
    3356 WT1  2442 TIP3 OH2  OT    -0.834000       15.9994           0
    3357 WT1  2442 TIP3 H1   HT     0.417000        1.0080           0
    3358 WT1  2442 TIP3 H2   HT     0.417000        1.0080           0
    3359 WT1  2443 TIP3 OH2  OT    -0.834000       15.9994           0
    3360 WT1  2443 TIP3 H1   HT     0.417000        1.0080           0
    3361 WT1  2443 TIP3 H2   HT     0.417000        1.0080           0
    3362 WT1  2445 TIP3 OH2  OT    -0.834000       15.9994           0
    3363 WT1  2445 TIP3 H1   HT     0.417000        1.0080           0
    3364 WT1  2445 TIP3 H2   HT     0.417000        1.0080           0
    3365 WT1  2446 TIP3 OH2  OT    -0.834000       15.9994           0
    3366 WT1  2446 TIP3 H1   HT     0.417000        1.0080           0
    3367 WT1  2446 TIP3 H2   HT     0.417000        1.0080           0
    3368 WT1  2449 TIP3 OH2  OT    -0.834000       15.9994           0
    3369 WT1  2449 TIP3 H1   HT     0.417000        1.0080           0
    3370 WT1  2449 TIP3 H2   HT     0.417000        1.0080           0
    3371 WT1  2450 TIP3 OH2  OT    -0.834000       15.9994           0
    3372 WT1  2450 TIP3 H1   HT     0.417000        1.0080           0
    3373 WT1  2450 TIP3 H2   HT     0.417000        1.0080           0
    3374 WT1  2452 TIP3 OH2  OT    -0.834000       15.9994           0
    3375 WT1  2452 TIP3 H1   HT     0.417000        1.0080           0
    3376 WT1  2452 TIP3 H2   HT     0.417000        1.0080           0
    3377 WT1  2453 TIP3 OH2  OT    -0.834000       15.9994           0
    3378 WT1  2453 TIP3 H1   HT     0.417000        1.0080           0
    3379 WT1  2453 TIP3 H2   HT     0.417000        1.0080           0
    3380 WT1  2454 TIP3 OH2  OT    -0.834000       15.9994           0
    3381 WT1  2454 TIP3 H1   HT     0.417000        1.0080           0
    3382 WT1  2454 TIP3 H2   HT     0.417000        1.0080           0
    3383 WT1  2458 TIP3 OH2  OT    -0.834000       15.9994           0
    3384 WT1  2458 TIP3 H1   HT     0.417000        1.0080           0
    3385 WT1  2458 TIP3 H2   HT     0.417000        1.0080           0
    3386 WT1  2460 TIP3 OH2  OT    -0.834000       15.9994           0
    3387 WT1  2460 TIP3 H1   HT     0.417000        1.0080           0
    3388 WT1  2460 TIP3 H2   HT     0.417000        1.0080           0
    3389 WT1  2463 TIP3 OH2  OT    -0.834000       15.9994           0
    3390 WT1  2463 TIP3 H1   HT     0.417000        1.0080           0
    3391 WT1  2463 TIP3 H2   HT     0.417000        1.0080           0
    3392 WT1  2465 TIP3 OH2  OT    -0.834000       15.9994           0
    3393 WT1  2465 TIP3 H1   HT     0.417000        1.0080           0
    3394 WT1  2465 TIP3 H2   HT     0.417000        1.0080           0
    3395 WT1  2466 TIP3 OH2  OT    -0.834000       15.9994           0
    3396 WT1  2466 TIP3 H1   HT     0.417000        1.0080           0
    3397 WT1  2466 TIP3 H2   HT     0.417000        1.0080           0
    3398 WT1  2467 TIP3 OH2  OT    -0.834000       15.9994           0
    3399 WT1  2467 TIP3 H1   HT     0.417000        1.0080           0
    3400 WT1  2467 TIP3 H2   HT     0.417000        1.0080           0
    3401 WT1  2471 TIP3 OH2  OT    -0.834000       15.9994           0
    3402 WT1  2471 TIP3 H1   HT     0.417000        1.0080           0
    3403 WT1  2471 TIP3 H2   HT     0.417000        1.0080           0
    3404 WT1  2473 TIP3 OH2  OT    -0.834000       15.9994           0
    3405 WT1  2473 TIP3 H1   HT     0.417000        1.0080           0
    3406 WT1  2473 TIP3 H2   HT     0.417000        1.0080           0
    3407 WT1  2474 TIP3 OH2  OT    -0.834000       15.9994           0
    3408 WT1  2474 TIP3 H1   HT     0.417000        1.0080           0
    3409 WT1  2474 TIP3 H2   HT     0.417000        1.0080           0
    3410 WT1  2479 TIP3 OH2  OT    -0.834000       15.9994           0
    3411 WT1  2479 TIP3 H1   HT     0.417000        1.0080           0
    3412 WT1  2479 TIP3 H2   HT     0.417000        1.0080           0
    3413 WT1  2482 TIP3 OH2  OT    -0.834000       15.9994           0
    3414 WT1  2482 TIP3 H1   HT     0.417000        1.0080           0
    3415 WT1  2482 TIP3 H2   HT     0.417000        1.0080           0
    3416 WT1  2484 TIP3 OH2  OT    -0.834000       15.9994           0
    3417 WT1  2484 TIP3 H1   HT     0.417000        1.0080           0
    3418 WT1  2484 TIP3 H2   HT     0.417000        1.0080           0
    3419 WT1  2485 TIP3 OH2  OT    -0.834000       15.9994           0
    3420 WT1  2485 TIP3 H1   HT     0.417000        1.0080           0
    3421 WT1  2485 TIP3 H2   HT     0.417000        1.0080           0
    3422 WT1  2488 TIP3 OH2  OT    -0.834000       15.9994           0
    3423 WT1  2488 TIP3 H1   HT     0.417000        1.0080           0
    3424 WT1  2488 TIP3 H2   HT     0.417000        1.0080           0
    3425 WT1  2492 TIP3 OH2  OT    -0.834000       15.9994           0
    3426 WT1  2492 TIP3 H1   HT     0.417000        1.0080           0
    3427 WT1  2492 TIP3 H2   HT     0.417000        1.0080           0
    3428 WT1  2500 TIP3 OH2  OT    -0.834000       15.9994           0
    3429 WT1  2500 TIP3 H1   HT     0.417000        1.0080           0
    3430 WT1  2500 TIP3 H2   HT     0.417000        1.0080           0
    3431 WT1  2501 TIP3 OH2  OT    -0.834000       15.9994           0
    3432 WT1  2501 TIP3 H1   HT     0.417000        1.0080           0
    3433 WT1  2501 TIP3 H2   HT     0.417000        1.0080           0
    3434 WT1  2507 TIP3 OH2  OT    -0.834000       15.9994           0
    3435 WT1  2507 TIP3 H1   HT     0.417000        1.0080           0
    3436 WT1  2507 TIP3 H2   HT     0.417000        1.0080           0
    3437 WT1  2508 TIP3 OH2  OT    -0.834000       15.9994           0
    3438 WT1  2508 TIP3 H1   HT     0.417000        1.0080           0
    3439 WT1  2508 TIP3 H2   HT     0.417000        1.0080           0
    3440 WT1  2513 TIP3 OH2  OT    -0.834000       15.9994           0
    3441 WT1  2513 TIP3 H1   HT     0.417000        1.0080           0
    3442 WT1  2513 TIP3 H2   HT     0.417000        1.0080           0
    3443 WT1  2519 TIP3 OH2  OT    -0.834000       15.9994           0
    3444 WT1  2519 TIP3 H1   HT     0.417000        1.0080           0
    3445 WT1  2519 TIP3 H2   HT     0.417000        1.0080           0
    3446 WT1  2528 TIP3 OH2  OT    -0.834000       15.9994           0
    3447 WT1  2528 TIP3 H1   HT     0.417000        1.0080           0
    3448 WT1  2528 TIP3 H2   HT     0.417000        1.0080           0
    3449 WT1  2536 TIP3 OH2  OT    -0.834000       15.9994           0
    3450 WT1  2536 TIP3 H1   HT     0.417000        1.0080           0
    3451 WT1  2536 TIP3 H2   HT     0.417000        1.0080           0
    3452 WT1  2538 TIP3 OH2  OT    -0.834000       15.9994           0
    3453 WT1  2538 TIP3 H1   HT     0.417000        1.0080           0
    3454 WT1  2538 TIP3 H2   HT     0.417000        1.0080           0
    3455 WT1  2541 TIP3 OH2  OT    -0.834000       15.9994           0
    3456 WT1  2541 TIP3 H1   HT     0.417000        1.0080           0
    3457 WT1  2541 TIP3 H2   HT     0.417000        1.0080           0
    3458 WT1  2582 TIP3 OH2  OT    -0.834000       15.9994           0
    3459 WT1  2582 TIP3 H1   HT     0.417000        1.0080           0
    3460 WT1  2582 TIP3 H2   HT     0.417000        1.0080           0
    3461 WT1  2587 TIP3 OH2  OT    -0.834000       15.9994           0
    3462 WT1  2587 TIP3 H1   HT     0.417000        1.0080           0
    3463 WT1  2587 TIP3 H2   HT     0.417000        1.0080           0
    3464 WT1  2590 TIP3 OH2  OT    -0.834000       15.9994           0
    3465 WT1  2590 TIP3 H1   HT     0.417000        1.0080           0
    3466 WT1  2590 TIP3 H2   HT     0.417000        1.0080           0
    3467 WT1  2591 TIP3 OH2  OT    -0.834000       15.9994           0
    3468 WT1  2591 TIP3 H1   HT     0.417000        1.0080           0
    3469 WT1  2591 TIP3 H2   HT     0.417000        1.0080           0
    3470 WT1  2598 TIP3 OH2  OT    -0.834000       15.9994           0
    3471 WT1  2598 TIP3 H1   HT     0.417000        1.0080           0
    3472 WT1  2598 TIP3 H2   HT     0.417000        1.0080           0
    3473 WT1  2606 TIP3 OH2  OT    -0.834000       15.9994           0
    3474 WT1  2606 TIP3 H1   HT     0.417000        1.0080           0
    3475 WT1  2606 TIP3 H2   HT     0.417000        1.0080           0
    3476 WT1  2607 TIP3 OH2  OT    -0.834000       15.9994           0
    3477 WT1  2607 TIP3 H1   HT     0.417000        1.0080           0
    3478 WT1  2607 TIP3 H2   HT     0.417000        1.0080           0
    3479 WT1  2608 TIP3 OH2  OT    -0.834000       15.9994           0
    3480 WT1  2608 TIP3 H1   HT     0.417000        1.0080           0
    3481 WT1  2608 TIP3 H2   HT     0.417000        1.0080           0
    3482 WT1  2610 TIP3 OH2  OT    -0.834000       15.9994           0
    3483 WT1  2610 TIP3 H1   HT     0.417000        1.0080           0
    3484 WT1  2610 TIP3 H2   HT     0.417000        1.0080           0
    3485 WT1  2617 TIP3 OH2  OT    -0.834000       15.9994           0
    3486 WT1  2617 TIP3 H1   HT     0.417000        1.0080           0
    3487 WT1  2617 TIP3 H2   HT     0.417000        1.0080           0
    3488 WT1  2634 TIP3 OH2  OT    -0.834000       15.9994           0
    3489 WT1  2634 TIP3 H1   HT     0.417000        1.0080           0
    3490 WT1  2634 TIP3 H2   HT     0.417000        1.0080           0
    3491 WT1  2635 TIP3 OH2  OT    -0.834000       15.9994           0
    3492 WT1  2635 TIP3 H1   HT     0.417000        1.0080           0
    3493 WT1  2635 TIP3 H2   HT     0.417000        1.0080           0
    3494 WT1  2636 TIP3 OH2  OT    -0.834000       15.9994           0
    3495 WT1  2636 TIP3 H1   HT     0.417000        1.0080           0
    3496 WT1  2636 TIP3 H2   HT     0.417000        1.0080           0
    3497 WT1  2638 TIP3 OH2  OT    -0.834000       15.9994           0
    3498 WT1  2638 TIP3 H1   HT     0.417000        1.0080           0
    3499 WT1  2638 TIP3 H2   HT     0.417000        1.0080           0
    3500 WT1  2644 TIP3 OH2  OT    -0.834000       15.9994           0
    3501 WT1  2644 TIP3 H1   HT     0.417000        1.0080           0
    3502 WT1  2644 TIP3 H2   HT     0.417000        1.0080           0
    3503 WT1  2650 TIP3 OH2  OT    -0.834000       15.9994           0
    3504 WT1  2650 TIP3 H1   HT     0.417000        1.0080           0
    3505 WT1  2650 TIP3 H2   HT     0.417000        1.0080           0
    3506 WT1  2657 TIP3 OH2  OT    -0.834000       15.9994           0
    3507 WT1  2657 TIP3 H1   HT     0.417000        1.0080           0
    3508 WT1  2657 TIP3 H2   HT     0.417000        1.0080           0
    3509 WT1  2662 TIP3 OH2  OT    -0.834000       15.9994           0
    3510 WT1  2662 TIP3 H1   HT     0.417000        1.0080           0
    3511 WT1  2662 TIP3 H2   HT     0.417000        1.0080           0
    3512 WT1  2667 TIP3 OH2  OT    -0.834000       15.9994           0
    3513 WT1  2667 TIP3 H1   HT     0.417000        1.0080           0
    3514 WT1  2667 TIP3 H2   HT     0.417000        1.0080           0
    3515 WT1  2669 TIP3 OH2  OT    -0.834000       15.9994           0
    3516 WT1  2669 TIP3 H1   HT     0.417000        1.0080           0
    3517 WT1  2669 TIP3 H2   HT     0.417000        1.0080           0
    3518 WT1  2672 TIP3 OH2  OT    -0.834000       15.9994           0
    3519 WT1  2672 TIP3 H1   HT     0.417000        1.0080           0
    3520 WT1  2672 TIP3 H2   HT     0.417000        1.0080           0
    3521 WT1  2673 TIP3 OH2  OT    -0.834000       15.9994           0
    3522 WT1  2673 TIP3 H1   HT     0.417000        1.0080           0
    3523 WT1  2673 TIP3 H2   HT     0.417000        1.0080           0
    3524 WT1  2674 TIP3 OH2  OT    -0.834000       15.9994           0
    3525 WT1  2674 TIP3 H1   HT     0.417000        1.0080           0
    3526 WT1  2674 TIP3 H2   HT     0.417000        1.0080           0
    3527 WT1  2675 TIP3 OH2  OT    -0.834000       15.9994           0
    3528 WT1  2675 TIP3 H1   HT     0.417000        1.0080           0
    3529 WT1  2675 TIP3 H2   HT     0.417000        1.0080           0
    3530 WT1  2676 TIP3 OH2  OT    -0.834000       15.9994           0
    3531 WT1  2676 TIP3 H1   HT     0.417000        1.0080           0
    3532 WT1  2676 TIP3 H2   HT     0.417000        1.0080           0
    3533 WT1  2680 TIP3 OH2  OT    -0.834000       15.9994           0
    3534 WT1  2680 TIP3 H1   HT     0.417000        1.0080           0
    3535 WT1  2680 TIP3 H2   HT     0.417000        1.0080           0
    3536 WT1  2681 TIP3 OH2  OT    -0.834000       15.9994           0
    3537 WT1  2681 TIP3 H1   HT     0.417000        1.0080           0
    3538 WT1  2681 TIP3 H2   HT     0.417000        1.0080           0
    3539 WT1  2682 TIP3 OH2  OT    -0.834000       15.9994           0
    3540 WT1  2682 TIP3 H1   HT     0.417000        1.0080           0
    3541 WT1  2682 TIP3 H2   HT     0.417000        1.0080           0
    3542 WT1  2683 TIP3 OH2  OT    -0.834000       15.9994           0
    3543 WT1  2683 TIP3 H1   HT     0.417000        1.0080           0
    3544 WT1  2683 TIP3 H2   HT     0.417000        1.0080           0
    3545 WT1  2684 TIP3 OH2  OT    -0.834000       15.9994           0
    3546 WT1  2684 TIP3 H1   HT     0.417000        1.0080           0
    3547 WT1  2684 TIP3 H2   HT     0.417000        1.0080           0
    3548 WT1  2689 TIP3 OH2  OT    -0.834000       15.9994           0
    3549 WT1  2689 TIP3 H1   HT     0.417000        1.0080           0
    3550 WT1  2689 TIP3 H2   HT     0.417000        1.0080           0
    3551 WT1  2690 TIP3 OH2  OT    -0.834000       15.9994           0
    3552 WT1  2690 TIP3 H1   HT     0.417000        1.0080           0
    3553 WT1  2690 TIP3 H2   HT     0.417000        1.0080           0
    3554 WT1  2691 TIP3 OH2  OT    -0.834000       15.9994           0
    3555 WT1  2691 TIP3 H1   HT     0.417000        1.0080           0
    3556 WT1  2691 TIP3 H2   HT     0.417000        1.0080           0
    3557 WT1  2692 TIP3 OH2  OT    -0.834000       15.9994           0
    3558 WT1  2692 TIP3 H1   HT     0.417000        1.0080           0
    3559 WT1  2692 TIP3 H2   HT     0.417000        1.0080           0
    3560 WT1  2693 TIP3 OH2  OT    -0.834000       15.9994           0
    3561 WT1  2693 TIP3 H1   HT     0.417000        1.0080           0
    3562 WT1  2693 TIP3 H2   HT     0.417000        1.0080           0
    3563 WT1  2694 TIP3 OH2  OT    -0.834000       15.9994           0
    3564 WT1  2694 TIP3 H1   HT     0.417000        1.0080           0
    3565 WT1  2694 TIP3 H2   HT     0.417000        1.0080           0
    3566 WT1  2695 TIP3 OH2  OT    -0.834000       15.9994           0
    3567 WT1  2695 TIP3 H1   HT     0.417000        1.0080           0
    3568 WT1  2695 TIP3 H2   HT     0.417000        1.0080           0
    3569 WT1  2696 TIP3 OH2  OT    -0.834000       15.9994           0
    3570 WT1  2696 TIP3 H1   HT     0.417000        1.0080           0
    3571 WT1  2696 TIP3 H2   HT     0.417000        1.0080           0
    3572 WT1  2698 TIP3 OH2  OT    -0.834000       15.9994           0
    3573 WT1  2698 TIP3 H1   HT     0.417000        1.0080           0
    3574 WT1  2698 TIP3 H2   HT     0.417000        1.0080           0
    3575 WT1  2700 TIP3 OH2  OT    -0.834000       15.9994           0
    3576 WT1  2700 TIP3 H1   HT     0.417000        1.0080           0
    3577 WT1  2700 TIP3 H2   HT     0.417000        1.0080           0
    3578 WT1  2701 TIP3 OH2  OT    -0.834000       15.9994           0
    3579 WT1  2701 TIP3 H1   HT     0.417000        1.0080           0
    3580 WT1  2701 TIP3 H2   HT     0.417000        1.0080           0
    3581 WT1  2702 TIP3 OH2  OT    -0.834000       15.9994           0
    3582 WT1  2702 TIP3 H1   HT     0.417000        1.0080           0
    3583 WT1  2702 TIP3 H2   HT     0.417000        1.0080           0
    3584 WT1  2703 TIP3 OH2  OT    -0.834000       15.9994           0
    3585 WT1  2703 TIP3 H1   HT     0.417000        1.0080           0
    3586 WT1  2703 TIP3 H2   HT     0.417000        1.0080           0
    3587 WT1  2709 TIP3 OH2  OT    -0.834000       15.9994           0
    3588 WT1  2709 TIP3 H1   HT     0.417000        1.0080           0
    3589 WT1  2709 TIP3 H2   HT     0.417000        1.0080           0
    3590 WT1  2710 TIP3 OH2  OT    -0.834000       15.9994           0
    3591 WT1  2710 TIP3 H1   HT     0.417000        1.0080           0
    3592 WT1  2710 TIP3 H2   HT     0.417000        1.0080           0
    3593 WT1  2714 TIP3 OH2  OT    -0.834000       15.9994           0
    3594 WT1  2714 TIP3 H1   HT     0.417000        1.0080           0
    3595 WT1  2714 TIP3 H2   HT     0.417000        1.0080           0
    3596 WT1  2715 TIP3 OH2  OT    -0.834000       15.9994           0
    3597 WT1  2715 TIP3 H1   HT     0.417000        1.0080           0
    3598 WT1  2715 TIP3 H2   HT     0.417000        1.0080           0
    3599 WT1  2718 TIP3 OH2  OT    -0.834000       15.9994           0
    3600 WT1  2718 TIP3 H1   HT     0.417000        1.0080           0
    3601 WT1  2718 TIP3 H2   HT     0.417000        1.0080           0
    3602 WT1  2721 TIP3 OH2  OT    -0.834000       15.9994           0
    3603 WT1  2721 TIP3 H1   HT     0.417000        1.0080           0
    3604 WT1  2721 TIP3 H2   HT     0.417000        1.0080           0
    3605 WT1  2722 TIP3 OH2  OT    -0.834000       15.9994           0
    3606 WT1  2722 TIP3 H1   HT     0.417000        1.0080           0
    3607 WT1  2722 TIP3 H2   HT     0.417000        1.0080           0
    3608 WT1  2723 TIP3 OH2  OT    -0.834000       15.9994           0
    3609 WT1  2723 TIP3 H1   HT     0.417000        1.0080           0
    3610 WT1  2723 TIP3 H2   HT     0.417000        1.0080           0
    3611 WT1  2732 TIP3 OH2  OT    -0.834000       15.9994           0
    3612 WT1  2732 TIP3 H1   HT     0.417000        1.0080           0
    3613 WT1  2732 TIP3 H2   HT     0.417000        1.0080           0
    3614 WT1  2734 TIP3 OH2  OT    -0.834000       15.9994           0
    3615 WT1  2734 TIP3 H1   HT     0.417000        1.0080           0
    3616 WT1  2734 TIP3 H2   HT     0.417000        1.0080           0
    3617 WT1  2735 TIP3 OH2  OT    -0.834000       15.9994           0
    3618 WT1  2735 TIP3 H1   HT     0.417000        1.0080           0
    3619 WT1  2735 TIP3 H2   HT     0.417000        1.0080           0
    3620 WT1  2738 TIP3 OH2  OT    -0.834000       15.9994           0
    3621 WT1  2738 TIP3 H1   HT     0.417000        1.0080           0
    3622 WT1  2738 TIP3 H2   HT     0.417000        1.0080           0
    3623 WT1  2741 TIP3 OH2  OT    -0.834000       15.9994           0
    3624 WT1  2741 TIP3 H1   HT     0.417000        1.0080           0
    3625 WT1  2741 TIP3 H2   HT     0.417000        1.0080           0
    3626 WT1  2746 TIP3 OH2  OT    -0.834000       15.9994           0
    3627 WT1  2746 TIP3 H1   HT     0.417000        1.0080           0
    3628 WT1  2746 TIP3 H2   HT     0.417000        1.0080           0
    3629 WT1  2753 TIP3 OH2  OT    -0.834000       15.9994           0
    3630 WT1  2753 TIP3 H1   HT     0.417000        1.0080           0
    3631 WT1  2753 TIP3 H2   HT     0.417000        1.0080           0
    3632 WT1  2755 TIP3 OH2  OT    -0.834000       15.9994           0
    3633 WT1  2755 TIP3 H1   HT     0.417000        1.0080           0
    3634 WT1  2755 TIP3 H2   HT     0.417000        1.0080           0
    3635 WT1  2761 TIP3 OH2  OT    -0.834000       15.9994           0
    3636 WT1  2761 TIP3 H1   HT     0.417000        1.0080           0
    3637 WT1  2761 TIP3 H2   HT     0.417000        1.0080           0
    3638 WT1  2762 TIP3 OH2  OT    -0.834000       15.9994           0
    3639 WT1  2762 TIP3 H1   HT     0.417000        1.0080           0
    3640 WT1  2762 TIP3 H2   HT     0.417000        1.0080           0
    3641 WT1  2765 TIP3 OH2  OT    -0.834000       15.9994           0
    3642 WT1  2765 TIP3 H1   HT     0.417000        1.0080           0
    3643 WT1  2765 TIP3 H2   HT     0.417000        1.0080           0
    3644 WT1  2766 TIP3 OH2  OT    -0.834000       15.9994           0
    3645 WT1  2766 TIP3 H1   HT     0.417000        1.0080           0
    3646 WT1  2766 TIP3 H2   HT     0.417000        1.0080           0
    3647 WT1  2767 TIP3 OH2  OT    -0.834000       15.9994           0
    3648 WT1  2767 TIP3 H1   HT     0.417000        1.0080           0
    3649 WT1  2767 TIP3 H2   HT     0.417000        1.0080           0
    3650 WT1  2775 TIP3 OH2  OT    -0.834000       15.9994           0
    3651 WT1  2775 TIP3 H1   HT     0.417000        1.0080           0
    3652 WT1  2775 TIP3 H2   HT     0.417000        1.0080           0
    3653 WT1  2778 TIP3 OH2  OT    -0.834000       15.9994           0
    3654 WT1  2778 TIP3 H1   HT     0.417000        1.0080           0
    3655 WT1  2778 TIP3 H2   HT     0.417000        1.0080           0
    3656 WT1  2780 TIP3 OH2  OT    -0.834000       15.9994           0
    3657 WT1  2780 TIP3 H1   HT     0.417000        1.0080           0
    3658 WT1  2780 TIP3 H2   HT     0.417000        1.0080           0
    3659 WT1  2781 TIP3 OH2  OT    -0.834000       15.9994           0
    3660 WT1  2781 TIP3 H1   HT     0.417000        1.0080           0
    3661 WT1  2781 TIP3 H2   HT     0.417000        1.0080           0
    3662 WT1  2782 TIP3 OH2  OT    -0.834000       15.9994           0
    3663 WT1  2782 TIP3 H1   HT     0.417000        1.0080           0
    3664 WT1  2782 TIP3 H2   HT     0.417000        1.0080           0
    3665 WT1  2783 TIP3 OH2  OT    -0.834000       15.9994           0
    3666 WT1  2783 TIP3 H1   HT     0.417000        1.0080           0
    3667 WT1  2783 TIP3 H2   HT     0.417000        1.0080           0
    3668 WT1  2784 TIP3 OH2  OT    -0.834000       15.9994           0
    3669 WT1  2784 TIP3 H1   HT     0.417000        1.0080           0
    3670 WT1  2784 TIP3 H2   HT     0.417000        1.0080           0
    3671 WT1  2785 TIP3 OH2  OT    -0.834000       15.9994           0
    3672 WT1  2785 TIP3 H1   HT     0.417000        1.0080           0
    3673 WT1  2785 TIP3 H2   HT     0.417000        1.0080           0
    3674 WT1  2786 TIP3 OH2  OT    -0.834000       15.9994           0
    3675 WT1  2786 TIP3 H1   HT     0.417000        1.0080           0
    3676 WT1  2786 TIP3 H2   HT     0.417000        1.0080           0
    3677 WT1  2790 TIP3 OH2  OT    -0.834000       15.9994           0
    3678 WT1  2790 TIP3 H1   HT     0.417000        1.0080           0
    3679 WT1  2790 TIP3 H2   HT     0.417000        1.0080           0
    3680 WT1  2794 TIP3 OH2  OT    -0.834000       15.9994           0
    3681 WT1  2794 TIP3 H1   HT     0.417000        1.0080           0
    3682 WT1  2794 TIP3 H2   HT     0.417000        1.0080           0
    3683 WT1  2795 TIP3 OH2  OT    -0.834000       15.9994           0
    3684 WT1  2795 TIP3 H1   HT     0.417000        1.0080           0
    3685 WT1  2795 TIP3 H2   HT     0.417000        1.0080           0
    3686 WT1  2796 TIP3 OH2  OT    -0.834000       15.9994           0
    3687 WT1  2796 TIP3 H1   HT     0.417000        1.0080           0
    3688 WT1  2796 TIP3 H2   HT     0.417000        1.0080           0
    3689 WT1  2799 TIP3 OH2  OT    -0.834000       15.9994           0
    3690 WT1  2799 TIP3 H1   HT     0.417000        1.0080           0
    3691 WT1  2799 TIP3 H2   HT     0.417000        1.0080           0
    3692 WT1  2802 TIP3 OH2  OT    -0.834000       15.9994           0
    3693 WT1  2802 TIP3 H1   HT     0.417000        1.0080           0
    3694 WT1  2802 TIP3 H2   HT     0.417000        1.0080           0
    3695 WT1  2803 TIP3 OH2  OT    -0.834000       15.9994           0
    3696 WT1  2803 TIP3 H1   HT     0.417000        1.0080           0
    3697 WT1  2803 TIP3 H2   HT     0.417000        1.0080           0
    3698 WT1  2805 TIP3 OH2  OT    -0.834000       15.9994           0
    3699 WT1  2805 TIP3 H1   HT     0.417000        1.0080           0
    3700 WT1  2805 TIP3 H2   HT     0.417000        1.0080           0
    3701 WT1  2806 TIP3 OH2  OT    -0.834000       15.9994           0
    3702 WT1  2806 TIP3 H1   HT     0.417000        1.0080           0
    3703 WT1  2806 TIP3 H2   HT     0.417000        1.0080           0
    3704 WT1  2807 TIP3 OH2  OT    -0.834000       15.9994           0
    3705 WT1  2807 TIP3 H1   HT     0.417000        1.0080           0
    3706 WT1  2807 TIP3 H2   HT     0.417000        1.0080           0
    3707 WT1  2808 TIP3 OH2  OT    -0.834000       15.9994           0
    3708 WT1  2808 TIP3 H1   HT     0.417000        1.0080           0
    3709 WT1  2808 TIP3 H2   HT     0.417000        1.0080           0
    3710 WT1  2809 TIP3 OH2  OT    -0.834000       15.9994           0
    3711 WT1  2809 TIP3 H1   HT     0.417000        1.0080           0
    3712 WT1  2809 TIP3 H2   HT     0.417000        1.0080           0
    3713 WT1  2819 TIP3 OH2  OT    -0.834000       15.9994           0
    3714 WT1  2819 TIP3 H1   HT     0.417000        1.0080           0
    3715 WT1  2819 TIP3 H2   HT     0.417000        1.0080           0
    3716 WT1  2820 TIP3 OH2  OT    -0.834000       15.9994           0
    3717 WT1  2820 TIP3 H1   HT     0.417000        1.0080           0
    3718 WT1  2820 TIP3 H2   HT     0.417000        1.0080           0
    3719 WT1  2822 TIP3 OH2  OT    -0.834000       15.9994           0
    3720 WT1  2822 TIP3 H1   HT     0.417000        1.0080           0
    3721 WT1  2822 TIP3 H2   HT     0.417000        1.0080           0
    3722 WT1  2823 TIP3 OH2  OT    -0.834000       15.9994           0
    3723 WT1  2823 TIP3 H1   HT     0.417000        1.0080           0
    3724 WT1  2823 TIP3 H2   HT     0.417000        1.0080           0
    3725 WT1  2824 TIP3 OH2  OT    -0.834000       15.9994           0
    3726 WT1  2824 TIP3 H1   HT     0.417000        1.0080           0
    3727 WT1  2824 TIP3 H2   HT     0.417000        1.0080           0
    3728 WT1  2825 TIP3 OH2  OT    -0.834000       15.9994           0
    3729 WT1  2825 TIP3 H1   HT     0.417000        1.0080           0
    3730 WT1  2825 TIP3 H2   HT     0.417000        1.0080           0
    3731 WT1  2826 TIP3 OH2  OT    -0.834000       15.9994           0
    3732 WT1  2826 TIP3 H1   HT     0.417000        1.0080           0
    3733 WT1  2826 TIP3 H2   HT     0.417000        1.0080           0
    3734 WT1  2827 TIP3 OH2  OT    -0.834000       15.9994           0
    3735 WT1  2827 TIP3 H1   HT     0.417000        1.0080           0
    3736 WT1  2827 TIP3 H2   HT     0.417000        1.0080           0
    3737 WT1  2829 TIP3 OH2  OT    -0.834000       15.9994           0
    3738 WT1  2829 TIP3 H1   HT     0.417000        1.0080           0
    3739 WT1  2829 TIP3 H2   HT     0.417000        1.0080           0
    3740 WT1  2830 TIP3 OH2  OT    -0.834000       15.9994           0
    3741 WT1  2830 TIP3 H1   HT     0.417000        1.0080           0
    3742 WT1  2830 TIP3 H2   HT     0.417000        1.0080           0
    3743 WT1  2831 TIP3 OH2  OT    -0.834000       15.9994           0
    3744 WT1  2831 TIP3 H1   HT     0.417000        1.0080           0
    3745 WT1  2831 TIP3 H2   HT     0.417000        1.0080           0
    3746 WT1  2832 TIP3 OH2  OT    -0.834000       15.9994           0
    3747 WT1  2832 TIP3 H1   HT     0.417000        1.0080           0
    3748 WT1  2832 TIP3 H2   HT     0.417000        1.0080           0
    3749 WT1  2839 TIP3 OH2  OT    -0.834000       15.9994           0
    3750 WT1  2839 TIP3 H1   HT     0.417000        1.0080           0
    3751 WT1  2839 TIP3 H2   HT     0.417000        1.0080           0
    3752 WT1  2840 TIP3 OH2  OT    -0.834000       15.9994           0
    3753 WT1  2840 TIP3 H1   HT     0.417000        1.0080           0
    3754 WT1  2840 TIP3 H2   HT     0.417000        1.0080           0
    3755 WT1  2844 TIP3 OH2  OT    -0.834000       15.9994           0
    3756 WT1  2844 TIP3 H1   HT     0.417000        1.0080           0
    3757 WT1  2844 TIP3 H2   HT     0.417000        1.0080           0
    3758 WT1  2846 TIP3 OH2  OT    -0.834000       15.9994           0
    3759 WT1  2846 TIP3 H1   HT     0.417000        1.0080           0
    3760 WT1  2846 TIP3 H2   HT     0.417000        1.0080           0
    3761 WT1  2847 TIP3 OH2  OT    -0.834000       15.9994           0
    3762 WT1  2847 TIP3 H1   HT     0.417000        1.0080           0
    3763 WT1  2847 TIP3 H2   HT     0.417000        1.0080           0
    3764 WT1  2848 TIP3 OH2  OT    -0.834000       15.9994           0
    3765 WT1  2848 TIP3 H1   HT     0.417000        1.0080           0
    3766 WT1  2848 TIP3 H2   HT     0.417000        1.0080           0
    3767 WT1  2853 TIP3 OH2  OT    -0.834000       15.9994           0
    3768 WT1  2853 TIP3 H1   HT     0.417000        1.0080           0
    3769 WT1  2853 TIP3 H2   HT     0.417000        1.0080           0
    3770 WT1  2858 TIP3 OH2  OT    -0.834000       15.9994           0
    3771 WT1  2858 TIP3 H1   HT     0.417000        1.0080           0
    3772 WT1  2858 TIP3 H2   HT     0.417000        1.0080           0
    3773 WT1  2859 TIP3 OH2  OT    -0.834000       15.9994           0
    3774 WT1  2859 TIP3 H1   HT     0.417000        1.0080           0
    3775 WT1  2859 TIP3 H2   HT     0.417000        1.0080           0
    3776 WT1  2860 TIP3 OH2  OT    -0.834000       15.9994           0
    3777 WT1  2860 TIP3 H1   HT     0.417000        1.0080           0
    3778 WT1  2860 TIP3 H2   HT     0.417000        1.0080           0
    3779 WT1  2863 TIP3 OH2  OT    -0.834000       15.9994           0
    3780 WT1  2863 TIP3 H1   HT     0.417000        1.0080           0
    3781 WT1  2863 TIP3 H2   HT     0.417000        1.0080           0
    3782 WT1  2865 TIP3 OH2  OT    -0.834000       15.9994           0
    3783 WT1  2865 TIP3 H1   HT     0.417000        1.0080           0
    3784 WT1  2865 TIP3 H2   HT     0.417000        1.0080           0
    3785 WT1  2867 TIP3 OH2  OT    -0.834000       15.9994           0
    3786 WT1  2867 TIP3 H1   HT     0.417000        1.0080           0
    3787 WT1  2867 TIP3 H2   HT     0.417000        1.0080           0
    3788 WT1  2869 TIP3 OH2  OT    -0.834000       15.9994           0
    3789 WT1  2869 TIP3 H1   HT     0.417000        1.0080           0
    3790 WT1  2869 TIP3 H2   HT     0.417000        1.0080           0
    3791 WT1  2874 TIP3 OH2  OT    -0.834000       15.9994           0
    3792 WT1  2874 TIP3 H1   HT     0.417000        1.0080           0
    3793 WT1  2874 TIP3 H2   HT     0.417000        1.0080           0
    3794 WT1  2877 TIP3 OH2  OT    -0.834000       15.9994           0
    3795 WT1  2877 TIP3 H1   HT     0.417000        1.0080           0
    3796 WT1  2877 TIP3 H2   HT     0.417000        1.0080           0
    3797 WT1  2878 TIP3 OH2  OT    -0.834000       15.9994           0
    3798 WT1  2878 TIP3 H1   HT     0.417000        1.0080           0
    3799 WT1  2878 TIP3 H2   HT     0.417000        1.0080           0
    3800 WT1  2882 TIP3 OH2  OT    -0.834000       15.9994           0
    3801 WT1  2882 TIP3 H1   HT     0.417000        1.0080           0
    3802 WT1  2882 TIP3 H2   HT     0.417000        1.0080           0
    3803 WT1  2884 TIP3 OH2  OT    -0.834000       15.9994           0
    3804 WT1  2884 TIP3 H1   HT     0.417000        1.0080           0
    3805 WT1  2884 TIP3 H2   HT     0.417000        1.0080           0
    3806 WT1  2886 TIP3 OH2  OT    -0.834000       15.9994           0
    3807 WT1  2886 TIP3 H1   HT     0.417000        1.0080           0
    3808 WT1  2886 TIP3 H2   HT     0.417000        1.0080           0
    3809 WT1  2888 TIP3 OH2  OT    -0.834000       15.9994           0
    3810 WT1  2888 TIP3 H1   HT     0.417000        1.0080           0
    3811 WT1  2888 TIP3 H2   HT     0.417000        1.0080           0
    3812 WT1  2889 TIP3 OH2  OT    -0.834000       15.9994           0
    3813 WT1  2889 TIP3 H1   HT     0.417000        1.0080           0
    3814 WT1  2889 TIP3 H2   HT     0.417000        1.0080           0
    3815 WT1  2891 TIP3 OH2  OT    -0.834000       15.9994           0
    3816 WT1  2891 TIP3 H1   HT     0.417000        1.0080           0
    3817 WT1  2891 TIP3 H2   HT     0.417000        1.0080           0
    3818 WT1  2893 TIP3 OH2  OT    -0.834000       15.9994           0
    3819 WT1  2893 TIP3 H1   HT     0.417000        1.0080           0
    3820 WT1  2893 TIP3 H2   HT     0.417000        1.0080           0
    3821 WT1  2897 TIP3 OH2  OT    -0.834000       15.9994           0
    3822 WT1  2897 TIP3 H1   HT     0.417000        1.0080           0
    3823 WT1  2897 TIP3 H2   HT     0.417000        1.0080           0
    3824 WT1  2903 TIP3 OH2  OT    -0.834000       15.9994           0
    3825 WT1  2903 TIP3 H1   HT     0.417000        1.0080           0
    3826 WT1  2903 TIP3 H2   HT     0.417000        1.0080           0
    3827 WT1  2904 TIP3 OH2  OT    -0.834000       15.9994           0
    3828 WT1  2904 TIP3 H1   HT     0.417000        1.0080           0
    3829 WT1  2904 TIP3 H2   HT     0.417000        1.0080           0
    3830 WT1  2906 TIP3 OH2  OT    -0.834000       15.9994           0
    3831 WT1  2906 TIP3 H1   HT     0.417000        1.0080           0
    3832 WT1  2906 TIP3 H2   HT     0.417000        1.0080           0
    3833 WT1  2907 TIP3 OH2  OT    -0.834000       15.9994           0
    3834 WT1  2907 TIP3 H1   HT     0.417000        1.0080           0
    3835 WT1  2907 TIP3 H2   HT     0.417000        1.0080           0
    3836 WT1  2909 TIP3 OH2  OT    -0.834000       15.9994           0
    3837 WT1  2909 TIP3 H1   HT     0.417000        1.0080           0
    3838 WT1  2909 TIP3 H2   HT     0.417000        1.0080           0
    3839 WT1  2911 TIP3 OH2  OT    -0.834000       15.9994           0
    3840 WT1  2911 TIP3 H1   HT     0.417000        1.0080           0
    3841 WT1  2911 TIP3 H2   HT     0.417000        1.0080           0
    3842 WT1  2913 TIP3 OH2  OT    -0.834000       15.9994           0
    3843 WT1  2913 TIP3 H1   HT     0.417000        1.0080           0
    3844 WT1  2913 TIP3 H2   HT     0.417000        1.0080           0
    3845 WT1  2918 TIP3 OH2  OT    -0.834000       15.9994           0
    3846 WT1  2918 TIP3 H1   HT     0.417000        1.0080           0
    3847 WT1  2918 TIP3 H2   HT     0.417000        1.0080           0
    3848 WT1  2919 TIP3 OH2  OT    -0.834000       15.9994           0
    3849 WT1  2919 TIP3 H1   HT     0.417000        1.0080           0
    3850 WT1  2919 TIP3 H2   HT     0.417000        1.0080           0
    3851 WT1  2922 TIP3 OH2  OT    -0.834000       15.9994           0
    3852 WT1  2922 TIP3 H1   HT     0.417000        1.0080           0
    3853 WT1  2922 TIP3 H2   HT     0.417000        1.0080           0
    3854 WT1  2923 TIP3 OH2  OT    -0.834000       15.9994           0
    3855 WT1  2923 TIP3 H1   HT     0.417000        1.0080           0
    3856 WT1  2923 TIP3 H2   HT     0.417000        1.0080           0
    3857 WT1  2925 TIP3 OH2  OT    -0.834000       15.9994           0
    3858 WT1  2925 TIP3 H1   HT     0.417000        1.0080           0
    3859 WT1  2925 TIP3 H2   HT     0.417000        1.0080           0
    3860 WT1  2926 TIP3 OH2  OT    -0.834000       15.9994           0
    3861 WT1  2926 TIP3 H1   HT     0.417000        1.0080           0
    3862 WT1  2926 TIP3 H2   HT     0.417000        1.0080           0
    3863 WT1  2927 TIP3 OH2  OT    -0.834000       15.9994           0
    3864 WT1  2927 TIP3 H1   HT     0.417000        1.0080           0
    3865 WT1  2927 TIP3 H2   HT     0.417000        1.0080           0
    3866 WT1  2928 TIP3 OH2  OT    -0.834000       15.9994           0
    3867 WT1  2928 TIP3 H1   HT     0.417000        1.0080           0
    3868 WT1  2928 TIP3 H2   HT     0.417000        1.0080           0
    3869 WT1  2930 TIP3 OH2  OT    -0.834000       15.9994           0
    3870 WT1  2930 TIP3 H1   HT     0.417000        1.0080           0
    3871 WT1  2930 TIP3 H2   HT     0.417000        1.0080           0
    3872 WT1  2941 TIP3 OH2  OT    -0.834000       15.9994           0
    3873 WT1  2941 TIP3 H1   HT     0.417000        1.0080           0
    3874 WT1  2941 TIP3 H2   HT     0.417000        1.0080           0
    3875 WT1  2943 TIP3 OH2  OT    -0.834000       15.9994           0
    3876 WT1  2943 TIP3 H1   HT     0.417000        1.0080           0
    3877 WT1  2943 TIP3 H2   HT     0.417000        1.0080           0
    3878 WT1  2951 TIP3 OH2  OT    -0.834000       15.9994           0
    3879 WT1  2951 TIP3 H1   HT     0.417000        1.0080           0
    3880 WT1  2951 TIP3 H2   HT     0.417000        1.0080           0
    3881 WT1  2963 TIP3 OH2  OT    -0.834000       15.9994           0
    3882 WT1  2963 TIP3 H1   HT     0.417000        1.0080           0
    3883 WT1  2963 TIP3 H2   HT     0.417000        1.0080           0
    3884 WT1  2968 TIP3 OH2  OT    -0.834000       15.9994           0
    3885 WT1  2968 TIP3 H1   HT     0.417000        1.0080           0
    3886 WT1  2968 TIP3 H2   HT     0.417000        1.0080           0
    3887 WT1  2972 TIP3 OH2  OT    -0.834000       15.9994           0
    3888 WT1  2972 TIP3 H1   HT     0.417000        1.0080           0
    3889 WT1  2972 TIP3 H2   HT     0.417000        1.0080           0
    3890 WT1  2975 TIP3 OH2  OT    -0.834000       15.9994           0
    3891 WT1  2975 TIP3 H1   HT     0.417000        1.0080           0
    3892 WT1  2975 TIP3 H2   HT     0.417000        1.0080           0
    3893 WT1  2979 TIP3 OH2  OT    -0.834000       15.9994           0
    3894 WT1  2979 TIP3 H1   HT     0.417000        1.0080           0
    3895 WT1  2979 TIP3 H2   HT     0.417000        1.0080           0
    3896 WT1  3010 TIP3 OH2  OT    -0.834000       15.9994           0
    3897 WT1  3010 TIP3 H1   HT     0.417000        1.0080           0
    3898 WT1  3010 TIP3 H2   HT     0.417000        1.0080           0
    3899 WT1  3012 TIP3 OH2  OT    -0.834000       15.9994           0
    3900 WT1  3012 TIP3 H1   HT     0.417000        1.0080           0
    3901 WT1  3012 TIP3 H2   HT     0.417000        1.0080           0
    3902 WT1  3016 TIP3 OH2  OT    -0.834000       15.9994           0
    3903 WT1  3016 TIP3 H1   HT     0.417000        1.0080           0
    3904 WT1  3016 TIP3 H2   HT     0.417000        1.0080           0
    3905 WT1  3027 TIP3 OH2  OT    -0.834000       15.9994           0
    3906 WT1  3027 TIP3 H1   HT     0.417000        1.0080           0
    3907 WT1  3027 TIP3 H2   HT     0.417000        1.0080           0
    3908 WT1  3033 TIP3 OH2  OT    -0.834000       15.9994           0
    3909 WT1  3033 TIP3 H1   HT     0.417000        1.0080           0
    3910 WT1  3033 TIP3 H2   HT     0.417000        1.0080           0
    3911 WT1  3046 TIP3 OH2  OT    -0.834000       15.9994           0
    3912 WT1  3046 TIP3 H1   HT     0.417000        1.0080           0
    3913 WT1  3046 TIP3 H2   HT     0.417000        1.0080           0
    3914 WT1  3049 TIP3 OH2  OT    -0.834000       15.9994           0
    3915 WT1  3049 TIP3 H1   HT     0.417000        1.0080           0
    3916 WT1  3049 TIP3 H2   HT     0.417000        1.0080           0
    3917 WT1  3050 TIP3 OH2  OT    -0.834000       15.9994           0
    3918 WT1  3050 TIP3 H1   HT     0.417000        1.0080           0
    3919 WT1  3050 TIP3 H2   HT     0.417000        1.0080           0
    3920 WT1  3053 TIP3 OH2  OT    -0.834000       15.9994           0
    3921 WT1  3053 TIP3 H1   HT     0.417000        1.0080           0
    3922 WT1  3053 TIP3 H2   HT     0.417000        1.0080           0
    3923 WT1  3072 TIP3 OH2  OT    -0.834000       15.9994           0
    3924 WT1  3072 TIP3 H1   HT     0.417000        1.0080           0
    3925 WT1  3072 TIP3 H2   HT     0.417000        1.0080           0
    3926 WT1  3073 TIP3 OH2  OT    -0.834000       15.9994           0
    3927 WT1  3073 TIP3 H1   HT     0.417000        1.0080           0
    3928 WT1  3073 TIP3 H2   HT     0.417000        1.0080           0
    3929 WT1  3075 TIP3 OH2  OT    -0.834000       15.9994           0
    3930 WT1  3075 TIP3 H1   HT     0.417000        1.0080           0
    3931 WT1  3075 TIP3 H2   HT     0.417000        1.0080           0
    3932 WT1  3079 TIP3 OH2  OT    -0.834000       15.9994           0
    3933 WT1  3079 TIP3 H1   HT     0.417000        1.0080           0
    3934 WT1  3079 TIP3 H2   HT     0.417000        1.0080           0
    3935 WT1  3081 TIP3 OH2  OT    -0.834000       15.9994           0
    3936 WT1  3081 TIP3 H1   HT     0.417000        1.0080           0
    3937 WT1  3081 TIP3 H2   HT     0.417000        1.0080           0
    3938 WT1  3085 TIP3 OH2  OT    -0.834000       15.9994           0
    3939 WT1  3085 TIP3 H1   HT     0.417000        1.0080           0
    3940 WT1  3085 TIP3 H2   HT     0.417000        1.0080           0
    3941 WT1  3086 TIP3 OH2  OT    -0.834000       15.9994           0
    3942 WT1  3086 TIP3 H1   HT     0.417000        1.0080           0
    3943 WT1  3086 TIP3 H2   HT     0.417000        1.0080           0
    3944 WT1  3091 TIP3 OH2  OT    -0.834000       15.9994           0
    3945 WT1  3091 TIP3 H1   HT     0.417000        1.0080           0
    3946 WT1  3091 TIP3 H2   HT     0.417000        1.0080           0
    3947 WT1  3096 TIP3 OH2  OT    -0.834000       15.9994           0
    3948 WT1  3096 TIP3 H1   HT     0.417000        1.0080           0
    3949 WT1  3096 TIP3 H2   HT     0.417000        1.0080           0
    3950 WT1  3097 TIP3 OH2  OT    -0.834000       15.9994           0
    3951 WT1  3097 TIP3 H1   HT     0.417000        1.0080           0
    3952 WT1  3097 TIP3 H2   HT     0.417000        1.0080           0
    3953 WT1  3102 TIP3 OH2  OT    -0.834000       15.9994           0
    3954 WT1  3102 TIP3 H1   HT     0.417000        1.0080           0
    3955 WT1  3102 TIP3 H2   HT     0.417000        1.0080           0
    3956 WT1  3104 TIP3 OH2  OT    -0.834000       15.9994           0
    3957 WT1  3104 TIP3 H1   HT     0.417000        1.0080           0
    3958 WT1  3104 TIP3 H2   HT     0.417000        1.0080           0
    3959 WT1  3108 TIP3 OH2  OT    -0.834000       15.9994           0
    3960 WT1  3108 TIP3 H1   HT     0.417000        1.0080           0
    3961 WT1  3108 TIP3 H2   HT     0.417000        1.0080           0
    3962 WT1  3109 TIP3 OH2  OT    -0.834000       15.9994           0
    3963 WT1  3109 TIP3 H1   HT     0.417000        1.0080           0
    3964 WT1  3109 TIP3 H2   HT     0.417000        1.0080           0
    3965 WT1  3114 TIP3 OH2  OT    -0.834000       15.9994           0
    3966 WT1  3114 TIP3 H1   HT     0.417000        1.0080           0
    3967 WT1  3114 TIP3 H2   HT     0.417000        1.0080           0
    3968 WT1  3115 TIP3 OH2  OT    -0.834000       15.9994           0
    3969 WT1  3115 TIP3 H1   HT     0.417000        1.0080           0
    3970 WT1  3115 TIP3 H2   HT     0.417000        1.0080           0
    3971 WT1  3119 TIP3 OH2  OT    -0.834000       15.9994           0
    3972 WT1  3119 TIP3 H1   HT     0.417000        1.0080           0
    3973 WT1  3119 TIP3 H2   HT     0.417000        1.0080           0
    3974 WT1  3120 TIP3 OH2  OT    -0.834000       15.9994           0
    3975 WT1  3120 TIP3 H1   HT     0.417000        1.0080           0
    3976 WT1  3120 TIP3 H2   HT     0.417000        1.0080           0
    3977 WT1  3121 TIP3 OH2  OT    -0.834000       15.9994           0
    3978 WT1  3121 TIP3 H1   HT     0.417000        1.0080           0
    3979 WT1  3121 TIP3 H2   HT     0.417000        1.0080           0
    3980 WT1  3129 TIP3 OH2  OT    -0.834000       15.9994           0
    3981 WT1  3129 TIP3 H1   HT     0.417000        1.0080           0
    3982 WT1  3129 TIP3 H2   HT     0.417000        1.0080           0
    3983 WT1  3131 TIP3 OH2  OT    -0.834000       15.9994           0
    3984 WT1  3131 TIP3 H1   HT     0.417000        1.0080           0
    3985 WT1  3131 TIP3 H2   HT     0.417000        1.0080           0
    3986 WT1  3136 TIP3 OH2  OT    -0.834000       15.9994           0
    3987 WT1  3136 TIP3 H1   HT     0.417000        1.0080           0
    3988 WT1  3136 TIP3 H2   HT     0.417000        1.0080           0
    3989 WT1  3138 TIP3 OH2  OT    -0.834000       15.9994           0
    3990 WT1  3138 TIP3 H1   HT     0.417000        1.0080           0
    3991 WT1  3138 TIP3 H2   HT     0.417000        1.0080           0
    3992 WT1  3139 TIP3 OH2  OT    -0.834000       15.9994           0
    3993 WT1  3139 TIP3 H1   HT     0.417000        1.0080           0
    3994 WT1  3139 TIP3 H2   HT     0.417000        1.0080           0
    3995 WT1  3140 TIP3 OH2  OT    -0.834000       15.9994           0
    3996 WT1  3140 TIP3 H1   HT     0.417000        1.0080           0
    3997 WT1  3140 TIP3 H2   HT     0.417000        1.0080           0
    3998 WT1  3142 TIP3 OH2  OT    -0.834000       15.9994           0
    3999 WT1  3142 TIP3 H1   HT     0.417000        1.0080           0
    4000 WT1  3142 TIP3 H2   HT     0.417000        1.0080           0
    4001 WT1  3143 TIP3 OH2  OT    -0.834000       15.9994           0
    4002 WT1  3143 TIP3 H1   HT     0.417000        1.0080           0
    4003 WT1  3143 TIP3 H2   HT     0.417000        1.0080           0
    4004 WT1  3145 TIP3 OH2  OT    -0.834000       15.9994           0
    4005 WT1  3145 TIP3 H1   HT     0.417000        1.0080           0
    4006 WT1  3145 TIP3 H2   HT     0.417000        1.0080           0
    4007 WT1  3150 TIP3 OH2  OT    -0.834000       15.9994           0
    4008 WT1  3150 TIP3 H1   HT     0.417000        1.0080           0
    4009 WT1  3150 TIP3 H2   HT     0.417000        1.0080           0
    4010 WT1  3152 TIP3 OH2  OT    -0.834000       15.9994           0
    4011 WT1  3152 TIP3 H1   HT     0.417000        1.0080           0
    4012 WT1  3152 TIP3 H2   HT     0.417000        1.0080           0
    4013 WT1  3159 TIP3 OH2  OT    -0.834000       15.9994           0
    4014 WT1  3159 TIP3 H1   HT     0.417000        1.0080           0
    4015 WT1  3159 TIP3 H2   HT     0.417000        1.0080           0
    4016 WT1  3160 TIP3 OH2  OT    -0.834000       15.9994           0
    4017 WT1  3160 TIP3 H1   HT     0.417000        1.0080           0
    4018 WT1  3160 TIP3 H2   HT     0.417000        1.0080           0
    4019 WT1  3164 TIP3 OH2  OT    -0.834000       15.9994           0
    4020 WT1  3164 TIP3 H1   HT     0.417000        1.0080           0
    4021 WT1  3164 TIP3 H2   HT     0.417000        1.0080           0
    4022 WT1  3167 TIP3 OH2  OT    -0.834000       15.9994           0
    4023 WT1  3167 TIP3 H1   HT     0.417000        1.0080           0
    4024 WT1  3167 TIP3 H2   HT     0.417000        1.0080           0
    4025 WT1  3173 TIP3 OH2  OT    -0.834000       15.9994           0
    4026 WT1  3173 TIP3 H1   HT     0.417000        1.0080           0
    4027 WT1  3173 TIP3 H2   HT     0.417000        1.0080           0
    4028 WT1  3175 TIP3 OH2  OT    -0.834000       15.9994           0
    4029 WT1  3175 TIP3 H1   HT     0.417000        1.0080           0
    4030 WT1  3175 TIP3 H2   HT     0.417000        1.0080           0
    4031 WT1  3176 TIP3 OH2  OT    -0.834000       15.9994           0
    4032 WT1  3176 TIP3 H1   HT     0.417000        1.0080           0
    4033 WT1  3176 TIP3 H2   HT     0.417000        1.0080           0
    4034 WT1  3177 TIP3 OH2  OT    -0.834000       15.9994           0
    4035 WT1  3177 TIP3 H1   HT     0.417000        1.0080           0
    4036 WT1  3177 TIP3 H2   HT     0.417000        1.0080           0
    4037 WT1  3182 TIP3 OH2  OT    -0.834000       15.9994           0
    4038 WT1  3182 TIP3 H1   HT     0.417000        1.0080           0
    4039 WT1  3182 TIP3 H2   HT     0.417000        1.0080           0
    4040 WT1  3184 TIP3 OH2  OT    -0.834000       15.9994           0
    4041 WT1  3184 TIP3 H1   HT     0.417000        1.0080           0
    4042 WT1  3184 TIP3 H2   HT     0.417000        1.0080           0
    4043 WT1  3185 TIP3 OH2  OT    -0.834000       15.9994           0
    4044 WT1  3185 TIP3 H1   HT     0.417000        1.0080           0
    4045 WT1  3185 TIP3 H2   HT     0.417000        1.0080           0
    4046 WT1  3186 TIP3 OH2  OT    -0.834000       15.9994           0
    4047 WT1  3186 TIP3 H1   HT     0.417000        1.0080           0
    4048 WT1  3186 TIP3 H2   HT     0.417000        1.0080           0
    4049 WT1  3193 TIP3 OH2  OT    -0.834000       15.9994           0
    4050 WT1  3193 TIP3 H1   HT     0.417000        1.0080           0
    4051 WT1  3193 TIP3 H2   HT     0.417000        1.0080           0
    4052 WT1  3196 TIP3 OH2  OT    -0.834000       15.9994           0
    4053 WT1  3196 TIP3 H1   HT     0.417000        1.0080           0
    4054 WT1  3196 TIP3 H2   HT     0.417000        1.0080           0
    4055 WT1  3199 TIP3 OH2  OT    -0.834000       15.9994           0
    4056 WT1  3199 TIP3 H1   HT     0.417000        1.0080           0
    4057 WT1  3199 TIP3 H2   HT     0.417000        1.0080           0
    4058 WT1  3201 TIP3 OH2  OT    -0.834000       15.9994           0
    4059 WT1  3201 TIP3 H1   HT     0.417000        1.0080           0
    4060 WT1  3201 TIP3 H2   HT     0.417000        1.0080           0
    4061 WT1  3203 TIP3 OH2  OT    -0.834000       15.9994           0
    4062 WT1  3203 TIP3 H1   HT     0.417000        1.0080           0
    4063 WT1  3203 TIP3 H2   HT     0.417000        1.0080           0
    4064 WT1  3204 TIP3 OH2  OT    -0.834000       15.9994           0
    4065 WT1  3204 TIP3 H1   HT     0.417000        1.0080           0
    4066 WT1  3204 TIP3 H2   HT     0.417000        1.0080           0
    4067 WT1  3207 TIP3 OH2  OT    -0.834000       15.9994           0
    4068 WT1  3207 TIP3 H1   HT     0.417000        1.0080           0
    4069 WT1  3207 TIP3 H2   HT     0.417000        1.0080           0
    4070 WT1  3210 TIP3 OH2  OT    -0.834000       15.9994           0
    4071 WT1  3210 TIP3 H1   HT     0.417000        1.0080           0
    4072 WT1  3210 TIP3 H2   HT     0.417000        1.0080           0
    4073 WT1  3214 TIP3 OH2  OT    -0.834000       15.9994           0
    4074 WT1  3214 TIP3 H1   HT     0.417000        1.0080           0
    4075 WT1  3214 TIP3 H2   HT     0.417000        1.0080           0
    4076 WT1  3220 TIP3 OH2  OT    -0.834000       15.9994           0
    4077 WT1  3220 TIP3 H1   HT     0.417000        1.0080           0
    4078 WT1  3220 TIP3 H2   HT     0.417000        1.0080           0
    4079 WT1  3221 TIP3 OH2  OT    -0.834000       15.9994           0
    4080 WT1  3221 TIP3 H1   HT     0.417000        1.0080           0
    4081 WT1  3221 TIP3 H2   HT     0.417000        1.0080           0
    4082 WT1  3222 TIP3 OH2  OT    -0.834000       15.9994           0
    4083 WT1  3222 TIP3 H1   HT     0.417000        1.0080           0
    4084 WT1  3222 TIP3 H2   HT     0.417000        1.0080           0
    4085 WT1  3223 TIP3 OH2  OT    -0.834000       15.9994           0
    4086 WT1  3223 TIP3 H1   HT     0.417000        1.0080           0
    4087 WT1  3223 TIP3 H2   HT     0.417000        1.0080           0
    4088 WT1  3225 TIP3 OH2  OT    -0.834000       15.9994           0
    4089 WT1  3225 TIP3 H1   HT     0.417000        1.0080           0
    4090 WT1  3225 TIP3 H2   HT     0.417000        1.0080           0
    4091 WT1  3226 TIP3 OH2  OT    -0.834000       15.9994           0
    4092 WT1  3226 TIP3 H1   HT     0.417000        1.0080           0
    4093 WT1  3226 TIP3 H2   HT     0.417000        1.0080           0
    4094 WT1  3228 TIP3 OH2  OT    -0.834000       15.9994           0
    4095 WT1  3228 TIP3 H1   HT     0.417000        1.0080           0
    4096 WT1  3228 TIP3 H2   HT     0.417000        1.0080           0
    4097 WT1  3229 TIP3 OH2  OT    -0.834000       15.9994           0
    4098 WT1  3229 TIP3 H1   HT     0.417000        1.0080           0
    4099 WT1  3229 TIP3 H2   HT     0.417000        1.0080           0
    4100 WT1  3233 TIP3 OH2  OT    -0.834000       15.9994           0
    4101 WT1  3233 TIP3 H1   HT     0.417000        1.0080           0
    4102 WT1  3233 TIP3 H2   HT     0.417000        1.0080           0
    4103 WT1  3236 TIP3 OH2  OT    -0.834000       15.9994           0
    4104 WT1  3236 TIP3 H1   HT     0.417000        1.0080           0
    4105 WT1  3236 TIP3 H2   HT     0.417000        1.0080           0
    4106 WT1  3239 TIP3 OH2  OT    -0.834000       15.9994           0
    4107 WT1  3239 TIP3 H1   HT     0.417000        1.0080           0
    4108 WT1  3239 TIP3 H2   HT     0.417000        1.0080           0
    4109 WT1  3241 TIP3 OH2  OT    -0.834000       15.9994           0
    4110 WT1  3241 TIP3 H1   HT     0.417000        1.0080           0
    4111 WT1  3241 TIP3 H2   HT     0.417000        1.0080           0
    4112 WT1  3249 TIP3 OH2  OT    -0.834000       15.9994           0
    4113 WT1  3249 TIP3 H1   HT     0.417000        1.0080           0
    4114 WT1  3249 TIP3 H2   HT     0.417000        1.0080           0
    4115 WT1  3257 TIP3 OH2  OT    -0.834000       15.9994           0
    4116 WT1  3257 TIP3 H1   HT     0.417000        1.0080           0
    4117 WT1  3257 TIP3 H2   HT     0.417000        1.0080           0
    4118 WT1  3261 TIP3 OH2  OT    -0.834000       15.9994           0
    4119 WT1  3261 TIP3 H1   HT     0.417000        1.0080           0
    4120 WT1  3261 TIP3 H2   HT     0.417000        1.0080           0
    4121 WT1  3262 TIP3 OH2  OT    -0.834000       15.9994           0
    4122 WT1  3262 TIP3 H1   HT     0.417000        1.0080           0
    4123 WT1  3262 TIP3 H2   HT     0.417000        1.0080           0
    4124 WT1  3264 TIP3 OH2  OT    -0.834000       15.9994           0
    4125 WT1  3264 TIP3 H1   HT     0.417000        1.0080           0
    4126 WT1  3264 TIP3 H2   HT     0.417000        1.0080           0
    4127 WT1  3265 TIP3 OH2  OT    -0.834000       15.9994           0
    4128 WT1  3265 TIP3 H1   HT     0.417000        1.0080           0
    4129 WT1  3265 TIP3 H2   HT     0.417000        1.0080           0
    4130 WT1  3266 TIP3 OH2  OT    -0.834000       15.9994           0
    4131 WT1  3266 TIP3 H1   HT     0.417000        1.0080           0
    4132 WT1  3266 TIP3 H2   HT     0.417000        1.0080           0
    4133 WT1  3267 TIP3 OH2  OT    -0.834000       15.9994           0
    4134 WT1  3267 TIP3 H1   HT     0.417000        1.0080           0
    4135 WT1  3267 TIP3 H2   HT     0.417000        1.0080           0
    4136 WT1  3268 TIP3 OH2  OT    -0.834000       15.9994           0
    4137 WT1  3268 TIP3 H1   HT     0.417000        1.0080           0
    4138 WT1  3268 TIP3 H2   HT     0.417000        1.0080           0
    4139 WT1  3269 TIP3 OH2  OT    -0.834000       15.9994           0
    4140 WT1  3269 TIP3 H1   HT     0.417000        1.0080           0
    4141 WT1  3269 TIP3 H2   HT     0.417000        1.0080           0
    4142 WT1  3270 TIP3 OH2  OT    -0.834000       15.9994           0
    4143 WT1  3270 TIP3 H1   HT     0.417000        1.0080           0
    4144 WT1  3270 TIP3 H2   HT     0.417000        1.0080           0
    4145 WT1  3271 TIP3 OH2  OT    -0.834000       15.9994           0
    4146 WT1  3271 TIP3 H1   HT     0.417000        1.0080           0
    4147 WT1  3271 TIP3 H2   HT     0.417000        1.0080           0
    4148 WT1  3272 TIP3 OH2  OT    -0.834000       15.9994           0
    4149 WT1  3272 TIP3 H1   HT     0.417000        1.0080           0
    4150 WT1  3272 TIP3 H2   HT     0.417000        1.0080           0
    4151 WT1  3274 TIP3 OH2  OT    -0.834000       15.9994           0
    4152 WT1  3274 TIP3 H1   HT     0.417000        1.0080           0
    4153 WT1  3274 TIP3 H2   HT     0.417000        1.0080           0
    4154 WT1  3277 TIP3 OH2  OT    -0.834000       15.9994           0
    4155 WT1  3277 TIP3 H1   HT     0.417000        1.0080           0
    4156 WT1  3277 TIP3 H2   HT     0.417000        1.0080           0
    4157 WT1  3278 TIP3 OH2  OT    -0.834000       15.9994           0
    4158 WT1  3278 TIP3 H1   HT     0.417000        1.0080           0
    4159 WT1  3278 TIP3 H2   HT     0.417000        1.0080           0
    4160 WT1  3283 TIP3 OH2  OT    -0.834000       15.9994           0
    4161 WT1  3283 TIP3 H1   HT     0.417000        1.0080           0
    4162 WT1  3283 TIP3 H2   HT     0.417000        1.0080           0
    4163 WT1  3285 TIP3 OH2  OT    -0.834000       15.9994           0
    4164 WT1  3285 TIP3 H1   HT     0.417000        1.0080           0
    4165 WT1  3285 TIP3 H2   HT     0.417000        1.0080           0
    4166 WT1  3286 TIP3 OH2  OT    -0.834000       15.9994           0
    4167 WT1  3286 TIP3 H1   HT     0.417000        1.0080           0
    4168 WT1  3286 TIP3 H2   HT     0.417000        1.0080           0
    4169 WT1  3287 TIP3 OH2  OT    -0.834000       15.9994           0
    4170 WT1  3287 TIP3 H1   HT     0.417000        1.0080           0
    4171 WT1  3287 TIP3 H2   HT     0.417000        1.0080           0
    4172 WT1  3288 TIP3 OH2  OT    -0.834000       15.9994           0
    4173 WT1  3288 TIP3 H1   HT     0.417000        1.0080           0
    4174 WT1  3288 TIP3 H2   HT     0.417000        1.0080           0
    4175 WT1  3291 TIP3 OH2  OT    -0.834000       15.9994           0
    4176 WT1  3291 TIP3 H1   HT     0.417000        1.0080           0
    4177 WT1  3291 TIP3 H2   HT     0.417000        1.0080           0
    4178 WT1  3293 TIP3 OH2  OT    -0.834000       15.9994           0
    4179 WT1  3293 TIP3 H1   HT     0.417000        1.0080           0
    4180 WT1  3293 TIP3 H2   HT     0.417000        1.0080           0
    4181 WT1  3296 TIP3 OH2  OT    -0.834000       15.9994           0
    4182 WT1  3296 TIP3 H1   HT     0.417000        1.0080           0
    4183 WT1  3296 TIP3 H2   HT     0.417000        1.0080           0
    4184 WT1  3298 TIP3 OH2  OT    -0.834000       15.9994           0
    4185 WT1  3298 TIP3 H1   HT     0.417000        1.0080           0
    4186 WT1  3298 TIP3 H2   HT     0.417000        1.0080           0
    4187 WT1  3302 TIP3 OH2  OT    -0.834000       15.9994           0
    4188 WT1  3302 TIP3 H1   HT     0.417000        1.0080           0
    4189 WT1  3302 TIP3 H2   HT     0.417000        1.0080           0
    4190 WT1  3306 TIP3 OH2  OT    -0.834000       15.9994           0
    4191 WT1  3306 TIP3 H1   HT     0.417000        1.0080           0
    4192 WT1  3306 TIP3 H2   HT     0.417000        1.0080           0
    4193 WT1  3307 TIP3 OH2  OT    -0.834000       15.9994           0
    4194 WT1  3307 TIP3 H1   HT     0.417000        1.0080           0
    4195 WT1  3307 TIP3 H2   HT     0.417000        1.0080           0
    4196 WT1  3308 TIP3 OH2  OT    -0.834000       15.9994           0
    4197 WT1  3308 TIP3 H1   HT     0.417000        1.0080           0
    4198 WT1  3308 TIP3 H2   HT     0.417000        1.0080           0
    4199 WT1  3310 TIP3 OH2  OT    -0.834000       15.9994           0
    4200 WT1  3310 TIP3 H1   HT     0.417000        1.0080           0
    4201 WT1  3310 TIP3 H2   HT     0.417000        1.0080           0
    4202 WT1  3312 TIP3 OH2  OT    -0.834000       15.9994           0
    4203 WT1  3312 TIP3 H1   HT     0.417000        1.0080           0
    4204 WT1  3312 TIP3 H2   HT     0.417000        1.0080           0
    4205 WT1  3314 TIP3 OH2  OT    -0.834000       15.9994           0
    4206 WT1  3314 TIP3 H1   HT     0.417000        1.0080           0
    4207 WT1  3314 TIP3 H2   HT     0.417000        1.0080           0
    4208 WT1  3315 TIP3 OH2  OT    -0.834000       15.9994           0
    4209 WT1  3315 TIP3 H1   HT     0.417000        1.0080           0
    4210 WT1  3315 TIP3 H2   HT     0.417000        1.0080           0
    4211 WT1  3317 TIP3 OH2  OT    -0.834000       15.9994           0
    4212 WT1  3317 TIP3 H1   HT     0.417000        1.0080           0
    4213 WT1  3317 TIP3 H2   HT     0.417000        1.0080           0
    4214 WT1  3319 TIP3 OH2  OT    -0.834000       15.9994           0
    4215 WT1  3319 TIP3 H1   HT     0.417000        1.0080           0
    4216 WT1  3319 TIP3 H2   HT     0.417000        1.0080           0
    4217 WT1  3322 TIP3 OH2  OT    -0.834000       15.9994           0
    4218 WT1  3322 TIP3 H1   HT     0.417000        1.0080           0
    4219 WT1  3322 TIP3 H2   HT     0.417000        1.0080           0
    4220 WT1  3323 TIP3 OH2  OT    -0.834000       15.9994           0
    4221 WT1  3323 TIP3 H1   HT     0.417000        1.0080           0
    4222 WT1  3323 TIP3 H2   HT     0.417000        1.0080           0
    4223 WT1  3325 TIP3 OH2  OT    -0.834000       15.9994           0
    4224 WT1  3325 TIP3 H1   HT     0.417000        1.0080           0
    4225 WT1  3325 TIP3 H2   HT     0.417000        1.0080           0
    4226 WT1  3327 TIP3 OH2  OT    -0.834000       15.9994           0
    4227 WT1  3327 TIP3 H1   HT     0.417000        1.0080           0
    4228 WT1  3327 TIP3 H2   HT     0.417000        1.0080           0
    4229 WT1  3329 TIP3 OH2  OT    -0.834000       15.9994           0
    4230 WT1  3329 TIP3 H1   HT     0.417000        1.0080           0
    4231 WT1  3329 TIP3 H2   HT     0.417000        1.0080           0
    4232 WT1  3330 TIP3 OH2  OT    -0.834000       15.9994           0
    4233 WT1  3330 TIP3 H1   HT     0.417000        1.0080           0
    4234 WT1  3330 TIP3 H2   HT     0.417000        1.0080           0
    4235 WT1  3335 TIP3 OH2  OT    -0.834000       15.9994           0
    4236 WT1  3335 TIP3 H1   HT     0.417000        1.0080           0
    4237 WT1  3335 TIP3 H2   HT     0.417000        1.0080           0
    4238 WT1  3341 TIP3 OH2  OT    -0.834000       15.9994           0
    4239 WT1  3341 TIP3 H1   HT     0.417000        1.0080           0
    4240 WT1  3341 TIP3 H2   HT     0.417000        1.0080           0
    4241 WT1  3344 TIP3 OH2  OT    -0.834000       15.9994           0
    4242 WT1  3344 TIP3 H1   HT     0.417000        1.0080           0
    4243 WT1  3344 TIP3 H2   HT     0.417000        1.0080           0
    4244 WT1  3345 TIP3 OH2  OT    -0.834000       15.9994           0
    4245 WT1  3345 TIP3 H1   HT     0.417000        1.0080           0
    4246 WT1  3345 TIP3 H2   HT     0.417000        1.0080           0
    4247 WT1  3346 TIP3 OH2  OT    -0.834000       15.9994           0
    4248 WT1  3346 TIP3 H1   HT     0.417000        1.0080           0
    4249 WT1  3346 TIP3 H2   HT     0.417000        1.0080           0
    4250 WT1  3348 TIP3 OH2  OT    -0.834000       15.9994           0
    4251 WT1  3348 TIP3 H1   HT     0.417000        1.0080           0
    4252 WT1  3348 TIP3 H2   HT     0.417000        1.0080           0
    4253 WT1  3349 TIP3 OH2  OT    -0.834000       15.9994           0
    4254 WT1  3349 TIP3 H1   HT     0.417000        1.0080           0
    4255 WT1  3349 TIP3 H2   HT     0.417000        1.0080           0
    4256 WT1  3352 TIP3 OH2  OT    -0.834000       15.9994           0
    4257 WT1  3352 TIP3 H1   HT     0.417000        1.0080           0
    4258 WT1  3352 TIP3 H2   HT     0.417000        1.0080           0
    4259 WT1  3353 TIP3 OH2  OT    -0.834000       15.9994           0
    4260 WT1  3353 TIP3 H1   HT     0.417000        1.0080           0
    4261 WT1  3353 TIP3 H2   HT     0.417000        1.0080           0
    4262 WT1  3354 TIP3 OH2  OT    -0.834000       15.9994           0
    4263 WT1  3354 TIP3 H1   HT     0.417000        1.0080           0
    4264 WT1  3354 TIP3 H2   HT     0.417000        1.0080           0
    4265 WT1  3355 TIP3 OH2  OT    -0.834000       15.9994           0
    4266 WT1  3355 TIP3 H1   HT     0.417000        1.0080           0
    4267 WT1  3355 TIP3 H2   HT     0.417000        1.0080           0
    4268 WT1  3360 TIP3 OH2  OT    -0.834000       15.9994           0
    4269 WT1  3360 TIP3 H1   HT     0.417000        1.0080           0
    4270 WT1  3360 TIP3 H2   HT     0.417000        1.0080           0
    4271 WT1  3362 TIP3 OH2  OT    -0.834000       15.9994           0
    4272 WT1  3362 TIP3 H1   HT     0.417000        1.0080           0
    4273 WT1  3362 TIP3 H2   HT     0.417000        1.0080           0
    4274 WT1  3369 TIP3 OH2  OT    -0.834000       15.9994           0
    4275 WT1  3369 TIP3 H1   HT     0.417000        1.0080           0
    4276 WT1  3369 TIP3 H2   HT     0.417000        1.0080           0
    4277 WT1  3373 TIP3 OH2  OT    -0.834000       15.9994           0
    4278 WT1  3373 TIP3 H1   HT     0.417000        1.0080           0
    4279 WT1  3373 TIP3 H2   HT     0.417000        1.0080           0
    4280 WT1  3381 TIP3 OH2  OT    -0.834000       15.9994           0
    4281 WT1  3381 TIP3 H1   HT     0.417000        1.0080           0
    4282 WT1  3381 TIP3 H2   HT     0.417000        1.0080           0
    4283 WT1  3382 TIP3 OH2  OT    -0.834000       15.9994           0
    4284 WT1  3382 TIP3 H1   HT     0.417000        1.0080           0
    4285 WT1  3382 TIP3 H2   HT     0.417000        1.0080           0
    4286 WT1  3386 TIP3 OH2  OT    -0.834000       15.9994           0
    4287 WT1  3386 TIP3 H1   HT     0.417000        1.0080           0
    4288 WT1  3386 TIP3 H2   HT     0.417000        1.0080           0
    4289 WT1  3390 TIP3 OH2  OT    -0.834000       15.9994           0
    4290 WT1  3390 TIP3 H1   HT     0.417000        1.0080           0
    4291 WT1  3390 TIP3 H2   HT     0.417000        1.0080           0
    4292 WT1  3401 TIP3 OH2  OT    -0.834000       15.9994           0
    4293 WT1  3401 TIP3 H1   HT     0.417000        1.0080           0
    4294 WT1  3401 TIP3 H2   HT     0.417000        1.0080           0
    4295 WT1  3402 TIP3 OH2  OT    -0.834000       15.9994           0
    4296 WT1  3402 TIP3 H1   HT     0.417000        1.0080           0
    4297 WT1  3402 TIP3 H2   HT     0.417000        1.0080           0
    4298 WT1  3406 TIP3 OH2  OT    -0.834000       15.9994           0
    4299 WT1  3406 TIP3 H1   HT     0.417000        1.0080           0
    4300 WT1  3406 TIP3 H2   HT     0.417000        1.0080           0
    4301 WT1  3407 TIP3 OH2  OT    -0.834000       15.9994           0
    4302 WT1  3407 TIP3 H1   HT     0.417000        1.0080           0
    4303 WT1  3407 TIP3 H2   HT     0.417000        1.0080           0
    4304 WT1  3413 TIP3 OH2  OT    -0.834000       15.9994           0
    4305 WT1  3413 TIP3 H1   HT     0.417000        1.0080           0
    4306 WT1  3413 TIP3 H2   HT     0.417000        1.0080           0
    4307 WT1  3415 TIP3 OH2  OT    -0.834000       15.9994           0
    4308 WT1  3415 TIP3 H1   HT     0.417000        1.0080           0
    4309 WT1  3415 TIP3 H2   HT     0.417000        1.0080           0
    4310 WT1  3426 TIP3 OH2  OT    -0.834000       15.9994           0
    4311 WT1  3426 TIP3 H1   HT     0.417000        1.0080           0
    4312 WT1  3426 TIP3 H2   HT     0.417000        1.0080           0
    4313 WT1  3427 TIP3 OH2  OT    -0.834000       15.9994           0
    4314 WT1  3427 TIP3 H1   HT     0.417000        1.0080           0
    4315 WT1  3427 TIP3 H2   HT     0.417000        1.0080           0
    4316 WT1  3429 TIP3 OH2  OT    -0.834000       15.9994           0
    4317 WT1  3429 TIP3 H1   HT     0.417000        1.0080           0
    4318 WT1  3429 TIP3 H2   HT     0.417000        1.0080           0
    4319 WT1  3434 TIP3 OH2  OT    -0.834000       15.9994           0
    4320 WT1  3434 TIP3 H1   HT     0.417000        1.0080           0
    4321 WT1  3434 TIP3 H2   HT     0.417000        1.0080           0
    4322 WT1  3442 TIP3 OH2  OT    -0.834000       15.9994           0
    4323 WT1  3442 TIP3 H1   HT     0.417000        1.0080           0
    4324 WT1  3442 TIP3 H2   HT     0.417000        1.0080           0
    4325 WT1  3447 TIP3 OH2  OT    -0.834000       15.9994           0
    4326 WT1  3447 TIP3 H1   HT     0.417000        1.0080           0
    4327 WT1  3447 TIP3 H2   HT     0.417000        1.0080           0
    4328 WT1  3459 TIP3 OH2  OT    -0.834000       15.9994           0
    4329 WT1  3459 TIP3 H1   HT     0.417000        1.0080           0
    4330 WT1  3459 TIP3 H2   HT     0.417000        1.0080           0
    4331 WT1  3474 TIP3 OH2  OT    -0.834000       15.9994           0
    4332 WT1  3474 TIP3 H1   HT     0.417000        1.0080           0
    4333 WT1  3474 TIP3 H2   HT     0.417000        1.0080           0
    4334 WT1  3476 TIP3 OH2  OT    -0.834000       15.9994           0
    4335 WT1  3476 TIP3 H1   HT     0.417000        1.0080           0
    4336 WT1  3476 TIP3 H2   HT     0.417000        1.0080           0
    4337 WT1  3484 TIP3 OH2  OT    -0.834000       15.9994           0
    4338 WT1  3484 TIP3 H1   HT     0.417000        1.0080           0
    4339 WT1  3484 TIP3 H2   HT     0.417000        1.0080           0
    4340 WT1  3496 TIP3 OH2  OT    -0.834000       15.9994           0
    4341 WT1  3496 TIP3 H1   HT     0.417000        1.0080           0
    4342 WT1  3496 TIP3 H2   HT     0.417000        1.0080           0
    4343 WT1  3497 TIP3 OH2  OT    -0.834000       15.9994           0
    4344 WT1  3497 TIP3 H1   HT     0.417000        1.0080           0
    4345 WT1  3497 TIP3 H2   HT     0.417000        1.0080           0
    4346 WT1  3504 TIP3 OH2  OT    -0.834000       15.9994           0
    4347 WT1  3504 TIP3 H1   HT     0.417000        1.0080           0
    4348 WT1  3504 TIP3 H2   HT     0.417000        1.0080           0
    4349 WT1  3511 TIP3 OH2  OT    -0.834000       15.9994           0
    4350 WT1  3511 TIP3 H1   HT     0.417000        1.0080           0
    4351 WT1  3511 TIP3 H2   HT     0.417000        1.0080           0
    4352 WT1  3514 TIP3 OH2  OT    -0.834000       15.9994           0
    4353 WT1  3514 TIP3 H1   HT     0.417000        1.0080           0
    4354 WT1  3514 TIP3 H2   HT     0.417000        1.0080           0
    4355 WT1  3517 TIP3 OH2  OT    -0.834000       15.9994           0
    4356 WT1  3517 TIP3 H1   HT     0.417000        1.0080           0
    4357 WT1  3517 TIP3 H2   HT     0.417000        1.0080           0
    4358 WT1  3526 TIP3 OH2  OT    -0.834000       15.9994           0
    4359 WT1  3526 TIP3 H1   HT     0.417000        1.0080           0
    4360 WT1  3526 TIP3 H2   HT     0.417000        1.0080           0
    4361 WT1  3527 TIP3 OH2  OT    -0.834000       15.9994           0
    4362 WT1  3527 TIP3 H1   HT     0.417000        1.0080           0
    4363 WT1  3527 TIP3 H2   HT     0.417000        1.0080           0
    4364 WT1  3533 TIP3 OH2  OT    -0.834000       15.9994           0
    4365 WT1  3533 TIP3 H1   HT     0.417000        1.0080           0
    4366 WT1  3533 TIP3 H2   HT     0.417000        1.0080           0
    4367 WT1  3544 TIP3 OH2  OT    -0.834000       15.9994           0
    4368 WT1  3544 TIP3 H1   HT     0.417000        1.0080           0
    4369 WT1  3544 TIP3 H2   HT     0.417000        1.0080           0
    4370 WT1  3545 TIP3 OH2  OT    -0.834000       15.9994           0
    4371 WT1  3545 TIP3 H1   HT     0.417000        1.0080           0
    4372 WT1  3545 TIP3 H2   HT     0.417000        1.0080           0
    4373 WT1  3548 TIP3 OH2  OT    -0.834000       15.9994           0
    4374 WT1  3548 TIP3 H1   HT     0.417000        1.0080           0
    4375 WT1  3548 TIP3 H2   HT     0.417000        1.0080           0
    4376 WT1  3554 TIP3 OH2  OT    -0.834000       15.9994           0
    4377 WT1  3554 TIP3 H1   HT     0.417000        1.0080           0
    4378 WT1  3554 TIP3 H2   HT     0.417000        1.0080           0
    4379 WT1  3555 TIP3 OH2  OT    -0.834000       15.9994           0
    4380 WT1  3555 TIP3 H1   HT     0.417000        1.0080           0
    4381 WT1  3555 TIP3 H2   HT     0.417000        1.0080           0
    4382 WT1  3556 TIP3 OH2  OT    -0.834000       15.9994           0
    4383 WT1  3556 TIP3 H1   HT     0.417000        1.0080           0
    4384 WT1  3556 TIP3 H2   HT     0.417000        1.0080           0
    4385 WT1  3558 TIP3 OH2  OT    -0.834000       15.9994           0
    4386 WT1  3558 TIP3 H1   HT     0.417000        1.0080           0
    4387 WT1  3558 TIP3 H2   HT     0.417000        1.0080           0
    4388 WT1  3560 TIP3 OH2  OT    -0.834000       15.9994           0
    4389 WT1  3560 TIP3 H1   HT     0.417000        1.0080           0
    4390 WT1  3560 TIP3 H2   HT     0.417000        1.0080           0
    4391 WT1  3561 TIP3 OH2  OT    -0.834000       15.9994           0
    4392 WT1  3561 TIP3 H1   HT     0.417000        1.0080           0
    4393 WT1  3561 TIP3 H2   HT     0.417000        1.0080           0
    4394 WT1  3562 TIP3 OH2  OT    -0.834000       15.9994           0
    4395 WT1  3562 TIP3 H1   HT     0.417000        1.0080           0
    4396 WT1  3562 TIP3 H2   HT     0.417000        1.0080           0
    4397 WT1  3563 TIP3 OH2  OT    -0.834000       15.9994           0
    4398 WT1  3563 TIP3 H1   HT     0.417000        1.0080           0
    4399 WT1  3563 TIP3 H2   HT     0.417000        1.0080           0
    4400 WT1  3564 TIP3 OH2  OT    -0.834000       15.9994           0
    4401 WT1  3564 TIP3 H1   HT     0.417000        1.0080           0
    4402 WT1  3564 TIP3 H2   HT     0.417000        1.0080           0
    4403 WT1  3569 TIP3 OH2  OT    -0.834000       15.9994           0
    4404 WT1  3569 TIP3 H1   HT     0.417000        1.0080           0
    4405 WT1  3569 TIP3 H2   HT     0.417000        1.0080           0
    4406 WT1  3573 TIP3 OH2  OT    -0.834000       15.9994           0
    4407 WT1  3573 TIP3 H1   HT     0.417000        1.0080           0
    4408 WT1  3573 TIP3 H2   HT     0.417000        1.0080           0
    4409 WT1  3576 TIP3 OH2  OT    -0.834000       15.9994           0
    4410 WT1  3576 TIP3 H1   HT     0.417000        1.0080           0
    4411 WT1  3576 TIP3 H2   HT     0.417000        1.0080           0
    4412 WT1  3578 TIP3 OH2  OT    -0.834000       15.9994           0
    4413 WT1  3578 TIP3 H1   HT     0.417000        1.0080           0
    4414 WT1  3578 TIP3 H2   HT     0.417000        1.0080           0
    4415 WT1  3579 TIP3 OH2  OT    -0.834000       15.9994           0
    4416 WT1  3579 TIP3 H1   HT     0.417000        1.0080           0
    4417 WT1  3579 TIP3 H2   HT     0.417000        1.0080           0
    4418 WT1  3582 TIP3 OH2  OT    -0.834000       15.9994           0
    4419 WT1  3582 TIP3 H1   HT     0.417000        1.0080           0
    4420 WT1  3582 TIP3 H2   HT     0.417000        1.0080           0
    4421 WT1  3583 TIP3 OH2  OT    -0.834000       15.9994           0
    4422 WT1  3583 TIP3 H1   HT     0.417000        1.0080           0
    4423 WT1  3583 TIP3 H2   HT     0.417000        1.0080           0
    4424 WT1  3585 TIP3 OH2  OT    -0.834000       15.9994           0
    4425 WT1  3585 TIP3 H1   HT     0.417000        1.0080           0
    4426 WT1  3585 TIP3 H2   HT     0.417000        1.0080           0
    4427 WT1  3586 TIP3 OH2  OT    -0.834000       15.9994           0
    4428 WT1  3586 TIP3 H1   HT     0.417000        1.0080           0
    4429 WT1  3586 TIP3 H2   HT     0.417000        1.0080           0
    4430 WT1  3592 TIP3 OH2  OT    -0.834000       15.9994           0
    4431 WT1  3592 TIP3 H1   HT     0.417000        1.0080           0
    4432 WT1  3592 TIP3 H2   HT     0.417000        1.0080           0
    4433 WT1  3593 TIP3 OH2  OT    -0.834000       15.9994           0
    4434 WT1  3593 TIP3 H1   HT     0.417000        1.0080           0
    4435 WT1  3593 TIP3 H2   HT     0.417000        1.0080           0
    4436 WT1  3596 TIP3 OH2  OT    -0.834000       15.9994           0
    4437 WT1  3596 TIP3 H1   HT     0.417000        1.0080           0
    4438 WT1  3596 TIP3 H2   HT     0.417000        1.0080           0
    4439 WT1  3598 TIP3 OH2  OT    -0.834000       15.9994           0
    4440 WT1  3598 TIP3 H1   HT     0.417000        1.0080           0
    4441 WT1  3598 TIP3 H2   HT     0.417000        1.0080           0
    4442 WT1  3599 TIP3 OH2  OT    -0.834000       15.9994           0
    4443 WT1  3599 TIP3 H1   HT     0.417000        1.0080           0
    4444 WT1  3599 TIP3 H2   HT     0.417000        1.0080           0
    4445 WT1  3602 TIP3 OH2  OT    -0.834000       15.9994           0
    4446 WT1  3602 TIP3 H1   HT     0.417000        1.0080           0
    4447 WT1  3602 TIP3 H2   HT     0.417000        1.0080           0
    4448 WT1  3604 TIP3 OH2  OT    -0.834000       15.9994           0
    4449 WT1  3604 TIP3 H1   HT     0.417000        1.0080           0
    4450 WT1  3604 TIP3 H2   HT     0.417000        1.0080           0
    4451 WT1  3612 TIP3 OH2  OT    -0.834000       15.9994           0
    4452 WT1  3612 TIP3 H1   HT     0.417000        1.0080           0
    4453 WT1  3612 TIP3 H2   HT     0.417000        1.0080           0
    4454 WT1  3617 TIP3 OH2  OT    -0.834000       15.9994           0
    4455 WT1  3617 TIP3 H1   HT     0.417000        1.0080           0
    4456 WT1  3617 TIP3 H2   HT     0.417000        1.0080           0
    4457 WT1  3619 TIP3 OH2  OT    -0.834000       15.9994           0
    4458 WT1  3619 TIP3 H1   HT     0.417000        1.0080           0
    4459 WT1  3619 TIP3 H2   HT     0.417000        1.0080           0
    4460 WT1  3622 TIP3 OH2  OT    -0.834000       15.9994           0
    4461 WT1  3622 TIP3 H1   HT     0.417000        1.0080           0
    4462 WT1  3622 TIP3 H2   HT     0.417000        1.0080           0
    4463 WT1  3623 TIP3 OH2  OT    -0.834000       15.9994           0
    4464 WT1  3623 TIP3 H1   HT     0.417000        1.0080           0
    4465 WT1  3623 TIP3 H2   HT     0.417000        1.0080           0
    4466 WT1  3624 TIP3 OH2  OT    -0.834000       15.9994           0
    4467 WT1  3624 TIP3 H1   HT     0.417000        1.0080           0
    4468 WT1  3624 TIP3 H2   HT     0.417000        1.0080           0
    4469 WT1  3625 TIP3 OH2  OT    -0.834000       15.9994           0
    4470 WT1  3625 TIP3 H1   HT     0.417000        1.0080           0
    4471 WT1  3625 TIP3 H2   HT     0.417000        1.0080           0
    4472 WT1  3627 TIP3 OH2  OT    -0.834000       15.9994           0
    4473 WT1  3627 TIP3 H1   HT     0.417000        1.0080           0
    4474 WT1  3627 TIP3 H2   HT     0.417000        1.0080           0
    4475 WT1  3629 TIP3 OH2  OT    -0.834000       15.9994           0
    4476 WT1  3629 TIP3 H1   HT     0.417000        1.0080           0
    4477 WT1  3629 TIP3 H2   HT     0.417000        1.0080           0
    4478 WT1  3636 TIP3 OH2  OT    -0.834000       15.9994           0
    4479 WT1  3636 TIP3 H1   HT     0.417000        1.0080           0
    4480 WT1  3636 TIP3 H2   HT     0.417000        1.0080           0
    4481 WT1  3644 TIP3 OH2  OT    -0.834000       15.9994           0
    4482 WT1  3644 TIP3 H1   HT     0.417000        1.0080           0
    4483 WT1  3644 TIP3 H2   HT     0.417000        1.0080           0
    4484 WT1  3645 TIP3 OH2  OT    -0.834000       15.9994           0
    4485 WT1  3645 TIP3 H1   HT     0.417000        1.0080           0
    4486 WT1  3645 TIP3 H2   HT     0.417000        1.0080           0
    4487 WT1  3646 TIP3 OH2  OT    -0.834000       15.9994           0
    4488 WT1  3646 TIP3 H1   HT     0.417000        1.0080           0
    4489 WT1  3646 TIP3 H2   HT     0.417000        1.0080           0
    4490 WT1  3647 TIP3 OH2  OT    -0.834000       15.9994           0
    4491 WT1  3647 TIP3 H1   HT     0.417000        1.0080           0
    4492 WT1  3647 TIP3 H2   HT     0.417000        1.0080           0
    4493 WT1  3650 TIP3 OH2  OT    -0.834000       15.9994           0
    4494 WT1  3650 TIP3 H1   HT     0.417000        1.0080           0
    4495 WT1  3650 TIP3 H2   HT     0.417000        1.0080           0
    4496 WT1  3651 TIP3 OH2  OT    -0.834000       15.9994           0
    4497 WT1  3651 TIP3 H1   HT     0.417000        1.0080           0
    4498 WT1  3651 TIP3 H2   HT     0.417000        1.0080           0
    4499 WT1  3653 TIP3 OH2  OT    -0.834000       15.9994           0
    4500 WT1  3653 TIP3 H1   HT     0.417000        1.0080           0
    4501 WT1  3653 TIP3 H2   HT     0.417000        1.0080           0
    4502 WT1  3660 TIP3 OH2  OT    -0.834000       15.9994           0
    4503 WT1  3660 TIP3 H1   HT     0.417000        1.0080           0
    4504 WT1  3660 TIP3 H2   HT     0.417000        1.0080           0
    4505 WT1  3661 TIP3 OH2  OT    -0.834000       15.9994           0
    4506 WT1  3661 TIP3 H1   HT     0.417000        1.0080           0
    4507 WT1  3661 TIP3 H2   HT     0.417000        1.0080           0
    4508 WT1  3662 TIP3 OH2  OT    -0.834000       15.9994           0
    4509 WT1  3662 TIP3 H1   HT     0.417000        1.0080           0
    4510 WT1  3662 TIP3 H2   HT     0.417000        1.0080           0
    4511 WT1  3663 TIP3 OH2  OT    -0.834000       15.9994           0
    4512 WT1  3663 TIP3 H1   HT     0.417000        1.0080           0
    4513 WT1  3663 TIP3 H2   HT     0.417000        1.0080           0
    4514 WT1  3664 TIP3 OH2  OT    -0.834000       15.9994           0
    4515 WT1  3664 TIP3 H1   HT     0.417000        1.0080           0
    4516 WT1  3664 TIP3 H2   HT     0.417000        1.0080           0
    4517 WT1  3665 TIP3 OH2  OT    -0.834000       15.9994           0
    4518 WT1  3665 TIP3 H1   HT     0.417000        1.0080           0
    4519 WT1  3665 TIP3 H2   HT     0.417000        1.0080           0
    4520 WT1  3666 TIP3 OH2  OT    -0.834000       15.9994           0
    4521 WT1  3666 TIP3 H1   HT     0.417000        1.0080           0
    4522 WT1  3666 TIP3 H2   HT     0.417000        1.0080           0
    4523 WT1  3667 TIP3 OH2  OT    -0.834000       15.9994           0
    4524 WT1  3667 TIP3 H1   HT     0.417000        1.0080           0
    4525 WT1  3667 TIP3 H2   HT     0.417000        1.0080           0
    4526 WT1  3668 TIP3 OH2  OT    -0.834000       15.9994           0
    4527 WT1  3668 TIP3 H1   HT     0.417000        1.0080           0
    4528 WT1  3668 TIP3 H2   HT     0.417000        1.0080           0
    4529 WT1  3674 TIP3 OH2  OT    -0.834000       15.9994           0
    4530 WT1  3674 TIP3 H1   HT     0.417000        1.0080           0
    4531 WT1  3674 TIP3 H2   HT     0.417000        1.0080           0
    4532 WT1  3677 TIP3 OH2  OT    -0.834000       15.9994           0
    4533 WT1  3677 TIP3 H1   HT     0.417000        1.0080           0
    4534 WT1  3677 TIP3 H2   HT     0.417000        1.0080           0
    4535 WT1  3681 TIP3 OH2  OT    -0.834000       15.9994           0
    4536 WT1  3681 TIP3 H1   HT     0.417000        1.0080           0
    4537 WT1  3681 TIP3 H2   HT     0.417000        1.0080           0
    4538 WT1  3683 TIP3 OH2  OT    -0.834000       15.9994           0
    4539 WT1  3683 TIP3 H1   HT     0.417000        1.0080           0
    4540 WT1  3683 TIP3 H2   HT     0.417000        1.0080           0
    4541 WT1  3685 TIP3 OH2  OT    -0.834000       15.9994           0
    4542 WT1  3685 TIP3 H1   HT     0.417000        1.0080           0
    4543 WT1  3685 TIP3 H2   HT     0.417000        1.0080           0
    4544 WT1  3686 TIP3 OH2  OT    -0.834000       15.9994           0
    4545 WT1  3686 TIP3 H1   HT     0.417000        1.0080           0
    4546 WT1  3686 TIP3 H2   HT     0.417000        1.0080           0
    4547 WT1  3687 TIP3 OH2  OT    -0.834000       15.9994           0
    4548 WT1  3687 TIP3 H1   HT     0.417000        1.0080           0
    4549 WT1  3687 TIP3 H2   HT     0.417000        1.0080           0
    4550 WT1  3688 TIP3 OH2  OT    -0.834000       15.9994           0
    4551 WT1  3688 TIP3 H1   HT     0.417000        1.0080           0
    4552 WT1  3688 TIP3 H2   HT     0.417000        1.0080           0
    4553 WT1  3689 TIP3 OH2  OT    -0.834000       15.9994           0
    4554 WT1  3689 TIP3 H1   HT     0.417000        1.0080           0
    4555 WT1  3689 TIP3 H2   HT     0.417000        1.0080           0
    4556 WT1  3690 TIP3 OH2  OT    -0.834000       15.9994           0
    4557 WT1  3690 TIP3 H1   HT     0.417000        1.0080           0
    4558 WT1  3690 TIP3 H2   HT     0.417000        1.0080           0
    4559 WT1  3693 TIP3 OH2  OT    -0.834000       15.9994           0
    4560 WT1  3693 TIP3 H1   HT     0.417000        1.0080           0
    4561 WT1  3693 TIP3 H2   HT     0.417000        1.0080           0
    4562 WT1  3697 TIP3 OH2  OT    -0.834000       15.9994           0
    4563 WT1  3697 TIP3 H1   HT     0.417000        1.0080           0
    4564 WT1  3697 TIP3 H2   HT     0.417000        1.0080           0
    4565 WT1  3698 TIP3 OH2  OT    -0.834000       15.9994           0
    4566 WT1  3698 TIP3 H1   HT     0.417000        1.0080           0
    4567 WT1  3698 TIP3 H2   HT     0.417000        1.0080           0
    4568 WT1  3702 TIP3 OH2  OT    -0.834000       15.9994           0
    4569 WT1  3702 TIP3 H1   HT     0.417000        1.0080           0
    4570 WT1  3702 TIP3 H2   HT     0.417000        1.0080           0
    4571 WT1  3705 TIP3 OH2  OT    -0.834000       15.9994           0
    4572 WT1  3705 TIP3 H1   HT     0.417000        1.0080           0
    4573 WT1  3705 TIP3 H2   HT     0.417000        1.0080           0
    4574 WT1  3706 TIP3 OH2  OT    -0.834000       15.9994           0
    4575 WT1  3706 TIP3 H1   HT     0.417000        1.0080           0
    4576 WT1  3706 TIP3 H2   HT     0.417000        1.0080           0
    4577 WT1  3709 TIP3 OH2  OT    -0.834000       15.9994           0
    4578 WT1  3709 TIP3 H1   HT     0.417000        1.0080           0
    4579 WT1  3709 TIP3 H2   HT     0.417000        1.0080           0
    4580 WT1  3710 TIP3 OH2  OT    -0.834000       15.9994           0
    4581 WT1  3710 TIP3 H1   HT     0.417000        1.0080           0
    4582 WT1  3710 TIP3 H2   HT     0.417000        1.0080           0
    4583 WT1  3713 TIP3 OH2  OT    -0.834000       15.9994           0
    4584 WT1  3713 TIP3 H1   HT     0.417000        1.0080           0
    4585 WT1  3713 TIP3 H2   HT     0.417000        1.0080           0
    4586 WT1  3714 TIP3 OH2  OT    -0.834000       15.9994           0
    4587 WT1  3714 TIP3 H1   HT     0.417000        1.0080           0
    4588 WT1  3714 TIP3 H2   HT     0.417000        1.0080           0
    4589 WT1  3716 TIP3 OH2  OT    -0.834000       15.9994           0
    4590 WT1  3716 TIP3 H1   HT     0.417000        1.0080           0
    4591 WT1  3716 TIP3 H2   HT     0.417000        1.0080           0
    4592 WT1  3718 TIP3 OH2  OT    -0.834000       15.9994           0
    4593 WT1  3718 TIP3 H1   HT     0.417000        1.0080           0
    4594 WT1  3718 TIP3 H2   HT     0.417000        1.0080           0
    4595 WT1  3719 TIP3 OH2  OT    -0.834000       15.9994           0
    4596 WT1  3719 TIP3 H1   HT     0.417000        1.0080           0
    4597 WT1  3719 TIP3 H2   HT     0.417000        1.0080           0
    4598 WT1  3723 TIP3 OH2  OT    -0.834000       15.9994           0
    4599 WT1  3723 TIP3 H1   HT     0.417000        1.0080           0
    4600 WT1  3723 TIP3 H2   HT     0.417000        1.0080           0
    4601 WT1  3725 TIP3 OH2  OT    -0.834000       15.9994           0
    4602 WT1  3725 TIP3 H1   HT     0.417000        1.0080           0
    4603 WT1  3725 TIP3 H2   HT     0.417000        1.0080           0
    4604 WT1  3726 TIP3 OH2  OT    -0.834000       15.9994           0
    4605 WT1  3726 TIP3 H1   HT     0.417000        1.0080           0
    4606 WT1  3726 TIP3 H2   HT     0.417000        1.0080           0
    4607 WT1  3728 TIP3 OH2  OT    -0.834000       15.9994           0
    4608 WT1  3728 TIP3 H1   HT     0.417000        1.0080           0
    4609 WT1  3728 TIP3 H2   HT     0.417000        1.0080           0
    4610 WT1  3729 TIP3 OH2  OT    -0.834000       15.9994           0
    4611 WT1  3729 TIP3 H1   HT     0.417000        1.0080           0
    4612 WT1  3729 TIP3 H2   HT     0.417000        1.0080           0
    4613 WT1  3730 TIP3 OH2  OT    -0.834000       15.9994           0
    4614 WT1  3730 TIP3 H1   HT     0.417000        1.0080           0
    4615 WT1  3730 TIP3 H2   HT     0.417000        1.0080           0
    4616 WT1  3731 TIP3 OH2  OT    -0.834000       15.9994           0
    4617 WT1  3731 TIP3 H1   HT     0.417000        1.0080           0
    4618 WT1  3731 TIP3 H2   HT     0.417000        1.0080           0
    4619 WT1  3732 TIP3 OH2  OT    -0.834000       15.9994           0
    4620 WT1  3732 TIP3 H1   HT     0.417000        1.0080           0
    4621 WT1  3732 TIP3 H2   HT     0.417000        1.0080           0
    4622 WT1  3733 TIP3 OH2  OT    -0.834000       15.9994           0
    4623 WT1  3733 TIP3 H1   HT     0.417000        1.0080           0
    4624 WT1  3733 TIP3 H2   HT     0.417000        1.0080           0
    4625 WT1  3734 TIP3 OH2  OT    -0.834000       15.9994           0
    4626 WT1  3734 TIP3 H1   HT     0.417000        1.0080           0
    4627 WT1  3734 TIP3 H2   HT     0.417000        1.0080           0
    4628 WT1  3736 TIP3 OH2  OT    -0.834000       15.9994           0
    4629 WT1  3736 TIP3 H1   HT     0.417000        1.0080           0
    4630 WT1  3736 TIP3 H2   HT     0.417000        1.0080           0
    4631 WT1  3737 TIP3 OH2  OT    -0.834000       15.9994           0
    4632 WT1  3737 TIP3 H1   HT     0.417000        1.0080           0
    4633 WT1  3737 TIP3 H2   HT     0.417000        1.0080           0
    4634 WT1  3740 TIP3 OH2  OT    -0.834000       15.9994           0
    4635 WT1  3740 TIP3 H1   HT     0.417000        1.0080           0
    4636 WT1  3740 TIP3 H2   HT     0.417000        1.0080           0
    4637 WT1  3743 TIP3 OH2  OT    -0.834000       15.9994           0
    4638 WT1  3743 TIP3 H1   HT     0.417000        1.0080           0
    4639 WT1  3743 TIP3 H2   HT     0.417000        1.0080           0
    4640 WT1  3744 TIP3 OH2  OT    -0.834000       15.9994           0
    4641 WT1  3744 TIP3 H1   HT     0.417000        1.0080           0
    4642 WT1  3744 TIP3 H2   HT     0.417000        1.0080           0
    4643 WT1  3746 TIP3 OH2  OT    -0.834000       15.9994           0
    4644 WT1  3746 TIP3 H1   HT     0.417000        1.0080           0
    4645 WT1  3746 TIP3 H2   HT     0.417000        1.0080           0
    4646 WT1  3747 TIP3 OH2  OT    -0.834000       15.9994           0
    4647 WT1  3747 TIP3 H1   HT     0.417000        1.0080           0
    4648 WT1  3747 TIP3 H2   HT     0.417000        1.0080           0
    4649 WT1  3749 TIP3 OH2  OT    -0.834000       15.9994           0
    4650 WT1  3749 TIP3 H1   HT     0.417000        1.0080           0
    4651 WT1  3749 TIP3 H2   HT     0.417000        1.0080           0
    4652 WT1  3750 TIP3 OH2  OT    -0.834000       15.9994           0
    4653 WT1  3750 TIP3 H1   HT     0.417000        1.0080           0
    4654 WT1  3750 TIP3 H2   HT     0.417000        1.0080           0
    4655 WT1  3751 TIP3 OH2  OT    -0.834000       15.9994           0
    4656 WT1  3751 TIP3 H1   HT     0.417000        1.0080           0
    4657 WT1  3751 TIP3 H2   HT     0.417000        1.0080           0
    4658 WT1  3752 TIP3 OH2  OT    -0.834000       15.9994           0
    4659 WT1  3752 TIP3 H1   HT     0.417000        1.0080           0
    4660 WT1  3752 TIP3 H2   HT     0.417000        1.0080           0
    4661 WT1  3753 TIP3 OH2  OT    -0.834000       15.9994           0
    4662 WT1  3753 TIP3 H1   HT     0.417000        1.0080           0
    4663 WT1  3753 TIP3 H2   HT     0.417000        1.0080           0
    4664 WT1  3757 TIP3 OH2  OT    -0.834000       15.9994           0
    4665 WT1  3757 TIP3 H1   HT     0.417000        1.0080           0
    4666 WT1  3757 TIP3 H2   HT     0.417000        1.0080           0
    4667 WT1  3758 TIP3 OH2  OT    -0.834000       15.9994           0
    4668 WT1  3758 TIP3 H1   HT     0.417000        1.0080           0
    4669 WT1  3758 TIP3 H2   HT     0.417000        1.0080           0
    4670 WT1  3762 TIP3 OH2  OT    -0.834000       15.9994           0
    4671 WT1  3762 TIP3 H1   HT     0.417000        1.0080           0
    4672 WT1  3762 TIP3 H2   HT     0.417000        1.0080           0
    4673 WT1  3764 TIP3 OH2  OT    -0.834000       15.9994           0
    4674 WT1  3764 TIP3 H1   HT     0.417000        1.0080           0
    4675 WT1  3764 TIP3 H2   HT     0.417000        1.0080           0
    4676 WT1  3766 TIP3 OH2  OT    -0.834000       15.9994           0
    4677 WT1  3766 TIP3 H1   HT     0.417000        1.0080           0
    4678 WT1  3766 TIP3 H2   HT     0.417000        1.0080           0
    4679 WT1  3767 TIP3 OH2  OT    -0.834000       15.9994           0
    4680 WT1  3767 TIP3 H1   HT     0.417000        1.0080           0
    4681 WT1  3767 TIP3 H2   HT     0.417000        1.0080           0
    4682 WT1  3770 TIP3 OH2  OT    -0.834000       15.9994           0
    4683 WT1  3770 TIP3 H1   HT     0.417000        1.0080           0
    4684 WT1  3770 TIP3 H2   HT     0.417000        1.0080           0
    4685 WT1  3771 TIP3 OH2  OT    -0.834000       15.9994           0
    4686 WT1  3771 TIP3 H1   HT     0.417000        1.0080           0
    4687 WT1  3771 TIP3 H2   HT     0.417000        1.0080           0
    4688 WT1  3772 TIP3 OH2  OT    -0.834000       15.9994           0
    4689 WT1  3772 TIP3 H1   HT     0.417000        1.0080           0
    4690 WT1  3772 TIP3 H2   HT     0.417000        1.0080           0
    4691 WT1  3776 TIP3 OH2  OT    -0.834000       15.9994           0
    4692 WT1  3776 TIP3 H1   HT     0.417000        1.0080           0
    4693 WT1  3776 TIP3 H2   HT     0.417000        1.0080           0
    4694 WT1  3779 TIP3 OH2  OT    -0.834000       15.9994           0
    4695 WT1  3779 TIP3 H1   HT     0.417000        1.0080           0
    4696 WT1  3779 TIP3 H2   HT     0.417000        1.0080           0
    4697 WT1  3782 TIP3 OH2  OT    -0.834000       15.9994           0
    4698 WT1  3782 TIP3 H1   HT     0.417000        1.0080           0
    4699 WT1  3782 TIP3 H2   HT     0.417000        1.0080           0
    4700 WT1  3785 TIP3 OH2  OT    -0.834000       15.9994           0
    4701 WT1  3785 TIP3 H1   HT     0.417000        1.0080           0
    4702 WT1  3785 TIP3 H2   HT     0.417000        1.0080           0
    4703 WT1  3786 TIP3 OH2  OT    -0.834000       15.9994           0
    4704 WT1  3786 TIP3 H1   HT     0.417000        1.0080           0
    4705 WT1  3786 TIP3 H2   HT     0.417000        1.0080           0
    4706 WT1  3788 TIP3 OH2  OT    -0.834000       15.9994           0
    4707 WT1  3788 TIP3 H1   HT     0.417000        1.0080           0
    4708 WT1  3788 TIP3 H2   HT     0.417000        1.0080           0
    4709 WT1  3789 TIP3 OH2  OT    -0.834000       15.9994           0
    4710 WT1  3789 TIP3 H1   HT     0.417000        1.0080           0
    4711 WT1  3789 TIP3 H2   HT     0.417000        1.0080           0
    4712 WT1  3792 TIP3 OH2  OT    -0.834000       15.9994           0
    4713 WT1  3792 TIP3 H1   HT     0.417000        1.0080           0
    4714 WT1  3792 TIP3 H2   HT     0.417000        1.0080           0
    4715 WT1  3793 TIP3 OH2  OT    -0.834000       15.9994           0
    4716 WT1  3793 TIP3 H1   HT     0.417000        1.0080           0
    4717 WT1  3793 TIP3 H2   HT     0.417000        1.0080           0
    4718 WT1  3796 TIP3 OH2  OT    -0.834000       15.9994           0
    4719 WT1  3796 TIP3 H1   HT     0.417000        1.0080           0
    4720 WT1  3796 TIP3 H2   HT     0.417000        1.0080           0
    4721 WT1  3800 TIP3 OH2  OT    -0.834000       15.9994           0
    4722 WT1  3800 TIP3 H1   HT     0.417000        1.0080           0
    4723 WT1  3800 TIP3 H2   HT     0.417000        1.0080           0
    4724 WT1  3801 TIP3 OH2  OT    -0.834000       15.9994           0
    4725 WT1  3801 TIP3 H1   HT     0.417000        1.0080           0
    4726 WT1  3801 TIP3 H2   HT     0.417000        1.0080           0
    4727 WT1  3808 TIP3 OH2  OT    -0.834000       15.9994           0
    4728 WT1  3808 TIP3 H1   HT     0.417000        1.0080           0
    4729 WT1  3808 TIP3 H2   HT     0.417000        1.0080           0
    4730 WT1  3810 TIP3 OH2  OT    -0.834000       15.9994           0
    4731 WT1  3810 TIP3 H1   HT     0.417000        1.0080           0
    4732 WT1  3810 TIP3 H2   HT     0.417000        1.0080           0
    4733 WT1  3814 TIP3 OH2  OT    -0.834000       15.9994           0
    4734 WT1  3814 TIP3 H1   HT     0.417000        1.0080           0
    4735 WT1  3814 TIP3 H2   HT     0.417000        1.0080           0
    4736 WT1  3817 TIP3 OH2  OT    -0.834000       15.9994           0
    4737 WT1  3817 TIP3 H1   HT     0.417000        1.0080           0
    4738 WT1  3817 TIP3 H2   HT     0.417000        1.0080           0
    4739 WT1  3830 TIP3 OH2  OT    -0.834000       15.9994           0
    4740 WT1  3830 TIP3 H1   HT     0.417000        1.0080           0
    4741 WT1  3830 TIP3 H2   HT     0.417000        1.0080           0
    4742 WT1  3833 TIP3 OH2  OT    -0.834000       15.9994           0
    4743 WT1  3833 TIP3 H1   HT     0.417000        1.0080           0
    4744 WT1  3833 TIP3 H2   HT     0.417000        1.0080           0
    4745 WT1  3850 TIP3 OH2  OT    -0.834000       15.9994           0
    4746 WT1  3850 TIP3 H1   HT     0.417000        1.0080           0
    4747 WT1  3850 TIP3 H2   HT     0.417000        1.0080           0
    4748 WT1  3851 TIP3 OH2  OT    -0.834000       15.9994           0
    4749 WT1  3851 TIP3 H1   HT     0.417000        1.0080           0
    4750 WT1  3851 TIP3 H2   HT     0.417000        1.0080           0
    4751 WT1  3852 TIP3 OH2  OT    -0.834000       15.9994           0
    4752 WT1  3852 TIP3 H1   HT     0.417000        1.0080           0
    4753 WT1  3852 TIP3 H2   HT     0.417000        1.0080           0
    4754 WT1  3872 TIP3 OH2  OT    -0.834000       15.9994           0
    4755 WT1  3872 TIP3 H1   HT     0.417000        1.0080           0
    4756 WT1  3872 TIP3 H2   HT     0.417000        1.0080           0
    4757 WT1  3892 TIP3 OH2  OT    -0.834000       15.9994           0
    4758 WT1  3892 TIP3 H1   HT     0.417000        1.0080           0
    4759 WT1  3892 TIP3 H2   HT     0.417000        1.0080           0
    4760 WT1  3919 TIP3 OH2  OT    -0.834000       15.9994           0
    4761 WT1  3919 TIP3 H1   HT     0.417000        1.0080           0
    4762 WT1  3919 TIP3 H2   HT     0.417000        1.0080           0
    4763 WT1  3925 TIP3 OH2  OT    -0.834000       15.9994           0
    4764 WT1  3925 TIP3 H1   HT     0.417000        1.0080           0
    4765 WT1  3925 TIP3 H2   HT     0.417000        1.0080           0
    4766 WT1  3933 TIP3 OH2  OT    -0.834000       15.9994           0
    4767 WT1  3933 TIP3 H1   HT     0.417000        1.0080           0
    4768 WT1  3933 TIP3 H2   HT     0.417000        1.0080           0
    4769 WT1  3938 TIP3 OH2  OT    -0.834000       15.9994           0
    4770 WT1  3938 TIP3 H1   HT     0.417000        1.0080           0
    4771 WT1  3938 TIP3 H2   HT     0.417000        1.0080           0
    4772 WT1  3951 TIP3 OH2  OT    -0.834000       15.9994           0
    4773 WT1  3951 TIP3 H1   HT     0.417000        1.0080           0
    4774 WT1  3951 TIP3 H2   HT     0.417000        1.0080           0
    4775 WT1  3957 TIP3 OH2  OT    -0.834000       15.9994           0
    4776 WT1  3957 TIP3 H1   HT     0.417000        1.0080           0
    4777 WT1  3957 TIP3 H2   HT     0.417000        1.0080           0
    4778 WT1  3973 TIP3 OH2  OT    -0.834000       15.9994           0
    4779 WT1  3973 TIP3 H1   HT     0.417000        1.0080           0
    4780 WT1  3973 TIP3 H2   HT     0.417000        1.0080           0
    4781 WT1  3974 TIP3 OH2  OT    -0.834000       15.9994           0
    4782 WT1  3974 TIP3 H1   HT     0.417000        1.0080           0
    4783 WT1  3974 TIP3 H2   HT     0.417000        1.0080           0
    4784 WT1  3977 TIP3 OH2  OT    -0.834000       15.9994           0
    4785 WT1  3977 TIP3 H1   HT     0.417000        1.0080           0
    4786 WT1  3977 TIP3 H2   HT     0.417000        1.0080           0
    4787 WT1  3982 TIP3 OH2  OT    -0.834000       15.9994           0
    4788 WT1  3982 TIP3 H1   HT     0.417000        1.0080           0
    4789 WT1  3982 TIP3 H2   HT     0.417000        1.0080           0
    4790 WT1  3983 TIP3 OH2  OT    -0.834000       15.9994           0
    4791 WT1  3983 TIP3 H1   HT     0.417000        1.0080           0
    4792 WT1  3983 TIP3 H2   HT     0.417000        1.0080           0
    4793 WT1  3986 TIP3 OH2  OT    -0.834000       15.9994           0
    4794 WT1  3986 TIP3 H1   HT     0.417000        1.0080           0
    4795 WT1  3986 TIP3 H2   HT     0.417000        1.0080           0
    4796 WT1  3991 TIP3 OH2  OT    -0.834000       15.9994           0
    4797 WT1  3991 TIP3 H1   HT     0.417000        1.0080           0
    4798 WT1  3991 TIP3 H2   HT     0.417000        1.0080           0
    4799 WT1  3992 TIP3 OH2  OT    -0.834000       15.9994           0
    4800 WT1  3992 TIP3 H1   HT     0.417000        1.0080           0
    4801 WT1  3992 TIP3 H2   HT     0.417000        1.0080           0
    4802 WT1  3993 TIP3 OH2  OT    -0.834000       15.9994           0
    4803 WT1  3993 TIP3 H1   HT     0.417000        1.0080           0
    4804 WT1  3993 TIP3 H2   HT     0.417000        1.0080           0
    4805 WT1  3996 TIP3 OH2  OT    -0.834000       15.9994           0
    4806 WT1  3996 TIP3 H1   HT     0.417000        1.0080           0
    4807 WT1  3996 TIP3 H2   HT     0.417000        1.0080           0
    4808 WT1  3997 TIP3 OH2  OT    -0.834000       15.9994           0
    4809 WT1  3997 TIP3 H1   HT     0.417000        1.0080           0
    4810 WT1  3997 TIP3 H2   HT     0.417000        1.0080           0
    4811 WT1  3998 TIP3 OH2  OT    -0.834000       15.9994           0
    4812 WT1  3998 TIP3 H1   HT     0.417000        1.0080           0
    4813 WT1  3998 TIP3 H2   HT     0.417000        1.0080           0
    4814 WT1  3999 TIP3 OH2  OT    -0.834000       15.9994           0
    4815 WT1  3999 TIP3 H1   HT     0.417000        1.0080           0
    4816 WT1  3999 TIP3 H2   HT     0.417000        1.0080           0
    4817 WT1  4000 TIP3 OH2  OT    -0.834000       15.9994           0
    4818 WT1  4000 TIP3 H1   HT     0.417000        1.0080           0
    4819 WT1  4000 TIP3 H2   HT     0.417000        1.0080           0
    4820 WT1  4001 TIP3 OH2  OT    -0.834000       15.9994           0
    4821 WT1  4001 TIP3 H1   HT     0.417000        1.0080           0
    4822 WT1  4001 TIP3 H2   HT     0.417000        1.0080           0
    4823 WT1  4002 TIP3 OH2  OT    -0.834000       15.9994           0
    4824 WT1  4002 TIP3 H1   HT     0.417000        1.0080           0
    4825 WT1  4002 TIP3 H2   HT     0.417000        1.0080           0
    4826 WT1  4004 TIP3 OH2  OT    -0.834000       15.9994           0
    4827 WT1  4004 TIP3 H1   HT     0.417000        1.0080           0
    4828 WT1  4004 TIP3 H2   HT     0.417000        1.0080           0
    4829 WT1  4005 TIP3 OH2  OT    -0.834000       15.9994           0
    4830 WT1  4005 TIP3 H1   HT     0.417000        1.0080           0
    4831 WT1  4005 TIP3 H2   HT     0.417000        1.0080           0
    4832 WT1  4006 TIP3 OH2  OT    -0.834000       15.9994           0
    4833 WT1  4006 TIP3 H1   HT     0.417000        1.0080           0
    4834 WT1  4006 TIP3 H2   HT     0.417000        1.0080           0
    4835 WT1  4008 TIP3 OH2  OT    -0.834000       15.9994           0
    4836 WT1  4008 TIP3 H1   HT     0.417000        1.0080           0
    4837 WT1  4008 TIP3 H2   HT     0.417000        1.0080           0
    4838 WT1  4009 TIP3 OH2  OT    -0.834000       15.9994           0
    4839 WT1  4009 TIP3 H1   HT     0.417000        1.0080           0
    4840 WT1  4009 TIP3 H2   HT     0.417000        1.0080           0
    4841 WT1  4012 TIP3 OH2  OT    -0.834000       15.9994           0
    4842 WT1  4012 TIP3 H1   HT     0.417000        1.0080           0
    4843 WT1  4012 TIP3 H2   HT     0.417000        1.0080           0
    4844 WT1  4014 TIP3 OH2  OT    -0.834000       15.9994           0
    4845 WT1  4014 TIP3 H1   HT     0.417000        1.0080           0
    4846 WT1  4014 TIP3 H2   HT     0.417000        1.0080           0
    4847 WT1  4015 TIP3 OH2  OT    -0.834000       15.9994           0
    4848 WT1  4015 TIP3 H1   HT     0.417000        1.0080           0
    4849 WT1  4015 TIP3 H2   HT     0.417000        1.0080           0
    4850 WT1  4017 TIP3 OH2  OT    -0.834000       15.9994           0
    4851 WT1  4017 TIP3 H1   HT     0.417000        1.0080           0
    4852 WT1  4017 TIP3 H2   HT     0.417000        1.0080           0
    4853 WT1  4021 TIP3 OH2  OT    -0.834000       15.9994           0
    4854 WT1  4021 TIP3 H1   HT     0.417000        1.0080           0
    4855 WT1  4021 TIP3 H2   HT     0.417000        1.0080           0
    4856 WT1  4022 TIP3 OH2  OT    -0.834000       15.9994           0
    4857 WT1  4022 TIP3 H1   HT     0.417000        1.0080           0
    4858 WT1  4022 TIP3 H2   HT     0.417000        1.0080           0
    4859 WT1  4030 TIP3 OH2  OT    -0.834000       15.9994           0
    4860 WT1  4030 TIP3 H1   HT     0.417000        1.0080           0
    4861 WT1  4030 TIP3 H2   HT     0.417000        1.0080           0
    4862 WT1  4033 TIP3 OH2  OT    -0.834000       15.9994           0
    4863 WT1  4033 TIP3 H1   HT     0.417000        1.0080           0
    4864 WT1  4033 TIP3 H2   HT     0.417000        1.0080           0
    4865 WT1  4035 TIP3 OH2  OT    -0.834000       15.9994           0
    4866 WT1  4035 TIP3 H1   HT     0.417000        1.0080           0
    4867 WT1  4035 TIP3 H2   HT     0.417000        1.0080           0
    4868 WT1  4036 TIP3 OH2  OT    -0.834000       15.9994           0
    4869 WT1  4036 TIP3 H1   HT     0.417000        1.0080           0
    4870 WT1  4036 TIP3 H2   HT     0.417000        1.0080           0
    4871 WT1  4037 TIP3 OH2  OT    -0.834000       15.9994           0
    4872 WT1  4037 TIP3 H1   HT     0.417000        1.0080           0
    4873 WT1  4037 TIP3 H2   HT     0.417000        1.0080           0
    4874 WT1  4038 TIP3 OH2  OT    -0.834000       15.9994           0
    4875 WT1  4038 TIP3 H1   HT     0.417000        1.0080           0
    4876 WT1  4038 TIP3 H2   HT     0.417000        1.0080           0
    4877 WT1  4039 TIP3 OH2  OT    -0.834000       15.9994           0
    4878 WT1  4039 TIP3 H1   HT     0.417000        1.0080           0
    4879 WT1  4039 TIP3 H2   HT     0.417000        1.0080           0
    4880 WT1  4040 TIP3 OH2  OT    -0.834000       15.9994           0
    4881 WT1  4040 TIP3 H1   HT     0.417000        1.0080           0
    4882 WT1  4040 TIP3 H2   HT     0.417000        1.0080           0
    4883 WT1  4041 TIP3 OH2  OT    -0.834000       15.9994           0
    4884 WT1  4041 TIP3 H1   HT     0.417000        1.0080           0
    4885 WT1  4041 TIP3 H2   HT     0.417000        1.0080           0
    4886 WT1  4042 TIP3 OH2  OT    -0.834000       15.9994           0
    4887 WT1  4042 TIP3 H1   HT     0.417000        1.0080           0
    4888 WT1  4042 TIP3 H2   HT     0.417000        1.0080           0
    4889 WT1  4043 TIP3 OH2  OT    -0.834000       15.9994           0
    4890 WT1  4043 TIP3 H1   HT     0.417000        1.0080           0
    4891 WT1  4043 TIP3 H2   HT     0.417000        1.0080           0
    4892 WT1  4044 TIP3 OH2  OT    -0.834000       15.9994           0
    4893 WT1  4044 TIP3 H1   HT     0.417000        1.0080           0
    4894 WT1  4044 TIP3 H2   HT     0.417000        1.0080           0
    4895 WT1  4046 TIP3 OH2  OT    -0.834000       15.9994           0
    4896 WT1  4046 TIP3 H1   HT     0.417000        1.0080           0
    4897 WT1  4046 TIP3 H2   HT     0.417000        1.0080           0
    4898 WT1  4053 TIP3 OH2  OT    -0.834000       15.9994           0
    4899 WT1  4053 TIP3 H1   HT     0.417000        1.0080           0
    4900 WT1  4053 TIP3 H2   HT     0.417000        1.0080           0
    4901 WT1  4055 TIP3 OH2  OT    -0.834000       15.9994           0
    4902 WT1  4055 TIP3 H1   HT     0.417000        1.0080           0
    4903 WT1  4055 TIP3 H2   HT     0.417000        1.0080           0
    4904 WT1  4061 TIP3 OH2  OT    -0.834000       15.9994           0
    4905 WT1  4061 TIP3 H1   HT     0.417000        1.0080           0
    4906 WT1  4061 TIP3 H2   HT     0.417000        1.0080           0
    4907 WT1  4062 TIP3 OH2  OT    -0.834000       15.9994           0
    4908 WT1  4062 TIP3 H1   HT     0.417000        1.0080           0
    4909 WT1  4062 TIP3 H2   HT     0.417000        1.0080           0
    4910 WT1  4063 TIP3 OH2  OT    -0.834000       15.9994           0
    4911 WT1  4063 TIP3 H1   HT     0.417000        1.0080           0
    4912 WT1  4063 TIP3 H2   HT     0.417000        1.0080           0
    4913 WT1  4064 TIP3 OH2  OT    -0.834000       15.9994           0
    4914 WT1  4064 TIP3 H1   HT     0.417000        1.0080           0
    4915 WT1  4064 TIP3 H2   HT     0.417000        1.0080           0
    4916 WT1  4066 TIP3 OH2  OT    -0.834000       15.9994           0
    4917 WT1  4066 TIP3 H1   HT     0.417000        1.0080           0
    4918 WT1  4066 TIP3 H2   HT     0.417000        1.0080           0
    4919 WT1  4067 TIP3 OH2  OT    -0.834000       15.9994           0
    4920 WT1  4067 TIP3 H1   HT     0.417000        1.0080           0
    4921 WT1  4067 TIP3 H2   HT     0.417000        1.0080           0
    4922 WT1  4072 TIP3 OH2  OT    -0.834000       15.9994           0
    4923 WT1  4072 TIP3 H1   HT     0.417000        1.0080           0
    4924 WT1  4072 TIP3 H2   HT     0.417000        1.0080           0
    4925 WT1  4074 TIP3 OH2  OT    -0.834000       15.9994           0
    4926 WT1  4074 TIP3 H1   HT     0.417000        1.0080           0
    4927 WT1  4074 TIP3 H2   HT     0.417000        1.0080           0
    4928 WT1  4077 TIP3 OH2  OT    -0.834000       15.9994           0
    4929 WT1  4077 TIP3 H1   HT     0.417000        1.0080           0
    4930 WT1  4077 TIP3 H2   HT     0.417000        1.0080           0
    4931 WT1  4080 TIP3 OH2  OT    -0.834000       15.9994           0
    4932 WT1  4080 TIP3 H1   HT     0.417000        1.0080           0
    4933 WT1  4080 TIP3 H2   HT     0.417000        1.0080           0
    4934 WT1  4082 TIP3 OH2  OT    -0.834000       15.9994           0
    4935 WT1  4082 TIP3 H1   HT     0.417000        1.0080           0
    4936 WT1  4082 TIP3 H2   HT     0.417000        1.0080           0
    4937 WT1  4084 TIP3 OH2  OT    -0.834000       15.9994           0
    4938 WT1  4084 TIP3 H1   HT     0.417000        1.0080           0
    4939 WT1  4084 TIP3 H2   HT     0.417000        1.0080           0
    4940 WT1  4085 TIP3 OH2  OT    -0.834000       15.9994           0
    4941 WT1  4085 TIP3 H1   HT     0.417000        1.0080           0
    4942 WT1  4085 TIP3 H2   HT     0.417000        1.0080           0
    4943 WT1  4086 TIP3 OH2  OT    -0.834000       15.9994           0
    4944 WT1  4086 TIP3 H1   HT     0.417000        1.0080           0
    4945 WT1  4086 TIP3 H2   HT     0.417000        1.0080           0
    4946 WT1  4087 TIP3 OH2  OT    -0.834000       15.9994           0
    4947 WT1  4087 TIP3 H1   HT     0.417000        1.0080           0
    4948 WT1  4087 TIP3 H2   HT     0.417000        1.0080           0
    4949 WT1  4088 TIP3 OH2  OT    -0.834000       15.9994           0
    4950 WT1  4088 TIP3 H1   HT     0.417000        1.0080           0
    4951 WT1  4088 TIP3 H2   HT     0.417000        1.0080           0
    4952 WT1  4089 TIP3 OH2  OT    -0.834000       15.9994           0
    4953 WT1  4089 TIP3 H1   HT     0.417000        1.0080           0
    4954 WT1  4089 TIP3 H2   HT     0.417000        1.0080           0
    4955 WT1  4091 TIP3 OH2  OT    -0.834000       15.9994           0
    4956 WT1  4091 TIP3 H1   HT     0.417000        1.0080           0
    4957 WT1  4091 TIP3 H2   HT     0.417000        1.0080           0
    4958 WT1  4093 TIP3 OH2  OT    -0.834000       15.9994           0
    4959 WT1  4093 TIP3 H1   HT     0.417000        1.0080           0
    4960 WT1  4093 TIP3 H2   HT     0.417000        1.0080           0
    4961 WT1  4097 TIP3 OH2  OT    -0.834000       15.9994           0
    4962 WT1  4097 TIP3 H1   HT     0.417000        1.0080           0
    4963 WT1  4097 TIP3 H2   HT     0.417000        1.0080           0
    4964 WT1  4098 TIP3 OH2  OT    -0.834000       15.9994           0
    4965 WT1  4098 TIP3 H1   HT     0.417000        1.0080           0
    4966 WT1  4098 TIP3 H2   HT     0.417000        1.0080           0
    4967 WT1  4101 TIP3 OH2  OT    -0.834000       15.9994           0
    4968 WT1  4101 TIP3 H1   HT     0.417000        1.0080           0
    4969 WT1  4101 TIP3 H2   HT     0.417000        1.0080           0
    4970 WT1  4103 TIP3 OH2  OT    -0.834000       15.9994           0
    4971 WT1  4103 TIP3 H1   HT     0.417000        1.0080           0
    4972 WT1  4103 TIP3 H2   HT     0.417000        1.0080           0
    4973 WT1  4105 TIP3 OH2  OT    -0.834000       15.9994           0
    4974 WT1  4105 TIP3 H1   HT     0.417000        1.0080           0
    4975 WT1  4105 TIP3 H2   HT     0.417000        1.0080           0
    4976 WT1  4106 TIP3 OH2  OT    -0.834000       15.9994           0
    4977 WT1  4106 TIP3 H1   HT     0.417000        1.0080           0
    4978 WT1  4106 TIP3 H2   HT     0.417000        1.0080           0
    4979 WT1  4107 TIP3 OH2  OT    -0.834000       15.9994           0
    4980 WT1  4107 TIP3 H1   HT     0.417000        1.0080           0
    4981 WT1  4107 TIP3 H2   HT     0.417000        1.0080           0
    4982 WT1  4108 TIP3 OH2  OT    -0.834000       15.9994           0
    4983 WT1  4108 TIP3 H1   HT     0.417000        1.0080           0
    4984 WT1  4108 TIP3 H2   HT     0.417000        1.0080           0
    4985 WT1  4109 TIP3 OH2  OT    -0.834000       15.9994           0
    4986 WT1  4109 TIP3 H1   HT     0.417000        1.0080           0
    4987 WT1  4109 TIP3 H2   HT     0.417000        1.0080           0
    4988 WT1  4110 TIP3 OH2  OT    -0.834000       15.9994           0
    4989 WT1  4110 TIP3 H1   HT     0.417000        1.0080           0
    4990 WT1  4110 TIP3 H2   HT     0.417000        1.0080           0
    4991 WT1  4116 TIP3 OH2  OT    -0.834000       15.9994           0
    4992 WT1  4116 TIP3 H1   HT     0.417000        1.0080           0
    4993 WT1  4116 TIP3 H2   HT     0.417000        1.0080           0
    4994 WT1  4119 TIP3 OH2  OT    -0.834000       15.9994           0
    4995 WT1  4119 TIP3 H1   HT     0.417000        1.0080           0
    4996 WT1  4119 TIP3 H2   HT     0.417000        1.0080           0
    4997 WT1  4120 TIP3 OH2  OT    -0.834000       15.9994           0
    4998 WT1  4120 TIP3 H1   HT     0.417000        1.0080           0
    4999 WT1  4120 TIP3 H2   HT     0.417000        1.0080           0
    5000 WT1  4123 TIP3 OH2  OT    -0.834000       15.9994           0
    5001 WT1  4123 TIP3 H1   HT     0.417000        1.0080           0
    5002 WT1  4123 TIP3 H2   HT     0.417000        1.0080           0
    5003 WT1  4124 TIP3 OH2  OT    -0.834000       15.9994           0
    5004 WT1  4124 TIP3 H1   HT     0.417000        1.0080           0
    5005 WT1  4124 TIP3 H2   HT     0.417000        1.0080           0
    5006 WT1  4126 TIP3 OH2  OT    -0.834000       15.9994           0
    5007 WT1  4126 TIP3 H1   HT     0.417000        1.0080           0
    5008 WT1  4126 TIP3 H2   HT     0.417000        1.0080           0
    5009 WT1  4127 TIP3 OH2  OT    -0.834000       15.9994           0
    5010 WT1  4127 TIP3 H1   HT     0.417000        1.0080           0
    5011 WT1  4127 TIP3 H2   HT     0.417000        1.0080           0
    5012 WT1  4128 TIP3 OH2  OT    -0.834000       15.9994           0
    5013 WT1  4128 TIP3 H1   HT     0.417000        1.0080           0
    5014 WT1  4128 TIP3 H2   HT     0.417000        1.0080           0
    5015 WT1  4129 TIP3 OH2  OT    -0.834000       15.9994           0
    5016 WT1  4129 TIP3 H1   HT     0.417000        1.0080           0
    5017 WT1  4129 TIP3 H2   HT     0.417000        1.0080           0
    5018 WT1  4131 TIP3 OH2  OT    -0.834000       15.9994           0
    5019 WT1  4131 TIP3 H1   HT     0.417000        1.0080           0
    5020 WT1  4131 TIP3 H2   HT     0.417000        1.0080           0
    5021 WT1  4138 TIP3 OH2  OT    -0.834000       15.9994           0
    5022 WT1  4138 TIP3 H1   HT     0.417000        1.0080           0
    5023 WT1  4138 TIP3 H2   HT     0.417000        1.0080           0
    5024 WT1  4140 TIP3 OH2  OT    -0.834000       15.9994           0
    5025 WT1  4140 TIP3 H1   HT     0.417000        1.0080           0
    5026 WT1  4140 TIP3 H2   HT     0.417000        1.0080           0
    5027 WT1  4142 TIP3 OH2  OT    -0.834000       15.9994           0
    5028 WT1  4142 TIP3 H1   HT     0.417000        1.0080           0
    5029 WT1  4142 TIP3 H2   HT     0.417000        1.0080           0
    5030 WT1  4144 TIP3 OH2  OT    -0.834000       15.9994           0
    5031 WT1  4144 TIP3 H1   HT     0.417000        1.0080           0
    5032 WT1  4144 TIP3 H2   HT     0.417000        1.0080           0
    5033 WT1  4147 TIP3 OH2  OT    -0.834000       15.9994           0
    5034 WT1  4147 TIP3 H1   HT     0.417000        1.0080           0
    5035 WT1  4147 TIP3 H2   HT     0.417000        1.0080           0
    5036 WT1  4148 TIP3 OH2  OT    -0.834000       15.9994           0
    5037 WT1  4148 TIP3 H1   HT     0.417000        1.0080           0
    5038 WT1  4148 TIP3 H2   HT     0.417000        1.0080           0
    5039 WT1  4149 TIP3 OH2  OT    -0.834000       15.9994           0
    5040 WT1  4149 TIP3 H1   HT     0.417000        1.0080           0
    5041 WT1  4149 TIP3 H2   HT     0.417000        1.0080           0
    5042 WT1  4150 TIP3 OH2  OT    -0.834000       15.9994           0
    5043 WT1  4150 TIP3 H1   HT     0.417000        1.0080           0
    5044 WT1  4150 TIP3 H2   HT     0.417000        1.0080           0
    5045 WT1  4151 TIP3 OH2  OT    -0.834000       15.9994           0
    5046 WT1  4151 TIP3 H1   HT     0.417000        1.0080           0
    5047 WT1  4151 TIP3 H2   HT     0.417000        1.0080           0
    5048 WT1  4157 TIP3 OH2  OT    -0.834000       15.9994           0
    5049 WT1  4157 TIP3 H1   HT     0.417000        1.0080           0
    5050 WT1  4157 TIP3 H2   HT     0.417000        1.0080           0
    5051 WT1  4158 TIP3 OH2  OT    -0.834000       15.9994           0
    5052 WT1  4158 TIP3 H1   HT     0.417000        1.0080           0
    5053 WT1  4158 TIP3 H2   HT     0.417000        1.0080           0
    5054 WT1  4159 TIP3 OH2  OT    -0.834000       15.9994           0
    5055 WT1  4159 TIP3 H1   HT     0.417000        1.0080           0
    5056 WT1  4159 TIP3 H2   HT     0.417000        1.0080           0
    5057 WT1  4161 TIP3 OH2  OT    -0.834000       15.9994           0
    5058 WT1  4161 TIP3 H1   HT     0.417000        1.0080           0
    5059 WT1  4161 TIP3 H2   HT     0.417000        1.0080           0
    5060 WT1  4164 TIP3 OH2  OT    -0.834000       15.9994           0
    5061 WT1  4164 TIP3 H1   HT     0.417000        1.0080           0
    5062 WT1  4164 TIP3 H2   HT     0.417000        1.0080           0
    5063 WT1  4166 TIP3 OH2  OT    -0.834000       15.9994           0
    5064 WT1  4166 TIP3 H1   HT     0.417000        1.0080           0
    5065 WT1  4166 TIP3 H2   HT     0.417000        1.0080           0
    5066 WT1  4167 TIP3 OH2  OT    -0.834000       15.9994           0
    5067 WT1  4167 TIP3 H1   HT     0.417000        1.0080           0
    5068 WT1  4167 TIP3 H2   HT     0.417000        1.0080           0
    5069 WT1  4168 TIP3 OH2  OT    -0.834000       15.9994           0
    5070 WT1  4168 TIP3 H1   HT     0.417000        1.0080           0
    5071 WT1  4168 TIP3 H2   HT     0.417000        1.0080           0
    5072 WT1  4170 TIP3 OH2  OT    -0.834000       15.9994           0
    5073 WT1  4170 TIP3 H1   HT     0.417000        1.0080           0
    5074 WT1  4170 TIP3 H2   HT     0.417000        1.0080           0
    5075 WT1  4171 TIP3 OH2  OT    -0.834000       15.9994           0
    5076 WT1  4171 TIP3 H1   HT     0.417000        1.0080           0
    5077 WT1  4171 TIP3 H2   HT     0.417000        1.0080           0
    5078 WT1  4172 TIP3 OH2  OT    -0.834000       15.9994           0
    5079 WT1  4172 TIP3 H1   HT     0.417000        1.0080           0
    5080 WT1  4172 TIP3 H2   HT     0.417000        1.0080           0
    5081 WT1  4179 TIP3 OH2  OT    -0.834000       15.9994           0
    5082 WT1  4179 TIP3 H1   HT     0.417000        1.0080           0
    5083 WT1  4179 TIP3 H2   HT     0.417000        1.0080           0
    5084 WT1  4181 TIP3 OH2  OT    -0.834000       15.9994           0
    5085 WT1  4181 TIP3 H1   HT     0.417000        1.0080           0
    5086 WT1  4181 TIP3 H2   HT     0.417000        1.0080           0
    5087 WT1  4182 TIP3 OH2  OT    -0.834000       15.9994           0
    5088 WT1  4182 TIP3 H1   HT     0.417000        1.0080           0
    5089 WT1  4182 TIP3 H2   HT     0.417000        1.0080           0
    5090 WT1  4184 TIP3 OH2  OT    -0.834000       15.9994           0
    5091 WT1  4184 TIP3 H1   HT     0.417000        1.0080           0
    5092 WT1  4184 TIP3 H2   HT     0.417000        1.0080           0
    5093 WT1  4185 TIP3 OH2  OT    -0.834000       15.9994           0
    5094 WT1  4185 TIP3 H1   HT     0.417000        1.0080           0
    5095 WT1  4185 TIP3 H2   HT     0.417000        1.0080           0
    5096 WT1  4187 TIP3 OH2  OT    -0.834000       15.9994           0
    5097 WT1  4187 TIP3 H1   HT     0.417000        1.0080           0
    5098 WT1  4187 TIP3 H2   HT     0.417000        1.0080           0
    5099 WT1  4188 TIP3 OH2  OT    -0.834000       15.9994           0
    5100 WT1  4188 TIP3 H1   HT     0.417000        1.0080           0
    5101 WT1  4188 TIP3 H2   HT     0.417000        1.0080           0
    5102 WT1  4191 TIP3 OH2  OT    -0.834000       15.9994           0
    5103 WT1  4191 TIP3 H1   HT     0.417000        1.0080           0
    5104 WT1  4191 TIP3 H2   HT     0.417000        1.0080           0
    5105 WT1  4192 TIP3 OH2  OT    -0.834000       15.9994           0
    5106 WT1  4192 TIP3 H1   HT     0.417000        1.0080           0
    5107 WT1  4192 TIP3 H2   HT     0.417000        1.0080           0
    5108 WT1  4198 TIP3 OH2  OT    -0.834000       15.9994           0
    5109 WT1  4198 TIP3 H1   HT     0.417000        1.0080           0
    5110 WT1  4198 TIP3 H2   HT     0.417000        1.0080           0
    5111 WT1  4201 TIP3 OH2  OT    -0.834000       15.9994           0
    5112 WT1  4201 TIP3 H1   HT     0.417000        1.0080           0
    5113 WT1  4201 TIP3 H2   HT     0.417000        1.0080           0
    5114 WT1  4205 TIP3 OH2  OT    -0.834000       15.9994           0
    5115 WT1  4205 TIP3 H1   HT     0.417000        1.0080           0
    5116 WT1  4205 TIP3 H2   HT     0.417000        1.0080           0
    5117 WT1  4207 TIP3 OH2  OT    -0.834000       15.9994           0
    5118 WT1  4207 TIP3 H1   HT     0.417000        1.0080           0
    5119 WT1  4207 TIP3 H2   HT     0.417000        1.0080           0
    5120 WT1  4208 TIP3 OH2  OT    -0.834000       15.9994           0
    5121 WT1  4208 TIP3 H1   HT     0.417000        1.0080           0
    5122 WT1  4208 TIP3 H2   HT     0.417000        1.0080           0
    5123 WT1  4209 TIP3 OH2  OT    -0.834000       15.9994           0
    5124 WT1  4209 TIP3 H1   HT     0.417000        1.0080           0
    5125 WT1  4209 TIP3 H2   HT     0.417000        1.0080           0
    5126 WT1  4210 TIP3 OH2  OT    -0.834000       15.9994           0
    5127 WT1  4210 TIP3 H1   HT     0.417000        1.0080           0
    5128 WT1  4210 TIP3 H2   HT     0.417000        1.0080           0
    5129 WT1  4211 TIP3 OH2  OT    -0.834000       15.9994           0
    5130 WT1  4211 TIP3 H1   HT     0.417000        1.0080           0
    5131 WT1  4211 TIP3 H2   HT     0.417000        1.0080           0
    5132 WT1  4212 TIP3 OH2  OT    -0.834000       15.9994           0
    5133 WT1  4212 TIP3 H1   HT     0.417000        1.0080           0
    5134 WT1  4212 TIP3 H2   HT     0.417000        1.0080           0
    5135 WT1  4215 TIP3 OH2  OT    -0.834000       15.9994           0
    5136 WT1  4215 TIP3 H1   HT     0.417000        1.0080           0
    5137 WT1  4215 TIP3 H2   HT     0.417000        1.0080           0
    5138 WT1  4216 TIP3 OH2  OT    -0.834000       15.9994           0
    5139 WT1  4216 TIP3 H1   HT     0.417000        1.0080           0
    5140 WT1  4216 TIP3 H2   HT     0.417000        1.0080           0
    5141 WT1  4218 TIP3 OH2  OT    -0.834000       15.9994           0
    5142 WT1  4218 TIP3 H1   HT     0.417000        1.0080           0
    5143 WT1  4218 TIP3 H2   HT     0.417000        1.0080           0
    5144 WT1  4219 TIP3 OH2  OT    -0.834000       15.9994           0
    5145 WT1  4219 TIP3 H1   HT     0.417000        1.0080           0
    5146 WT1  4219 TIP3 H2   HT     0.417000        1.0080           0
    5147 WT1  4225 TIP3 OH2  OT    -0.834000       15.9994           0
    5148 WT1  4225 TIP3 H1   HT     0.417000        1.0080           0
    5149 WT1  4225 TIP3 H2   HT     0.417000        1.0080           0
    5150 WT1  4231 TIP3 OH2  OT    -0.834000       15.9994           0
    5151 WT1  4231 TIP3 H1   HT     0.417000        1.0080           0
    5152 WT1  4231 TIP3 H2   HT     0.417000        1.0080           0
    5153 WT1  4234 TIP3 OH2  OT    -0.834000       15.9994           0
    5154 WT1  4234 TIP3 H1   HT     0.417000        1.0080           0
    5155 WT1  4234 TIP3 H2   HT     0.417000        1.0080           0
    5156 WT1  4235 TIP3 OH2  OT    -0.834000       15.9994           0
    5157 WT1  4235 TIP3 H1   HT     0.417000        1.0080           0
    5158 WT1  4235 TIP3 H2   HT     0.417000        1.0080           0
    5159 WT1  4236 TIP3 OH2  OT    -0.834000       15.9994           0
    5160 WT1  4236 TIP3 H1   HT     0.417000        1.0080           0
    5161 WT1  4236 TIP3 H2   HT     0.417000        1.0080           0
    5162 WT1  4247 TIP3 OH2  OT    -0.834000       15.9994           0
    5163 WT1  4247 TIP3 H1   HT     0.417000        1.0080           0
    5164 WT1  4247 TIP3 H2   HT     0.417000        1.0080           0
    5165 WT1  4251 TIP3 OH2  OT    -0.834000       15.9994           0
    5166 WT1  4251 TIP3 H1   HT     0.417000        1.0080           0
    5167 WT1  4251 TIP3 H2   HT     0.417000        1.0080           0
    5168 WT1  4255 TIP3 OH2  OT    -0.834000       15.9994           0
    5169 WT1  4255 TIP3 H1   HT     0.417000        1.0080           0
    5170 WT1  4255 TIP3 H2   HT     0.417000        1.0080           0
    5171 WT1  4256 TIP3 OH2  OT    -0.834000       15.9994           0
    5172 WT1  4256 TIP3 H1   HT     0.417000        1.0080           0
    5173 WT1  4256 TIP3 H2   HT     0.417000        1.0080           0
    5174 WT1  4260 TIP3 OH2  OT    -0.834000       15.9994           0
    5175 WT1  4260 TIP3 H1   HT     0.417000        1.0080           0
    5176 WT1  4260 TIP3 H2   HT     0.417000        1.0080           0
    5177 WT1  4266 TIP3 OH2  OT    -0.834000       15.9994           0
    5178 WT1  4266 TIP3 H1   HT     0.417000        1.0080           0
    5179 WT1  4266 TIP3 H2   HT     0.417000        1.0080           0
    5180 WT1  4272 TIP3 OH2  OT    -0.834000       15.9994           0
    5181 WT1  4272 TIP3 H1   HT     0.417000        1.0080           0
    5182 WT1  4272 TIP3 H2   HT     0.417000        1.0080           0
    5183 WT1  4273 TIP3 OH2  OT    -0.834000       15.9994           0
    5184 WT1  4273 TIP3 H1   HT     0.417000        1.0080           0
    5185 WT1  4273 TIP3 H2   HT     0.417000        1.0080           0
    5186 WT1  4278 TIP3 OH2  OT    -0.834000       15.9994           0
    5187 WT1  4278 TIP3 H1   HT     0.417000        1.0080           0
    5188 WT1  4278 TIP3 H2   HT     0.417000        1.0080           0
    5189 WT1  4282 TIP3 OH2  OT    -0.834000       15.9994           0
    5190 WT1  4282 TIP3 H1   HT     0.417000        1.0080           0
    5191 WT1  4282 TIP3 H2   HT     0.417000        1.0080           0
    5192 WT1  4283 TIP3 OH2  OT    -0.834000       15.9994           0
    5193 WT1  4283 TIP3 H1   HT     0.417000        1.0080           0
    5194 WT1  4283 TIP3 H2   HT     0.417000        1.0080           0
    5195 WT1  4297 TIP3 OH2  OT    -0.834000       15.9994           0
    5196 WT1  4297 TIP3 H1   HT     0.417000        1.0080           0
    5197 WT1  4297 TIP3 H2   HT     0.417000        1.0080           0
    5198 WT1  4298 TIP3 OH2  OT    -0.834000       15.9994           0
    5199 WT1  4298 TIP3 H1   HT     0.417000        1.0080           0
    5200 WT1  4298 TIP3 H2   HT     0.417000        1.0080           0
    5201 WT1  4304 TIP3 OH2  OT    -0.834000       15.9994           0
    5202 WT1  4304 TIP3 H1   HT     0.417000        1.0080           0
    5203 WT1  4304 TIP3 H2   HT     0.417000        1.0080           0
    5204 WT1  4306 TIP3 OH2  OT    -0.834000       15.9994           0
    5205 WT1  4306 TIP3 H1   HT     0.417000        1.0080           0
    5206 WT1  4306 TIP3 H2   HT     0.417000        1.0080           0
    5207 WT1  4307 TIP3 OH2  OT    -0.834000       15.9994           0
    5208 WT1  4307 TIP3 H1   HT     0.417000        1.0080           0
    5209 WT1  4307 TIP3 H2   HT     0.417000        1.0080           0
    5210 WT1  4315 TIP3 OH2  OT    -0.834000       15.9994           0
    5211 WT1  4315 TIP3 H1   HT     0.417000        1.0080           0
    5212 WT1  4315 TIP3 H2   HT     0.417000        1.0080           0
    5213 WT1  4319 TIP3 OH2  OT    -0.834000       15.9994           0
    5214 WT1  4319 TIP3 H1   HT     0.417000        1.0080           0
    5215 WT1  4319 TIP3 H2   HT     0.417000        1.0080           0
    5216 WT1  4328 TIP3 OH2  OT    -0.834000       15.9994           0
    5217 WT1  4328 TIP3 H1   HT     0.417000        1.0080           0
    5218 WT1  4328 TIP3 H2   HT     0.417000        1.0080           0
    5219 WT1  4356 TIP3 OH2  OT    -0.834000       15.9994           0
    5220 WT1  4356 TIP3 H1   HT     0.417000        1.0080           0
    5221 WT1  4356 TIP3 H2   HT     0.417000        1.0080           0
    5222 WT1  4374 TIP3 OH2  OT    -0.834000       15.9994           0
    5223 WT1  4374 TIP3 H1   HT     0.417000        1.0080           0
    5224 WT1  4374 TIP3 H2   HT     0.417000        1.0080           0
    5225 WT1  4380 TIP3 OH2  OT    -0.834000       15.9994           0
    5226 WT1  4380 TIP3 H1   HT     0.417000        1.0080           0
    5227 WT1  4380 TIP3 H2   HT     0.417000        1.0080           0
    5228 WT1  4382 TIP3 OH2  OT    -0.834000       15.9994           0
    5229 WT1  4382 TIP3 H1   HT     0.417000        1.0080           0
    5230 WT1  4382 TIP3 H2   HT     0.417000        1.0080           0
    5231 WT1  4394 TIP3 OH2  OT    -0.834000       15.9994           0
    5232 WT1  4394 TIP3 H1   HT     0.417000        1.0080           0
    5233 WT1  4394 TIP3 H2   HT     0.417000        1.0080           0
    5234 WT1  4401 TIP3 OH2  OT    -0.834000       15.9994           0
    5235 WT1  4401 TIP3 H1   HT     0.417000        1.0080           0
    5236 WT1  4401 TIP3 H2   HT     0.417000        1.0080           0
    5237 WT1  4404 TIP3 OH2  OT    -0.834000       15.9994           0
    5238 WT1  4404 TIP3 H1   HT     0.417000        1.0080           0
    5239 WT1  4404 TIP3 H2   HT     0.417000        1.0080           0
    5240 WT1  4407 TIP3 OH2  OT    -0.834000       15.9994           0
    5241 WT1  4407 TIP3 H1   HT     0.417000        1.0080           0
    5242 WT1  4407 TIP3 H2   HT     0.417000        1.0080           0
    5243 WT1  4414 TIP3 OH2  OT    -0.834000       15.9994           0
    5244 WT1  4414 TIP3 H1   HT     0.417000        1.0080           0
    5245 WT1  4414 TIP3 H2   HT     0.417000        1.0080           0
    5246 WT1  4415 TIP3 OH2  OT    -0.834000       15.9994           0
    5247 WT1  4415 TIP3 H1   HT     0.417000        1.0080           0
    5248 WT1  4415 TIP3 H2   HT     0.417000        1.0080           0
    5249 WT1  4419 TIP3 OH2  OT    -0.834000       15.9994           0
    5250 WT1  4419 TIP3 H1   HT     0.417000        1.0080           0
    5251 WT1  4419 TIP3 H2   HT     0.417000        1.0080           0
    5252 WT1  4421 TIP3 OH2  OT    -0.834000       15.9994           0
    5253 WT1  4421 TIP3 H1   HT     0.417000        1.0080           0
    5254 WT1  4421 TIP3 H2   HT     0.417000        1.0080           0
    5255 WT1  4422 TIP3 OH2  OT    -0.834000       15.9994           0
    5256 WT1  4422 TIP3 H1   HT     0.417000        1.0080           0
    5257 WT1  4422 TIP3 H2   HT     0.417000        1.0080           0
    5258 WT1  4432 TIP3 OH2  OT    -0.834000       15.9994           0
    5259 WT1  4432 TIP3 H1   HT     0.417000        1.0080           0
    5260 WT1  4432 TIP3 H2   HT     0.417000        1.0080           0
    5261 WT1  4434 TIP3 OH2  OT    -0.834000       15.9994           0
    5262 WT1  4434 TIP3 H1   HT     0.417000        1.0080           0
    5263 WT1  4434 TIP3 H2   HT     0.417000        1.0080           0
    5264 WT1  4437 TIP3 OH2  OT    -0.834000       15.9994           0
    5265 WT1  4437 TIP3 H1   HT     0.417000        1.0080           0
    5266 WT1  4437 TIP3 H2   HT     0.417000        1.0080           0
    5267 WT1  4441 TIP3 OH2  OT    -0.834000       15.9994           0
    5268 WT1  4441 TIP3 H1   HT     0.417000        1.0080           0
    5269 WT1  4441 TIP3 H2   HT     0.417000        1.0080           0
    5270 WT1  4442 TIP3 OH2  OT    -0.834000       15.9994           0
    5271 WT1  4442 TIP3 H1   HT     0.417000        1.0080           0
    5272 WT1  4442 TIP3 H2   HT     0.417000        1.0080           0
    5273 WT1  4443 TIP3 OH2  OT    -0.834000       15.9994           0
    5274 WT1  4443 TIP3 H1   HT     0.417000        1.0080           0
    5275 WT1  4443 TIP3 H2   HT     0.417000        1.0080           0
    5276 WT1  4446 TIP3 OH2  OT    -0.834000       15.9994           0
    5277 WT1  4446 TIP3 H1   HT     0.417000        1.0080           0
    5278 WT1  4446 TIP3 H2   HT     0.417000        1.0080           0
    5279 WT1  4453 TIP3 OH2  OT    -0.834000       15.9994           0
    5280 WT1  4453 TIP3 H1   HT     0.417000        1.0080           0
    5281 WT1  4453 TIP3 H2   HT     0.417000        1.0080           0
    5282 WT1  4455 TIP3 OH2  OT    -0.834000       15.9994           0
    5283 WT1  4455 TIP3 H1   HT     0.417000        1.0080           0
    5284 WT1  4455 TIP3 H2   HT     0.417000        1.0080           0
    5285 WT1  4460 TIP3 OH2  OT    -0.834000       15.9994           0
    5286 WT1  4460 TIP3 H1   HT     0.417000        1.0080           0
    5287 WT1  4460 TIP3 H2   HT     0.417000        1.0080           0
    5288 WT1  4461 TIP3 OH2  OT    -0.834000       15.9994           0
    5289 WT1  4461 TIP3 H1   HT     0.417000        1.0080           0
    5290 WT1  4461 TIP3 H2   HT     0.417000        1.0080           0
    5291 WT1  4462 TIP3 OH2  OT    -0.834000       15.9994           0
    5292 WT1  4462 TIP3 H1   HT     0.417000        1.0080           0
    5293 WT1  4462 TIP3 H2   HT     0.417000        1.0080           0
    5294 WT1  4463 TIP3 OH2  OT    -0.834000       15.9994           0
    5295 WT1  4463 TIP3 H1   HT     0.417000        1.0080           0
    5296 WT1  4463 TIP3 H2   HT     0.417000        1.0080           0
    5297 WT1  4465 TIP3 OH2  OT    -0.834000       15.9994           0
    5298 WT1  4465 TIP3 H1   HT     0.417000        1.0080           0
    5299 WT1  4465 TIP3 H2   HT     0.417000        1.0080           0
    5300 WT1  4466 TIP3 OH2  OT    -0.834000       15.9994           0
    5301 WT1  4466 TIP3 H1   HT     0.417000        1.0080           0
    5302 WT1  4466 TIP3 H2   HT     0.417000        1.0080           0
    5303 WT1  4469 TIP3 OH2  OT    -0.834000       15.9994           0
    5304 WT1  4469 TIP3 H1   HT     0.417000        1.0080           0
    5305 WT1  4469 TIP3 H2   HT     0.417000        1.0080           0
    5306 WT1  4470 TIP3 OH2  OT    -0.834000       15.9994           0
    5307 WT1  4470 TIP3 H1   HT     0.417000        1.0080           0
    5308 WT1  4470 TIP3 H2   HT     0.417000        1.0080           0
    5309 WT1  4473 TIP3 OH2  OT    -0.834000       15.9994           0
    5310 WT1  4473 TIP3 H1   HT     0.417000        1.0080           0
    5311 WT1  4473 TIP3 H2   HT     0.417000        1.0080           0
    5312 WT1  4477 TIP3 OH2  OT    -0.834000       15.9994           0
    5313 WT1  4477 TIP3 H1   HT     0.417000        1.0080           0
    5314 WT1  4477 TIP3 H2   HT     0.417000        1.0080           0
    5315 WT1  4482 TIP3 OH2  OT    -0.834000       15.9994           0
    5316 WT1  4482 TIP3 H1   HT     0.417000        1.0080           0
    5317 WT1  4482 TIP3 H2   HT     0.417000        1.0080           0
    5318 WT1  4483 TIP3 OH2  OT    -0.834000       15.9994           0
    5319 WT1  4483 TIP3 H1   HT     0.417000        1.0080           0
    5320 WT1  4483 TIP3 H2   HT     0.417000        1.0080           0
    5321 WT1  4484 TIP3 OH2  OT    -0.834000       15.9994           0
    5322 WT1  4484 TIP3 H1   HT     0.417000        1.0080           0
    5323 WT1  4484 TIP3 H2   HT     0.417000        1.0080           0
    5324 WT1  4485 TIP3 OH2  OT    -0.834000       15.9994           0
    5325 WT1  4485 TIP3 H1   HT     0.417000        1.0080           0
    5326 WT1  4485 TIP3 H2   HT     0.417000        1.0080           0
    5327 WT1  4494 TIP3 OH2  OT    -0.834000       15.9994           0
    5328 WT1  4494 TIP3 H1   HT     0.417000        1.0080           0
    5329 WT1  4494 TIP3 H2   HT     0.417000        1.0080           0
    5330 WT1  4497 TIP3 OH2  OT    -0.834000       15.9994           0
    5331 WT1  4497 TIP3 H1   HT     0.417000        1.0080           0
    5332 WT1  4497 TIP3 H2   HT     0.417000        1.0080           0
    5333 WT1  4499 TIP3 OH2  OT    -0.834000       15.9994           0
    5334 WT1  4499 TIP3 H1   HT     0.417000        1.0080           0
    5335 WT1  4499 TIP3 H2   HT     0.417000        1.0080           0
    5336 WT1  4500 TIP3 OH2  OT    -0.834000       15.9994           0
    5337 WT1  4500 TIP3 H1   HT     0.417000        1.0080           0
    5338 WT1  4500 TIP3 H2   HT     0.417000        1.0080           0
    5339 WT1  4501 TIP3 OH2  OT    -0.834000       15.9994           0
    5340 WT1  4501 TIP3 H1   HT     0.417000        1.0080           0
    5341 WT1  4501 TIP3 H2   HT     0.417000        1.0080           0
    5342 WT1  4502 TIP3 OH2  OT    -0.834000       15.9994           0
    5343 WT1  4502 TIP3 H1   HT     0.417000        1.0080           0
    5344 WT1  4502 TIP3 H2   HT     0.417000        1.0080           0
    5345 WT1  4503 TIP3 OH2  OT    -0.834000       15.9994           0
    5346 WT1  4503 TIP3 H1   HT     0.417000        1.0080           0
    5347 WT1  4503 TIP3 H2   HT     0.417000        1.0080           0
    5348 WT1  4504 TIP3 OH2  OT    -0.834000       15.9994           0
    5349 WT1  4504 TIP3 H1   HT     0.417000        1.0080           0
    5350 WT1  4504 TIP3 H2   HT     0.417000        1.0080           0
    5351 WT1  4505 TIP3 OH2  OT    -0.834000       15.9994           0
    5352 WT1  4505 TIP3 H1   HT     0.417000        1.0080           0
    5353 WT1  4505 TIP3 H2   HT     0.417000        1.0080           0
    5354 WT1  4506 TIP3 OH2  OT    -0.834000       15.9994           0
    5355 WT1  4506 TIP3 H1   HT     0.417000        1.0080           0
    5356 WT1  4506 TIP3 H2   HT     0.417000        1.0080           0
    5357 WT1  4507 TIP3 OH2  OT    -0.834000       15.9994           0
    5358 WT1  4507 TIP3 H1   HT     0.417000        1.0080           0
    5359 WT1  4507 TIP3 H2   HT     0.417000        1.0080           0
    5360 WT1  4508 TIP3 OH2  OT    -0.834000       15.9994           0
    5361 WT1  4508 TIP3 H1   HT     0.417000        1.0080           0
    5362 WT1  4508 TIP3 H2   HT     0.417000        1.0080           0
    5363 WT1  4509 TIP3 OH2  OT    -0.834000       15.9994           0
    5364 WT1  4509 TIP3 H1   HT     0.417000        1.0080           0
    5365 WT1  4509 TIP3 H2   HT     0.417000        1.0080           0
    5366 WT1  4513 TIP3 OH2  OT    -0.834000       15.9994           0
    5367 WT1  4513 TIP3 H1   HT     0.417000        1.0080           0
    5368 WT1  4513 TIP3 H2   HT     0.417000        1.0080           0
    5369 WT1  4515 TIP3 OH2  OT    -0.834000       15.9994           0
    5370 WT1  4515 TIP3 H1   HT     0.417000        1.0080           0
    5371 WT1  4515 TIP3 H2   HT     0.417000        1.0080           0
    5372 WT1  4518 TIP3 OH2  OT    -0.834000       15.9994           0
    5373 WT1  4518 TIP3 H1   HT     0.417000        1.0080           0
    5374 WT1  4518 TIP3 H2   HT     0.417000        1.0080           0
    5375 WT1  4519 TIP3 OH2  OT    -0.834000       15.9994           0
    5376 WT1  4519 TIP3 H1   HT     0.417000        1.0080           0
    5377 WT1  4519 TIP3 H2   HT     0.417000        1.0080           0
    5378 WT1  4522 TIP3 OH2  OT    -0.834000       15.9994           0
    5379 WT1  4522 TIP3 H1   HT     0.417000        1.0080           0
    5380 WT1  4522 TIP3 H2   HT     0.417000        1.0080           0
    5381 WT1  4525 TIP3 OH2  OT    -0.834000       15.9994           0
    5382 WT1  4525 TIP3 H1   HT     0.417000        1.0080           0
    5383 WT1  4525 TIP3 H2   HT     0.417000        1.0080           0
    5384 WT1  4527 TIP3 OH2  OT    -0.834000       15.9994           0
    5385 WT1  4527 TIP3 H1   HT     0.417000        1.0080           0
    5386 WT1  4527 TIP3 H2   HT     0.417000        1.0080           0
    5387 WT1  4531 TIP3 OH2  OT    -0.834000       15.9994           0
    5388 WT1  4531 TIP3 H1   HT     0.417000        1.0080           0
    5389 WT1  4531 TIP3 H2   HT     0.417000        1.0080           0
    5390 WT1  4540 TIP3 OH2  OT    -0.834000       15.9994           0
    5391 WT1  4540 TIP3 H1   HT     0.417000        1.0080           0
    5392 WT1  4540 TIP3 H2   HT     0.417000        1.0080           0
    5393 WT1  4541 TIP3 OH2  OT    -0.834000       15.9994           0
    5394 WT1  4541 TIP3 H1   HT     0.417000        1.0080           0
    5395 WT1  4541 TIP3 H2   HT     0.417000        1.0080           0
    5396 WT1  4544 TIP3 OH2  OT    -0.834000       15.9994           0
    5397 WT1  4544 TIP3 H1   HT     0.417000        1.0080           0
    5398 WT1  4544 TIP3 H2   HT     0.417000        1.0080           0
    5399 WT1  4545 TIP3 OH2  OT    -0.834000       15.9994           0
    5400 WT1  4545 TIP3 H1   HT     0.417000        1.0080           0
    5401 WT1  4545 TIP3 H2   HT     0.417000        1.0080           0
    5402 WT1  4546 TIP3 OH2  OT    -0.834000       15.9994           0
    5403 WT1  4546 TIP3 H1   HT     0.417000        1.0080           0
    5404 WT1  4546 TIP3 H2   HT     0.417000        1.0080           0
    5405 WT1  4548 TIP3 OH2  OT    -0.834000       15.9994           0
    5406 WT1  4548 TIP3 H1   HT     0.417000        1.0080           0
    5407 WT1  4548 TIP3 H2   HT     0.417000        1.0080           0
    5408 WT1  4549 TIP3 OH2  OT    -0.834000       15.9994           0
    5409 WT1  4549 TIP3 H1   HT     0.417000        1.0080           0
    5410 WT1  4549 TIP3 H2   HT     0.417000        1.0080           0
    5411 WT1  4550 TIP3 OH2  OT    -0.834000       15.9994           0
    5412 WT1  4550 TIP3 H1   HT     0.417000        1.0080           0
    5413 WT1  4550 TIP3 H2   HT     0.417000        1.0080           0
    5414 WT1  4551 TIP3 OH2  OT    -0.834000       15.9994           0
    5415 WT1  4551 TIP3 H1   HT     0.417000        1.0080           0
    5416 WT1  4551 TIP3 H2   HT     0.417000        1.0080           0
    5417 WT1  4553 TIP3 OH2  OT    -0.834000       15.9994           0
    5418 WT1  4553 TIP3 H1   HT     0.417000        1.0080           0
    5419 WT1  4553 TIP3 H2   HT     0.417000        1.0080           0
    5420 WT1  4558 TIP3 OH2  OT    -0.834000       15.9994           0
    5421 WT1  4558 TIP3 H1   HT     0.417000        1.0080           0
    5422 WT1  4558 TIP3 H2   HT     0.417000        1.0080           0
    5423 WT1  4559 TIP3 OH2  OT    -0.834000       15.9994           0
    5424 WT1  4559 TIP3 H1   HT     0.417000        1.0080           0
    5425 WT1  4559 TIP3 H2   HT     0.417000        1.0080           0
    5426 WT1  4561 TIP3 OH2  OT    -0.834000       15.9994           0
    5427 WT1  4561 TIP3 H1   HT     0.417000        1.0080           0
    5428 WT1  4561 TIP3 H2   HT     0.417000        1.0080           0
    5429 WT1  4563 TIP3 OH2  OT    -0.834000       15.9994           0
    5430 WT1  4563 TIP3 H1   HT     0.417000        1.0080           0
    5431 WT1  4563 TIP3 H2   HT     0.417000        1.0080           0
    5432 WT1  4566 TIP3 OH2  OT    -0.834000       15.9994           0
    5433 WT1  4566 TIP3 H1   HT     0.417000        1.0080           0
    5434 WT1  4566 TIP3 H2   HT     0.417000        1.0080           0
    5435 WT1  4567 TIP3 OH2  OT    -0.834000       15.9994           0
    5436 WT1  4567 TIP3 H1   HT     0.417000        1.0080           0
    5437 WT1  4567 TIP3 H2   HT     0.417000        1.0080           0
    5438 WT1  4568 TIP3 OH2  OT    -0.834000       15.9994           0
    5439 WT1  4568 TIP3 H1   HT     0.417000        1.0080           0
    5440 WT1  4568 TIP3 H2   HT     0.417000        1.0080           0
    5441 WT1  4570 TIP3 OH2  OT    -0.834000       15.9994           0
    5442 WT1  4570 TIP3 H1   HT     0.417000        1.0080           0
    5443 WT1  4570 TIP3 H2   HT     0.417000        1.0080           0
    5444 WT1  4572 TIP3 OH2  OT    -0.834000       15.9994           0
    5445 WT1  4572 TIP3 H1   HT     0.417000        1.0080           0
    5446 WT1  4572 TIP3 H2   HT     0.417000        1.0080           0
    5447 WT1  4574 TIP3 OH2  OT    -0.834000       15.9994           0
    5448 WT1  4574 TIP3 H1   HT     0.417000        1.0080           0
    5449 WT1  4574 TIP3 H2   HT     0.417000        1.0080           0
    5450 WT1  4581 TIP3 OH2  OT    -0.834000       15.9994           0
    5451 WT1  4581 TIP3 H1   HT     0.417000        1.0080           0
    5452 WT1  4581 TIP3 H2   HT     0.417000        1.0080           0
    5453 WT1  4582 TIP3 OH2  OT    -0.834000       15.9994           0
    5454 WT1  4582 TIP3 H1   HT     0.417000        1.0080           0
    5455 WT1  4582 TIP3 H2   HT     0.417000        1.0080           0
    5456 WT1  4584 TIP3 OH2  OT    -0.834000       15.9994           0
    5457 WT1  4584 TIP3 H1   HT     0.417000        1.0080           0
    5458 WT1  4584 TIP3 H2   HT     0.417000        1.0080           0
    5459 WT1  4585 TIP3 OH2  OT    -0.834000       15.9994           0
    5460 WT1  4585 TIP3 H1   HT     0.417000        1.0080           0
    5461 WT1  4585 TIP3 H2   HT     0.417000        1.0080           0
    5462 WT1  4587 TIP3 OH2  OT    -0.834000       15.9994           0
    5463 WT1  4587 TIP3 H1   HT     0.417000        1.0080           0
    5464 WT1  4587 TIP3 H2   HT     0.417000        1.0080           0
    5465 WT1  4591 TIP3 OH2  OT    -0.834000       15.9994           0
    5466 WT1  4591 TIP3 H1   HT     0.417000        1.0080           0
    5467 WT1  4591 TIP3 H2   HT     0.417000        1.0080           0
    5468 WT1  4592 TIP3 OH2  OT    -0.834000       15.9994           0
    5469 WT1  4592 TIP3 H1   HT     0.417000        1.0080           0
    5470 WT1  4592 TIP3 H2   HT     0.417000        1.0080           0
    5471 WT1  4593 TIP3 OH2  OT    -0.834000       15.9994           0
    5472 WT1  4593 TIP3 H1   HT     0.417000        1.0080           0
    5473 WT1  4593 TIP3 H2   HT     0.417000        1.0080           0
    5474 WT1  4595 TIP3 OH2  OT    -0.834000       15.9994           0
    5475 WT1  4595 TIP3 H1   HT     0.417000        1.0080           0
    5476 WT1  4595 TIP3 H2   HT     0.417000        1.0080           0
    5477 WT1  4596 TIP3 OH2  OT    -0.834000       15.9994           0
    5478 WT1  4596 TIP3 H1   HT     0.417000        1.0080           0
    5479 WT1  4596 TIP3 H2   HT     0.417000        1.0080           0
    5480 WT1  4599 TIP3 OH2  OT    -0.834000       15.9994           0
    5481 WT1  4599 TIP3 H1   HT     0.417000        1.0080           0
    5482 WT1  4599 TIP3 H2   HT     0.417000        1.0080           0
    5483 WT1  4600 TIP3 OH2  OT    -0.834000       15.9994           0
    5484 WT1  4600 TIP3 H1   HT     0.417000        1.0080           0
    5485 WT1  4600 TIP3 H2   HT     0.417000        1.0080           0
    5486 WT1  4602 TIP3 OH2  OT    -0.834000       15.9994           0
    5487 WT1  4602 TIP3 H1   HT     0.417000        1.0080           0
    5488 WT1  4602 TIP3 H2   HT     0.417000        1.0080           0
    5489 WT1  4608 TIP3 OH2  OT    -0.834000       15.9994           0
    5490 WT1  4608 TIP3 H1   HT     0.417000        1.0080           0
    5491 WT1  4608 TIP3 H2   HT     0.417000        1.0080           0
    5492 WT1  4611 TIP3 OH2  OT    -0.834000       15.9994           0
    5493 WT1  4611 TIP3 H1   HT     0.417000        1.0080           0
    5494 WT1  4611 TIP3 H2   HT     0.417000        1.0080           0
    5495 WT1  4615 TIP3 OH2  OT    -0.834000       15.9994           0
    5496 WT1  4615 TIP3 H1   HT     0.417000        1.0080           0
    5497 WT1  4615 TIP3 H2   HT     0.417000        1.0080           0
    5498 WT1  4619 TIP3 OH2  OT    -0.834000       15.9994           0
    5499 WT1  4619 TIP3 H1   HT     0.417000        1.0080           0
    5500 WT1  4619 TIP3 H2   HT     0.417000        1.0080           0
    5501 WT1  4621 TIP3 OH2  OT    -0.834000       15.9994           0
    5502 WT1  4621 TIP3 H1   HT     0.417000        1.0080           0
    5503 WT1  4621 TIP3 H2   HT     0.417000        1.0080           0
    5504 WT1  4622 TIP3 OH2  OT    -0.834000       15.9994           0
    5505 WT1  4622 TIP3 H1   HT     0.417000        1.0080           0
    5506 WT1  4622 TIP3 H2   HT     0.417000        1.0080           0
    5507 WT1  4623 TIP3 OH2  OT    -0.834000       15.9994           0
    5508 WT1  4623 TIP3 H1   HT     0.417000        1.0080           0
    5509 WT1  4623 TIP3 H2   HT     0.417000        1.0080           0
    5510 WT1  4624 TIP3 OH2  OT    -0.834000       15.9994           0
    5511 WT1  4624 TIP3 H1   HT     0.417000        1.0080           0
    5512 WT1  4624 TIP3 H2   HT     0.417000        1.0080           0
    5513 WT1  4627 TIP3 OH2  OT    -0.834000       15.9994           0
    5514 WT1  4627 TIP3 H1   HT     0.417000        1.0080           0
    5515 WT1  4627 TIP3 H2   HT     0.417000        1.0080           0
    5516 WT1  4628 TIP3 OH2  OT    -0.834000       15.9994           0
    5517 WT1  4628 TIP3 H1   HT     0.417000        1.0080           0
    5518 WT1  4628 TIP3 H2   HT     0.417000        1.0080           0
    5519 WT1  4630 TIP3 OH2  OT    -0.834000       15.9994           0
    5520 WT1  4630 TIP3 H1   HT     0.417000        1.0080           0
    5521 WT1  4630 TIP3 H2   HT     0.417000        1.0080           0
    5522 WT1  4631 TIP3 OH2  OT    -0.834000       15.9994           0
    5523 WT1  4631 TIP3 H1   HT     0.417000        1.0080           0
    5524 WT1  4631 TIP3 H2   HT     0.417000        1.0080           0
    5525 WT1  4633 TIP3 OH2  OT    -0.834000       15.9994           0
    5526 WT1  4633 TIP3 H1   HT     0.417000        1.0080           0
    5527 WT1  4633 TIP3 H2   HT     0.417000        1.0080           0
    5528 WT1  4636 TIP3 OH2  OT    -0.834000       15.9994           0
    5529 WT1  4636 TIP3 H1   HT     0.417000        1.0080           0
    5530 WT1  4636 TIP3 H2   HT     0.417000        1.0080           0
    5531 WT1  4641 TIP3 OH2  OT    -0.834000       15.9994           0
    5532 WT1  4641 TIP3 H1   HT     0.417000        1.0080           0
    5533 WT1  4641 TIP3 H2   HT     0.417000        1.0080           0
    5534 WT1  4644 TIP3 OH2  OT    -0.834000       15.9994           0
    5535 WT1  4644 TIP3 H1   HT     0.417000        1.0080           0
    5536 WT1  4644 TIP3 H2   HT     0.417000        1.0080           0
    5537 WT1  4645 TIP3 OH2  OT    -0.834000       15.9994           0
    5538 WT1  4645 TIP3 H1   HT     0.417000        1.0080           0
    5539 WT1  4645 TIP3 H2   HT     0.417000        1.0080           0
    5540 WT1  4647 TIP3 OH2  OT    -0.834000       15.9994           0
    5541 WT1  4647 TIP3 H1   HT     0.417000        1.0080           0
    5542 WT1  4647 TIP3 H2   HT     0.417000        1.0080           0
    5543 WT1  4648 TIP3 OH2  OT    -0.834000       15.9994           0
    5544 WT1  4648 TIP3 H1   HT     0.417000        1.0080           0
    5545 WT1  4648 TIP3 H2   HT     0.417000        1.0080           0
    5546 WT1  4650 TIP3 OH2  OT    -0.834000       15.9994           0
    5547 WT1  4650 TIP3 H1   HT     0.417000        1.0080           0
    5548 WT1  4650 TIP3 H2   HT     0.417000        1.0080           0
    5549 WT1  4652 TIP3 OH2  OT    -0.834000       15.9994           0
    5550 WT1  4652 TIP3 H1   HT     0.417000        1.0080           0
    5551 WT1  4652 TIP3 H2   HT     0.417000        1.0080           0
    5552 WT1  4653 TIP3 OH2  OT    -0.834000       15.9994           0
    5553 WT1  4653 TIP3 H1   HT     0.417000        1.0080           0
    5554 WT1  4653 TIP3 H2   HT     0.417000        1.0080           0
    5555 WT1  4654 TIP3 OH2  OT    -0.834000       15.9994           0
    5556 WT1  4654 TIP3 H1   HT     0.417000        1.0080           0
    5557 WT1  4654 TIP3 H2   HT     0.417000        1.0080           0
    5558 WT1  4655 TIP3 OH2  OT    -0.834000       15.9994           0
    5559 WT1  4655 TIP3 H1   HT     0.417000        1.0080           0
    5560 WT1  4655 TIP3 H2   HT     0.417000        1.0080           0
    5561 WT1  4661 TIP3 OH2  OT    -0.834000       15.9994           0
    5562 WT1  4661 TIP3 H1   HT     0.417000        1.0080           0
    5563 WT1  4661 TIP3 H2   HT     0.417000        1.0080           0
    5564 WT1  4665 TIP3 OH2  OT    -0.834000       15.9994           0
    5565 WT1  4665 TIP3 H1   HT     0.417000        1.0080           0
    5566 WT1  4665 TIP3 H2   HT     0.417000        1.0080           0
    5567 WT1  4666 TIP3 OH2  OT    -0.834000       15.9994           0
    5568 WT1  4666 TIP3 H1   HT     0.417000        1.0080           0
    5569 WT1  4666 TIP3 H2   HT     0.417000        1.0080           0
    5570 WT1  4667 TIP3 OH2  OT    -0.834000       15.9994           0
    5571 WT1  4667 TIP3 H1   HT     0.417000        1.0080           0
    5572 WT1  4667 TIP3 H2   HT     0.417000        1.0080           0
    5573 WT1  4668 TIP3 OH2  OT    -0.834000       15.9994           0
    5574 WT1  4668 TIP3 H1   HT     0.417000        1.0080           0
    5575 WT1  4668 TIP3 H2   HT     0.417000        1.0080           0
    5576 WT1  4669 TIP3 OH2  OT    -0.834000       15.9994           0
    5577 WT1  4669 TIP3 H1   HT     0.417000        1.0080           0
    5578 WT1  4669 TIP3 H2   HT     0.417000        1.0080           0
    5579 WT1  4670 TIP3 OH2  OT    -0.834000       15.9994           0
    5580 WT1  4670 TIP3 H1   HT     0.417000        1.0080           0
    5581 WT1  4670 TIP3 H2   HT     0.417000        1.0080           0
    5582 WT1  4671 TIP3 OH2  OT    -0.834000       15.9994           0
    5583 WT1  4671 TIP3 H1   HT     0.417000        1.0080           0
    5584 WT1  4671 TIP3 H2   HT     0.417000        1.0080           0
    5585 WT1  4672 TIP3 OH2  OT    -0.834000       15.9994           0
    5586 WT1  4672 TIP3 H1   HT     0.417000        1.0080           0
    5587 WT1  4672 TIP3 H2   HT     0.417000        1.0080           0
    5588 WT1  4674 TIP3 OH2  OT    -0.834000       15.9994           0
    5589 WT1  4674 TIP3 H1   HT     0.417000        1.0080           0
    5590 WT1  4674 TIP3 H2   HT     0.417000        1.0080           0
    5591 WT1  4677 TIP3 OH2  OT    -0.834000       15.9994           0
    5592 WT1  4677 TIP3 H1   HT     0.417000        1.0080           0
    5593 WT1  4677 TIP3 H2   HT     0.417000        1.0080           0
    5594 WT1  4687 TIP3 OH2  OT    -0.834000       15.9994           0
    5595 WT1  4687 TIP3 H1   HT     0.417000        1.0080           0
    5596 WT1  4687 TIP3 H2   HT     0.417000        1.0080           0
    5597 WT1  4691 TIP3 OH2  OT    -0.834000       15.9994           0
    5598 WT1  4691 TIP3 H1   HT     0.417000        1.0080           0
    5599 WT1  4691 TIP3 H2   HT     0.417000        1.0080           0
    5600 WT1  4692 TIP3 OH2  OT    -0.834000       15.9994           0
    5601 WT1  4692 TIP3 H1   HT     0.417000        1.0080           0
    5602 WT1  4692 TIP3 H2   HT     0.417000        1.0080           0
    5603 WT1  4695 TIP3 OH2  OT    -0.834000       15.9994           0
    5604 WT1  4695 TIP3 H1   HT     0.417000        1.0080           0
    5605 WT1  4695 TIP3 H2   HT     0.417000        1.0080           0
    5606 WT1  4699 TIP3 OH2  OT    -0.834000       15.9994           0
    5607 WT1  4699 TIP3 H1   HT     0.417000        1.0080           0
    5608 WT1  4699 TIP3 H2   HT     0.417000        1.0080           0
    5609 WT1  4710 TIP3 OH2  OT    -0.834000       15.9994           0
    5610 WT1  4710 TIP3 H1   HT     0.417000        1.0080           0
    5611 WT1  4710 TIP3 H2   HT     0.417000        1.0080           0
    5612 WT1  4712 TIP3 OH2  OT    -0.834000       15.9994           0
    5613 WT1  4712 TIP3 H1   HT     0.417000        1.0080           0
    5614 WT1  4712 TIP3 H2   HT     0.417000        1.0080           0
    5615 WT1  4715 TIP3 OH2  OT    -0.834000       15.9994           0
    5616 WT1  4715 TIP3 H1   HT     0.417000        1.0080           0
    5617 WT1  4715 TIP3 H2   HT     0.417000        1.0080           0
    5618 WT1  4725 TIP3 OH2  OT    -0.834000       15.9994           0
    5619 WT1  4725 TIP3 H1   HT     0.417000        1.0080           0
    5620 WT1  4725 TIP3 H2   HT     0.417000        1.0080           0
    5621 WT1  4732 TIP3 OH2  OT    -0.834000       15.9994           0
    5622 WT1  4732 TIP3 H1   HT     0.417000        1.0080           0
[truncated: 562,109 more chars]
