# Supplementary material for: AIM: A Mapping Program for Infrared Spectroscopy of Proteins
Source: J Chem Theory Comput. 2022 Apr 7;18(5):3089–98. doi: 10.1021/acs.jctc.2c00113 (PMC9097285; doi:10.1021/acs.jctc.2c00113)
Supplement: Supplementary file 2 — ct2c00113_si_002.zip [file ct2c00113_si_002.zip › AIM_Examples/NAMD/README.txt]

To run this NMAD example one need to have the NAMD program (2.14) available or
download it (free) from the website:
   https://www.ks.uiuc.edu/Development/Download/download.cgi?PackageName=NAMD
The NISE_2017 package is needed for spectral calculation:
   https://github.com/GHlacour/NISE_2017
The AIM package and the MDAnalysis packages are needed as well

After proper installation of these programs the Trypsin simulation can be
performed.
The preequlibated structure is in the file: ionized.pdb
The corresponding topology is stored in: ionized.psf
The parameter file for NAMD is named: prodrun.namd
A number of force field files are needed in a folder toppar_c36_jul21.
These are available from the webpage:
   http://mackerell.umaryland.edu/index.shtml
NAMD is executed with the command:
   namd2 +auto-provision prodrun.namd > sim.log
Note that the +auto-provision key is for running parallel on one node
The NAMD run should produce a trajectory file: production.dcd

After the NAMD calculation finished you can execute AIM. Be aware that
the location of the installed program should be correctly specified with
the keyword sourcedir Parameter.txt file. You may need to change the
libfile depending on your operating system (details in AIM manual).
To run AIM use the command:
   python AIM.py Parameter.txt
You may need to provide the full path to the AIM.py file.
This will generate three binary trajectory files:
   Hamiltonian.bin, Dipoles.bin, and AtomPos.bin
which contain the Hamiltonian, transition-dipoles, and the position of
the carbonly carbon atoms, respectively.

The files for calculating spectra with NISE are located in the NISE folder.
To calculate the absorption spectra you can simply run:
   NISE input1D
If you did not add the executable folder in your path, you need to specify
the full location of the NISE program. Example scripts for calculation on a
SLURM based computer cluster queueing system are also provided.
The inputCD file is input for calculating circular dichroism.
The input2D file is input for calculating the 2DIR spectra
The inputAnalyse is for obtaining the average Hamiltonian and other
analysis information.    
