# Supplementary material for: AIM: A Mapping Program for Infrared Spectroscopy of Proteins
Source: J Chem Theory Comput. 2022 Apr 7;18(5):3089–98. doi: 10.1021/acs.jctc.2c00113 (PMC9097285; doi:10.1021/acs.jctc.2c00113)
Supplement: Supplementary file 2 — ct2c00113_si_002.zip [file ct2c00113_si_002.zip › AIM_Examples/NAMD/NISE/scriptMPI2D]

#!/bin/bash
#SBATCH --job-name NISE
#SBATCH --ntasks=4
#SBATCH --cpus-per-task=4
#SBATCH --time=0-00:30:00
#SBATCH --partition=short
#SBATCH --mem=6000

export OMP_NUM_THREADS=4

# Change to the directory where the files are located
cd $SLURM_SUBMIT_DIR

# You may need to change the module name
module load foss/2019a

# It is assumed that the bin files are already in your home
# You may have to change the location of the programme
time srun ~/git/NISE_2017/bin/NISE input2D

# This script does not perform the 2DFFT you can do that after the calculation finished
# ~/git/NISE_2017/bin/2DFFT input2D
