# Supplementary material for: AIM: A Mapping Program for Infrared Spectroscopy of Proteins
Source: J Chem Theory Comput. 2022 Apr 7;18(5):3089–98. doi: 10.1021/acs.jctc.2c00113 (PMC9097285; doi:10.1021/acs.jctc.2c00113)
Supplement: Supplementary file 2 — ct2c00113_si_002.zip [file ct2c00113_si_002.zip › AIM_Examples/NAMD/NISE/scriptAnalyse]

#!/bin/csh
#SBATCH --job-name NISE3
#SBATCH --nodes=1
#SBATCH --ntasks=1

module load foss
setenv OMP_NUM_THREADS 1
setenv MKL_NUM_THREADS 1

setenv WD $SLURM_SUBMIT_DIR

#echo $TMPDIR
#cd $TMPDIR

time ~/git/NISE_2017/bin/NISE inputAnalyse

#cp *.log $WD
#cp *.dat $WD
