# Supplementary material for: AIM: A Mapping Program for Infrared Spectroscopy of Proteins
Source: J Chem Theory Comput. 2022 Apr 7;18(5):3089–98. doi: 10.1021/acs.jctc.2c00113 (PMC9097285; doi:10.1021/acs.jctc.2c00113)
Supplement: Supplementary file 2 — ct2c00113_si_002.zip [file ct2c00113_si_002.zip › AIM_Examples/NAMD/NISE/input1D]

Propagation Coupling
Couplingcut 0
Threshold 0.001
Hamiltonianfile ../Hamiltonian.bin
Dipolefile ../Dipoles.bin
Anharmonicfile Anharmonicity.bin
Overtonedipolefile OvertoneDipole.bin
Length 50000
Samplerate 50
Lifetime 1800
Timestep 20
Trotter 1
Anharmonicity 16
Format Dislin
MinFrequencies 1550 11000 11100
MaxFrequencies 1750 13000 13000
Technique Absorption
FFT 2048
#BeginPoint 0
#EndPoint 1
RunTimes 128 0 128
Singles 61
#Project
Sites 1
0
